# Supplementary material for: De novo transcriptome characterization and gene expression profiling of the desiccation tolerant moss Bryum argenteum following rehydration
Source: BMC Genomics. 2015 May 28;16(1):416. doi: 10.1186/s12864-015-1633-y (PMC4445806; doi:10.1186/s12864-015-1633-y)
Supplement: Additional file 2: — Complete list of B. argenteum TACs with BLASTX hits. Including BLASTX search hits in NCBI-Nr, Swiss-Prot, KEGG and COG databases. [file 12864_2015_1633_MOESM2_ESM.xlsx]

## Sheet: Sheet1
TAC_ID	Length	NCBI-nr		Swiss-prot		COG			KEGG
		ID	Evalue	ID	Evalue	COG-Protein-or-Domain	Evalue	ID	ID	Evalue	Gene
CL1.Contig1_TBA	1007	gi|168054167|ref|XP_001779504.1|	2e-64	--	--	DR1326	1e-07	COG0596	K15174	6e-06	gmx:100797526
CL1.Contig2_TBA	1037	gi|168054167|ref|XP_001779504.1|	1e-08	--	--	--	--	--	K01051	8e-06	gmx:100776781
CL1.Contig3_TBA	1316	gi|168054167|ref|XP_001779504.1|	2e-08	--	--	DR1326	2e-07	COG0596	K15174	8e-06	gmx:100797526
CL1.Contig4_TBA	728	gi|168054167|ref|XP_001779504.1|	5e-47	sp|Q9LK03|PERK2_ARATH	6e-06	--	--	--	K01051	2e-06	gmx:100776781
CL100.Contig1_TBA	1264	gi|168005802|ref|XP_001755599.1|	8e-134	sp|P28643|FABG_CUPLA	3e-15	CAC3335	3e-24	COG1028	K04708	2e-40	ath:AT3G06060
CL100.Contig2_TBA	865	gi|168005802|ref|XP_001755599.1|	1e-72	sp|Q8L9C4|KCR1_ARATH	2e-11	AGc1567	1e-15	COG4221	K04708	1e-21	aly:ARALYDRAFT_477907
CL100.Contig3_TBA	545	gi|168005802|ref|XP_001755599.1|	2e-53	--	--	MA2091	6e-07	COG0300	K04708	2e-13	rcu:RCOM_0913540
CL1000.Contig1_TBA	370	gi|168032011|ref|XP_001768513.1|	1e-23	--	--	--	--	--	--	--	--
CL1000.Contig2_TBA	367	gi|168032011|ref|XP_001768513.1|	1e-23	--	--	--	--	--	--	--	--
CL1000.Contig3_TBA	410	gi|168032011|ref|XP_001768513.1|	1e-23	--	--	--	--	--	--	--	--
CL1000.Contig4_TBA	367	gi|168032011|ref|XP_001768513.1|	1e-23	--	--	--	--	--	--	--	--
CL1001.Contig1_TBA	413	gi|357436101|ref|XP_003588326.1|	2e-12	--	--	--	--	--	--	--	--
CL1002.Contig1_TBA	1097	gi|168032419|ref|XP_001768716.1|	3e-66	sp|P19036|HSP17_ARATH	2e-46	TM0374	2e-16	COG0071	K13993	4e-63	ppp:PHYPADRAFT_113859
CL1002.Contig2_TBA	1129	gi|168032419|ref|XP_001768716.1|	4e-67	sp|P19036|HSP17_ARATH	8e-45	TM0374	6e-15	COG0071	K13993	3e-63	ppp:PHYPADRAFT_113859
CL1002.Contig3_TBA	939	gi|4185748|gb|AAD09178.1|	2e-62	sp|P27397|HSP12_DAUCA	3e-44	TM0374	4e-15	COG0071	K13993	8e-60	ppp:PHYPADRAFT_158998
CL1002.Contig4_TBA	930	gi|168032419|ref|XP_001768716.1|	7e-64	sp|P19036|HSP17_ARATH	9e-43	TM0374	2e-15	COG0071	K13993	4e-60	ppp:PHYPADRAFT_113859
CL1003.Contig1_TBA	710	gi|168003253|ref|XP_001754327.1|	5e-35	sp|Q9LYT3|TT12_ARATH	1e-20	YDR338c	7e-16	COG0534	K03327	4e-36	ppp:PHYPADRAFT_115514
CL1004.Contig1_TBA	944	gi|169264917|dbj|BAG12300.1|	1e-21	sp|Q93YW5|P2C58_ARATH	6e-18	--	--	--	--	--	--
CL1004.Contig2_TBA	818	gi|169264917|dbj|BAG12300.1|	7e-22	sp|Q93YW5|P2C58_ARATH	2e-18	--	--	--	--	--	--
CL1004.Contig3_TBA	782	gi|169264917|dbj|BAG12300.1|	7e-22	sp|Q93YW5|P2C58_ARATH	5e-18	--	--	--	--	--	--
CL1004.Contig4_TBA	721	gi|169264917|dbj|BAG12300.1|	6e-22	sp|Q93YW5|P2C58_ARATH	4e-18	--	--	--	--	--	--
CL1004.Contig5_TBA	883	gi|169264917|dbj|BAG12300.1|	9e-22	sp|Q93YW5|P2C58_ARATH	6e-18	--	--	--	--	--	--
CL1004.Contig6_TBA	980	gi|169264917|dbj|BAG12300.1|	1e-21	sp|Q93YW5|P2C58_ARATH	3e-18	--	--	--	--	--	--
CL1004.Contig7_TBA	606	gi|169264917|dbj|BAG12300.1|	4e-22	sp|Q93YW5|P2C58_ARATH	3e-18	--	--	--	--	--	--
CL1005.Contig1_TBA	241	gi|356513513|ref|XP_003525458.1|	6e-07	sp|O48809|LRX2_ARATH	2e-14	--	--	--	K13418	2e-13	aly:ARALYDRAFT_895025
CL1005.Contig2_TBA	241	gi|356513513|ref|XP_003525458.1|	3e-07	sp|C0LGJ1|Y1743_ARATH	3e-14	--	--	--	K13420	1e-12	vvi:100253808
CL1006.Contig1_TBA	2543	gi|168057325|ref|XP_001780666.1|	0	sp|Q9ZPI6|AIM1_ARATH	0	RSc1759_2	1e-69	COG1250	K10527	0	pop:POPTR_825852
CL1006.Contig2_TBA	2485	gi|168057325|ref|XP_001780666.1|	0	sp|Q9ZPI6|AIM1_ARATH	0	RSc1759_2	1e-69	COG1250	K10527	0	pop:POPTR_825852
CL1007.Contig1_TBA	4310	gi|168027908|ref|XP_001766471.1|	0	--	--	--	--	--	--	--	--
CL1007.Contig2_TBA	4512	gi|168027908|ref|XP_001766471.1|	0	--	--	--	--	--	--	--	--
CL1007.Contig3_TBA	4478	gi|168027908|ref|XP_001766471.1|	0	--	--	--	--	--	--	--	--
CL1009.Contig1_TBA	346	--	--	--	--	--	--	--	--	--	--
CL1009.Contig2_TBA	321	--	--	--	--	--	--	--	--	--	--
CL101.Contig1_TBA	2611	gi|168047168|ref|XP_001776043.1|	3e-19	sp|P83304|LEC_PARPC	4e-53	--	--	--	K13171	7e-13	ath:AT2G29210
CL101.Contig2_TBA	310	gi|323456752|gb|EGB12618.1|	3e-06	--	--	--	--	--	K14325	8e-07	pop:POPTR_823076
CL101.Contig3_TBA	2641	gi|168047168|ref|XP_001776043.1|	3e-19	sp|P83304|LEC_PARPC	4e-53	--	--	--	K13171	7e-13	ath:AT2G29210
CL1010.Contig1_TBA	722	gi|168048352|ref|XP_001776631.1|	1e-17	sp|Q7Y0F2|NRX12_ORYSJ	8e-07	--	--	--	--	--	--
CL1010.Contig2_TBA	2554	gi|168048352|ref|XP_001776631.1|	2e-106	sp|Q9FJ57|TRN1_ARATH	8e-22	--	--	--	--	--	--
CL1010.Contig3_TBA	2542	gi|168048352|ref|XP_001776631.1|	2e-106	sp|Q9FJ57|TRN1_ARATH	8e-22	--	--	--	--	--	--
CL1010.Contig4_TBA	2424	gi|168048352|ref|XP_001776631.1|	2e-106	sp|Q9FJ57|TRN1_ARATH	8e-22	--	--	--	--	--	--
CL1011.Contig1_TBA	2463	gi|148907069|gb|ABR16678.1|	1e-08	sp|Q84W55|IP5P4_ARATH	5e-29	YNL106c_2	5e-30	COG5411	K01099	2e-18	ota:Ot04g02290
CL1011.Contig2_TBA	2080	gi|148907069|gb|ABR16678.1|	7e-177	sp|Q84W55|IP5P4_ARATH	4e-29	YNL106c_2	4e-30	COG5411	K01099	1e-18	ota:Ot04g02290
CL1012.Contig1_TBA	2421	gi|168014561|ref|XP_001759820.1|	0	sp|O80977|VSR3_ARATH	0	--	--	--	K09597	6e-09	ppp:PHYPADRAFT_110887
CL1012.Contig2_TBA	2506	gi|168014561|ref|XP_001759820.1|	0	sp|O80977|VSR3_ARATH	0	--	--	--	K09597	6e-09	ppp:PHYPADRAFT_110887
CL1012.Contig3_TBA	2554	gi|168014561|ref|XP_001759820.1|	0	sp|O80977|VSR3_ARATH	0	--	--	--	K09597	8e-09	smo:SELMODRAFT_187400
CL1012.Contig4_TBA	2469	gi|168014561|ref|XP_001759820.1|	0	sp|O80977|VSR3_ARATH	0	--	--	--	K09597	7e-09	smo:SELMODRAFT_187400
CL1013.Contig1_TBA	1673	gi|168003860|ref|XP_001754630.1|	0	sp|Q8H0U4|TNPO1_ARATH	1e-176	SPAC1B1.03c	6e-15	COG5215	K14293	9e-19	smo:SELMODRAFT_158150
CL1013.Contig2_TBA	2140	gi|168003860|ref|XP_001754630.1|	0	sp|B9FDR3|TNPO1_ORYSJ	0	SPAC1B1.03c	2e-15	COG5215	K14293	1e-21	smo:SELMODRAFT_158150
CL1014.Contig1_TBA	223	--	--	--	--	--	--	--	--	--	--
CL1014.Contig2_TBA	223	--	--	--	--	--	--	--	--	--	--
CL1015.Contig1_TBA	1154	--	--	--	--	--	--	--	--	--	--
CL1015.Contig2_TBA	1307	--	--	--	--	--	--	--	--	--	--
CL1016.Contig1_TBA	3176	gi|168025526|ref|XP_001765285.1|	4e-24	--	--	--	--	--	K11498	3e-25	ppp:PHYPADRAFT_129159
CL1016.Contig2_TBA	3248	gi|168025526|ref|XP_001765285.1|	4e-36	sp|P46869|FLA10_CHLRE	2e-08	YBL063w	2e-06	COG5059	K11498	3e-37	ppp:PHYPADRAFT_129159
CL1016.Contig3_TBA	3149	gi|168025526|ref|XP_001765285.1|	4e-24	--	--	--	--	--	K11498	3e-25	ppp:PHYPADRAFT_129159
CL1017.Contig1_TBA	334	--	--	--	--	--	--	--	--	--	--
CL1018.Contig1_TBA	599	gi|168003237|ref|XP_001754319.1|	2e-15	sp|Q9FWR5|GCA1_ARATH	1e-08	--	--	--	--	--	--
CL1018.Contig2_TBA	1199	gi|168003237|ref|XP_001754319.1|	2e-107	sp|Q9FWR5|GCA1_ARATH	1e-78	XF1984	4e-35	COG0663	K00640	3e-06	aly:ARALYDRAFT_480656
CL1019.Contig1_TBA	865	--	--	--	--	--	--	--	--	--	--
CL1019.Contig2_TBA	1142	--	--	--	--	--	--	--	--	--	--
CL102.Contig1_TBA	4570	gi|168042168|ref|XP_001773561.1|	2e-131	sp|Q05196|PABP5_ARATH	5e-20	SPAC140.02	1e-12	COG0724	K13126	2e-21	smo:SELMODRAFT_168822
CL102.Contig2_TBA	1347	gi|168060712|ref|XP_001782338.1|	9e-17	--	--	--	--	--	--	--	--
CL102.Contig3_TBA	5029	gi|168042168|ref|XP_001773561.1|	3e-131	sp|Q05196|PABP5_ARATH	5e-20	SPAC140.02	1e-12	COG0724	K13126	2e-21	smo:SELMODRAFT_168822
CL102.Contig4_TBA	6007	gi|168042168|ref|XP_001773561.1|	3e-131	sp|Q05196|PABP5_ARATH	7e-20	SPAC140.02	2e-12	COG0724	K13126	3e-21	smo:SELMODRAFT_168822
CL102.Contig5_TBA	4612	gi|168042168|ref|XP_001773561.1|	2e-131	sp|Q05196|PABP5_ARATH	5e-20	SPAC140.02	1e-12	COG0724	K13126	2e-21	smo:SELMODRAFT_168822
CL102.Contig6_TBA	5548	gi|168042168|ref|XP_001773561.1|	3e-131	sp|Q05196|PABP5_ARATH	6e-20	SPAC140.02	2e-12	COG0724	K13126	2e-21	smo:SELMODRAFT_168822
CL102.Contig7_TBA	5965	gi|168042168|ref|XP_001773561.1|	3e-131	sp|Q05196|PABP5_ARATH	7e-20	SPAC140.02	2e-12	COG0724	K13126	3e-21	smo:SELMODRAFT_168822
CL102.Contig8_TBA	5590	gi|168042168|ref|XP_001773561.1|	3e-131	sp|Q05196|PABP5_ARATH	6e-20	SPAC140.02	2e-12	COG0724	K13126	2e-21	smo:SELMODRAFT_168822
CL102.Contig9_TBA	4987	gi|168042168|ref|XP_001773561.1|	3e-131	sp|Q05196|PABP5_ARATH	5e-20	SPAC140.02	1e-12	COG0724	K13126	2e-21	smo:SELMODRAFT_168822
CL1020.Contig1_TBA	867	gi|168065636|ref|XP_001784755.1|	1e-23	--	--	--	--	--	--	--	--
CL1020.Contig2_TBA	866	gi|168065636|ref|XP_001784755.1|	1e-23	--	--	--	--	--	--	--	--
CL1020.Contig3_TBA	2308	gi|168024340|ref|XP_001764694.1|	1e-96	sp|Q9SF32|IQD1_ARATH	6e-27	--	--	--	K11294	4e-06	gmx:100786132
CL1020.Contig4_TBA	2309	gi|168024340|ref|XP_001764694.1|	1e-96	sp|Q9SF32|IQD1_ARATH	6e-27	--	--	--	K11294	4e-06	gmx:100786132
CL1021.Contig1_TBA	455	--	--	--	--	--	--	--	--	--	--
CL1022.Contig1_TBA	2003	gi|359473964|ref|XP_002272972.2|	1e-141	sp|O23482|OPT3_ARATH	2e-136	--	--	--	--	--	--
CL1022.Contig2_TBA	1966	gi|460399888|ref|XP_004245468.1|	3e-147	sp|O82485|OPT7_ARATH	3e-147	--	--	--	--	--	--
CL1022.Contig3_TBA	2423	gi|359473964|ref|XP_002272972.2|	9e-11	sp|O23482|OPT3_ARATH	6e-118	--	--	--	--	--	--
CL1022.Contig4_TBA	3110	gi|359473964|ref|XP_002272972.2|	2e-61	sp|O23482|OPT3_ARATH	8e-118	--	--	--	--	--	--
CL1022.Contig5_TBA	3073	gi|460399888|ref|XP_004245468.1|	4e-61	sp|O82485|OPT7_ARATH	1e-127	--	--	--	--	--	--
CL1022.Contig6_TBA	2653	gi|460384660|ref|XP_004238028.1|	0	sp|O82485|OPT7_ARATH	0	--	--	--	--	--	--
CL1022.Contig7_TBA	2690	gi|460384660|ref|XP_004238028.1|	0	sp|O04514|OPT2_ARATH	0	--	--	--	--	--	--
CL1022.Contig8_TBA	2386	gi|460399888|ref|XP_004245468.1|	7e-11	sp|O82485|OPT7_ARATH	8e-128	--	--	--	--	--	--
CL1023.Contig1_TBA	221	gi|407049|emb|CAA53099.1|	4e-17	sp|P80065|INVB_DAUCA	1e-18	--	--	--	K01193	5e-18	ppp:PHYPADRAFT_106209
CL1023.Contig2_TBA	2693	gi|168064985|ref|XP_001784437.1|	5e-167	sp|P80065|INVB_DAUCA	2e-159	BS_sacC	4e-42	COG1621	K01193	3e-164	ppp:PHYPADRAFT_106209
CL1024.Contig1_TBA	1403	gi|168036941|ref|XP_001770964.1|	1e-70	--	--	--	--	--	--	--	--
CL1024.Contig2_TBA	1369	gi|168036941|ref|XP_001770964.1|	1e-75	--	--	--	--	--	--	--	--
CL1025.Contig1_TBA	218	gi|168021951|ref|XP_001763504.1|	1e-19	sp|Q7XJJ7|FAAH_ARATH	4e-07	--	--	--	--	--	--
CL1026.Contig1_TBA	2122	gi|168009305|ref|XP_001757346.1|	5e-73	sp|Q9SAK5|APL_ARATH	6e-50	--	--	--	K14491	2e-12	ota:Ot16g01320
CL1026.Contig2_TBA	1826	gi|168003501|ref|XP_001754451.1|	1e-64	sp|Q9SAK5|APL_ARATH	2e-44	--	--	--	K14491	2e-12	osa:4328516
CL1027.Contig1_TBA	866	gi|168008294|ref|XP_001756842.1|	3e-103	sp|Q8LCU7|MECR_ARATH	7e-66	SPAC26F1.04c	8e-26	COG0604	K07512	3e-104	ppp:PHYPADRAFT_118360
CL1027.Contig2_TBA	758	gi|168008294|ref|XP_001756842.1|	9e-109	sp|Q8LCU7|MECR_ARATH	2e-71	SPAC26F1.04c	3e-31	COG0604	K07512	8e-110	ppp:PHYPADRAFT_118360
CL1027.Contig3_TBA	801	gi|168008294|ref|XP_001756842.1|	5e-121	sp|Q8LCU7|MECR_ARATH	7e-79	SPAC26F1.04c	2e-39	COG0604	K07512	5e-122	ppp:PHYPADRAFT_118360
CL1027.Contig4_TBA	909	gi|168008294|ref|XP_001756842.1|	1e-115	sp|Q8LCU7|MECR_ARATH	2e-73	SPAC26F1.04c	8e-34	COG0604	K07512	2e-116	ppp:PHYPADRAFT_118360
CL1028.Contig1_TBA	876	gi|168044015|ref|XP_001774478.1|	4e-109	--	--	SPAP8A3.13c	5e-15	COG5073	--	--	--
CL1028.Contig2_TBA	848	gi|168044015|ref|XP_001774478.1|	4e-109	--	--	SPAP8A3.13c	4e-15	COG5073	--	--	--
CL1029.Contig1_TBA	872	gi|168067406|ref|XP_001785609.1|	7e-74	sp|Q9SVD7|UEV1D_ARATH	6e-63	SPBC119.02	9e-06	COG5078	K10704	6e-75	ppp:PHYPADRAFT_200973
CL1029.Contig2_TBA	947	gi|168067406|ref|XP_001785609.1|	9e-73	sp|Q9SVD7|UEV1D_ARATH	3e-63	--	--	--	K10704	8e-74	ppp:PHYPADRAFT_200973
CL103.Contig1_TBA	1273	gi|168011093|ref|XP_001758238.1|	5e-112	--	--	SPAC31G5.12c	2e-27	COG5046	--	--	--
CL103.Contig2_TBA	1654	gi|168011093|ref|XP_001758238.1|	5e-18	--	--	SPAC31G5.12c	7e-17	COG5046	--	--	--
CL1030.Contig1_TBA	318	--	--	--	--	--	--	--	--	--	--
CL1030.Contig2_TBA	318	--	--	--	--	--	--	--	--	--	--
CL1031.Contig1_TBA	899	gi|168029535|ref|XP_001767281.1|	3e-83	sp|Q67YC9|Y4141_ARATH	1e-52	--	--	--	--	--	--
CL1031.Contig2_TBA	897	gi|168029535|ref|XP_001767281.1|	2e-79	sp|Q67YC9|Y4141_ARATH	4e-53	--	--	--	--	--	--
CL1032.Contig1_TBA	515	gi|168011051|ref|XP_001758217.1|	1e-25	--	--	--	--	--	--	--	--
CL1033.Contig1_TBA	1092	gi|168027615|ref|XP_001766325.1|	1e-40	--	--	--	--	--	--	--	--
CL1033.Contig2_TBA	1368	gi|168027615|ref|XP_001766325.1|	4e-12	--	--	--	--	--	--	--	--
CL1033.Contig3_TBA	1232	gi|168027615|ref|XP_001766325.1|	3e-12	--	--	--	--	--	--	--	--
CL1033.Contig4_TBA	1671	gi|168027615|ref|XP_001766325.1|	4e-14	--	--	--	--	--	--	--	--
CL1034.Contig1_TBA	1382	gi|168033454|ref|XP_001769230.1|	1e-51	--	--	--	--	--	K15501	9e-53	ppp:PHYPADRAFT_134420
CL1034.Contig2_TBA	1014	gi|302796733|ref|XP_002980128.1|	1e-12	--	--	--	--	--	K15501	1e-10	ath:AT1G07990
CL1034.Contig3_TBA	1436	gi|168033454|ref|XP_001769230.1|	7e-52	--	--	--	--	--	K15501	6e-53	ppp:PHYPADRAFT_134420
CL1035.Contig1_TBA	1167	gi|168032383|ref|XP_001768698.1|	3e-133	--	--	--	--	--	--	--	--
CL1035.Contig2_TBA	1237	gi|168032383|ref|XP_001768698.1|	2e-150	--	--	alr3705	2e-08	COG2211	--	--	--
CL1035.Contig3_TBA	1220	gi|168032383|ref|XP_001768698.1|	8e-129	--	--	alr3705	4e-10	COG2211	--	--	--
CL1035.Contig4_TBA	1956	gi|168032383|ref|XP_001768698.1|	0	--	--	alr3705	4e-18	COG2211	--	--	--
CL1035.Contig5_TBA	1886	gi|168032383|ref|XP_001768698.1|	0	--	--	alr3705	3e-13	COG2211	--	--	--
CL1036.Contig1_TBA	397	--	--	--	--	--	--	--	--	--	--
CL1036.Contig2_TBA	2621	gi|168012966|ref|XP_001759172.1|	1e-140	--	--	--	--	--	--	--	--
CL1036.Contig3_TBA	2634	gi|168012966|ref|XP_001759172.1|	2e-43	--	--	--	--	--	--	--	--
CL1036.Contig4_TBA	2477	gi|168012966|ref|XP_001759172.1|	1e-139	--	--	--	--	--	--	--	--
CL1036.Contig5_TBA	2778	gi|168012966|ref|XP_001759172.1|	2e-43	--	--	--	--	--	--	--	--
CL1037.Contig1_TBA	716	gi|168026179|ref|XP_001765610.1|	1e-61	--	--	--	--	--	--	--	--
CL1037.Contig2_TBA	700	gi|168026179|ref|XP_001765610.1|	5e-66	--	--	aq_141	3e-09	COG0537	--	--	--
CL1038.Contig1_TBA	1644	gi|168040645|ref|XP_001772804.1|	2e-60	--	--	--	--	--	K11649	6e-06	ppp:PHYPADRAFT_163618
CL1038.Contig2_TBA	1621	gi|168040645|ref|XP_001772804.1|	2e-60	--	--	--	--	--	K11649	6e-06	ppp:PHYPADRAFT_163618
CL1039.Contig1_TBA	1881	gi|168021536|ref|XP_001763297.1|	1e-53	sp|Q9FI00|MLO11_ARATH	1e-31	SPAC1420.02c	7e-13	COG0459	K08472	2e-31	aly:ARALYDRAFT_495453
CL1039.Contig2_TBA	2148	gi|168021536|ref|XP_001763297.1|	9e-26	sp|Q9FI00|MLO11_ARATH	8e-20	SPAC1420.02c	8e-13	COG0459	K09497	3e-23	ppp:PHYPADRAFT_170350
CL1039.Contig3_TBA	1953	gi|168021536|ref|XP_001763297.1|	2e-24	sp|P40412|TCPE1_AVESA	3e-19	SPAC1420.02c	7e-13	COG0459	K09497	2e-23	ppp:PHYPADRAFT_170350
CL1039.Contig4_TBA	1686	gi|168021536|ref|XP_001763297.1|	5e-54	sp|Q9FI00|MLO11_ARATH	8e-29	SPAC1420.02c	6e-13	COG0459	K08472	1e-28	aly:ARALYDRAFT_495453
CL1039.Contig5_TBA	1967	gi|168021536|ref|XP_001763297.1|	4e-76	sp|Q9FI00|MLO11_ARATH	6e-44	SPAC1420.02c	7e-13	COG0459	K08472	9e-44	aly:ARALYDRAFT_495453
CL1039.Contig6_TBA	1772	gi|168021536|ref|XP_001763297.1|	1e-74	sp|Q9FI00|MLO11_ARATH	4e-41	SPAC1420.02c	6e-13	COG0459	K08472	7e-41	aly:ARALYDRAFT_495453
CL104.Contig10_TBA	868	gi|147771612|emb|CAN64779.1|	1e-06	--	--	--	--	--	--	--	--
CL104.Contig11_TBA	1321	gi|356574359|ref|XP_003555316.1|	1e-09	--	--	--	--	--	--	--	--
CL104.Contig12_TBA	1265	gi|387169508|gb|AFJ66169.1|	2e-06	--	--	--	--	--	--	--	--
CL104.Contig13_TBA	978	gi|387169508|gb|AFJ66169.1|	1e-06	--	--	--	--	--	--	--	--
CL104.Contig14_TBA	1362	gi|168059231|ref|XP_001781607.1|	1e-11	--	--	--	--	--	--	--	--
CL104.Contig15_TBA	528	gi|147771612|emb|CAN64779.1|	3e-07	--	--	--	--	--	--	--	--
CL104.Contig16_TBA	570	gi|356562080|ref|XP_003549302.1|	9e-13	--	--	--	--	--	--	--	--
CL104.Contig17_TBA	1001	gi|377655443|gb|AFB73912.1|	3e-09	--	--	--	--	--	--	--	--
CL104.Contig18_TBA	902	gi|147771612|emb|CAN64779.1|	1e-08	--	--	--	--	--	--	--	--
CL104.Contig19_TBA	946	gi|396582328|gb|AFN88192.1|	2e-06	--	--	--	--	--	--	--	--
CL104.Contig1_TBA	481	gi|356562080|ref|XP_003549302.1|	6e-13	--	--	--	--	--	--	--	--
CL104.Contig20_TBA	965	gi|356544818|ref|XP_003540844.1|	2e-15	--	--	--	--	--	--	--	--
CL104.Contig21_TBA	1034	gi|356574359|ref|XP_003555316.1|	9e-10	--	--	--	--	--	--	--	--
CL104.Contig22_TBA	956	gi|356574359|ref|XP_003555316.1|	8e-10	--	--	--	--	--	--	--	--
CL104.Contig23_TBA	868	gi|356562080|ref|XP_003549302.1|	2e-12	--	--	--	--	--	--	--	--
CL104.Contig24_TBA	923	gi|377655443|gb|AFB73912.1|	3e-09	--	--	--	--	--	--	--	--
CL104.Contig25_TBA	1288	gi|377655443|gb|AFB73912.1|	5e-09	--	--	--	--	--	--	--	--
CL104.Contig26_TBA	1329	gi|377655443|gb|AFB73912.1|	1e-09	--	--	--	--	--	--	--	--
CL104.Contig2_TBA	1075	gi|168059231|ref|XP_001781607.1|	9e-12	--	--	--	--	--	--	--	--
CL104.Contig3_TBA	1042	gi|377655443|gb|AFB73912.1|	1e-09	--	--	--	--	--	--	--	--
CL104.Contig4_TBA	1232	--	--	--	--	--	--	--	--	--	--
CL104.Contig5_TBA	1191	--	--	--	--	--	--	--	--	--	--
CL104.Contig6_TBA	1224	--	--	--	--	--	--	--	--	--	--
CL104.Contig7_TBA	979	gi|147771612|emb|CAN64779.1|	2e-06	--	--	--	--	--	--	--	--
CL104.Contig8_TBA	561	gi|147771612|emb|CAN64779.1|	4e-09	--	--	--	--	--	--	--	--
CL104.Contig9_TBA	945	gi|396582328|gb|AFN88192.1|	2e-06	--	--	--	--	--	--	--	--
CL1040.Contig1_TBA	277	--	--	--	--	--	--	--	--	--	--
CL1040.Contig2_TBA	355	--	--	--	--	--	--	--	--	--	--
CL1041.Contig1_TBA	246	gi|168005734|ref|XP_001755565.1|	2e-38	--	--	--	--	--	K14525	5e-33	pop:POPTR_559398
CL1041.Contig2_TBA	1704	gi|168005734|ref|XP_001755565.1|	1e-136	sp|Q9SHF2|AGO3_ARATH	2e-15	slr0599	8e-08	COG0515	K14525	3e-78	bdi:100825987
CL1042.Contig1_TBA	3251	gi|168065934|ref|XP_001784900.1|	0	sp|D8WUA4|SECA2_ARATH	0	alr4851	0	COG0653	K03070	0	ppp:PHYPADRAFT_154523
CL1042.Contig2_TBA	2831	gi|168065934|ref|XP_001784900.1|	0	sp|D8WUA4|SECA2_ARATH	0	sll0616	0	COG0653	K03070	0	ppp:PHYPADRAFT_154523
CL1043.Contig10_TBA	1008	gi|168053338|ref|XP_001779094.1|	4e-11	sp|O23212|U2A2A_ARATH	5e-11	--	--	--	K12858	2e-11	zma:100286176
CL1043.Contig1_TBA	1554	gi|168053338|ref|XP_001779094.1|	5e-158	sp|O23212|U2A2A_ARATH	2e-11	SPCC16A11.13	6e-25	COG5200	K11984	4e-12	vvi:100266959
CL1043.Contig2_TBA	1622	gi|168053338|ref|XP_001779094.1|	4e-53	sp|O23212|U2A2A_ARATH	2e-11	SPCC16A11.13	2e-11	COG5200	K12837	6e-12	mtr:MTR_3g005670
CL1043.Contig3_TBA	1898	gi|168053338|ref|XP_001779094.1|	1e-25	sp|O23212|U2A2A_ARATH	1e-10	SPCC16A11.13	2e-11	COG5200	K12858	5e-11	zma:100286176
CL1043.Contig4_TBA	1814	gi|168053338|ref|XP_001779094.1|	2e-20	sp|O23212|U2A2A_ARATH	1e-10	SPCC16A11.13	2e-11	COG5200	K12858	4e-11	zma:100286176
CL1043.Contig5_TBA	1470	gi|168053338|ref|XP_001779094.1|	6e-129	sp|O23212|U2A2A_ARATH	2e-11	SPCC16A11.13	2e-12	COG5200	K12837	5e-12	mtr:MTR_3g005670
CL1043.Contig6_TBA	1706	gi|168053338|ref|XP_001779094.1|	1e-74	sp|O23212|U2A2A_ARATH	2e-11	SPCC16A11.13	2e-11	COG5200	K11984	5e-12	vvi:100266959
CL1043.Contig7_TBA	1746	gi|168053338|ref|XP_001779094.1|	1e-25	sp|O23212|U2A2A_ARATH	9e-11	SPCC16A11.13	7e-25	COG5200	K12858	4e-11	zma:100286176
CL1043.Contig8_TBA	1662	gi|168053338|ref|XP_001779094.1|	1e-25	sp|O23212|U2A2A_ARATH	9e-11	SPCC16A11.13	2e-12	COG5200	K12858	4e-11	zma:100286176
CL1043.Contig9_TBA	816	gi|168053338|ref|XP_001779094.1|	5e-44	sp|O23212|U2A2A_ARATH	9e-12	--	--	--	K12837	2e-12	mtr:MTR_3g005670
CL1044.Contig1_TBA	3484	gi|168029994|ref|XP_001767509.1|	1e-41	--	--	--	--	--	--	--	--
CL1044.Contig2_TBA	3637	gi|168029994|ref|XP_001767509.1|	1e-34	--	--	--	--	--	--	--	--
CL1045.Contig1_TBA	303	--	--	--	--	--	--	--	--	--	--
CL1045.Contig2_TBA	302	--	--	--	--	--	--	--	--	--	--
CL1046.Contig1_TBA	239	gi|168067457|ref|XP_001785633.1|	1e-35	sp|Q9SAH0|MRS2A_ARATH	1e-33	--	--	--	K16075	2e-35	ppp:PHYPADRAFT_227489
CL1047.Contig1_TBA	1529	gi|302781578|ref|XP_002972563.1|	4e-53	sp|Q5NA18|MTP5_ORYSJ	5e-47	--	--	--	K14709	4e-10	mtr:MTR_3g082050
CL1047.Contig2_TBA	1828	gi|302780101|ref|XP_002971825.1|	3e-114	sp|Q10PP8|MTP4_ORYSJ	2e-104	PAB0462	8e-19	COG0053	K14709	5e-10	mtr:MTR_3g082050
CL1047.Contig3_TBA	1699	gi|168032666|ref|XP_001768839.1|	4e-06	sp|Q5NA18|MTP5_ORYSJ	2e-31	--	--	--	K14709	4e-10	mtr:MTR_3g082050
CL1047.Contig4_TBA	1998	gi|302781150|ref|XP_002972349.1|	4e-32	sp|Q9SAJ7|MTP9_ARATH	2e-67	MJ0449	5e-14	COG0053	K14709	5e-10	mtr:MTR_3g082050
CL1048.Contig1_TBA	2391	gi|297802726|ref|XP_002869247.1|	1e-94	sp|Q9SN46|LRX5_ARATH	3e-17	mlr2363	7e-08	COG0515	K01115	2e-09	vcn:VOLCADRAFT_99471
CL1048.Contig2_TBA	2463	gi|297802726|ref|XP_002869247.1|	1e-94	sp|Q9SN46|LRX5_ARATH	3e-17	mlr2363	7e-08	COG0515	K01115	3e-09	vcn:VOLCADRAFT_99471
CL1049.Contig1_TBA	389	gi|168053563|ref|XP_001779205.1|	5e-67	sp|Q94A28|ACO3M_ARATH	4e-56	lin1682	1e-34	COG1048	K01681	4e-68	ppp:PHYPADRAFT_147035
CL1049.Contig2_TBA	301	gi|168053563|ref|XP_001779205.1|	9e-49	sp|Q42560|ACO1_ARATH	2e-47	RSc2003	4e-35	COG1048	K01681	6e-50	ppp:PHYPADRAFT_147035
CL1049.Contig3_TBA	262	gi|168036951|ref|XP_001770969.1|	2e-39	sp|Q9SIB9|ACO2M_ARATH	5e-40	BS_citB	2e-22	COG1048	K01681	1e-40	ppp:PHYPADRAFT_166996
CL1049.Contig4_TBA	650	gi|168053563|ref|XP_001779205.1|	8e-115	sp|Q42560|ACO1_ARATH	1e-99	STM1712	5e-66	COG1048	K01681	8e-116	ppp:PHYPADRAFT_147035
CL1049.Contig5_TBA	411	gi|168036951|ref|XP_001770969.1|	3e-71	sp|P49608|ACOC_CUCMA	6e-62	BS_citB	1e-40	COG1048	K01681	3e-72	ppp:PHYPADRAFT_166996
CL1049.Contig6_TBA	4150	gi|168053563|ref|XP_001779205.1|	0	sp|Q9SIB9|ACO2M_ARATH	0	BS_citB	0	COG1048	K01681	0	ppp:PHYPADRAFT_147035
CL105.Contig1_TBA	2253	gi|148907910|gb|ABR17075.1|	1e-37	sp|Q84W40|ATL11_ARATH	1e-34	ECU07g0330	1e-09	COG5540	K05283	3e-16	aly:ARALYDRAFT_354960
CL105.Contig2_TBA	2059	gi|148907910|gb|ABR17075.1|	1e-37	sp|Q84W40|ATL11_ARATH	1e-34	ECU07g0330	1e-09	COG5540	K05283	2e-16	aly:ARALYDRAFT_354960
CL1050.Contig1_TBA	824	gi|384251926|gb|EIE25403.1|	2e-06	sp|Q7XTT4|NUCL2_ORYSJ	4e-07	--	--	--	K11294	1e-06	osa:4337032
CL1050.Contig2_TBA	825	gi|384251926|gb|EIE25403.1|	2e-06	sp|Q7XTT4|NUCL2_ORYSJ	4e-07	--	--	--	K11294	1e-06	osa:4337032
CL1051.Contig1_TBA	413	--	--	--	--	--	--	--	--	--	--
CL1051.Contig2_TBA	397	--	--	--	--	--	--	--	--	--	--
CL1051.Contig3_TBA	245	--	--	--	--	--	--	--	--	--	--
CL1052.Contig1_TBA	1067	gi|255576440|ref|XP_002529112.1|	5e-09	sp|Q9MA17|SMB_ARATH	3e-07	YEL007w	9e-06	COG5037	K09422	7e-07	aly:ARALYDRAFT_495585
CL1052.Contig2_TBA	640	gi|302846855|ref|XP_002954963.1|	1e-07	sp|Q9MA17|SMB_ARATH	8e-07	--	--	--	K14692	9e-08	smo:SELMODRAFT_453384
CL1052.Contig3_TBA	670	gi|302846855|ref|XP_002954963.1|	2e-09	sp|Q9MA17|SMB_ARATH	9e-07	--	--	--	K14692	2e-08	zma:100381425
CL1053.Contig1_TBA	807	gi|168028897|ref|XP_001766963.1|	7e-131	sp|Q9FN02|PPP7_ARATH	2e-80	SPBC3F6.01c_2	2e-12	COG0639	K04460	5e-18	vcn:VOLCADRAFT_75665
CL1053.Contig2_TBA	737	gi|168028897|ref|XP_001766963.1|	7e-108	sp|Q9FN02|PPP7_ARATH	4e-69	SPBC3F6.01c_2	2e-12	COG0639	K04460	1e-17	vcn:VOLCADRAFT_75665
CL1054.Contig1_TBA	537	--	--	--	--	--	--	--	--	--	--
CL1054.Contig2_TBA	2493	gi|168051865|ref|XP_001778373.1|	0	sp|P46869|FLA10_CHLRE	4e-69	YGL216w	8e-57	COG5059	K10395	0	ppp:PHYPADRAFT_130123
CL1054.Contig3_TBA	3273	gi|168051865|ref|XP_001778373.1|	0	sp|P46869|FLA10_CHLRE	5e-69	YGL216w	1e-56	COG5059	K10395	0	smo:SELMODRAFT_40499
CL1055.Contig1_TBA	1290	gi|168029487|ref|XP_001767257.1|	3e-170	sp|Q8GVE8|CAPP4_ARATH	6e-71	RSc2358	3e-84	COG2352	K01595	2e-72	smo:SELMODRAFT_443218
CL1055.Contig2_TBA	403	gi|168029487|ref|XP_001767257.1|	9e-62	sp|Q8GVE8|CAPP4_ARATH	1e-11	RSc2358	6e-19	COG2352	K01595	3e-11	smo:SELMODRAFT_443218
CL1055.Contig3_TBA	355	gi|168029487|ref|XP_001767257.1|	9e-52	sp|Q8GVE8|CAPP4_ARATH	8e-19	all4861	8e-22	COG2352	K01595	4e-20	smo:SELMODRAFT_443218
CL1056.Contig1_TBA	1103	gi|168013979|ref|XP_001759538.1|	2e-71	--	--	--	--	--	--	--	--
CL1056.Contig2_TBA	1271	gi|168013979|ref|XP_001759538.1|	4e-71	--	--	--	--	--	--	--	--
CL1057.Contig1_TBA	2379	gi|168010021|ref|XP_001757703.1|	0	sp|O04073|CTPA_SCEOB	3e-41	all3420	4e-56	COG0793	--	--	--
CL1057.Contig2_TBA	770	gi|168010021|ref|XP_001757703.1|	1e-84	sp|O04073|CTPA_SCEOB	3e-16	slr0008	7e-20	COG0793	--	--	--
CL1058.Contig1_TBA	1799	gi|168040619|ref|XP_001772791.1|	0	sp|Q39593|SAC1_CHLRE	2e-06	AF2308	3e-42	COG1055	--	--	--
CL1058.Contig2_TBA	1833	gi|168040619|ref|XP_001772791.1|	0	sp|Q39593|SAC1_CHLRE	2e-06	AF2308	3e-42	COG1055	--	--	--
CL1059.Contig1_TBA	2498	gi|359472595|ref|XP_002281257.2|	5e-171	sp|Q9FPQ6|GP1_CHLRE	4e-24	Rv3876	2e-09	COG0455	K14312	4e-172	vvi:100243944
CL106.Contig1_TBA	1586	gi|51775717|dbj|BAD38895.1|	1e-15	--	--	--	--	--	--	--	--
CL106.Contig2_TBA	1534	gi|51775717|dbj|BAD38895.1|	1e-06	--	--	--	--	--	--	--	--
CL106.Contig3_TBA	801	gi|51775717|dbj|BAD38895.1|	3e-09	--	--	--	--	--	--	--	--
CL1060.Contig1_TBA	797	--	--	--	--	--	--	--	--	--	--
CL1061.Contig1_TBA	1500	gi|168020637|ref|XP_001762849.1|	8e-83	--	--	--	--	--	--	--	--
CL1061.Contig2_TBA	982	gi|168020637|ref|XP_001762849.1|	6e-53	--	--	--	--	--	--	--	--
CL1062.Contig1_TBA	2911	gi|168037221|ref|XP_001771103.1|	1e-64	sp|Q8LGG8|USPAL_ARATH	2e-10	all5264	3e-13	COG2335	K06674	4e-08	vcn:VOLCADRAFT_106052
CL1062.Contig2_TBA	2972	gi|168037221|ref|XP_001771103.1|	1e-64	sp|Q8LGG8|USPAL_ARATH	8e-11	all5264	3e-13	COG2335	K06674	4e-08	vcn:VOLCADRAFT_106052
CL1062.Contig3_TBA	1763	gi|168037221|ref|XP_001771103.1|	7e-65	sp|Q8LGG8|USPAL_ARATH	4e-11	sll1483	2e-13	COG2335	K06674	2e-08	vcn:VOLCADRAFT_106052
CL1062.Contig4_TBA	1095	gi|168037221|ref|XP_001771103.1|	4e-65	sp|Q8LGG8|USPAL_ARATH	2e-11	lin1615	5e-11	COG0589	K06674	1e-08	vcn:VOLCADRAFT_106052
CL1062.Contig5_TBA	1778	gi|168037221|ref|XP_001771103.1|	7e-65	sp|Q8LGG8|USPAL_ARATH	1e-10	sll1483	2e-13	COG2335	K06674	3e-08	vcn:VOLCADRAFT_106052
CL1062.Contig6_TBA	1110	gi|168037221|ref|XP_001771103.1|	4e-65	sp|Q8LGG8|USPAL_ARATH	7e-11	lin1615	4e-10	COG0589	K06674	1e-08	vcn:VOLCADRAFT_106052
CL1062.Contig7_TBA	2987	gi|168037221|ref|XP_001771103.1|	1e-64	sp|Q8LGG8|USPAL_ARATH	2e-10	all5264	3e-13	COG2335	K06674	5e-08	vcn:VOLCADRAFT_106052
CL1062.Contig8_TBA	2896	gi|168037221|ref|XP_001771103.1|	1e-64	sp|Q8LGG8|USPAL_ARATH	8e-11	all5264	3e-13	COG2335	K06674	3e-08	vcn:VOLCADRAFT_106052
CL1063.Contig1_TBA	278	gi|168006901|ref|XP_001756147.1|	2e-13	--	--	--	--	--	--	--	--
CL1064.Contig1_TBA	537	gi|168038773|ref|XP_001771874.1|	1e-25	sp|Q1XDQ5|CEMA_PORYE	5e-06	--	--	--	--	--	--
CL1064.Contig2_TBA	399	gi|168059791|ref|XP_001781884.1|	3e-06	--	--	--	--	--	--	--	--
CL1064.Contig3_TBA	792	--	--	--	--	--	--	--	--	--	--
CL1065.Contig1_TBA	925	--	--	--	--	--	--	--	--	--	--
CL1065.Contig2_TBA	743	--	--	--	--	--	--	--	--	--	--
CL1066.Contig1_TBA	4133	gi|168003728|ref|XP_001754564.1|	0	sp|Q9LVC3|PUM12_ARATH	4e-107	SPAC6G9.14	1e-75	COG5099	--	--	--
CL1066.Contig2_TBA	4074	gi|168003728|ref|XP_001754564.1|	0	sp|Q9LVC3|PUM12_ARATH	4e-107	SPAC6G9.14	1e-75	COG5099	--	--	--
CL1067.Contig1_TBA	848	gi|168036965|ref|XP_001770976.1|	1e-36	sp|Q94C12|NDBAB_ARATH	1e-20	--	--	--	K03966	1e-37	ppp:PHYPADRAFT_216676
CL1067.Contig2_TBA	885	gi|168036965|ref|XP_001770976.1|	1e-44	sp|Q94C12|NDBAB_ARATH	1e-28	--	--	--	K03966	1e-45	ppp:PHYPADRAFT_216676
CL1067.Contig3_TBA	678	gi|168036965|ref|XP_001770976.1|	9e-37	sp|Q94C12|NDBAB_ARATH	8e-21	--	--	--	K03966	8e-38	ppp:PHYPADRAFT_216676
CL1068.Contig1_TBA	1651	gi|168021042|ref|XP_001763051.1|	3e-167	sp|Q9FEC4|RAA3_CHLRE	3e-06	--	--	--	--	--	--
CL1068.Contig2_TBA	1748	gi|168021042|ref|XP_001763051.1|	6e-35	sp|Q9FEC4|RAA3_CHLRE	3e-06	--	--	--	--	--	--
CL1068.Contig3_TBA	1607	gi|168021042|ref|XP_001763051.1|	4e-123	sp|Q9FEC4|RAA3_CHLRE	3e-06	--	--	--	--	--	--
CL1069.Contig1_TBA	1010	gi|412990745|emb|CCO18117.1|	2e-15	--	--	--	--	--	K10704	5e-14	mtr:MTR_3g051220
CL1069.Contig2_TBA	954	gi|412990745|emb|CCO18117.1|	2e-21	--	--	--	--	--	K10704	6e-18	mtr:MTR_3g051220
CL107.Contig1_TBA	804	gi|168004429|ref|XP_001754914.1|	4e-38	sp|Q9LPE8|ERF14_ARATH	1e-26	--	--	--	K09286	2e-20	vvi:100252531
CL107.Contig2_TBA	990	gi|168004429|ref|XP_001754914.1|	9e-39	sp|Q9LU18|ERF36_ARATH	3e-22	--	--	--	K09286	5e-20	vvi:100252531
CL107.Contig3_TBA	1058	gi|168004429|ref|XP_001754914.1|	9e-40	sp|O80654|ERF37_ARATH	2e-23	--	--	--	K09286	2e-20	vvi:100252531
CL1070.Contig1_TBA	2065	gi|168040792|ref|XP_001772877.1|	0	--	--	YPO3637	7e-155	COG1069	K00875	7e-47	cme:CMF097C
CL1070.Contig2_TBA	2212	gi|168040792|ref|XP_001772877.1|	0	--	--	YPO3637	7e-148	COG1069	K00875	4e-40	cme:CMF097C
CL1071.Contig1_TBA	792	gi|7682800|gb|AAF67380.1|	7e-09	--	--	--	--	--	--	--	--
CL1071.Contig2_TBA	270	gi|147852133|emb|CAN80162.1|	8e-10	--	--	--	--	--	K03251	3e-06	bdi:100829584
CL1072.Contig1_TBA	1615	gi|168058788|ref|XP_001781388.1|	5e-16	--	--	--	--	--	--	--	--
CL1072.Contig2_TBA	1671	gi|168058788|ref|XP_001781388.1|	1e-16	--	--	--	--	--	--	--	--
CL1073.Contig1_TBA	1867	gi|168054515|ref|XP_001779676.1|	0	sp|Q9MAP8|B3GT6_ARATH	1e-153	DR2133	2e-08	COG4372	K14325	3e-11	mtr:MTR_2g069490
CL1073.Contig2_TBA	1836	gi|168054515|ref|XP_001779676.1|	0	sp|Q9MAP8|B3GT6_ARATH	1e-153	DR2133	2e-08	COG4372	K14325	3e-11	mtr:MTR_2g069490
CL1073.Contig3_TBA	1736	gi|168054515|ref|XP_001779676.1|	0	sp|Q9MAP8|B3GT6_ARATH	2e-153	DR2133	2e-08	COG4372	K14325	3e-11	mtr:MTR_2g069490
CL1073.Contig4_TBA	1767	gi|168054515|ref|XP_001779676.1|	0	sp|Q9MAP8|B3GT6_ARATH	2e-153	DR2133	2e-08	COG4372	K14325	3e-11	mtr:MTR_2g069490
CL1073.Contig5_TBA	1998	gi|168054515|ref|XP_001779676.1|	0	sp|Q9MAP8|B3GT6_ARATH	3e-153	DR2133	2e-08	COG4372	K14325	4e-11	mtr:MTR_2g069490
CL1073.Contig6_TBA	1967	gi|168054515|ref|XP_001779676.1|	0	sp|Q9MAP8|B3GT6_ARATH	3e-153	DR2133	2e-08	COG4372	K14325	4e-11	mtr:MTR_2g069490
CL1074.Contig1_TBA	1000	gi|168000270|ref|XP_001752839.1|	3e-39	--	--	--	--	--	--	--	--
CL1074.Contig2_TBA	905	gi|168000270|ref|XP_001752839.1|	1e-43	--	--	--	--	--	--	--	--
CL1075.Contig1_TBA	643	gi|168061250|ref|XP_001782603.1|	6e-09	--	--	--	--	--	--	--	--
CL1075.Contig2_TBA	560	--	--	--	--	--	--	--	--	--	--
CL1076.Contig1_TBA	1500	gi|168026290|ref|XP_001765665.1|	4e-119	sp|Q9FUY2|LEUNG_ARATH	2e-08	YBR112c	2e-07	COG0457	K15542	2e-08	mtr:MTR_8g038550
CL1076.Contig2_TBA	1335	gi|168026290|ref|XP_001765665.1|	4e-123	sp|Q9FUY2|LEUNG_ARATH	2e-08	YBR112c	2e-07	COG0457	K15542	2e-08	mtr:MTR_8g038550
CL1076.Contig3_TBA	1287	gi|168026290|ref|XP_001765665.1|	3e-126	sp|Q9FUY2|LEUNG_ARATH	2e-08	YBR112c	2e-07	COG0457	K15542	2e-08	mtr:MTR_8g038550
CL1076.Contig4_TBA	1452	gi|168026290|ref|XP_001765665.1|	3e-122	sp|Q9FUY2|LEUNG_ARATH	2e-08	YBR112c	2e-07	COG0457	K15168	1e-08	aly:ARALYDRAFT_472815
CL1077.Contig1_TBA	2066	gi|168029807|ref|XP_001767416.1|	0	sp|P55876|IF5_MAIZE	2e-141	YPR041w	3e-49	COG1601	K03262	0	ppp:PHYPADRAFT_186444
CL1077.Contig2_TBA	2215	gi|168029807|ref|XP_001767416.1|	0	sp|P55876|IF5_MAIZE	6e-143	YPR041w	4e-50	COG1601	K03262	0	ppp:PHYPADRAFT_186444
CL1077.Contig3_TBA	2322	gi|168029807|ref|XP_001767416.1|	0	sp|P55876|IF5_MAIZE	3e-141	YPR041w	3e-49	COG1601	K03262	0	ppp:PHYPADRAFT_186444
CL1078.Contig1_TBA	611	gi|168039685|ref|XP_001772327.1|	2e-16	sp|Q9LT96|Y5977_ARATH	4e-06	--	--	--	--	--	--
CL1079.Contig1_TBA	782	gi|168033866|ref|XP_001769435.1|	7e-115	sp|Q8RXC8|RBK2_ARATH	4e-67	YAR019c	4e-12	COG0515	K04733	4e-42	smo:SELMODRAFT_159261
CL108.Contig1_TBA	238	gi|167998136|ref|XP_001751774.1|	9e-15	sp|Q96499|RL44_GOSHI	1e-15	SPAC15E1.03	2e-07	COG1631	K02929	6e-16	ppp:PHYPADRAFT_106959
CL108.Contig2_TBA	305	gi|167998136|ref|XP_001751774.1|	9e-15	sp|Q96499|RL44_GOSHI	1e-15	SPAC15E1.03	2e-07	COG1631	K02929	6e-16	ppp:PHYPADRAFT_106959
CL1080.Contig1_TBA	1191	gi|168048078|ref|XP_001776495.1|	4e-111	sp|Q99090|CPRF2_PETCR	4e-45	--	--	--	K04371	1e-11	vvi:100254083
CL1080.Contig2_TBA	1197	gi|168048078|ref|XP_001776495.1|	3e-101	sp|Q99090|CPRF2_PETCR	5e-40	--	--	--	K04371	1e-11	vvi:100254083
CL1082.Contig1_TBA	757	--	--	--	--	--	--	--	--	--	--
CL1082.Contig2_TBA	661	--	--	--	--	--	--	--	--	--	--
CL1082.Contig3_TBA	372	--	--	--	--	--	--	--	--	--	--
CL1083.Contig1_TBA	799	gi|168006506|ref|XP_001755950.1|	1e-16	--	--	--	--	--	--	--	--
CL1083.Contig2_TBA	886	gi|168006506|ref|XP_001755950.1|	1e-16	--	--	--	--	--	--	--	--
CL1084.Contig1_TBA	3511	gi|390190093|dbj|BAM20990.1|	0	sp|Q03194|PMA4_NICPL	0	MA2833	7e-176	COG0474	K01535	0	vvi:100254244
CL1084.Contig2_TBA	4105	gi|390190091|dbj|BAM20989.1|	0	sp|Q7XPY2|PMA1_ORYSJ	0	MA1678	7e-178	COG0474	K01535	0	pop:POPTR_578576
CL1084.Contig3_TBA	4078	gi|390190091|dbj|BAM20989.1|	0	sp|Q7XPY2|PMA1_ORYSJ	0	MA1678	7e-178	COG0474	K01535	0	pop:POPTR_578576
CL1084.Contig4_TBA	1901	gi|390190091|dbj|BAM20989.1|	0	sp|Q9LV11|PMA11_ARATH	0	MA2833	5e-120	COG0474	K01535	0	aly:ARALYDRAFT_919542
CL1084.Contig5_TBA	390	gi|66132317|gb|AAY42950.1|	3e-58	sp|Q03194|PMA4_NICPL	4e-59	MA2833	4e-21	COG0474	K01535	6e-59	mtr:MTR_4g127710
CL1085.Contig1_TBA	3780	gi|168033357|ref|XP_001769182.1|	1e-113	--	--	SMc01203	3e-07	COG2020	K06942	2e-11	bdi:100824531
CL1085.Contig2_TBA	3637	gi|168033357|ref|XP_001769182.1|	1e-113	--	--	SMc01203	3e-07	COG2020	K06942	2e-11	bdi:100824531
CL1086.Contig1_TBA	683	gi|384251298|gb|EIE24776.1|	4e-93	sp|P42066|PCKA_CUCSA	3e-92	YKR097w	1e-93	COG1866	K01610	4e-93	vcn:VOLCADRAFT_81482
CL1086.Contig2_TBA	1573	gi|168041319|ref|XP_001773139.1|	1e-173	sp|P49292|PCKA1_UROPA	1e-169	YKR097w	8e-174	COG1866	K01610	1e-174	ppp:PHYPADRAFT_139716
CL1086.Contig3_TBA	1457	gi|384251298|gb|EIE24776.1|	1e-172	sp|Q9T074|PCKA_ARATH	1e-168	YKR097w	5e-175	COG1866	K01610	9e-171	ppp:PHYPADRAFT_139716
CL1087.Contig1_TBA	2585	gi|168045850|ref|XP_001775389.1|	0	sp|P08489|GLT4_WHEAT	7e-08	--	--	--	--	--	--
CL1088.Contig1_TBA	1804	gi|168045159|ref|XP_001775046.1|	6e-06	sp|C0LGQ5|GSO1_ARATH	3e-75	alr0124_1	9e-17	COG4886	K13420	4e-67	sbi:SORBI_06g028760
CL1089.Contig1_TBA	632	gi|168019207|ref|XP_001762136.1|	1e-79	--	--	--	--	--	K14554	4e-06	pop:POPTR_786194
CL1089.Contig2_TBA	937	gi|168015385|ref|XP_001760231.1|	8e-74	--	--	--	--	--	--	--	--
CL109.Contig1_TBA	1561	gi|168048044|ref|XP_001776478.1|	7e-14	sp|O22607|MSI4_ARATH	4e-40	--	--	--	K10752	3e-42	ppp:PHYPADRAFT_91106
CL109.Contig2_TBA	1407	gi|168048044|ref|XP_001776478.1|	6e-14	sp|O22607|MSI4_ARATH	3e-40	--	--	--	K10752	3e-42	ppp:PHYPADRAFT_91106
CL109.Contig3_TBA	963	gi|168048044|ref|XP_001776478.1|	1e-40	sp|O22607|MSI4_ARATH	2e-40	--	--	--	K10752	2e-42	ppp:PHYPADRAFT_91106
CL109.Contig4_TBA	1324	gi|62002541|gb|AAX58755.1|	2e-11	sp|O22607|MSI4_ARATH	2e-61	--	--	--	K10752	1e-66	ppp:PHYPADRAFT_91106
CL109.Contig5_TBA	880	gi|168048044|ref|XP_001776478.1|	1e-86	sp|O22607|MSI4_ARATH	4e-76	YBR195c	4e-08	COG2319	K10752	1e-87	ppp:PHYPADRAFT_91106
CL109.Contig6_TBA	1170	gi|62002541|gb|AAX58755.1|	2e-11	sp|O22607|MSI4_ARATH	2e-61	--	--	--	K10752	1e-66	ppp:PHYPADRAFT_91106
CL109.Contig7_TBA	726	gi|168048044|ref|XP_001776478.1|	1e-86	sp|O22607|MSI4_ARATH	3e-76	YBR195c	3e-08	COG2319	K10752	1e-87	ppp:PHYPADRAFT_91106
CL109.Contig8_TBA	1117	gi|168048044|ref|XP_001776478.1|	1e-40	sp|O22607|MSI4_ARATH	3e-40	--	--	--	K10752	2e-42	ppp:PHYPADRAFT_91106
CL1090.Contig1_TBA	1529	gi|168045476|ref|XP_001775203.1|	5e-126	--	--	--	--	--	K04711	3e-126	ppp:PHYPADRAFT_184104
CL1090.Contig2_TBA	350	gi|168066594|ref|XP_001785220.1|	1e-60	--	--	--	--	--	K04711	9e-62	ppp:PHYPADRAFT_109258
CL1090.Contig3_TBA	1559	gi|168045476|ref|XP_001775203.1|	5e-126	--	--	--	--	--	K04711	3e-126	ppp:PHYPADRAFT_184104
CL1090.Contig4_TBA	1580	gi|168045476|ref|XP_001775203.1|	5e-126	--	--	--	--	--	K04711	3e-126	ppp:PHYPADRAFT_184104
CL1090.Contig5_TBA	1294	gi|168045476|ref|XP_001775203.1|	1e-127	--	--	--	--	--	K04711	2e-127	ppp:PHYPADRAFT_182194
CL1090.Contig6_TBA	1315	gi|168045476|ref|XP_001775203.1|	1e-127	--	--	--	--	--	K04711	2e-127	ppp:PHYPADRAFT_182194
CL1090.Contig7_TBA	1550	gi|168045476|ref|XP_001775203.1|	5e-126	--	--	--	--	--	K04711	3e-126	ppp:PHYPADRAFT_184104
CL1091.Contig1_TBA	912	gi|168032503|ref|XP_001768758.1|	3e-47	--	--	--	--	--	--	--	--
CL1091.Contig2_TBA	872	gi|168000729|ref|XP_001753068.1|	3e-38	--	--	--	--	--	--	--	--
CL1092.Contig1_TBA	322	--	--	--	--	--	--	--	--	--	--
CL1093.Contig1_TBA	2742	gi|168030265|ref|XP_001767644.1|	0	--	--	--	--	--	--	--	--
CL1093.Contig2_TBA	2671	gi|168030265|ref|XP_001767644.1|	0	--	--	--	--	--	--	--	--
CL1094.Contig1_TBA	1155	gi|168047240|ref|XP_001776079.1|	2e-94	sp|D2WL32|GLGB3_ARATH	7e-49	--	--	--	K00700	1e-08	rcu:RCOM_1600980
CL1094.Contig2_TBA	1145	gi|168047240|ref|XP_001776079.1|	2e-94	sp|D2WL32|GLGB3_ARATH	7e-49	--	--	--	K00700	1e-08	rcu:RCOM_1600980
CL1094.Contig3_TBA	1154	gi|168047240|ref|XP_001776079.1|	2e-94	sp|D2WL32|GLGB3_ARATH	7e-49	--	--	--	K00700	1e-08	rcu:RCOM_1600980
CL1094.Contig4_TBA	1146	gi|168047240|ref|XP_001776079.1|	2e-94	sp|D2WL32|GLGB3_ARATH	7e-49	--	--	--	K00700	1e-08	rcu:RCOM_1600980
CL1095.Contig1_TBA	3274	gi|89111287|dbj|BAE80317.1|	1e-59	sp|Q01593|ABI3_ARATH	4e-27	--	--	--	K09287	5e-06	ath:AT1G68840
CL1095.Contig2_TBA	3513	gi|89111287|dbj|BAE80317.1|	4e-60	sp|Q01593|ABI3_ARATH	4e-27	--	--	--	K09287	5e-06	ath:AT1G68840
CL1095.Contig3_TBA	2892	gi|168038743|ref|XP_001771859.1|	1e-178	sp|Q01593|ABI3_ARATH	2e-40	--	--	--	K09287	2e-07	ath:AT1G68840
CL1095.Contig4_TBA	3131	gi|168038743|ref|XP_001771859.1|	3e-60	sp|Q01593|ABI3_ARATH	5e-27	--	--	--	K09287	2e-06	ath:AT1G68840
CL1095.Contig5_TBA	2835	gi|89111287|dbj|BAE80317.1|	2e-170	sp|Q01593|ABI3_ARATH	1e-44	--	--	--	K09287	2e-10	ath:AT1G68840
CL1096.Contig1_TBA	502	gi|168023679|ref|XP_001764365.1|	4e-16	--	--	--	--	--	--	--	--
CL1096.Contig2_TBA	1117	gi|168023679|ref|XP_001764365.1|	2e-45	sp|P59272|RS27A_DAUCA	1e-28	SPAC6G10.11c_1	4e-28	COG5272	K08770	4e-28	bdi:100831055
CL1096.Contig3_TBA	1337	gi|168023679|ref|XP_001764365.1|	3e-56	sp|P59272|RS27A_DAUCA	2e-28	SPAC6G10.11c_1	5e-28	COG5272	K08770	5e-28	bdi:100831055
CL1096.Contig4_TBA	1099	gi|168023679|ref|XP_001764365.1|	6e-45	sp|P59272|RS27A_DAUCA	1e-28	SPAC6G10.11c_1	4e-28	COG5272	K08770	3e-28	bdi:100831055
CL1097.Contig1_TBA	3031	gi|347954550|gb|AEP33775.1|	0	sp|Q9SL02|RAD50_ARATH	0	YNL250w	2e-80	COG0419	K10866	0	gmx:100818545
CL1097.Contig2_TBA	3274	gi|347954550|gb|AEP33775.1|	0	sp|Q9SL02|RAD50_ARATH	0	YNL250w	2e-76	COG0419	K10866	0	gmx:100818545
CL1097.Contig3_TBA	3072	gi|347954550|gb|AEP33775.1|	0	sp|Q9SL02|RAD50_ARATH	0	YNL250w	2e-76	COG0419	K10866	0	gmx:100818545
CL1097.Contig4_TBA	3242	gi|347954550|gb|AEP33775.1|	0	sp|Q9SL02|RAD50_ARATH	0	YNL250w	2e-76	COG0419	K10866	0	gmx:100818545
CL1099.Contig1_TBA	482	gi|168042939|ref|XP_001773944.1|	1e-27	--	--	--	--	--	--	--	--
CL1099.Contig2_TBA	933	--	--	--	--	--	--	--	--	--	--
CL1099.Contig3_TBA	1277	gi|168042939|ref|XP_001773944.1|	7e-27	--	--	--	--	--	--	--	--
CL11.Contig1_TBA	865	gi|168056489|ref|XP_001780252.1|	6e-78	--	--	--	--	--	K15901	5e-79	ppp:PHYPADRAFT_148302
CL11.Contig2_TBA	596	gi|168056489|ref|XP_001780252.1|	1e-39	--	--	--	--	--	K15901	2e-40	ppp:PHYPADRAFT_148302
CL110.Contig1_TBA	325	--	--	--	--	msr3702	2e-12	COG5487	--	--	--
CL110.Contig2_TBA	230	--	--	--	--	msr3702	1e-09	COG5487	--	--	--
CL1100.Contig1_TBA	1541	gi|116788268|gb|ABK24814.1|	1e-118	sp|Q9FUT3|AB23B_ARATH	1e-60	mlr7818	3e-54	COG5265	K05663	5e-61	ppp:PHYPADRAFT_108321
CL1100.Contig2_TBA	1358	gi|116788268|gb|ABK24814.1|	5e-76	sp|Q9FUT3|AB23B_ARATH	9e-38	YMR301c	1e-33	COG5265	K05663	2e-38	ppp:PHYPADRAFT_108321
CL1101.Contig1_TBA	926	gi|168062920|ref|XP_001783424.1|	3e-25	sp|P18616|RPB1_ARATH	5e-07	YDL140c	5e-06	COG0086	K03006	2e-07	mtr:MTR_5g023020
CL1101.Contig2_TBA	886	gi|168062920|ref|XP_001783424.1|	3e-25	sp|P18616|RPB1_ARATH	5e-07	YDL140c	5e-06	COG0086	K03006	2e-07	mtr:MTR_5g023020
CL1102.Contig1_TBA	1649	gi|168061745|ref|XP_001782847.1|	0	--	--	YBL098w	6e-15	COG0654	K00486	0	ppp:PHYPADRAFT_98082
CL1102.Contig2_TBA	1709	gi|168061745|ref|XP_001782847.1|	0	--	--	YBL098w	2e-13	COG0654	K00486	0	ppp:PHYPADRAFT_98082
CL1103.Contig1_TBA	3442	gi|168046697|ref|XP_001775809.1|	0	sp|C0LGF4|FEI1_ARATH	3e-158	lin1934_1	3e-18	COG0515	K13418	3e-97	ath:AT1G71830
CL1104.Contig1_TBA	774	gi|302771666|ref|XP_002969251.1|	7e-14	--	--	--	--	--	--	--	--
CL1104.Contig2_TBA	726	gi|302771666|ref|XP_002969251.1|	6e-14	--	--	--	--	--	--	--	--
CL1105.Contig1_TBA	1111	gi|168043437|ref|XP_001774191.1|	4e-77	--	--	--	--	--	--	--	--
CL1105.Contig2_TBA	1220	gi|168043437|ref|XP_001774191.1|	8e-72	--	--	--	--	--	--	--	--
CL1105.Contig3_TBA	935	gi|168043437|ref|XP_001774191.1|	4e-57	--	--	--	--	--	--	--	--
CL1105.Contig4_TBA	1349	gi|168043437|ref|XP_001774191.1|	1e-65	--	--	--	--	--	--	--	--
CL1105.Contig5_TBA	806	gi|168043437|ref|XP_001774191.1|	1e-63	--	--	--	--	--	--	--	--
CL1105.Contig6_TBA	1044	gi|168043437|ref|XP_001774191.1|	5e-52	--	--	--	--	--	--	--	--
CL1105.Contig7_TBA	1240	gi|168043437|ref|XP_001774191.1|	1e-70	--	--	--	--	--	--	--	--
CL1105.Contig8_TBA	915	gi|168043437|ref|XP_001774191.1|	2e-58	--	--	--	--	--	--	--	--
CL1106.Contig1_TBA	883	gi|168042331|ref|XP_001773642.1|	1e-158	sp|Q08467|CSK21_ARATH	2e-152	SPAC1687.15	3e-27	COG0515	K03097	8e-160	ppp:PHYPADRAFT_218940
CL1106.Contig2_TBA	1164	gi|168042331|ref|XP_001773642.1|	2e-177	sp|O64816|CSK2P_ARATH	2e-172	SPAC1687.15	1e-26	COG0515	K03097	2e-178	ppp:PHYPADRAFT_218940
CL1106.Contig3_TBA	916	gi|168042331|ref|XP_001773642.1|	1e-158	sp|Q08467|CSK21_ARATH	2e-152	SPAC1687.15	6e-28	COG0515	K03097	9e-160	ppp:PHYPADRAFT_218940
CL1106.Contig4_TBA	2029	gi|168042331|ref|XP_001773642.1|	0	sp|O64816|CSK2P_ARATH	0	SPAC1687.15	5e-33	COG0515	K03097	0	ppp:PHYPADRAFT_218940
CL1107.Contig1_TBA	2116	gi|168041530|ref|XP_001773244.1|	9e-07	--	--	--	--	--	--	--	--
CL1107.Contig2_TBA	2721	gi|168041530|ref|XP_001773244.1|	1e-06	--	--	--	--	--	--	--	--
CL1108.Contig1_TBA	859	gi|168024137|ref|XP_001764593.1|	1e-47	sp|C0LGH2|Y1561_ARATH	6e-34	--	--	--	K13415	2e-21	rcu:RCOM_0478150
CL1109.Contig1_TBA	928	gi|168062898|ref|XP_001783413.1|	3e-28	sp|A8R7E6|CERK1_ARATH	7e-62	YAR019c	4e-15	COG0515	K13429	8e-81	ppp:PHYPADRAFT_1279
CL1109.Contig2_TBA	1094	gi|168062898|ref|XP_001783413.1|	6e-138	sp|A8R7E6|CERK1_ARATH	2e-90	BH2504_1	6e-24	COG0515	K13429	5e-139	ppp:PHYPADRAFT_1279
CL111.Contig1_TBA	1966	gi|168046721|ref|XP_001775821.1|	0	sp|Q7X7V2|PHT15_ORYSJ	0	TVN0005	2e-71	COG0477	K08176	0	vvi:100232948
CL111.Contig2_TBA	1629	gi|168046721|ref|XP_001775821.1|	0	sp|Q8H6G8|PHT18_ORYSJ	0	TVN0123	2e-56	COG0477	K08176	1e-180	osa:4348741
CL1110.Contig1_TBA	1536	gi|168037871|ref|XP_001771426.1|	4e-169	sp|O23969|SF21_HELAN	2e-93	--	--	--	--	--	--
CL1110.Contig2_TBA	1468	gi|168037871|ref|XP_001771426.1|	4e-169	sp|O23969|SF21_HELAN	2e-93	--	--	--	--	--	--
CL1110.Contig3_TBA	1535	gi|168037871|ref|XP_001771426.1|	4e-169	sp|O23969|SF21_HELAN	2e-93	--	--	--	--	--	--
CL1110.Contig4_TBA	1469	gi|168037871|ref|XP_001771426.1|	4e-169	sp|O23969|SF21_HELAN	2e-93	--	--	--	--	--	--
CL1110.Contig5_TBA	489	gi|168037871|ref|XP_001771426.1|	2e-32	sp|O23969|SF21_HELAN	2e-16	--	--	--	--	--	--
CL1110.Contig6_TBA	1503	gi|168037871|ref|XP_001771426.1|	4e-169	sp|O23969|SF21_HELAN	2e-93	--	--	--	--	--	--
CL1110.Contig7_TBA	1504	gi|168037871|ref|XP_001771426.1|	4e-169	sp|O23969|SF21_HELAN	2e-93	--	--	--	--	--	--
CL1111.Contig1_TBA	862	--	--	--	--	--	--	--	--	--	--
CL1111.Contig2_TBA	1021	--	--	--	--	--	--	--	--	--	--
CL1113.Contig1_TBA	1875	gi|168009467|ref|XP_001757427.1|	0	sp|Q6K687|C3H18_ORYSJ	7e-126	--	--	--	K13103	2e-11	vcn:VOLCADRAFT_65509
CL1113.Contig2_TBA	1366	gi|168009467|ref|XP_001757427.1|	7e-115	sp|Q6K687|C3H18_ORYSJ	1e-71	--	--	--	K13103	1e-11	vcn:VOLCADRAFT_65509
CL1114.Contig1_TBA	1916	gi|168004614|ref|XP_001755006.1|	2e-175	sp|Q7XVM8|TIR1B_ORYSJ	4e-124	--	--	--	K14485	3e-124	rcu:RCOM_0556140
CL1114.Contig2_TBA	2702	gi|168004614|ref|XP_001755006.1|	0	sp|Q570C0|TIR1_ARATH	3e-180	--	--	--	K14485	0	rcu:RCOM_0556140
CL1115.Contig1_TBA	417	--	--	--	--	--	--	--	--	--	--
CL1115.Contig2_TBA	502	--	--	--	--	--	--	--	--	--	--
CL1117.Contig1_TBA	2451	gi|168063134|ref|XP_001783529.1|	0	--	--	SPAC630.05	2e-75	COG5210	--	--	--
CL1117.Contig2_TBA	2502	gi|168063134|ref|XP_001783529.1|	0	--	--	SPAC630.05	4e-75	COG5210	--	--	--
CL1117.Contig3_TBA	2382	gi|168063134|ref|XP_001783529.1|	0	--	--	SPAC630.05	3e-73	COG5210	--	--	--
CL1117.Contig4_TBA	2355	gi|168063134|ref|XP_001783529.1|	0	--	--	SPAC630.05	6e-73	COG5210	--	--	--
CL1117.Contig5_TBA	2460	gi|168063134|ref|XP_001783529.1|	0	--	--	SPAC630.05	3e-73	COG5210	--	--	--
CL1117.Contig6_TBA	2424	gi|168063134|ref|XP_001783529.1|	0	--	--	SPAC630.05	4e-75	COG5210	--	--	--
CL1117.Contig7_TBA	2529	gi|168063134|ref|XP_001783529.1|	0	--	--	SPAC630.05	2e-75	COG5210	--	--	--
CL1117.Contig8_TBA	2433	gi|168063134|ref|XP_001783529.1|	0	--	--	SPAC630.05	6e-73	COG5210	--	--	--
CL1118.Contig1_TBA	962	gi|168024898|ref|XP_001764972.1|	3e-98	--	--	--	--	--	--	--	--
CL1118.Contig2_TBA	999	gi|168024898|ref|XP_001764972.1|	4e-98	--	--	--	--	--	--	--	--
CL1119.Contig1_TBA	3436	gi|168034142|ref|XP_001769572.1|	0	sp|Q9SIC9|PP178_ARATH	0	--	--	--	K15336	6e-55	vvi:100259391
CL1119.Contig2_TBA	3484	gi|168034142|ref|XP_001769572.1|	0	sp|Q9SIC9|PP178_ARATH	0	--	--	--	K15336	2e-52	vvi:100259391
CL1119.Contig3_TBA	3202	gi|168059281|ref|XP_001781632.1|	0	sp|Q9SIC9|PP178_ARATH	0	--	--	--	K15336	2e-52	vvi:100259391
CL112.Contig1_TBA	2230	gi|168037767|ref|XP_001771374.1|	0	sp|Q9M1Y3|SKI35_ARATH	8e-146	--	--	--	--	--	--
CL112.Contig2_TBA	2991	gi|168037767|ref|XP_001771374.1|	0	sp|Q9M1Y3|SKI35_ARATH	0	--	--	--	--	--	--
CL112.Contig3_TBA	2816	gi|168037767|ref|XP_001771374.1|	0	sp|Q9M1Y3|SKI35_ARATH	0	--	--	--	--	--	--
CL112.Contig4_TBA	2106	gi|168037767|ref|XP_001771374.1|	0	sp|Q9M1Y3|SKI35_ARATH	7e-146	--	--	--	--	--	--
CL112.Contig5_TBA	2179	gi|168037767|ref|XP_001771374.1|	0	sp|Q9M1Y3|SKI35_ARATH	8e-146	--	--	--	--	--	--
CL112.Contig6_TBA	2940	gi|168037767|ref|XP_001771374.1|	0	sp|Q9M1Y3|SKI35_ARATH	0	--	--	--	--	--	--
CL112.Contig7_TBA	2055	gi|168037767|ref|XP_001771374.1|	0	sp|Q9M1Y3|SKI35_ARATH	7e-146	--	--	--	--	--	--
CL112.Contig8_TBA	2867	gi|168037767|ref|XP_001771374.1|	0	sp|Q9M1Y3|SKI35_ARATH	0	--	--	--	--	--	--
CL1120.Contig1_TBA	1759	gi|297797928|ref|XP_002866848.1|	3e-22	--	--	--	--	--	--	--	--
CL1120.Contig2_TBA	1838	gi|297797928|ref|XP_002866848.1|	3e-22	--	--	--	--	--	--	--	--
CL1121.Contig1_TBA	385	gi|168062257|ref|XP_001783098.1|	1e-14	--	--	--	--	--	K01602	7e-15	ppp:PHYPADRAFT_233894
CL1121.Contig2_TBA	303	gi|168062257|ref|XP_001783098.1|	1e-12	--	--	--	--	--	K01602	9e-14	ppp:PHYPADRAFT_123666
CL1122.Contig1_TBA	931	gi|168005572|ref|XP_001755484.1|	5e-28	sp|P30221|HSP11_SOLLC	1e-20	SMa1118	2e-07	COG0071	K13993	7e-21	aly:ARALYDRAFT_474482
CL1122.Contig2_TBA	870	gi|168005572|ref|XP_001755484.1|	4e-28	sp|P30221|HSP11_SOLLC	9e-21	SMa1118	2e-07	COG0071	K13993	7e-21	aly:ARALYDRAFT_474482
CL1122.Contig3_TBA	851	gi|168005572|ref|XP_001755484.1|	4e-28	sp|P30221|HSP11_SOLLC	9e-21	SMa1118	1e-07	COG0071	K13993	6e-21	aly:ARALYDRAFT_474482
CL1123.Contig1_TBA	2376	gi|168007350|ref|XP_001756371.1|	0	sp|O04203|HSPR2_ARATH	6e-91	--	--	--	--	--	--
CL1123.Contig2_TBA	2441	gi|168007350|ref|XP_001756371.1|	0	sp|O04203|HSPR2_ARATH	3e-87	--	--	--	--	--	--
CL1123.Contig3_TBA	2444	gi|168007350|ref|XP_001756371.1|	0	sp|O04203|HSPR2_ARATH	3e-87	--	--	--	--	--	--
CL1124.Contig1_TBA	1590	gi|168012039|ref|XP_001758710.1|	6e-105	sp|Q9FPS0|UBP27_ARATH	5e-09	--	--	--	K11851	3e-18	rcu:RCOM_0132150
CL1124.Contig2_TBA	1525	gi|168012039|ref|XP_001758710.1|	6e-105	sp|Q9FPS0|UBP27_ARATH	4e-09	--	--	--	K11851	3e-18	rcu:RCOM_0132150
CL1125.Contig1_TBA	1987	gi|168029055|ref|XP_001767042.1|	0	sp|Q9SEE5|GALK1_ARATH	6e-180	YBR020w	2e-67	COG0153	K00849	0	ppp:PHYPADRAFT_186065
CL1125.Contig2_TBA	2067	gi|168029055|ref|XP_001767042.1|	0	sp|Q9SEE5|GALK1_ARATH	6e-180	YBR020w	2e-67	COG0153	K00849	0	ppp:PHYPADRAFT_186065
CL1126.Contig1_TBA	2001	gi|168006458|ref|XP_001755926.1|	0	sp|P35007|SAHH_CATRO	0	Rv3248c	3e-164	COG0499	K01251	0	ppp:PHYPADRAFT_176926
CL1127.Contig1_TBA	3161	gi|168019808|ref|XP_001762436.1|	0	sp|Q84MA2|IP5P1_ARATH	4e-93	YNL106c_2	1e-34	COG5411	K01099	3e-46	ota:Ot04g02290
CL1127.Contig2_TBA	3051	gi|168019808|ref|XP_001762436.1|	0	sp|Q84MA2|IP5P1_ARATH	4e-93	YNL106c_2	1e-34	COG5411	K01099	3e-46	ota:Ot04g02290
CL1127.Contig3_TBA	2906	gi|168019808|ref|XP_001762436.1|	0	sp|Q84MA2|IP5P1_ARATH	4e-93	YNL106c_2	1e-34	COG5411	K01099	2e-46	ota:Ot04g02290
CL1127.Contig4_TBA	3306	gi|168019808|ref|XP_001762436.1|	0	sp|Q84MA2|IP5P1_ARATH	4e-93	YNL106c_2	2e-34	COG5411	K01099	3e-46	ota:Ot04g02290
CL1127.Contig5_TBA	3435	gi|168019808|ref|XP_001762436.1|	0	sp|Q84MA2|IP5P1_ARATH	4e-93	YNL106c_2	2e-34	COG5411	K01099	3e-46	ota:Ot04g02290
CL1127.Contig6_TBA	3290	gi|168019808|ref|XP_001762436.1|	0	sp|Q84MA2|IP5P1_ARATH	4e-93	YNL106c_2	2e-34	COG5411	K01099	3e-46	ota:Ot04g02290
CL1128.Contig1_TBA	310	--	--	--	--	--	--	--	--	--	--
CL1128.Contig2_TBA	402	--	--	--	--	--	--	--	--	--	--
CL1129.Contig1_TBA	2246	gi|168048797|ref|XP_001776852.1|	3e-28	sp|Q9ZUB8|SKI22_ARATH	6e-31	--	--	--	K10293	7e-175	ppp:PHYPADRAFT_169520
CL1129.Contig2_TBA	2213	gi|168048797|ref|XP_001776852.1|	3e-28	sp|Q9ZUB8|SKI22_ARATH	9e-33	--	--	--	K10293	6e-171	ppp:PHYPADRAFT_169520
CL1129.Contig3_TBA	2163	gi|168048797|ref|XP_001776852.1|	5e-29	sp|Q9ZUB8|SKI22_ARATH	4e-34	--	--	--	K10293	4e-176	ppp:PHYPADRAFT_169520
CL1129.Contig4_TBA	2196	gi|168048797|ref|XP_001776852.1|	5e-29	sp|Q9ZUB8|SKI22_ARATH	1e-32	--	--	--	K10293	8e-180	ppp:PHYPADRAFT_169520
CL113.Contig1_TBA	1233	gi|168032407|ref|XP_001768710.1|	2e-133	sp|Q9S9Z7|P2C10_ARATH	2e-61	SPCC4F11.02	4e-28	COG0631	K14497	7e-33	rcu:RCOM_1579770
CL113.Contig2_TBA	1327	gi|168032407|ref|XP_001768710.1|	2e-133	sp|Q9S9Z7|P2C10_ARATH	2e-61	SPCC4F11.02	5e-28	COG0631	K14497	8e-33	rcu:RCOM_1579770
CL1130.Contig1_TBA	1682	gi|168034301|ref|XP_001769651.1|	5e-50	--	--	all0193	2e-08	COG0596	--	--	--
CL1130.Contig2_TBA	1597	gi|168034301|ref|XP_001769651.1|	4e-50	--	--	all0193	2e-08	COG0596	--	--	--
CL1131.Contig1_TBA	1039	gi|168059618|ref|XP_001781798.1|	9e-93	sp|Q9M4W3|ISPF_CATRO	4e-84	VC0529	8e-39	COG0245	K01770	8e-94	ppp:PHYPADRAFT_150209
CL1131.Contig2_TBA	1223	gi|168059618|ref|XP_001781798.1|	1e-92	sp|Q9M4W3|ISPF_CATRO	5e-84	VC0529	9e-39	COG0245	K01770	9e-94	ppp:PHYPADRAFT_150209
CL1132.Contig1_TBA	1186	gi|168041977|ref|XP_001773466.1|	6e-178	sp|Q8W4M5|PFPB1_ARATH	1e-142	TP0542	2e-99	COG0205	K00895	5e-179	ppp:PHYPADRAFT_218794
CL1132.Contig2_TBA	2419	gi|168035648|ref|XP_001770321.1|	0	sp|Q41141|PFPB_RICCO	0	TP0542	9e-151	COG0205	K00895	0	ppp:PHYPADRAFT_188815
CL1133.Contig1_TBA	664	--	--	--	--	--	--	--	--	--	--
CL1133.Contig2_TBA	665	--	--	--	--	--	--	--	--	--	--
CL1134.Contig1_TBA	1209	gi|168018669|ref|XP_001761868.1|	2e-146	sp|P20866|CB2_PHYPA	4e-143	Rv3876	5e-07	COG0455	K08913	2e-147	ppp:PHYPADRAFT_124625
CL1134.Contig2_TBA	1204	gi|168018669|ref|XP_001761868.1|	9e-146	sp|P20866|CB2_PHYPA	1e-142	Rv3876	1e-07	COG0455	K08913	7e-147	ppp:PHYPADRAFT_124625
CL1134.Contig3_TBA	1357	gi|168018669|ref|XP_001761868.1|	2e-146	sp|P20866|CB2_PHYPA	2e-142	Rv3876	6e-07	COG0455	K08913	2e-147	ppp:PHYPADRAFT_124625
CL1134.Contig4_TBA	1352	gi|168018669|ref|XP_001761868.1|	8e-146	sp|P20866|CB2_PHYPA	6e-142	Rv3876	2e-07	COG0455	K08913	6e-147	ppp:PHYPADRAFT_124625
CL1135.Contig1_TBA	2443	gi|168012661|ref|XP_001759020.1|	0	sp|Q2MY56|PATD2_SOLTU	2e-39	VC0178	2e-19	COG3621	--	--	--
CL1135.Contig2_TBA	2360	gi|168012661|ref|XP_001759020.1|	0	sp|P15478|PATT5_SOLTU	1e-44	all2302	1e-26	COG3621	--	--	--
CL1136.Contig1_TBA	1216	gi|168060700|ref|XP_001782332.1|	1e-66	--	--	--	--	--	--	--	--
CL1136.Contig2_TBA	1584	gi|168060700|ref|XP_001782332.1|	2e-97	sp|Q9M2D8|Y3126_ARATH	5e-11	--	--	--	K08818	7e-23	vvi:100246062
CL1136.Contig3_TBA	2071	gi|168060700|ref|XP_001782332.1|	3e-97	sp|O49730|MRAY_ARATH	9e-48	all4316	3e-37	COG0472	K01000	3e-55	smo:SELMODRAFT_123321
CL1137.Contig1_TBA	1864	--	--	--	--	--	--	--	--	--	--
CL1137.Contig2_TBA	262	--	--	--	--	--	--	--	--	--	--
CL1138.Contig1_TBA	2408	gi|168066567|ref|XP_001785207.1|	0	--	--	--	--	--	--	--	--
CL1138.Contig2_TBA	2470	gi|168066567|ref|XP_001785207.1|	0	--	--	--	--	--	--	--	--
CL114.Contig1_TBA	3287	gi|168032025|ref|XP_001768520.1|	1e-153	sp|Q40392|TMVRN_NICGU	3e-16	--	--	--	K13459	1e-06	rcu:RCOM_1047690
CL114.Contig2_TBA	3179	gi|168032025|ref|XP_001768520.1|	1e-153	sp|Q40392|TMVRN_NICGU	3e-16	--	--	--	K13459	1e-06	rcu:RCOM_1047690
CL114.Contig3_TBA	237	--	--	--	--	--	--	--	--	--	--
CL114.Contig4_TBA	222	--	--	--	--	--	--	--	--	--	--
CL1140.Contig1_TBA	712	--	--	--	--	--	--	--	--	--	--
CL1140.Contig2_TBA	912	--	--	--	--	--	--	--	--	--	--
CL1141.Contig1_TBA	780	gi|168044839|ref|XP_001774887.1|	7e-78	sp|A6MW12|RK24_RHDSA	3e-14	RP648	8e-21	COG0198	K02895	1e-14	osa:4341869
CL1141.Contig2_TBA	540	gi|168044839|ref|XP_001774887.1|	4e-29	--	--	--	--	--	--	--	--
CL1142.Contig1_TBA	485	gi|168016881|ref|XP_001760977.1|	8e-53	sp|Q9LMK5|STN1_ARATH	8e-24	--	--	--	K10739	1e-07	aly:ARALYDRAFT_477538
CL1142.Contig2_TBA	1613	gi|168016881|ref|XP_001760977.1|	6e-52	sp|Q9LMK5|STN1_ARATH	1e-25	--	--	--	K10879	3e-47	ppp:PHYPADRAFT_162653
CL1142.Contig3_TBA	388	gi|168016881|ref|XP_001760977.1|	5e-39	sp|Q9LMK5|STN1_ARATH	9e-19	--	--	--	--	--	--
CL1142.Contig4_TBA	1450	gi|168016881|ref|XP_001760977.1|	5e-52	sp|Q9LMK5|STN1_ARATH	1e-25	--	--	--	K10879	3e-47	ppp:PHYPADRAFT_162653
CL1143.Contig1_TBA	872	gi|168031945|ref|XP_001768480.1|	5e-57	--	--	--	--	--	--	--	--
CL1143.Contig2_TBA	871	gi|168031945|ref|XP_001768480.1|	4e-57	--	--	--	--	--	--	--	--
CL1144.Contig1_TBA	251	--	--	--	--	--	--	--	--	--	--
CL1144.Contig2_TBA	251	--	--	--	--	--	--	--	--	--	--
CL1145.Contig1_TBA	305	gi|168016216|ref|XP_001760645.1|	2e-07	--	--	--	--	--	--	--	--
CL1145.Contig2_TBA	322	gi|168016216|ref|XP_001760645.1|	2e-07	--	--	--	--	--	--	--	--
CL1146.Contig1_TBA	1304	gi|168008810|ref|XP_001757099.1|	6e-142	--	--	alr4655	1e-37	COG2971	--	--	--
CL1146.Contig2_TBA	620	gi|168008810|ref|XP_001757099.1|	1e-60	--	--	CAC0183	9e-13	COG2971	--	--	--
CL1147.Contig1_TBA	1141	gi|317376150|sp|A9TND9.1|CYNS_PHYPA	3e-71	sp|A9TND9|CYNS_PHYPA	9e-73	slr0899	4e-21	COG1513	K01725	2e-72	ppp:PHYPADRAFT_148136
CL1147.Contig2_TBA	1168	gi|317376150|sp|A9TND9.1|CYNS_PHYPA	3e-71	sp|A9TND9|CYNS_PHYPA	9e-73	slr0899	4e-21	COG1513	K01725	3e-72	ppp:PHYPADRAFT_148136
CL1147.Contig3_TBA	877	gi|317376150|sp|A9TND9.1|CYNS_PHYPA	2e-71	sp|A9TND9|CYNS_PHYPA	6e-73	slr0899	2e-21	COG1513	K01725	2e-72	ppp:PHYPADRAFT_148136
CL1148.Contig1_TBA	1782	gi|168061422|ref|XP_001782688.1|	0	sp|O81221|ACT_GOSHI	0	SPBC32H8.12c	0	COG5277	K05692	0	smo:SELMODRAFT_175956
CL1148.Contig2_TBA	1489	gi|168061422|ref|XP_001782688.1|	0	sp|O81221|ACT_GOSHI	0	SPBC32H8.12c	0	COG5277	K05692	0	smo:SELMODRAFT_175956
CL1148.Contig3_TBA	1675	gi|168061422|ref|XP_001782688.1|	0	sp|O81221|ACT_GOSHI	0	SPBC32H8.12c	0	COG5277	K05692	0	smo:SELMODRAFT_175956
CL1149.Contig1_TBA	811	--	--	--	--	--	--	--	--	--	--
CL1149.Contig2_TBA	784	--	--	--	--	--	--	--	--	--	--
CL115.Contig1_TBA	1701	gi|168026390|ref|XP_001765715.1|	3e-141	--	--	--	--	--	--	--	--
CL115.Contig2_TBA	644	gi|168027517|ref|XP_001766276.1|	2e-38	--	--	--	--	--	--	--	--
CL115.Contig3_TBA	855	gi|168026390|ref|XP_001765715.1|	2e-51	--	--	--	--	--	--	--	--
CL115.Contig4_TBA	904	gi|168026390|ref|XP_001765715.1|	2e-51	--	--	--	--	--	--	--	--
CL115.Contig5_TBA	1652	gi|168026390|ref|XP_001765715.1|	3e-141	--	--	--	--	--	--	--	--
CL1150.Contig1_TBA	1246	--	--	--	--	--	--	--	--	--	--
CL1150.Contig2_TBA	1086	--	--	--	--	--	--	--	--	--	--
CL1151.Contig1_TBA	1346	gi|168063348|ref|XP_001783634.1|	2e-85	sp|Q94A52|RH2_ARATH	7e-11	SPAC1F5.10	3e-10	COG0513	K13025	5e-11	aly:ARALYDRAFT_479492
CL1151.Contig2_TBA	1639	gi|168063348|ref|XP_001783634.1|	4e-80	sp|Q94A52|RH2_ARATH	5e-06	--	--	--	K13025	4e-06	pop:POPTR_832316
CL1151.Contig3_TBA	298	--	--	--	--	--	--	--	--	--	--
CL1151.Contig4_TBA	401	gi|168063348|ref|XP_001783634.1|	8e-08	--	--	--	--	--	--	--	--
CL1152.Contig1_TBA	238	gi|168008737|ref|XP_001757063.1|	5e-31	sp|P14895|ELI5_HORVU	1e-10	--	--	--	--	--	--
CL1152.Contig2_TBA	411	gi|168038246|ref|XP_001771612.1|	4e-07	--	--	--	--	--	--	--	--
CL1152.Contig3_TBA	1113	gi|168038246|ref|XP_001771612.1|	1e-72	sp|P11432|ELI_PEA	1e-23	--	--	--	--	--	--
CL1152.Contig4_TBA	1007	gi|168038246|ref|XP_001771612.1|	1e-72	sp|P11432|ELI_PEA	8e-24	--	--	--	--	--	--
CL1152.Contig5_TBA	1000	gi|168038246|ref|XP_001771612.1|	8e-70	sp|P11432|ELI_PEA	2e-22	--	--	--	--	--	--
CL1153.Contig1_TBA	1798	gi|168050588|ref|XP_001777740.1|	3e-62	sp|Q93YN0|SCO2_ARATH	9e-30	--	--	--	--	--	--
CL1153.Contig2_TBA	1315	gi|168050588|ref|XP_001777740.1|	2e-62	sp|Q93YN0|SCO2_ARATH	6e-30	--	--	--	--	--	--
CL1154.Contig1_TBA	2844	gi|303283326|ref|XP_003060954.1|	1e-10	sp|Q8W0W3|TF2B_ORYSJ	1e-06	SPBC13E7.10c	3e-50	COG1405	K15196	2e-93	olu:OSTLU_36784
CL1154.Contig2_TBA	3099	gi|148909769|gb|ABR17974.1|	2e-34	sp|Q8W0W3|TF2B_ORYSJ	5e-06	SPBC13E7.10c	3e-21	COG1405	K15196	1e-49	smo:SELMODRAFT_444750
CL1154.Contig3_TBA	3017	gi|148909769|gb|ABR17974.1|	8e-54	sp|Q8W0W3|TF2B_ORYSJ	4e-06	SPBC13E7.10c	3e-26	COG1405	K15196	2e-73	ota:Ot13g01700
CL1154.Contig4_TBA	2841	gi|148909769|gb|ABR17974.1|	8e-54	sp|Q8W0W3|TF2B_ORYSJ	4e-06	SPBC13E7.10c	1e-25	COG1405	K15196	2e-73	ota:Ot13g01700
CL1154.Contig5_TBA	3275	gi|148909769|gb|ABR17974.1|	7e-35	sp|Q8W0W3|TF2B_ORYSJ	5e-06	SPBC13E7.10c	7e-22	COG1405	K15196	2e-49	smo:SELMODRAFT_444750
CL1154.Contig6_TBA	2586	gi|148909769|gb|ABR17974.1|	1e-162	sp|Q8W0W3|TF2B_ORYSJ	1e-06	SPBC13E7.10c	3e-54	COG1405	K15196	1e-125	ota:Ot13g01700
CL1156.Contig1_TBA	2401	gi|449506699|ref|XP_004162822.1|	1e-31	--	--	--	--	--	--	--	--
CL1156.Contig2_TBA	3368	gi|359472752|ref|XP_002276420.2|	1e-62	--	--	--	--	--	K14306	2e-06	gmx:100781711
CL1156.Contig3_TBA	861	gi|359472752|ref|XP_002276420.2|	2e-12	--	--	--	--	--	--	--	--
CL1156.Contig4_TBA	3224	gi|147784800|emb|CAN68568.1|	4e-57	sp|Q9LK03|PERK2_ARATH	4e-08	--	--	--	K14306	6e-09	ath:AT2G45000
CL1156.Contig5_TBA	3131	gi|147784800|emb|CAN68568.1|	8e-44	sp|Q9LK03|PERK2_ARATH	4e-08	--	--	--	K14306	2e-10	ath:AT2G45000
CL1157.Contig1_TBA	761	gi|9558597|gb|AAF88160.1|AC026234_11	1e-07	sp|P0CB26|Y1089_ARATH	5e-15	aq_2032	5e-15	COG0532	K03125	3e-14	ppp:PHYPADRAFT_94126
CL1157.Contig2_TBA	806	gi|300121724|emb|CBK22299.2|	6e-18	sp|B2ZX90|FAS1_ORYSJ	6e-14	aq_2032	1e-16	COG0532	K03125	7e-16	ppp:PHYPADRAFT_94126
CL1158.Contig1_TBA	790	gi|168027029|ref|XP_001766033.1|	1e-09	--	--	--	--	--	--	--	--
CL1158.Contig2_TBA	680	gi|168027029|ref|XP_001766033.1|	8e-10	--	--	--	--	--	--	--	--
CL1158.Contig3_TBA	604	--	--	--	--	--	--	--	--	--	--
CL1159.Contig1_TBA	547	gi|168046944|ref|XP_001775932.1|	1e-07	sp|P13983|EXTN_TOBAC	5e-07	--	--	--	--	--	--
CL1159.Contig2_TBA	2237	gi|168065267|ref|XP_001784575.1|	0	sp|Q9FPQ6|GP1_CHLRE	2e-29	aq_2032	8e-11	COG0532	K11984	4e-22	ppp:PHYPADRAFT_233757
CL1159.Contig3_TBA	2190	gi|168065267|ref|XP_001784575.1|	0	sp|Q9FPQ6|GP1_CHLRE	2e-29	aq_2032	7e-11	COG0532	K11984	4e-22	ppp:PHYPADRAFT_233757
CL1159.Contig4_TBA	475	gi|168046944|ref|XP_001775932.1|	9e-08	sp|P13983|EXTN_TOBAC	1e-06	--	--	--	--	--	--
CL116.Contig10_TBA	1974	gi|110628200|gb|ABG79546.1|	4e-55	sp|Q9LJW0|PHO19_ARATH	2e-28	all0182_1	6e-06	COG2202	K14509	9e-13	gmx:100802569
CL116.Contig11_TBA	2536	gi|160694379|gb|ABX46617.1|	3e-39	sp|Q9LJW0|PHO19_ARATH	1e-22	all0182_1	8e-06	COG2202	K14509	1e-12	gmx:100802569
CL116.Contig12_TBA	2453	gi|160694379|gb|ABX46617.1|	3e-39	sp|Q9LJW0|PHO19_ARATH	1e-22	all0182_1	8e-06	COG2202	K14509	1e-12	gmx:100802569
CL116.Contig13_TBA	2574	gi|110628200|gb|ABG79546.1|	1e-61	sp|Q9LJW0|PHO19_ARATH	1e-33	all0182_1	9e-06	COG2202	K14509	1e-12	gmx:100802569
CL116.Contig14_TBA	2178	gi|160694379|gb|ABX46617.1|	6e-109	sp|Q8S403|PHO1_ARATH	3e-54	--	--	--	--	--	--
CL116.Contig15_TBA	2064	gi|110628200|gb|ABG79546.1|	5e-55	sp|Q9LJW0|PHO19_ARATH	2e-28	all0182_1	7e-06	COG2202	K14509	9e-13	gmx:100802569
CL116.Contig16_TBA	1267	gi|110628200|gb|ABG79546.1|	3e-56	sp|Q9LJW0|PHO19_ARATH	9e-29	--	--	--	--	--	--
CL116.Contig17_TBA	1736	gi|160694379|gb|ABX46617.1|	2e-39	sp|Q9LJW0|PHO19_ARATH	1e-22	all0182_1	6e-06	COG2202	K14509	7e-13	gmx:100802569
CL116.Contig18_TBA	2389	gi|110628200|gb|ABG79546.1|	3e-140	sp|Q8S403|PHO1_ARATH	3e-67	--	--	--	--	--	--
CL116.Contig19_TBA	1826	gi|160694379|gb|ABX46617.1|	2e-39	sp|Q9LJW0|PHO19_ARATH	1e-22	all0182_1	6e-06	COG2202	K14509	8e-13	gmx:100802569
CL116.Contig1_TBA	731	gi|110628200|gb|ABG79546.1|	4e-44	sp|Q9LJW0|PHO19_ARATH	3e-22	--	--	--	--	--	--
CL116.Contig20_TBA	1655	gi|160694379|gb|ABX46617.1|	2e-39	sp|Q9LJW0|PHO19_ARATH	9e-23	all0182_1	5e-06	COG2202	K14509	7e-13	gmx:100802569
CL116.Contig21_TBA	2691	gi|110628200|gb|ABG79546.1|	7e-55	sp|Q9LJW0|PHO19_ARATH	2e-28	all0182_1	9e-06	COG2202	K14509	1e-12	gmx:100802569
CL116.Contig22_TBA	1150	gi|110628200|gb|ABG79546.1|	7e-63	sp|Q9LJW0|PHO19_ARATH	5e-34	--	--	--	--	--	--
CL116.Contig23_TBA	2601	gi|110628200|gb|ABG79546.1|	6e-55	sp|Q9LJW0|PHO19_ARATH	2e-28	all0182_1	9e-06	COG2202	K14509	1e-12	gmx:100802569
CL116.Contig24_TBA	2351	gi|160694379|gb|ABX46617.1|	7e-109	sp|Q8S403|PHO1_ARATH	4e-54	--	--	--	--	--	--
CL116.Contig25_TBA	2484	gi|110628200|gb|ABG79546.1|	1e-61	sp|Q9LJW0|PHO19_ARATH	1e-33	all0182_1	8e-06	COG2202	K14509	1e-12	gmx:100802569
CL116.Contig26_TBA	1947	gi|110628200|gb|ABG79546.1|	1e-61	sp|Q9LJW0|PHO19_ARATH	9e-34	all0182_1	6e-06	COG2202	K14509	9e-13	gmx:100802569
CL116.Contig27_TBA	2416	gi|110628200|gb|ABG79546.1|	1e-133	sp|Q8S403|PHO1_ARATH	2e-61	--	--	--	--	--	--
CL116.Contig28_TBA	2282	gi|160694379|gb|ABX46617.1|	3e-39	sp|Q9LJW0|PHO19_ARATH	1e-22	all0182_1	8e-06	COG2202	K14509	1e-12	gmx:100802569
CL116.Contig29_TBA	824	gi|160694379|gb|ABX46617.1|	9e-40	sp|Q9LJW0|PHO19_ARATH	4e-23	--	--	--	--	--	--
CL116.Contig2_TBA	1022	gi|110628200|gb|ABG79546.1|	3e-55	sp|Q9LJW0|PHO19_ARATH	7e-29	--	--	--	--	--	--
CL116.Contig30_TBA	2295	gi|160694379|gb|ABX46617.1|	2e-142	sp|Q9LJW0|PHO19_ARATH	2e-93	YIL047c_2	5e-27	COG5409	K14509	1e-12	gmx:100802569
CL116.Contig31_TBA	3043	gi|110628200|gb|ABG79546.1|	1e-172	sp|Q8S403|PHO1_ARATH	6e-105	YIL047c_2	3e-28	COG5409	K14509	1e-12	gmx:100802569
CL116.Contig32_TBA	931	gi|110628200|gb|ABG79546.1|	1e-38	sp|Q9LJW0|PHO19_ARATH	7e-17	--	--	--	--	--	--
CL116.Contig33_TBA	2975	gi|110628200|gb|ABG79546.1|	0	sp|Q8S403|PHO1_ARATH	7e-135	YIL047c_2	6e-27	COG5409	--	--	--
CL116.Contig34_TBA	3160	gi|110628200|gb|ABG79546.1|	5e-166	sp|Q9LJW0|PHO19_ARATH	1e-99	YIL047c_2	7e-27	COG5409	K14509	1e-12	gmx:100802569
CL116.Contig35_TBA	2922	gi|160694379|gb|ABX46617.1|	2e-142	sp|Q9LJW0|PHO19_ARATH	2e-93	YIL047c_2	6e-27	COG5409	K14509	1e-12	gmx:100802569
CL116.Contig36_TBA	2737	gi|160694379|gb|ABX46617.1|	0	sp|Q8S403|PHO1_ARATH	3e-127	YIL047c_2	6e-27	COG5409	--	--	--
CL116.Contig37_TBA	2533	gi|110628200|gb|ABG79546.1|	4e-166	sp|Q9LJW0|PHO19_ARATH	7e-100	YIL047c_2	5e-27	COG5409	K14509	1e-12	gmx:100802569
CL116.Contig3_TBA	2097	gi|160694379|gb|ABX46617.1|	6e-109	sp|Q8S403|PHO1_ARATH	3e-54	--	--	--	--	--	--
CL116.Contig4_TBA	2268	gi|160694379|gb|ABX46617.1|	6e-109	sp|Q8S403|PHO1_ARATH	4e-54	--	--	--	--	--	--
CL116.Contig5_TBA	1909	gi|160694379|gb|ABX46617.1|	2e-39	sp|Q9LJW0|PHO19_ARATH	1e-22	all0182_1	6e-06	COG2202	K14509	8e-13	gmx:100802569
CL116.Contig6_TBA	1857	gi|110628200|gb|ABG79546.1|	1e-61	sp|Q9LJW0|PHO19_ARATH	9e-34	all0182_1	6e-06	COG2202	K14509	8e-13	gmx:100802569
CL116.Contig7_TBA	2363	gi|160694379|gb|ABX46617.1|	3e-39	sp|Q9LJW0|PHO19_ARATH	1e-22	all0182_1	8e-06	COG2202	K14509	1e-12	gmx:100802569
CL116.Contig8_TBA	1013	gi|110628200|gb|ABG79546.1|	3e-55	sp|Q9LJW0|PHO19_ARATH	7e-29	--	--	--	--	--	--
CL116.Contig9_TBA	896	gi|110628200|gb|ABG79546.1|	7e-62	sp|Q9LJW0|PHO19_ARATH	3e-34	--	--	--	--	--	--
CL1160.Contig1_TBA	1205	gi|109729922|tpg|DAA05775.1|	8e-94	sp|Q0J9X2|ROC2_ORYSJ	2e-76	RSc2303	7e-10	COG4796	K09338	4e-74	ath:AT4G04890
CL1160.Contig2_TBA	1218	gi|109729922|tpg|DAA05775.1|	8e-94	sp|Q0J9X2|ROC2_ORYSJ	2e-76	RSc2303	7e-10	COG4796	K09338	4e-74	ath:AT4G04890
CL1162.Contig1_TBA	775	gi|302817370|ref|XP_002990361.1|	3e-68	sp|B9HCR2|MTNA_POPTR	1e-06	YKR026c	3e-26	COG1184	K03239	1e-62	zma:100283573
CL1162.Contig2_TBA	809	gi|168030428|ref|XP_001767725.1|	3e-115	sp|B9HCR2|MTNA_POPTR	1e-07	SPCC11E10.07c	2e-34	COG1184	K03239	1e-87	ppp:PHYPADRAFT_185227
CL1162.Contig3_TBA	1460	gi|168030428|ref|XP_001767725.1|	7e-177	sp|B9HCR2|MTNA_POPTR	2e-15	SPCC11E10.07c	2e-58	COG1184	K03239	5e-137	ppp:PHYPADRAFT_185227
CL1163.Contig1_TBA	2221	gi|168036634|ref|XP_001770811.1|	0	sp|Q39085|DIM_ARATH	0	ML2333	5e-17	COG0277	K09828	0	ppp:PHYPADRAFT_234317
CL1163.Contig2_TBA	2165	gi|168036634|ref|XP_001770811.1|	0	sp|Q39085|DIM_ARATH	0	ML2333	5e-17	COG0277	K09828	0	ppp:PHYPADRAFT_234317
CL1164.Contig1_TBA	1389	gi|168046126|ref|XP_001775526.1|	1e-65	sp|Q9LU92|TGT4_ARATH	1e-10	--	--	--	K14306	2e-06	gmx:100803385
CL1164.Contig2_TBA	3041	gi|168046126|ref|XP_001775526.1|	0	sp|Q9LU92|TGT4_ARATH	3e-10	Cgl1924	2e-83	COG0595	K07021	4e-164	olu:OSTLU_2719
CL1165.Contig1_TBA	958	--	--	--	--	--	--	--	--	--	--
CL1165.Contig2_TBA	628	gi|326520129|dbj|BAK03989.1|	4e-07	--	--	--	--	--	--	--	--
CL1166.Contig1_TBA	313	gi|168056998|ref|XP_001780504.1|	1e-44	sp|Q9ZVT9|C2GR1_ARATH	2e-11	YOR086c	2e-06	COG5038	--	--	--
CL1166.Contig2_TBA	3244	gi|168063539|ref|XP_001783728.1|	0	sp|A0JJX5|SYT4_ARATH	1e-16	SPCP31B10.06	3e-09	COG5038	--	--	--
CL1166.Contig3_TBA	1632	gi|168056998|ref|XP_001780504.1|	0	--	--	--	--	--	--	--	--
CL1167.Contig1_TBA	2693	gi|168057364|ref|XP_001780685.1|	0	sp|Q9ZVT9|C2GR1_ARATH	2e-143	SPAC11G7.02	8e-07	COG5021	--	--	--
CL1167.Contig2_TBA	2592	gi|168057364|ref|XP_001780685.1|	0	sp|Q9ZVT9|C2GR1_ARATH	1e-143	SPAC11G7.02	8e-07	COG5021	--	--	--
CL1167.Contig3_TBA	2577	gi|168057364|ref|XP_001780685.1|	0	sp|Q9ZVT9|C2GR1_ARATH	1e-143	SPAC11G7.02	8e-07	COG5021	--	--	--
CL1168.Contig1_TBA	1493	gi|168025926|ref|XP_001765484.1|	1e-165	sp|Q9FLG2|MRS22_ARATH	1e-135	--	--	--	K16075	1e-166	ppp:PHYPADRAFT_129496
CL1168.Contig2_TBA	1673	gi|168025926|ref|XP_001765484.1|	6e-21	sp|Q9FLG2|MRS22_ARATH	1e-112	--	--	--	K16075	5e-137	ppp:PHYPADRAFT_129496
CL1168.Contig3_TBA	1663	gi|168025926|ref|XP_001765484.1|	2e-179	sp|Q9FLG2|MRS22_ARATH	3e-143	--	--	--	K16075	2e-180	ppp:PHYPADRAFT_129496
CL1168.Contig4_TBA	1843	gi|168025926|ref|XP_001765484.1|	8e-35	sp|Q9FLG2|MRS22_ARATH	2e-112	--	--	--	K16075	5e-137	ppp:PHYPADRAFT_129496
CL1168.Contig5_TBA	1298	gi|168025926|ref|XP_001765484.1|	3e-136	sp|Q9FLG2|MRS22_ARATH	8e-113	--	--	--	K16075	3e-137	ppp:PHYPADRAFT_129496
CL1169.Contig1_TBA	4314	gi|168051134|ref|XP_001778011.1|	0	sp|Q682V0|XRCC4_ARATH	7e-06	--	--	--	K10886	8e-07	mtr:MTR_1g075330
CL1169.Contig2_TBA	3657	gi|168051134|ref|XP_001778011.1|	0	--	--	--	--	--	--	--	--
CL117.Contig1_TBA	1590	gi|168022905|ref|XP_001763979.1|	0	sp|O81919|CALR_BETVU	3e-157	--	--	--	K08057	0	ppp:PHYPADRAFT_164102
CL117.Contig2_TBA	1470	gi|168022905|ref|XP_001763979.1|	0	sp|O81919|CALR_BETVU	3e-158	--	--	--	K08057	0	ppp:PHYPADRAFT_164102
CL1170.Contig1_TBA	4063	gi|168005578|ref|XP_001755487.1|	0	sp|Q8H0U8|RH42_ARATH	8e-17	PA2976	3e-09	COG1530	K13171	1e-19	vvi:100262120
CL1170.Contig2_TBA	4070	gi|168005578|ref|XP_001755487.1|	0	sp|Q8H0U8|RH42_ARATH	8e-17	PA2976	3e-10	COG1530	K13171	1e-18	vvi:100262120
CL1170.Contig3_TBA	2248	gi|168005578|ref|XP_001755487.1|	0	sp|Q8H0U8|RH42_ARATH	4e-14	PA2976	5e-07	COG1530	K11984	2e-17	ppp:PHYPADRAFT_233757
CL1171.Contig1_TBA	1015	gi|168021448|ref|XP_001763253.1|	1e-07	--	--	--	--	--	--	--	--
CL1171.Contig2_TBA	1055	gi|168021448|ref|XP_001763253.1|	1e-07	--	--	--	--	--	--	--	--
CL1172.Contig1_TBA	886	gi|168016877|ref|XP_001760975.1|	8e-84	sp|Q6ZBH9|NCKP1_ORYSJ	5e-47	--	--	--	K05750	7e-85	ppp:PHYPADRAFT_180888
CL1172.Contig2_TBA	997	gi|168016877|ref|XP_001760975.1|	1e-83	sp|Q6ZBH9|NCKP1_ORYSJ	5e-47	--	--	--	K05750	8e-85	ppp:PHYPADRAFT_180888
CL1173.Contig1_TBA	2680	gi|168050787|ref|XP_001777839.1|	0	sp|Q304B9|NCASE_ARATH	0	--	--	--	K12349	0	ppp:PHYPADRAFT_92578
CL1173.Contig2_TBA	1500	gi|167998989|ref|XP_001752200.1|	0	sp|Q304B9|NCASE_ARATH	8e-146	--	--	--	K12349	0	ppp:PHYPADRAFT_55062
CL1173.Contig3_TBA	1571	gi|167998989|ref|XP_001752200.1|	0	sp|Q304B9|NCASE_ARATH	3e-140	--	--	--	K12349	0	ppp:PHYPADRAFT_55062
CL1173.Contig4_TBA	1742	gi|167998989|ref|XP_001752200.1|	3e-35	sp|Q304B9|NCASE_ARATH	1e-113	--	--	--	K12349	1e-144	ppp:PHYPADRAFT_55062
CL1173.Contig5_TBA	1657	gi|167998989|ref|XP_001752200.1|	1e-39	sp|Q304B9|NCASE_ARATH	1e-113	--	--	--	K12349	1e-144	ppp:PHYPADRAFT_55062
CL1173.Contig6_TBA	1671	gi|167998989|ref|XP_001752200.1|	1e-176	sp|Q304B9|NCASE_ARATH	1e-113	--	--	--	K12349	1e-177	ppp:PHYPADRAFT_55062
CL1173.Contig7_TBA	1415	gi|167998989|ref|XP_001752200.1|	0	sp|Q304B9|NCASE_ARATH	9e-158	--	--	--	K12349	0	ppp:PHYPADRAFT_55062
CL1173.Contig8_TBA	1486	gi|167998989|ref|XP_001752200.1|	0	sp|Q304B9|NCASE_ARATH	4e-152	--	--	--	K12349	0	ppp:PHYPADRAFT_55062
CL1173.Contig9_TBA	1586	gi|167998989|ref|XP_001752200.1|	0	sp|Q304B9|NCASE_ARATH	1e-113	--	--	--	K12349	0	ppp:PHYPADRAFT_55062
CL1174.Contig1_TBA	532	--	--	--	--	--	--	--	--	--	--
CL1174.Contig2_TBA	200	--	--	--	--	--	--	--	--	--	--
CL1174.Contig3_TBA	623	--	--	--	--	--	--	--	--	--	--
CL1175.Contig1_TBA	940	gi|302771766|ref|XP_002969301.1|	1e-20	sp|Q0E1D7|FLP3_ORYSJ	4e-18	--	--	--	K14416	1e-12	aly:ARALYDRAFT_325603
CL1175.Contig2_TBA	1687	gi|302771766|ref|XP_002969301.1|	4e-20	sp|Q0E1D7|FLP3_ORYSJ	8e-18	--	--	--	K14416	3e-12	aly:ARALYDRAFT_325603
CL1175.Contig3_TBA	1141	gi|302771766|ref|XP_002969301.1|	2e-20	sp|Q0E1D7|FLP3_ORYSJ	5e-18	--	--	--	K14416	2e-12	aly:ARALYDRAFT_325603
CL1175.Contig4_TBA	1475	gi|302771766|ref|XP_002969301.1|	3e-20	sp|Q0E1D7|FLP3_ORYSJ	7e-18	--	--	--	K14416	2e-12	aly:ARALYDRAFT_325603
CL1175.Contig5_TBA	1353	gi|302771766|ref|XP_002969301.1|	3e-20	sp|Q0E1D7|FLP3_ORYSJ	6e-18	--	--	--	K14416	2e-12	aly:ARALYDRAFT_325603
CL1176.Contig1_TBA	1009	gi|168052335|ref|XP_001778606.1|	1e-61	sp|P49100|CYB5_ORYSJ	7e-12	SPAC1F12.10	2e-21	COG5274	K00360	7e-10	olu:OSTLU_37938
CL1176.Contig2_TBA	1095	gi|168052335|ref|XP_001778606.1|	5e-56	sp|P49100|CYB5_ORYSJ	4e-10	SPAC1F12.10	2e-14	COG5274	K00360	6e-09	olu:OSTLU_37938
CL1177.Contig1_TBA	1098	gi|168027364|ref|XP_001766200.1|	3e-150	sp|Q8LB33|FB330_ARATH	6e-81	--	--	--	K10268	6e-26	sbi:SORBI_05g025540
CL1177.Contig2_TBA	1120	gi|168027364|ref|XP_001766200.1|	3e-150	sp|Q8LB33|FB330_ARATH	7e-81	--	--	--	K10268	6e-26	sbi:SORBI_05g025540
CL1177.Contig3_TBA	784	gi|168027364|ref|XP_001766200.1|	5e-115	sp|Q8LB33|FB330_ARATH	9e-68	--	--	--	K10268	4e-26	smo:SELMODRAFT_420841
CL1177.Contig4_TBA	1368	gi|168027364|ref|XP_001766200.1|	4e-150	sp|Q8LB33|FB330_ARATH	8e-81	--	--	--	K10268	7e-26	sbi:SORBI_05g025540
CL1177.Contig5_TBA	1182	gi|168027364|ref|XP_001766200.1|	3e-150	sp|Q8LB33|FB330_ARATH	7e-81	--	--	--	K10268	6e-26	sbi:SORBI_05g025540
CL1177.Contig6_TBA	1306	gi|168027364|ref|XP_001766200.1|	4e-150	sp|Q8LB33|FB330_ARATH	8e-81	--	--	--	K10268	7e-26	sbi:SORBI_05g025540
CL1178.Contig1_TBA	2548	gi|167997932|ref|XP_001751672.1|	2e-100	sp|Q8RWD0|COL16_ARATH	3e-35	--	--	--	K12135	1e-10	aly:ARALYDRAFT_488429
CL1178.Contig2_TBA	1496	gi|168024998|ref|XP_001765022.1|	1e-53	sp|Q8LG98|OTUBL_ARATH	4e-41	--	--	--	K09602	9e-55	ppp:PHYPADRAFT_211665
CL1179.Contig1_TBA	1124	gi|428233296|gb|AFZ39145.1|	6e-85	sp|Q96266|GSTF8_ARATH	2e-13	CC1316	8e-58	COG0625	K00799	3e-35	rcu:RCOM_0360880
CL1179.Contig2_TBA	1164	gi|428233296|gb|AFZ39145.1|	6e-85	sp|Q96266|GSTF8_ARATH	2e-13	CC1316	8e-58	COG0625	K00799	3e-35	rcu:RCOM_0360880
CL118.Contig1_TBA	2314	gi|168040544|ref|XP_001772754.1|	0	sp|Q01859|ATPBM_ORYSJ	0	BMEI0251	0	COG0055	K02133	0	ppp:PHYPADRAFT_218214
CL1180.Contig1_TBA	1472	gi|168011115|ref|XP_001758249.1|	2e-106	sp|Q67XW5|UBP18_ARATH	4e-84	SPBC18H10.08c	6e-12	COG5533	K11855	2e-102	smo:SELMODRAFT_420048
CL1180.Contig2_TBA	1475	gi|168037578|ref|XP_001771280.1|	9e-77	sp|Q67XW5|UBP18_ARATH	6e-63	ECU03g0580	3e-07	COG5077	K11855	9e-68	smo:SELMODRAFT_171601
CL1180.Contig3_TBA	1518	gi|168037578|ref|XP_001771280.1|	5e-89	sp|Q67XW5|UBP18_ARATH	2e-74	ECU03g0580	3e-07	COG5077	K11855	2e-78	smo:SELMODRAFT_171601
CL1180.Contig4_TBA	1536	gi|302797124|ref|XP_002980323.1|	6e-92	sp|Q67XW5|UBP18_ARATH	1e-74	SPBC18H10.08c	6e-12	COG5533	K11855	5e-93	smo:SELMODRAFT_420048
CL1180.Contig5_TBA	1515	gi|168011115|ref|XP_001758249.1|	1e-119	sp|Q67XW5|UBP18_ARATH	4e-96	SPBC18H10.08c	9e-18	COG5533	K11855	3e-115	ppp:PHYPADRAFT_11930
CL1180.Contig6_TBA	1411	gi|168037578|ref|XP_001771280.1|	1e-76	sp|Q67XW5|UBP18_ARATH	2e-72	ECU03g0580	3e-07	COG5077	K11855	7e-77	smo:SELMODRAFT_171601
CL1180.Contig7_TBA	1454	gi|168037578|ref|XP_001771280.1|	6e-89	sp|Q67XW5|UBP18_ARATH	5e-84	ECU03g0580	3e-07	COG5077	K11855	1e-87	smo:SELMODRAFT_171601
CL1180.Contig8_TBA	1579	gi|302797124|ref|XP_002980323.1|	7e-109	sp|Q67XW5|UBP18_ARATH	1e-86	SPBC18H10.08c	1e-17	COG5533	K11855	6e-110	smo:SELMODRAFT_420048
CL1181.Contig1_TBA	2449	gi|2851597|sp|P25848.3|PHY1_CERPU	1e-128	sp|P25848|PHY1_CERPU	5e-130	ECU01g0630	6e-23	COG0515	K13412	9e-92	ppp:PHYPADRAFT_214963
CL1182.Contig1_TBA	1962	gi|168033828|ref|XP_001769416.1|	0	sp|Q84VX3|ALF4_ARATH	2e-40	--	--	--	K11323	1e-06	vcn:VOLCADRAFT_121342
CL1182.Contig2_TBA	1278	gi|168033828|ref|XP_001769416.1|	2e-135	sp|Q84VX3|ALF4_ARATH	1e-17	--	--	--	K11323	7e-07	vcn:VOLCADRAFT_121342
CL1183.Contig1_TBA	221	gi|168049402|ref|XP_001777152.1|	2e-33	--	--	--	--	--	--	--	--
CL1184.Contig1_TBA	846	--	--	--	--	--	--	--	--	--	--
CL1184.Contig2_TBA	724	--	--	--	--	--	--	--	--	--	--
CL1184.Contig3_TBA	955	--	--	--	--	--	--	--	--	--	--
CL1185.Contig1_TBA	604	gi|168001838|ref|XP_001753621.1|	8e-53	--	--	sll1620	6e-11	COG4446	--	--	--
CL1185.Contig2_TBA	905	gi|168001838|ref|XP_001753621.1|	1e-83	--	--	sll1620	6e-15	COG4446	--	--	--
CL1185.Contig3_TBA	884	gi|168001838|ref|XP_001753621.1|	1e-84	--	--	sll1620	7e-16	COG4446	--	--	--
CL1186.Contig1_TBA	1197	gi|168046822|ref|XP_001775871.1|	1e-58	sp|Q0JBH9|ERG3_ORYSJ	5e-12	--	--	--	K13412	4e-11	cre:CHLREDRAFT_128451
CL1186.Contig2_TBA	937	gi|168046822|ref|XP_001775871.1|	1e-58	sp|Q0JBH9|ERG3_ORYSJ	4e-12	--	--	--	K13412	3e-11	cre:CHLREDRAFT_128451
CL1186.Contig3_TBA	1448	gi|168046822|ref|XP_001775871.1|	1e-58	sp|Q0JBH9|ERG3_ORYSJ	7e-12	--	--	--	K13412	6e-11	cre:CHLREDRAFT_128451
CL1187.Contig1_TBA	2097	gi|168033740|ref|XP_001769372.1|	1e-137	--	--	SPAC13D6.03c	3e-28	COG0500	K10770	5e-104	smo:SELMODRAFT_112315
CL1187.Contig2_TBA	683	gi|168033742|ref|XP_001769373.1|	1e-71	--	--	SPAC13D6.03c	6e-29	COG0500	K10770	1e-72	ppp:PHYPADRAFT_106932
CL1188.Contig1_TBA	1707	gi|168044313|ref|XP_001774626.1|	2e-171	sp|Q9M153|GDL61_ARATH	6e-47	--	--	--	K01206	8e-39	aly:ARALYDRAFT_475890
CL1188.Contig2_TBA	1663	gi|168044313|ref|XP_001774626.1|	2e-171	sp|Q9M153|GDL61_ARATH	6e-47	--	--	--	K01206	7e-39	aly:ARALYDRAFT_475890
CL1188.Contig3_TBA	1662	gi|168044313|ref|XP_001774626.1|	2e-171	sp|Q9M153|GDL61_ARATH	6e-47	--	--	--	K01206	7e-39	aly:ARALYDRAFT_475890
CL1189.Contig1_TBA	588	gi|168048667|ref|XP_001776787.1|	3e-65	sp|Q9LIK5|CML11_ARATH	2e-08	YKL190w	5e-20	COG5126	K06268	3e-66	ppp:PHYPADRAFT_221299
CL1189.Contig2_TBA	587	gi|168048667|ref|XP_001776787.1|	3e-65	sp|Q9LIK5|CML11_ARATH	2e-08	YKL190w	5e-20	COG5126	K06268	3e-66	ppp:PHYPADRAFT_221299
CL1189.Contig3_TBA	446	gi|168048667|ref|XP_001776787.1|	1e-65	sp|Q9LIK5|CML11_ARATH	1e-08	YKL190w	3e-20	COG5126	K06268	1e-66	ppp:PHYPADRAFT_221299
CL1189.Contig4_TBA	507	gi|168048667|ref|XP_001776787.1|	2e-65	sp|Q9LIK5|CML11_ARATH	2e-08	YKL190w	4e-20	COG5126	K06268	2e-66	ppp:PHYPADRAFT_221299
CL119.Contig1_TBA	874	gi|168065599|ref|XP_001784737.1|	2e-85	--	--	SPAC5D6.04	5e-12	COG0679	K07088	3e-33	pop:POPTR_760338
CL119.Contig2_TBA	760	gi|168065599|ref|XP_001784737.1|	2e-85	--	--	SPAC5D6.04	4e-12	COG0679	K07088	3e-33	pop:POPTR_760338
CL1190.Contig1_TBA	659	gi|168022736|ref|XP_001763895.1|	9e-06	--	--	--	--	--	--	--	--
CL1190.Contig2_TBA	943	gi|168022736|ref|XP_001763895.1|	5e-68	--	--	--	--	--	--	--	--
CL1190.Contig3_TBA	506	gi|168022736|ref|XP_001763895.1|	5e-06	--	--	--	--	--	--	--	--
CL1191.Contig1_TBA	2180	gi|168050235|ref|XP_001777565.1|	7e-151	sp|Q8LPN7|RNG1L_ARATH	9e-59	--	--	--	K11982	5e-152	ppp:PHYPADRAFT_169900
CL1191.Contig2_TBA	2156	gi|168050235|ref|XP_001777565.1|	9e-145	sp|Q8LPN7|RNG1L_ARATH	3e-58	--	--	--	K11982	7e-146	ppp:PHYPADRAFT_169900
CL1191.Contig3_TBA	2340	gi|168050235|ref|XP_001777565.1|	2e-142	sp|Q8LPN7|RNG1L_ARATH	1e-57	SPAC57A7.09	5e-06	COG5540	K11982	2e-143	ppp:PHYPADRAFT_169900
CL1191.Contig4_TBA	2364	gi|168050235|ref|XP_001777565.1|	2e-148	sp|Q8LPN7|RNG1L_ARATH	7e-58	SPAC57A7.09	5e-06	COG5540	K11982	2e-149	ppp:PHYPADRAFT_169900
CL1192.Contig1_TBA	1417	gi|168034166|ref|XP_001769584.1|	7e-78	sp|Q6Z1C0|NUCL1_ORYSJ	8e-08	SPAC140.02	8e-08	COG0724	K11294	2e-07	osa:4344865
CL1192.Contig2_TBA	1407	gi|168034166|ref|XP_001769584.1|	5e-100	sp|Q6Z1C0|NUCL1_ORYSJ	1e-07	SPAC140.02	2e-09	COG0724	K11294	2e-07	smo:SELMODRAFT_448081
CL1192.Contig3_TBA	1308	gi|168034166|ref|XP_001769584.1|	4e-83	sp|Q6Z1C0|NUCL1_ORYSJ	2e-09	SPAC140.02	2e-10	COG0724	K11294	6e-09	osa:4344865
CL1192.Contig4_TBA	1516	gi|168034166|ref|XP_001769584.1|	1e-94	sp|Q6Z1C0|NUCL1_ORYSJ	5e-06	--	--	--	--	--	--
CL1193.Contig1_TBA	941	gi|168005028|ref|XP_001755213.1|	6e-71	--	--	--	--	--	--	--	--
CL1193.Contig2_TBA	707	gi|168005028|ref|XP_001755213.1|	4e-71	--	--	--	--	--	--	--	--
CL1194.Contig1_TBA	1027	gi|168022734|ref|XP_001763894.1|	1e-66	--	--	--	--	--	--	--	--
CL1194.Contig2_TBA	1721	gi|168022734|ref|XP_001763894.1|	1e-112	--	--	--	--	--	--	--	--
CL1194.Contig3_TBA	1129	gi|168022734|ref|XP_001763894.1|	3e-89	--	--	--	--	--	--	--	--
CL1194.Contig4_TBA	1592	gi|168022734|ref|XP_001763894.1|	1e-111	--	--	--	--	--	--	--	--
CL1195.Contig1_TBA	1444	gi|168045205|ref|XP_001775069.1|	1e-30	--	--	--	--	--	--	--	--
CL1195.Contig2_TBA	3131	gi|168045205|ref|XP_001775069.1|	2e-43	--	--	--	--	--	--	--	--
CL1195.Contig3_TBA	2908	gi|168045205|ref|XP_001775069.1|	1e-117	--	--	--	--	--	--	--	--
CL1197.Contig1_TBA	999	--	--	--	--	--	--	--	--	--	--
CL1197.Contig2_TBA	2645	gi|168026750|ref|XP_001765894.1|	0	sp|Q75KK8|MPK14_ORYSJ	0	YBL016w	2e-72	COG0515	K00924	0	ath:AT2G01450
CL1197.Contig3_TBA	2470	gi|168026750|ref|XP_001765894.1|	0	sp|Q75KK8|MPK14_ORYSJ	0	YBL016w	2e-72	COG0515	K00924	0	ath:AT2G01450
CL1197.Contig4_TBA	2500	gi|168026750|ref|XP_001765894.1|	0	sp|Q75KK8|MPK14_ORYSJ	0	YBL016w	2e-72	COG0515	K00924	0	ath:AT2G01450
CL1197.Contig5_TBA	2615	gi|168026750|ref|XP_001765894.1|	0	sp|Q75KK8|MPK14_ORYSJ	0	YBL016w	2e-72	COG0515	K00924	0	ath:AT2G01450
CL1198.Contig1_TBA	1493	gi|308798713|ref|XP_003074136.1|	1e-22	sp|Q0JCU7|ZEP_ORYSJ	5e-10	SMa2097	6e-17	COG0654	K09838	1e-12	vcn:VOLCADRAFT_75879
CL1199.Contig1_TBA	2065	gi|302802107|ref|XP_002982809.1|	9e-116	sp|Q9M0Y3|ENT3_ARATH	7e-106	--	--	--	K15014	7e-117	smo:SELMODRAFT_179838
CL1199.Contig2_TBA	1947	gi|168036493|ref|XP_001770741.1|	1e-166	sp|Q9M0Y3|ENT3_ARATH	2e-111	--	--	--	K15014	2e-122	smo:SELMODRAFT_179838
CL1199.Contig3_TBA	2132	gi|168036493|ref|XP_001770741.1|	1e-166	sp|Q9M0Y3|ENT3_ARATH	3e-111	--	--	--	K15014	2e-122	smo:SELMODRAFT_179838
CL1199.Contig4_TBA	2250	gi|302802107|ref|XP_002982809.1|	1e-115	sp|Q9M0Y3|ENT3_ARATH	8e-106	--	--	--	K15014	8e-117	smo:SELMODRAFT_179838
CL12.Contig1_TBA	528	--	--	--	--	--	--	--	--	--	--
CL12.Contig2_TBA	859	gi|22331102|ref|NP_683568.1|	5e-18	sp|Q9SZD5|LRK59_ARATH	2e-17	--	--	--	--	--	--
CL120.Contig1_TBA	200	--	--	--	--	--	--	--	--	--	--
CL120.Contig2_TBA	227	--	--	--	--	--	--	--	--	--	--
CL120.Contig3_TBA	2748	gi|168045593|ref|XP_001775261.1|	0	--	--	--	--	--	--	--	--
CL120.Contig4_TBA	354	--	--	--	--	--	--	--	--	--	--
CL120.Contig5_TBA	516	gi|168026234|ref|XP_001765637.1|	8e-20	sp|Q9C757|INT2_ARATH	2e-15	Cgl0181	1e-05	COG0477	K08150	8e-21	ppp:PHYPADRAFT_229701
CL1200.Contig1_TBA	1539	gi|168001260|ref|XP_001753333.1|	1e-132	sp|P50160|TS2_MAIZE	4e-51	CC0094	5e-34	COG1028	K13070	1e-48	osa:4335093
CL1200.Contig2_TBA	1267	gi|168001260|ref|XP_001753333.1|	6e-129	sp|P50160|TS2_MAIZE	1e-51	CC0094	2e-34	COG1028	K13070	3e-49	osa:4335093
CL1201.Contig1_TBA	1194	gi|168009746|ref|XP_001757566.1|	0	sp|Q38884|EIF3I_ARATH	2e-144	MA2525	1e-24	COG2319	K03246	0	ppp:PHYPADRAFT_178002
CL1201.Contig2_TBA	1471	gi|168009746|ref|XP_001757566.1|	0	sp|Q38884|EIF3I_ARATH	9e-142	all0283_3	9e-23	COG2319	K03246	0	ppp:PHYPADRAFT_178002
CL1202.Contig1_TBA	1453	gi|302812767|ref|XP_002988070.1|	8e-102	sp|Q0JJZ6|CACLC_ORYSJ	2e-90	--	--	--	--	--	--
CL1202.Contig2_TBA	2335	gi|302812767|ref|XP_002988070.1|	1e-141	sp|Q0JJZ6|CACLC_ORYSJ	6e-85	--	--	--	--	--	--
CL1202.Contig3_TBA	870	gi|302781897|ref|XP_002972722.1|	9e-35	sp|A0MFS9|CACLC_ARATH	2e-28	--	--	--	--	--	--
CL1202.Contig4_TBA	1578	gi|302812767|ref|XP_002988070.1|	2e-97	sp|A0MFS9|CACLC_ARATH	2e-82	--	--	--	--	--	--
CL1202.Contig5_TBA	745	gi|302781897|ref|XP_002972722.1|	1e-38	sp|Q0JJZ6|CACLC_ORYSJ	2e-33	--	--	--	--	--	--
CL1202.Contig6_TBA	2460	gi|302812767|ref|XP_002988070.1|	2e-137	sp|A0MFS9|CACLC_ARATH	9e-76	--	--	--	--	--	--
CL1203.Contig1_TBA	1228	gi|168033091|ref|XP_001769050.1|	1e-134	sp|A8IZG4|CIAO1_CHLRE	3e-07	all0438_2	8e-10	COG2319	K14962	9e-136	ppp:PHYPADRAFT_187730
CL1203.Contig2_TBA	1284	gi|168033091|ref|XP_001769050.1|	1e-173	sp|Q3Y8L7|WDR69_CHLRE	2e-13	all0438_2	5e-17	COG2319	K14962	2e-174	ppp:PHYPADRAFT_187730
CL1204.Contig1_TBA	765	gi|168031629|ref|XP_001768323.1|	9e-62	--	--	--	--	--	--	--	--
CL1204.Contig2_TBA	802	gi|168031629|ref|XP_001768323.1|	9e-73	--	--	--	--	--	--	--	--
CL1205.Contig1_TBA	4422	gi|168038084|ref|XP_001771532.1|	0	sp|Q8GY23|UPL1_ARATH	0	XF1267	6e-16	COG5297	K10592	0	ppp:PHYPADRAFT_137606
CL1205.Contig2_TBA	4404	gi|168038084|ref|XP_001771532.1|	0	sp|Q8GY23|UPL1_ARATH	0	XF1267	3e-16	COG5297	K10592	0	ppp:PHYPADRAFT_137606
CL1206.Contig1_TBA	914	gi|167998901|ref|XP_001752156.1|	4e-33	--	--	--	--	--	--	--	--
CL1206.Contig2_TBA	932	gi|167998901|ref|XP_001752156.1|	4e-33	--	--	--	--	--	--	--	--
CL1207.Contig1_TBA	205	--	--	--	--	--	--	--	--	--	--
CL1208.Contig1_TBA	2082	gi|168062667|ref|XP_001783300.1|	1e-171	--	--	YGR189c	1e-08	COG2273	K11323	7e-10	vcn:VOLCADRAFT_121342
CL1208.Contig2_TBA	2118	gi|168062667|ref|XP_001783300.1|	2e-171	--	--	YGR189c	1e-08	COG2273	K11323	7e-10	vcn:VOLCADRAFT_121342
CL1208.Contig3_TBA	2100	gi|168062667|ref|XP_001783300.1|	2e-173	--	--	YGR189c	6e-07	COG2273	K11323	3e-10	vcn:VOLCADRAFT_121342
CL1208.Contig4_TBA	2064	gi|168062667|ref|XP_001783300.1|	2e-173	--	--	YGR189c	6e-07	COG2273	K11323	2e-10	vcn:VOLCADRAFT_121342
CL1209.Contig1_TBA	264	--	--	--	--	--	--	--	--	--	--
CL121.Contig1_TBA	1196	gi|168001665|ref|XP_001753535.1|	4e-129	sp|Q5W7C1|STAR2_ORYSJ	2e-103	ybbM	4e-44	COG0390	K02069	4e-130	ppp:PHYPADRAFT_114214
CL121.Contig2_TBA	413	--	--	--	--	--	--	--	--	--	--
CL121.Contig3_TBA	1181	gi|168001665|ref|XP_001753535.1|	4e-129	sp|Q5W7C1|STAR2_ORYSJ	2e-103	ybbM	4e-44	COG0390	K02069	3e-130	ppp:PHYPADRAFT_114214
CL1210.Contig1_TBA	1681	gi|168065220|ref|XP_001784552.1|	5e-86	sp|Q8W4H1|GAT26_ARATH	7e-32	--	--	--	--	--	--
CL1210.Contig2_TBA	1449	gi|168065220|ref|XP_001784552.1|	3e-57	sp|Q8W4H1|GAT26_ARATH	7e-25	--	--	--	--	--	--
CL1211.Contig1_TBA	674	gi|168048054|ref|XP_001776483.1|	1e-49	--	--	MA0727_1	2e-07	COG1796	K03512	9e-51	ppp:PHYPADRAFT_193840
CL1211.Contig2_TBA	674	gi|168048054|ref|XP_001776483.1|	1e-49	sp|Q0V7T5|Y1864_ARATH	5e-10	MA0727_1	2e-07	COG1796	K03512	9e-51	ppp:PHYPADRAFT_193840
CL1212.Contig10_TBA	649	gi|168048969|ref|XP_001776937.1|	4e-20	--	--	--	--	--	--	--	--
CL1212.Contig11_TBA	453	gi|168048969|ref|XP_001776937.1|	1e-20	--	--	--	--	--	--	--	--
CL1212.Contig12_TBA	2019	gi|168045643|ref|XP_001775286.1|	7e-72	--	--	--	--	--	--	--	--
CL1212.Contig1_TBA	780	gi|168048969|ref|XP_001776937.1|	6e-20	--	--	--	--	--	--	--	--
CL1212.Contig2_TBA	2567	gi|168045643|ref|XP_001775286.1|	1e-74	--	--	--	--	--	--	--	--
CL1212.Contig3_TBA	1998	gi|168045643|ref|XP_001775286.1|	6e-74	--	--	--	--	--	--	--	--
CL1212.Contig4_TBA	2325	gi|168045643|ref|XP_001775286.1|	7e-74	--	--	--	--	--	--	--	--
CL1212.Contig5_TBA	2215	gi|168045643|ref|XP_001775286.1|	8e-72	--	--	--	--	--	--	--	--
CL1212.Contig6_TBA	2588	gi|168045643|ref|XP_001775286.1|	2e-72	--	--	--	--	--	--	--	--
CL1212.Contig7_TBA	2346	gi|168045643|ref|XP_001775286.1|	9e-72	--	--	--	--	--	--	--	--
CL1212.Contig8_TBA	1022	gi|168048969|ref|XP_001776937.1|	3e-16	--	--	--	--	--	--	--	--
CL1212.Contig9_TBA	2194	gi|168045643|ref|XP_001775286.1|	7e-74	--	--	--	--	--	--	--	--
CL1213.Contig1_TBA	214	--	--	--	--	--	--	--	--	--	--
CL1213.Contig2_TBA	618	--	--	--	--	--	--	--	--	--	--
CL1214.Contig1_TBA	1665	gi|168040462|ref|XP_001772713.1|	0	sp|Q9MAB3|NOP5B_ARATH	8e-28	SPBC119.13c	8e-92	COG1498	K12844	0	ppp:PHYPADRAFT_59230
CL1214.Contig2_TBA	1844	gi|168040462|ref|XP_001772713.1|	0	sp|Q9MAB3|NOP5B_ARATH	9e-28	SPBC119.13c	2e-91	COG1498	K12844	0	ppp:PHYPADRAFT_59230
CL1214.Contig3_TBA	1682	gi|168040462|ref|XP_001772713.1|	0	sp|Q9MAB3|NOP5B_ARATH	8e-28	SPBC119.13c	2e-91	COG1498	K12844	0	ppp:PHYPADRAFT_59230
CL1214.Contig4_TBA	1827	gi|168040462|ref|XP_001772713.1|	0	sp|Q9MAB3|NOP5B_ARATH	9e-28	SPBC119.13c	7e-92	COG1498	K12844	0	ppp:PHYPADRAFT_59230
CL1215.Contig1_TBA	271	gi|294462528|gb|ADE76810.1|	3e-09	sp|Q9FKZ0|DRL43_ARATH	8e-14	alr0124_1	1e-06	COG4886	K06685	5e-10	aly:ARALYDRAFT_492950
CL1215.Contig2_TBA	203	gi|224151169|ref|XP_002337069.1|	5e-06	sp|Q9FKZ0|DRL43_ARATH	8e-08	--	--	--	--	--	--
CL1216.Contig1_TBA	448	--	--	--	--	--	--	--	--	--	--
CL1216.Contig2_TBA	844	--	--	--	--	--	--	--	--	--	--
CL1217.Contig1_TBA	2043	gi|168042413|ref|XP_001773683.1|	2e-114	sp|Q9SMH4|RAA2_CHLRE	9e-13	L0328	6e-33	COG0130	K03177	2e-115	ppp:PHYPADRAFT_168093
CL1217.Contig2_TBA	1902	gi|168042413|ref|XP_001773683.1|	3e-121	sp|Q9LD90|CBF5_ARATH	8e-17	L0328	6e-38	COG0130	K03177	3e-122	ppp:PHYPADRAFT_168093
CL1217.Contig3_TBA	1106	gi|168042413|ref|XP_001773683.1|	2e-25	sp|Q9FLQ7|FH20_ARATH	1e-07	YDL014w	7e-06	COG1889	K03177	2e-26	ppp:PHYPADRAFT_168093
CL1218.Contig1_TBA	213	--	--	--	--	--	--	--	--	--	--
CL1218.Contig2_TBA	755	--	--	--	--	--	--	--	--	--	--
CL1219.Contig10_TBA	1985	gi|168005770|ref|XP_001755583.1|	0	sp|Q94AX4|DLD_ARATH	9e-180	RSc2664	5e-115	COG0277	K00102	0	ppp:PHYPADRAFT_176596
CL1219.Contig11_TBA	2004	gi|168005770|ref|XP_001755583.1|	0	sp|Q94AX4|DLD_ARATH	0	RSc2664	1e-115	COG0277	K00102	0	ppp:PHYPADRAFT_176596
CL1219.Contig12_TBA	2061	gi|168005770|ref|XP_001755583.1|	0	sp|Q94AX4|DLD_ARATH	1e-174	BMEI0599	5e-106	COG0277	K00102	0	ppp:PHYPADRAFT_176596
CL1219.Contig13_TBA	986	gi|168005770|ref|XP_001755583.1|	4e-60	sp|Q94AX4|DLD_ARATH	5e-58	AGc3718	2e-33	COG0277	K00102	4e-61	ppp:PHYPADRAFT_176596
CL1219.Contig14_TBA	1358	gi|116788778|gb|ABK24997.1|	6e-11	sp|Q94AX4|DLD_ARATH	5e-41	AGc3718	6e-21	COG0277	K00102	2e-42	gmx:100803612
CL1219.Contig15_TBA	2019	gi|168005770|ref|XP_001755583.1|	3e-40	sp|Q94AX4|DLD_ARATH	2e-134	RSc2664	1e-89	COG0277	K00102	1e-163	ppp:PHYPADRAFT_176596
CL1219.Contig16_TBA	1020	gi|116788778|gb|ABK24997.1|	4e-11	sp|Q94AX4|DLD_ARATH	1e-40	AGc3718	4e-21	COG0277	K00102	1e-41	ppp:PHYPADRAFT_176596
CL1219.Contig1_TBA	2433	gi|168005770|ref|XP_001755583.1|	4e-40	sp|Q94AX4|DLD_ARATH	2e-129	mll1488	4e-80	COG0277	K00102	8e-160	ppp:PHYPADRAFT_176596
CL1219.Contig2_TBA	1339	gi|168005770|ref|XP_001755583.1|	2e-11	sp|Q94AX4|DLD_ARATH	1e-38	AGc3718	6e-21	COG0277	K00102	2e-41	ppp:PHYPADRAFT_176596
CL1219.Contig3_TBA	2338	gi|168005770|ref|XP_001755583.1|	4e-40	sp|Q94AX4|DLD_ARATH	2e-134	RSc2664	1e-89	COG0277	K00102	1e-163	ppp:PHYPADRAFT_176596
CL1219.Contig4_TBA	2357	gi|168005770|ref|XP_001755583.1|	4e-40	sp|Q94AX4|DLD_ARATH	2e-134	RSc2664	1e-89	COG0277	K00102	1e-163	ppp:PHYPADRAFT_176596
CL1219.Contig5_TBA	1742	gi|168005770|ref|XP_001755583.1|	0	sp|Q94AX4|DLD_ARATH	1e-176	BMEI0599	4e-106	COG0277	K00102	0	ppp:PHYPADRAFT_176596
CL1219.Contig6_TBA	1005	gi|116788778|gb|ABK24997.1|	3e-63	sp|Q94AX4|DLD_ARATH	2e-60	RSc2664	1e-33	COG0277	K00102	3e-62	rcu:RCOM_0422880
CL1219.Contig7_TBA	2080	gi|168005770|ref|XP_001755583.1|	0	sp|Q94AX4|DLD_ARATH	4e-177	BMEI0599	5e-106	COG0277	K00102	0	ppp:PHYPADRAFT_176596
CL1219.Contig8_TBA	1666	gi|168005770|ref|XP_001755583.1|	0	sp|Q94AX4|DLD_ARATH	0	RSc2664	8e-116	COG0277	K00102	0	ppp:PHYPADRAFT_176596
CL1219.Contig9_TBA	2414	gi|168005770|ref|XP_001755583.1|	4e-40	sp|Q94AX4|DLD_ARATH	2e-129	mll1488	4e-80	COG0277	K00102	8e-160	ppp:PHYPADRAFT_176596
CL122.Contig1_TBA	2250	gi|168059285|ref|XP_001781634.1|	0	sp|Q8VZG8|Y4885_ARATH	4e-37	alr0124_1	8e-42	COG4886	K00924	2e-35	ath:AT1G28440
CL122.Contig2_TBA	1930	gi|168059285|ref|XP_001781634.1|	9e-22	sp|Q8VZG8|Y4885_ARATH	9e-37	alr0124_1	7e-42	COG4886	K00924	5e-36	ath:AT1G28440
CL1220.Contig1_TBA	395	gi|168033454|ref|XP_001769230.1|	3e-51	--	--	--	--	--	K15501	3e-52	ppp:PHYPADRAFT_134420
CL1220.Contig2_TBA	1954	gi|168033454|ref|XP_001769230.1|	0	--	--	--	--	--	K15501	0	ppp:PHYPADRAFT_134420
CL1221.Contig1_TBA	497	--	--	sp|O49954|GCSP_SOLTU	5e-07	slr0293_1	1e-06	COG0403	K00281	1e-06	mtr:MTR_1g016230
CL1221.Contig2_TBA	1184	--	--	sp|O49954|GCSP_SOLTU	2e-06	slr0293_1	6e-06	COG0403	K00281	5e-06	mtr:MTR_1g016230
CL1222.Contig1_TBA	2611	gi|168027902|ref|XP_001766468.1|	2e-08	--	--	--	--	--	K14306	7e-08	gmx:100781711
CL1222.Contig2_TBA	2824	gi|168027902|ref|XP_001766468.1|	8e-83	--	--	--	--	--	K14306	7e-08	gmx:100781711
CL1222.Contig3_TBA	2703	gi|168027902|ref|XP_001766468.1|	2e-08	--	--	--	--	--	K14306	7e-08	gmx:100781711
CL1222.Contig4_TBA	2916	gi|168027902|ref|XP_001766468.1|	8e-83	--	--	--	--	--	K14306	8e-08	gmx:100781711
CL1223.Contig1_TBA	1030	gi|328774747|gb|AEB39773.1|	2e-18	sp|Q9SY02|PP301_ARATH	5e-25	--	--	--	K15078	2e-20	vvi:100250139
CL1223.Contig2_TBA	1008	gi|328774747|gb|AEB39773.1|	2e-18	sp|Q9SY02|PP301_ARATH	4e-25	--	--	--	K15078	2e-20	vvi:100250139
CL1224.Contig1_TBA	1708	gi|168058694|ref|XP_001781342.1|	9e-23	sp|P13983|EXTN_TOBAC	1e-10	--	--	--	K14007	2e-08	sbi:SORBI_05g016000
CL1224.Contig2_TBA	1957	gi|168058694|ref|XP_001781342.1|	2e-36	sp|P13983|EXTN_TOBAC	8e-11	--	--	--	K14007	2e-06	bdi:100824425
CL1224.Contig3_TBA	893	gi|312283323|dbj|BAJ34527.1|	2e-10	sp|P13983|EXTN_TOBAC	1e-11	--	--	--	K14007	4e-10	bdi:100824425
CL1225.Contig1_TBA	2077	--	--	--	--	--	--	--	--	--	--
CL1225.Contig2_TBA	2109	--	--	--	--	--	--	--	--	--	--
CL1225.Contig3_TBA	2225	--	--	--	--	--	--	--	--	--	--
CL1225.Contig4_TBA	1977	--	--	--	--	--	--	--	--	--	--
CL1225.Contig5_TBA	1961	--	--	--	--	--	--	--	--	--	--
CL1225.Contig6_TBA	1945	--	--	--	--	--	--	--	--	--	--
CL1225.Contig7_TBA	1829	--	--	--	--	--	--	--	--	--	--
CL1225.Contig8_TBA	2093	--	--	--	--	--	--	--	--	--	--
CL1226.Contig1_TBA	383	gi|219119570|ref|XP_002180542.1|	2e-30	--	--	SPBC24C6.09c	2e-39	COG3957	--	--	--
CL1226.Contig2_TBA	1989	gi|219119570|ref|XP_002180542.1|	5e-153	--	--	SPBC24C6.09c	2e-174	COG3957	--	--	--
CL1227.Contig1_TBA	947	gi|168046312|ref|XP_001775618.1|	5e-58	sp|P27397|HSP12_DAUCA	5e-36	XF2234	4e-16	COG0071	K13993	2e-56	ppp:PHYPADRAFT_199029
CL1227.Contig2_TBA	1041	gi|168046312|ref|XP_001775618.1|	4e-61	sp|Q05832|HSP11_CHERU	2e-38	XF2234	3e-16	COG0071	K13993	7e-57	ppp:PHYPADRAFT_199029
CL1227.Contig3_TBA	1033	gi|168046312|ref|XP_001775618.1|	7e-61	sp|Q05832|HSP11_CHERU	3e-38	XF2234	3e-16	COG0071	K13993	2e-56	ppp:PHYPADRAFT_199029
CL1227.Contig4_TBA	956	gi|168046312|ref|XP_001775618.1|	1e-65	sp|P19243|HSP11_PEA	3e-44	XF2234	1e-16	COG0071	K13993	1e-60	ppp:PHYPADRAFT_199029
CL1227.Contig5_TBA	939	gi|168046312|ref|XP_001775618.1|	3e-58	sp|P19243|HSP11_PEA	2e-36	XF2234	2e-15	COG0071	K13993	5e-56	ppp:PHYPADRAFT_199029
CL1228.Contig1_TBA	2355	gi|168018910|ref|XP_001761988.1|	0	sp|Q9LZJ3|XT1_ARATH	2e-111	--	--	--	K08238	8e-114	smo:SELMODRAFT_268491
CL1228.Contig2_TBA	2340	gi|168018910|ref|XP_001761988.1|	0	sp|Q9LZJ3|XT1_ARATH	2e-111	--	--	--	K08238	8e-114	smo:SELMODRAFT_268491
CL1229.Contig1_TBA	1918	gi|168030719|ref|XP_001767870.1|	0	sp|P48417|CP74_LINUS	1e-123	--	--	--	K01723	0	ppp:PHYPADRAFT_214061
CL1229.Contig2_TBA	2210	gi|168030719|ref|XP_001767870.1|	0	sp|P48417|CP74_LINUS	5e-124	YMR015c	9e-07	COG2124	K01723	0	ppp:PHYPADRAFT_214061
CL123.Contig1_TBA	673	gi|116787154|gb|ABK24391.1|	6e-26	sp|Q9FMV5|NFYC4_ARATH	1e-19	YOR358w	3e-09	COG5208	K15168	5e-06	gmx:100801664
CL123.Contig2_TBA	646	gi|116787154|gb|ABK24391.1|	3e-25	sp|Q9FMV5|NFYC4_ARATH	5e-20	YOR358w	3e-09	COG5208	--	--	--
CL1230.Contig1_TBA	2948	gi|168041912|ref|XP_001773434.1|	2e-132	sp|Q9M0E1|FBL77_ARATH	2e-22	--	--	--	--	--	--
CL1230.Contig2_TBA	3288	gi|168041912|ref|XP_001773434.1|	3e-132	sp|Q9M0E1|FBL77_ARATH	2e-22	--	--	--	--	--	--
CL1230.Contig3_TBA	2919	gi|168041912|ref|XP_001773434.1|	2e-132	sp|Q9M0E1|FBL77_ARATH	2e-22	--	--	--	--	--	--
CL1231.Contig1_TBA	365	gi|168023872|ref|XP_001764461.1|	5e-55	sp|B0F481|BIODA_ARATH	1e-40	CC1577	5e-16	COG0161	K00833	3e-56	ppp:PHYPADRAFT_211268
CL1231.Contig2_TBA	222	gi|168023872|ref|XP_001764461.1|	3e-21	sp|B0F481|BIODA_ARATH	2e-15	--	--	--	K00833	2e-22	ppp:PHYPADRAFT_211268
CL1232.Contig1_TBA	2084	gi|168012869|ref|XP_001759124.1|	2e-153	sp|Q01908|ATPG1_ARATH	5e-147	all0004	2e-94	COG0224	K02115	2e-154	ppp:PHYPADRAFT_121194
CL1232.Contig2_TBA	2101	gi|168012869|ref|XP_001759124.1|	2e-153	sp|Q01908|ATPG1_ARATH	5e-147	all0004	2e-94	COG0224	K02115	2e-154	ppp:PHYPADRAFT_121194
CL1232.Contig3_TBA	2040	gi|168012869|ref|XP_001759124.1|	2e-153	sp|Q01908|ATPG1_ARATH	5e-147	all0004	2e-94	COG0224	K02115	2e-154	ppp:PHYPADRAFT_121194
CL1232.Contig4_TBA	2057	gi|168012869|ref|XP_001759124.1|	2e-153	sp|Q01908|ATPG1_ARATH	5e-147	all0004	2e-94	COG0224	K02115	2e-154	ppp:PHYPADRAFT_121194
CL1233.Contig1_TBA	1379	gi|448878421|gb|AGE46173.1|	4e-123	sp|Q9SEU4|SR33_ARATH	4e-59	alr0741	3e-08	COG0724	K12900	7e-58	aly:ARALYDRAFT_892527
CL1233.Contig2_TBA	945	gi|448878421|gb|AGE46173.1|	4e-44	sp|Q9SEU4|SR33_ARATH	1e-10	--	--	--	K13171	9e-11	aly:ARALYDRAFT_901882
CL1233.Contig3_TBA	1624	gi|448878421|gb|AGE46173.1|	7e-40	sp|Q9SEU4|SR33_ARATH	8e-33	--	--	--	K12900	1e-31	aly:ARALYDRAFT_892527
CL1234.Contig1_TBA	1160	gi|414587751|tpg|DAA38322.1|	3e-14	--	--	--	--	--	--	--	--
CL1234.Contig2_TBA	1229	gi|414587751|tpg|DAA38322.1|	1e-15	--	--	--	--	--	--	--	--
CL1234.Contig3_TBA	2266	gi|168005788|ref|XP_001755592.1|	0	--	--	--	--	--	--	--	--
CL1234.Contig4_TBA	310	gi|168065854|ref|XP_001784861.1|	1e-48	--	--	--	--	--	--	--	--
CL1234.Contig5_TBA	3721	gi|168005788|ref|XP_001755592.1|	0	--	--	--	--	--	--	--	--
CL1235.Contig1_TBA	1054	gi|168040480|ref|XP_001772722.1|	1e-131	sp|Q6F358|PLA6_ORYSJ	6e-10	sll0482	6e-09	COG3675	K01058	1e-08	pop:POPTR_755075
CL1235.Contig2_TBA	313	--	--	--	--	--	--	--	--	--	--
CL1236.Contig1_TBA	885	gi|168019859|ref|XP_001762461.1|	1e-70	sp|P13934|LEA76_BRANA	9e-11	tolA	7e-06	COG3064	K01115	3e-06	vcn:VOLCADRAFT_99471
CL1236.Contig2_TBA	867	gi|168019859|ref|XP_001762461.1|	3e-68	sp|P13934|LEA76_BRANA	9e-11	tolA	6e-06	COG3064	K14709	3e-06	vcn:VOLCADRAFT_104214
CL1237.Contig1_TBA	1501	gi|168018659|ref|XP_001761863.1|	2e-137	--	--	--	--	--	--	--	--
CL1237.Contig2_TBA	1462	gi|168018659|ref|XP_001761863.1|	2e-137	--	--	--	--	--	--	--	--
CL1237.Contig3_TBA	1849	gi|168018659|ref|XP_001761863.1|	1e-48	--	--	--	--	--	--	--	--
CL1237.Contig4_TBA	1975	gi|168018659|ref|XP_001761863.1|	3e-137	--	--	--	--	--	--	--	--
CL1237.Contig5_TBA	1888	gi|168018659|ref|XP_001761863.1|	1e-48	--	--	--	--	--	--	--	--
CL1237.Contig6_TBA	2224	gi|168018659|ref|XP_001761863.1|	1e-48	--	--	--	--	--	--	--	--
CL1237.Contig7_TBA	1837	gi|168018659|ref|XP_001761863.1|	3e-137	--	--	--	--	--	--	--	--
CL1237.Contig8_TBA	2362	gi|168018659|ref|XP_001761863.1|	1e-48	--	--	--	--	--	--	--	--
CL1238.Contig1_TBA	5291	gi|168035459|ref|XP_001770227.1|	0	sp|Q9SLF3|TC132_ARATH	0	YLR106c	5e-20	COG5271	K14306	4e-27	rcu:RCOM_1609340
CL1239.Contig1_TBA	1415	gi|168012899|ref|XP_001759139.1|	5e-119	--	--	PA0558	5e-31	COG0500	--	--	--
CL1239.Contig2_TBA	1358	gi|168012899|ref|XP_001759139.1|	5e-119	--	--	PA0558	5e-31	COG0500	--	--	--
CL124.Contig1_TBA	2575	gi|168012148|ref|XP_001758764.1|	0	sp|Q6B908|MOEB_GRATL	1e-10	SPAC1A6.10	8e-71	COG1179	K11996	2e-11	vcn:VOLCADRAFT_68613
CL124.Contig2_TBA	1601	gi|168012148|ref|XP_001758764.1|	4e-94	sp|Q6B908|MOEB_GRATL	6e-10	SPAC1A6.10	6e-34	COG1179	K12164	3e-09	gmx:100816132
CL1240.Contig1_TBA	1674	gi|168003157|ref|XP_001754279.1|	5e-176	sp|Q9FLF7|MYST1_ARATH	7e-168	YOR244w	2e-87	COG5027	K11308	5e-177	ppp:PHYPADRAFT_115486
CL1240.Contig2_TBA	1691	gi|168003157|ref|XP_001754279.1|	0	sp|Q9FLF7|MYST1_ARATH	0	YOR244w	4e-91	COG5027	K11308	0	ppp:PHYPADRAFT_115486
CL1241.Contig1_TBA	259	gi|168012813|ref|XP_001759096.1|	1e-17	--	--	--	--	--	--	--	--
CL1242.Contig1_TBA	214	gi|168068751|ref|XP_001786193.1|	8e-07	sp|Q9FKZ0|DRL43_ARATH	6e-08	--	--	--	--	--	--
CL1242.Contig2_TBA	243	gi|168044488|ref|XP_001774713.1|	4e-06	sp|O64789|DRL18_ARATH	3e-07	--	--	--	--	--	--
CL1242.Contig3_TBA	231	gi|168044488|ref|XP_001774713.1|	7e-07	sp|Q7XBQ9|RGA2_SOLBU	3e-09	--	--	--	--	--	--
CL1243.Contig1_TBA	1693	gi|167997097|ref|XP_001751255.1|	8e-74	sp|Q9LIG2|RLK6_ARATH	4e-63	MYPU_6850	8e-18	COG0515	K13430	9e-56	sbi:SORBI_04g020990
CL1243.Contig2_TBA	1931	gi|167997097|ref|XP_001751255.1|	1e-73	sp|Q9LIG2|RLK6_ARATH	4e-63	MYPU_6850	9e-18	COG0515	K13430	1e-55	sbi:SORBI_04g020990
CL1244.Contig1_TBA	522	gi|168030691|ref|XP_001767856.1|	2e-29	sp|Q9ZP41|EGC_CITJA	5e-19	--	--	--	--	--	--
CL1244.Contig2_TBA	436	gi|168030691|ref|XP_001767856.1|	1e-29	sp|Q9ZP41|EGC_CITJA	3e-19	--	--	--	--	--	--
CL1245.Contig1_TBA	445	--	--	--	--	--	--	--	--	--	--
CL1245.Contig2_TBA	1804	gi|168061613|ref|XP_001782782.1|	3e-170	sp|Q0WMN5|Y3913_ARATH	5e-08	YOR054c	7e-12	COG0452	K11279	2e-171	ppp:PHYPADRAFT_225989
CL1246.Contig1_TBA	1743	gi|168035410|ref|XP_001770203.1|	6e-101	--	--	--	--	--	--	--	--
CL1246.Contig2_TBA	1241	gi|168035410|ref|XP_001770203.1|	2e-61	--	--	--	--	--	--	--	--
CL1247.Contig1_TBA	1198	gi|168001667|ref|XP_001753536.1|	2e-122	sp|Q94C11|SUGP1_ARATH	4e-06	--	--	--	K13094	1e-07	ppp:PHYPADRAFT_161416
CL1247.Contig2_TBA	1074	gi|168001667|ref|XP_001753536.1|	1e-127	sp|Q94C11|SUGP1_ARATH	4e-06	--	--	--	K11135	1e-08	vvi:100246733
CL1247.Contig3_TBA	1368	gi|168001667|ref|XP_001753536.1|	8e-53	sp|Q94C11|SUGP1_ARATH	5e-06	--	--	--	K13094	1e-07	ppp:PHYPADRAFT_161416
CL1248.Contig1_TBA	448	--	--	--	--	--	--	--	--	--	--
CL1248.Contig2_TBA	460	--	--	--	--	--	--	--	--	--	--
CL1249.Contig1_TBA	980	gi|168012526|ref|XP_001758953.1|	7e-84	sp|P49076|ARF_MAIZE	1e-47	YDL192w	1e-45	COG1100	K07977	3e-48	cme:CMQ074C
CL1249.Contig2_TBA	955	gi|168012526|ref|XP_001758953.1|	3e-93	sp|P49076|ARF_MAIZE	1e-47	YDL192w	2e-45	COG1100	K07977	6e-48	cme:CMQ074C
CL125.Contig1_TBA	1773	gi|168005501|ref|XP_001755449.1|	0	--	--	--	--	--	--	--	--
CL125.Contig2_TBA	2036	gi|168005501|ref|XP_001755449.1|	0	--	--	--	--	--	--	--	--
CL1250.Contig1_TBA	1358	gi|168005564|ref|XP_001755480.1|	1e-07	--	--	--	--	--	--	--	--
CL1250.Contig2_TBA	1110	gi|168005564|ref|XP_001755480.1|	1e-07	--	--	--	--	--	--	--	--
CL1250.Contig3_TBA	1341	gi|168005564|ref|XP_001755480.1|	2e-11	--	--	--	--	--	--	--	--
CL1250.Contig4_TBA	1227	gi|168005564|ref|XP_001755480.1|	1e-07	--	--	--	--	--	--	--	--
CL1250.Contig5_TBA	771	gi|168005564|ref|XP_001755480.1|	1e-07	--	--	--	--	--	--	--	--
CL1250.Contig6_TBA	1093	gi|168005564|ref|XP_001755480.1|	1e-11	--	--	--	--	--	--	--	--
CL1250.Contig7_TBA	1210	gi|168005564|ref|XP_001755480.1|	3e-12	--	--	--	--	--	--	--	--
CL1251.Contig1_TBA	1989	gi|270309066|dbj|BAI52973.1|	1e-87	--	--	--	--	--	--	--	--
CL1251.Contig2_TBA	2128	gi|270309066|dbj|BAI52973.1|	1e-87	--	--	--	--	--	--	--	--
CL1252.Contig1_TBA	494	gi|302753266|ref|XP_002960057.1|	2e-46	--	--	--	--	--	--	--	--
CL1252.Contig2_TBA	341	gi|168027260|ref|XP_001766148.1|	4e-23	--	--	--	--	--	--	--	--
CL1252.Contig3_TBA	322	gi|302753266|ref|XP_002960057.1|	6e-26	--	--	--	--	--	--	--	--
CL1253.Contig1_TBA	391	--	--	--	--	--	--	--	--	--	--
CL1254.Contig1_TBA	587	--	--	--	--	--	--	--	--	--	--
CL1255.Contig1_TBA	3519	gi|168043247|ref|XP_001774097.1|	0	sp|Q3S4A7|AHK5_ARATH	0	MA2013_2	5e-26	COG0642	K14489	2e-62	zma:541642
CL1255.Contig2_TBA	1038	gi|168043247|ref|XP_001774097.1|	1e-107	sp|Q3S4A7|AHK5_ARATH	3e-21	--	--	--	--	--	--
CL1256.Contig1_TBA	1083	gi|168054197|ref|XP_001779519.1|	0	sp|Q7G8Y3|ISW2_ORYSJ	1e-38	YAL019w	3e-48	COG0553	K14439	4e-142	ppp:PHYPADRAFT_147229
CL1256.Contig2_TBA	1325	gi|168054197|ref|XP_001779519.1|	0	sp|Q7G8Y3|ISW2_ORYSJ	6e-55	YAL019w	6e-65	COG0553	K14439	0	ppp:PHYPADRAFT_147229
CL1257.Contig1_TBA	303	--	--	--	--	--	--	--	--	--	--
CL1258.Contig1_TBA	430	--	--	--	--	--	--	--	--	--	--
CL1258.Contig2_TBA	430	--	--	--	--	--	--	--	--	--	--
CL1259.Contig1_TBA	1569	gi|195976657|dbj|BAG68567.1|	4e-118	sp|O49561|G2OX8_ARATH	1e-40	PA4191	2e-23	COG3491	K04124	6e-40	rcu:RCOM_0925060
CL1259.Contig2_TBA	870	gi|195976657|dbj|BAG68567.1|	2e-43	sp|Q7XZQ7|FL3H_PETCR	9e-16	PA4191	4e-10	COG3491	K00475	5e-15	rcu:RCOM_0870940
CL1259.Contig3_TBA	405	gi|195976657|dbj|BAG68567.1|	3e-42	sp|O49561|G2OX8_ARATH	2e-14	PA0147	1e-07	COG3491	K06892	4e-16	pop:POPTR_550478
CL126.Contig1_TBA	1423	gi|168000438|ref|XP_001752923.1|	5e-61	--	--	--	--	--	K13210	3e-11	sbi:SORBI_04g007950
CL126.Contig2_TBA	1419	gi|168000438|ref|XP_001752923.1|	5e-61	sp|Q8W4L0|CML49_ARATH	8e-06	--	--	--	K13210	3e-11	sbi:SORBI_04g007950
CL1260.Contig1_TBA	349	gi|168060724|ref|XP_001782344.1|	3e-13	sp|P25848|PHY1_CERPU	1e-08	--	--	--	K04427	4e-08	olu:OSTLU_42011
CL1260.Contig2_TBA	304	gi|168060724|ref|XP_001782344.1|	1e-08	--	--	--	--	--	--	--	--
CL1261.Contig1_TBA	1285	gi|168027276|ref|XP_001766156.1|	4e-27	sp|F4IAE9|Y1591_ARATH	5e-13	--	--	--	K14306	8e-06	rcu:RCOM_1609340
CL1262.Contig1_TBA	804	gi|168041828|ref|XP_001773392.1|	3e-08	--	--	--	--	--	--	--	--
CL1262.Contig2_TBA	2507	gi|168041828|ref|XP_001773392.1|	3e-10	sp|Q66GQ2|Y5162_ARATH	3e-20	DR1549	4e-06	COG0739	K01115	8e-08	vcn:VOLCADRAFT_99471
CL1262.Contig3_TBA	1128	gi|168041828|ref|XP_001773392.1|	1e-08	--	--	--	--	--	--	--	--
CL1262.Contig4_TBA	3318	gi|168041828|ref|XP_001773392.1|	2e-08	sp|Q66GQ2|Y5162_ARATH	4e-20	DR1549	5e-06	COG0739	K01115	1e-07	vcn:VOLCADRAFT_99471
CL1263.Contig1_TBA	1058	gi|168019959|ref|XP_001762511.1|	5e-130	sp|Q0JD42|PDI52_ORYSJ	8e-59	YCL043c	7e-08	COG0526	K09580	2e-17	aly:ARALYDRAFT_476916
CL1263.Contig2_TBA	1102	gi|168019959|ref|XP_001762511.1|	2e-145	sp|Q0JD42|PDI52_ORYSJ	1e-67	YCL043c	2e-13	COG0526	K09580	3e-24	sbi:SORBI_04g000230
CL1264.Contig1_TBA	666	gi|168057931|ref|XP_001780965.1|	2e-29	--	--	--	--	--	--	--	--
CL1264.Contig2_TBA	552	gi|168057931|ref|XP_001780965.1|	1e-29	--	--	--	--	--	--	--	--
CL1265.Contig1_TBA	365	gi|168029399|ref|XP_001767213.1|	1e-44	--	--	YER078c	8e-15	COG0006	K01262	7e-46	ppp:PHYPADRAFT_131941
CL1265.Contig2_TBA	407	gi|168029399|ref|XP_001767213.1|	5e-42	--	--	YER078c	2e-12	COG0006	K01262	4e-43	ppp:PHYPADRAFT_131941
CL1266.Contig1_TBA	489	gi|357137951|ref|XP_003570562.1|	2e-06	sp|Q9ZWQ9|FLS_CITUN	8e-07	--	--	--	K05278	3e-07	bdi:100831956
CL1266.Contig2_TBA	547	gi|357137951|ref|XP_003570562.1|	1e-14	sp|Q9ZWQ9|FLS_CITUN	3e-13	PA0147	9e-06	COG3491	K05278	1e-15	bdi:100831956
CL1267.Contig1_TBA	1540	gi|168009445|ref|XP_001757416.1|	0	--	--	--	--	--	--	--	--
CL1267.Contig2_TBA	1605	gi|168009445|ref|XP_001757416.1|	0	--	--	--	--	--	--	--	--
CL1268.Contig1_TBA	2334	gi|168011582|ref|XP_001758482.1|	9e-18	--	--	--	--	--	K13143	0	ppp:PHYPADRAFT_161420
CL1268.Contig2_TBA	2243	gi|168011582|ref|XP_001758482.1|	0	--	--	--	--	--	K13143	0	ppp:PHYPADRAFT_161420
CL1268.Contig3_TBA	286	gi|168011582|ref|XP_001758482.1|	7e-44	--	--	--	--	--	K13143	4e-45	ppp:PHYPADRAFT_161420
CL1268.Contig4_TBA	260	gi|168011582|ref|XP_001758482.1|	1e-41	--	--	--	--	--	K13143	9e-43	ppp:PHYPADRAFT_161420
CL1269.Contig10_TBA	736	gi|168036376|ref|XP_001770683.1|	4e-55	--	--	--	--	--	--	--	--
CL1269.Contig11_TBA	1348	gi|168008054|ref|XP_001756722.1|	3e-09	--	--	--	--	--	--	--	--
CL1269.Contig12_TBA	897	gi|168036376|ref|XP_001770683.1|	4e-13	--	--	--	--	--	--	--	--
CL1269.Contig13_TBA	993	gi|168036376|ref|XP_001770683.1|	8e-49	--	--	--	--	--	--	--	--
CL1269.Contig14_TBA	670	gi|168036376|ref|XP_001770683.1|	1e-38	--	--	--	--	--	--	--	--
CL1269.Contig15_TBA	1187	gi|168036376|ref|XP_001770683.1|	2e-65	--	--	--	--	--	--	--	--
CL1269.Contig1_TBA	1836	gi|168036376|ref|XP_001770683.1|	1e-48	--	--	--	--	--	--	--	--
CL1269.Contig2_TBA	1498	gi|168036376|ref|XP_001770683.1|	3e-65	--	--	--	--	--	--	--	--
CL1269.Contig3_TBA	1674	gi|168036376|ref|XP_001770683.1|	4e-65	--	--	--	--	--	--	--	--
CL1269.Contig4_TBA	1659	gi|168008054|ref|XP_001756722.1|	4e-09	--	--	--	--	--	--	--	--
CL1269.Contig5_TBA	1902	gi|168036376|ref|XP_001770683.1|	5e-65	--	--	--	--	--	--	--	--
CL1269.Contig6_TBA	1608	gi|168036376|ref|XP_001770683.1|	1e-48	--	--	--	--	--	--	--	--
CL1269.Contig7_TBA	2063	gi|168008054|ref|XP_001756722.1|	5e-09	--	--	--	--	--	--	--	--
CL1269.Contig8_TBA	1432	gi|168036376|ref|XP_001770683.1|	1e-48	--	--	--	--	--	--	--	--
CL1269.Contig9_TBA	1835	gi|168008054|ref|XP_001756722.1|	4e-09	--	--	--	--	--	--	--	--
CL127.Contig10_TBA	2054	gi|255572343|ref|XP_002527110.1|	1e-30	sp|Q9M9G7|CAPZB_ARATH	2e-47	--	--	--	K10365	2e-48	rcu:RCOM_0297070
CL127.Contig11_TBA	1059	gi|302786846|ref|XP_002975194.1|	6e-27	sp|Q9M9G7|CAPZB_ARATH	4e-23	--	--	--	K10365	5e-28	smo:SELMODRAFT_102808
CL127.Contig12_TBA	1514	gi|168053141|ref|XP_001778996.1|	8e-134	sp|Q9M9G7|CAPZB_ARATH	7e-92	--	--	--	K10365	6e-135	ppp:PHYPADRAFT_108319
CL127.Contig1_TBA	1848	gi|168053141|ref|XP_001778996.1|	1e-46	sp|Q9M9G7|CAPZB_ARATH	5e-52	--	--	--	K10365	5e-79	ppp:PHYPADRAFT_108319
CL127.Contig2_TBA	766	gi|168053141|ref|XP_001778996.1|	1e-27	sp|Q9M9G7|CAPZB_ARATH	4e-18	--	--	--	K10365	9e-29	ppp:PHYPADRAFT_108319
CL127.Contig3_TBA	1720	gi|168053141|ref|XP_001778996.1|	1e-25	sp|Q9M9G7|CAPZB_ARATH	4e-87	--	--	--	K10365	2e-101	ppp:PHYPADRAFT_108319
CL127.Contig4_TBA	1966	gi|168053141|ref|XP_001778996.1|	1e-46	sp|Q9M9G7|CAPZB_ARATH	6e-52	--	--	--	K10365	5e-79	ppp:PHYPADRAFT_108319
CL127.Contig5_TBA	971	gi|168053141|ref|XP_001778996.1|	3e-46	sp|Q9M9G7|CAPZB_ARATH	3e-27	--	--	--	K10365	3e-47	ppp:PHYPADRAFT_108319
CL127.Contig6_TBA	1602	gi|168053141|ref|XP_001778996.1|	1e-25	sp|Q9M9G7|CAPZB_ARATH	3e-87	--	--	--	K10365	2e-101	ppp:PHYPADRAFT_108319
CL127.Contig7_TBA	648	gi|168053141|ref|XP_001778996.1|	8e-28	sp|Q9M9G7|CAPZB_ARATH	3e-18	--	--	--	K10365	7e-29	ppp:PHYPADRAFT_108319
CL127.Contig8_TBA	1632	gi|168053141|ref|XP_001778996.1|	9e-134	sp|Q9M9G7|CAPZB_ARATH	8e-92	--	--	--	K10365	7e-135	ppp:PHYPADRAFT_108319
CL127.Contig9_TBA	1936	gi|255572343|ref|XP_002527110.1|	1e-30	sp|Q9M9G7|CAPZB_ARATH	1e-47	--	--	--	K10365	2e-48	rcu:RCOM_0297070
CL1270.Contig1_TBA	786	gi|168017483|ref|XP_001761277.1|	3e-15	--	--	--	--	--	--	--	--
CL1270.Contig2_TBA	683	gi|168017483|ref|XP_001761277.1|	1e-13	--	--	--	--	--	--	--	--
CL1271.Contig1_TBA	2759	--	--	--	--	--	--	--	--	--	--
CL1271.Contig2_TBA	2616	--	--	--	--	--	--	--	--	--	--
CL1271.Contig3_TBA	2429	--	--	--	--	--	--	--	--	--	--
CL1271.Contig4_TBA	2572	--	--	--	--	--	--	--	--	--	--
CL1272.Contig1_TBA	678	gi|168018488|ref|XP_001761778.1|	3e-15	--	--	--	--	--	--	--	--
CL1272.Contig2_TBA	1255	gi|168018488|ref|XP_001761778.1|	8e-15	--	--	--	--	--	--	--	--
CL1273.Contig1_TBA	1360	gi|168029116|ref|XP_001767072.1|	1e-13	--	--	--	--	--	--	--	--
CL1273.Contig2_TBA	289	gi|168029116|ref|XP_001767072.1|	6e-16	--	--	--	--	--	--	--	--
CL1274.Contig1_TBA	686	--	--	--	--	--	--	--	--	--	--
CL1274.Contig2_TBA	1229	--	--	--	--	--	--	--	--	--	--
CL1275.Contig1_TBA	1211	gi|168008082|ref|XP_001756736.1|	4e-165	--	--	--	--	--	--	--	--
CL1275.Contig2_TBA	1206	gi|168008082|ref|XP_001756736.1|	4e-165	--	--	--	--	--	--	--	--
CL1276.Contig1_TBA	365	gi|168062330|ref|XP_001783134.1|	3e-62	--	--	all2533	2e-29	COG1505	K01322	2e-63	ppp:PHYPADRAFT_199126
CL1276.Contig2_TBA	1478	gi|168002792|ref|XP_001754097.1|	2e-145	--	--	all2533	6e-69	COG1505	K01322	2e-146	ppp:PHYPADRAFT_114923
CL1277.Contig1_TBA	1771	gi|168006035|ref|XP_001755715.1|	3e-133	sp|Q8L707|IRX14_ARATH	8e-74	--	--	--	--	--	--
CL1277.Contig2_TBA	1683	gi|168006035|ref|XP_001755715.1|	1e-115	sp|Q8L707|IRX14_ARATH	8e-59	--	--	--	--	--	--
CL1278.Contig1_TBA	1815	gi|168009297|ref|XP_001757342.1|	5e-156	sp|Q9FHD7|Y5126_ARATH	2e-119	Cgl2127_1	4e-09	COG0515	K14500	4e-142	ppp:PHYPADRAFT_139313
CL1278.Contig2_TBA	2454	gi|168002990|ref|XP_001754196.1|	0	sp|Q944A7|Y4523_ARATH	0	PA0074_1	2e-09	COG0515	K14500	0	ppp:PHYPADRAFT_139313
CL1278.Contig3_TBA	780	--	--	--	--	--	--	--	--	--	--
CL1278.Contig4_TBA	2570	gi|168001477|ref|XP_001753441.1|	0	sp|Q944A7|Y4523_ARATH	0	Cgl2127_1	5e-09	COG0515	K14500	0	ppp:PHYPADRAFT_159105
CL1279.Contig1_TBA	222	--	--	--	--	--	--	--	--	--	--
CL1279.Contig2_TBA	222	--	--	--	--	--	--	--	--	--	--
CL128.Contig1_TBA	537	gi|168025812|ref|XP_001765427.1|	6e-84	--	--	--	--	--	K14945	2e-67	rcu:RCOM_0126290
CL128.Contig2_TBA	1010	gi|168025812|ref|XP_001765427.1|	2e-124	--	--	--	--	--	K14945	9e-92	rcu:RCOM_0126290
CL1280.Contig10_TBA	569	--	--	--	--	--	--	--	--	--	--
CL1280.Contig11_TBA	660	--	--	--	--	--	--	--	--	--	--
CL1280.Contig12_TBA	374	--	--	--	--	--	--	--	--	--	--
CL1280.Contig13_TBA	560	--	--	--	--	--	--	--	--	--	--
CL1280.Contig14_TBA	269	gi|168032025|ref|XP_001768520.1|	2e-17	--	--	--	--	--	--	--	--
CL1280.Contig1_TBA	1063	--	--	--	--	--	--	--	--	--	--
CL1280.Contig2_TBA	1507	gi|168032025|ref|XP_001768520.1|	5e-85	sp|Q40392|TMVRN_NICGU	9e-15	--	--	--	--	--	--
CL1280.Contig3_TBA	1471	gi|168032025|ref|XP_001768520.1|	5e-84	sp|Q40392|TMVRN_NICGU	8e-13	--	--	--	--	--	--
CL1280.Contig4_TBA	1757	gi|168032025|ref|XP_001768520.1|	7e-84	sp|Q40392|TMVRN_NICGU	1e-12	--	--	--	--	--	--
CL1280.Contig5_TBA	1333	gi|168032025|ref|XP_001768520.1|	6e-84	sp|Q40392|TMVRN_NICGU	7e-13	--	--	--	--	--	--
CL1280.Contig6_TBA	1793	gi|168032025|ref|XP_001768520.1|	6e-85	sp|Q40392|TMVRN_NICGU	1e-14	--	--	--	--	--	--
CL1280.Contig7_TBA	1369	gi|168032025|ref|XP_001768520.1|	6e-85	sp|Q40392|TMVRN_NICGU	8e-15	--	--	--	--	--	--
CL1280.Contig8_TBA	2160	gi|168032025|ref|XP_001768520.1|	9e-84	sp|Q40392|TMVRN_NICGU	1e-12	--	--	--	--	--	--
CL1280.Contig9_TBA	2196	gi|168032025|ref|XP_001768520.1|	8e-85	sp|Q40392|TMVRN_NICGU	1e-14	--	--	--	--	--	--
CL1281.Contig1_TBA	520	gi|302797348|ref|XP_002980435.1|	3e-20	sp|Q9M2E2|SDR1_ARATH	1e-12	all0352	1e-09	COG1028	K00079	8e-18	aly:ARALYDRAFT_919433
CL1281.Contig2_TBA	638	gi|302797348|ref|XP_002980435.1|	4e-20	sp|Q9M2E2|SDR1_ARATH	1e-12	all0352	1e-09	COG1028	K00079	9e-18	aly:ARALYDRAFT_919433
CL1281.Contig3_TBA	1169	gi|15240361|ref|NP_200991.1|	1e-48	sp|Q9M2E2|SDR1_ARATH	8e-37	all0352	5e-21	COG1028	K00079	6e-48	aly:ARALYDRAFT_919433
CL1283.Contig1_TBA	772	gi|168024914|ref|XP_001764980.1|	3e-73	sp|P26568|H11_ARATH	9e-38	CC3441	1e-15	COG2267	K11275	3e-74	ppp:PHYPADRAFT_232290
CL1284.Contig1_TBA	613	gi|462420775|gb|EMJ25038.1|	9e-28	--	--	--	--	--	K01598	5e-12	ota:Ot04g01710
CL1284.Contig2_TBA	381	gi|462420775|gb|EMJ25038.1|	4e-28	--	--	--	--	--	K01598	2e-12	ota:Ot04g01710
CL1284.Contig3_TBA	637	gi|462420775|gb|EMJ25038.1|	1e-27	--	--	--	--	--	K01598	6e-12	ota:Ot04g01710
CL1285.Contig1_TBA	914	gi|168033774|ref|XP_001769389.1|	2e-99	--	--	--	--	--	--	--	--
CL1285.Contig2_TBA	991	gi|168033774|ref|XP_001769389.1|	2e-99	--	--	--	--	--	--	--	--
CL1286.Contig1_TBA	1249	gi|255586124|ref|XP_002533724.1|	9e-64	--	--	--	--	--	K06699	7e-65	rcu:RCOM_0415020
CL1286.Contig2_TBA	1396	gi|255586124|ref|XP_002533724.1|	9e-57	--	--	--	--	--	K06699	8e-58	rcu:RCOM_0415020
CL1287.Contig1_TBA	1696	gi|301091448|ref|XP_002895909.1|	1e-24	sp|Q84M24|AB1A_ARATH	4e-49	lin0978	4e-28	COG1131	K05641	2e-47	ota:Ot18g01460
CL1287.Contig2_TBA	1671	gi|301091448|ref|XP_002895909.1|	1e-24	sp|Q84M24|AB1A_ARATH	8e-49	lin0978	4e-28	COG1131	K05641	2e-47	ota:Ot18g01460
CL1288.Contig1_TBA	234	gi|357145783|ref|XP_003573764.1|	4e-08	sp|Q6NLQ8|XB32_ARATH	1e-08	all2748	4e-07	COG0666	K06694	1e-09	vvi:100257739
CL1289.Contig1_TBA	3573	gi|343198388|gb|AEM05967.1|	1e-16	--	--	SPBC2D10.14c	6e-164	COG5022	K10357	0	aly:ARALYDRAFT_887631
CL129.Contig1_TBA	680	gi|168036275|ref|XP_001770633.1|	2e-18	sp|Q0JGZ6|SCRK1_ORYSJ	5e-12	--	--	--	K00847	2e-19	ppp:PHYPADRAFT_189035
CL129.Contig2_TBA	744	gi|168036275|ref|XP_001770633.1|	3e-18	sp|Q0JGZ6|SCRK1_ORYSJ	6e-12	--	--	--	K00847	3e-19	ppp:PHYPADRAFT_189035
CL129.Contig3_TBA	790	gi|168036275|ref|XP_001770633.1|	3e-18	sp|Q0JGZ6|SCRK1_ORYSJ	7e-12	--	--	--	K00847	3e-19	ppp:PHYPADRAFT_189035
CL129.Contig4_TBA	818	gi|168036275|ref|XP_001770633.1|	4e-18	sp|Q0JGZ6|SCRK1_ORYSJ	7e-12	--	--	--	K00847	3e-19	ppp:PHYPADRAFT_189035
CL1290.Contig1_TBA	2747	gi|114326042|gb|ABI64130.1|	6e-48	sp|Q9FGZ4|WRK48_ARATH	2e-34	--	--	--	K13424	5e-30	osa:4327518
CL1290.Contig2_TBA	1595	gi|470126065|ref|XP_004299014.1|	4e-06	--	--	--	--	--	--	--	--
CL1291.Contig1_TBA	868	gi|168066219|ref|XP_001785039.1|	1e-63	--	--	--	--	--	--	--	--
CL1291.Contig2_TBA	887	gi|168066219|ref|XP_001785039.1|	1e-63	--	--	--	--	--	--	--	--
CL1292.Contig1_TBA	1381	gi|168059375|ref|XP_001781678.1|	5e-78	sp|Q6H7U3|FH10_ORYSJ	4e-06	--	--	--	--	--	--
CL1292.Contig2_TBA	863	gi|168059375|ref|XP_001781678.1|	4e-55	sp|Q6H7U3|FH10_ORYSJ	2e-06	--	--	--	--	--	--
CL1293.Contig1_TBA	1156	gi|168039733|ref|XP_001772351.1|	9e-111	--	--	--	--	--	--	--	--
CL1293.Contig2_TBA	803	gi|168039733|ref|XP_001772351.1|	7e-70	--	--	--	--	--	--	--	--
CL1293.Contig3_TBA	842	gi|168039733|ref|XP_001772351.1|	2e-94	--	--	--	--	--	--	--	--
CL1293.Contig4_TBA	914	gi|168039733|ref|XP_001772351.1|	9e-91	--	--	--	--	--	--	--	--
CL1293.Contig5_TBA	1228	gi|168039733|ref|XP_001772351.1|	3e-107	--	--	--	--	--	--	--	--
CL1294.Contig1_TBA	823	--	--	--	--	--	--	--	--	--	--
CL1295.Contig1_TBA	1023	gi|168033287|ref|XP_001769147.1|	5e-19	sp|Q0JBH9|ERG3_ORYSJ	4e-12	--	--	--	--	--	--
CL1295.Contig2_TBA	700	gi|168033287|ref|XP_001769147.1|	2e-19	sp|Q0JBH9|ERG3_ORYSJ	3e-12	--	--	--	--	--	--
CL1295.Contig3_TBA	958	gi|168033287|ref|XP_001769147.1|	4e-19	sp|Q0JBH9|ERG3_ORYSJ	4e-12	--	--	--	--	--	--
CL1296.Contig1_TBA	890	gi|168020021|ref|XP_001762542.1|	3e-24	--	--	--	--	--	--	--	--
CL1296.Contig2_TBA	1028	gi|168020021|ref|XP_001762542.1|	4e-24	--	--	--	--	--	--	--	--
CL1297.Contig1_TBA	1008	--	--	--	--	--	--	--	--	--	--
CL1297.Contig2_TBA	1158	--	--	--	--	--	--	--	--	--	--
CL1298.Contig1_TBA	3640	gi|302809932|ref|XP_002986658.1|	2e-14	sp|A4GSN8|NUA_ARATH	1e-19	PAB0812	6e-21	COG0419	K09291	7e-24	sbi:SORBI_04g028320
CL1298.Contig2_TBA	2401	gi|302809932|ref|XP_002986658.1|	1e-14	sp|A4GSN8|NUA_ARATH	7e-20	PAB0812	4e-21	COG0419	K09291	5e-24	sbi:SORBI_04g028320
CL1299.Contig1_TBA	1184	gi|449451685|ref|XP_004143592.1|	2e-20	sp|Q8W034|RNP1_ARATH	7e-09	--	--	--	K13210	8e-13	zma:100191655
CL1299.Contig2_TBA	1113	gi|449451685|ref|XP_004143592.1|	2e-21	sp|P10388|GLT5_WHEAT	6e-07	--	--	--	K13210	8e-15	zma:100191655
CL13.Contig1_TBA	1955	gi|302796404|ref|XP_002979964.1|	1e-86	sp|Q8GZ43|YZR3_ARATH	2e-57	--	--	--	K02685	7e-39	aly:ARALYDRAFT_315746
CL13.Contig2_TBA	1973	gi|302796404|ref|XP_002979964.1|	3e-90	sp|Q8GZ43|YZR3_ARATH	7e-58	--	--	--	K02685	2e-39	aly:ARALYDRAFT_315746
CL13.Contig3_TBA	1994	gi|302796404|ref|XP_002979964.1|	1e-89	sp|Q8GZ43|YZR3_ARATH	1e-57	--	--	--	K02685	4e-38	aly:ARALYDRAFT_315746
CL13.Contig4_TBA	1976	gi|302796404|ref|XP_002979964.1|	7e-86	sp|Q8GZ43|YZR3_ARATH	3e-57	--	--	--	K02685	1e-37	aly:ARALYDRAFT_315746
CL130.Contig1_TBA	2506	gi|168046193|ref|XP_001775559.1|	1e-155	sp|Q8LDW9|XTH9_ARATH	2e-72	CAC2807	6e-10	COG2273	K08235	1e-79	ppp:PHYPADRAFT_112374
CL130.Contig2_TBA	2378	gi|168046193|ref|XP_001775559.1|	1e-155	sp|Q8LDW9|XTH9_ARATH	2e-72	CAC2807	5e-10	COG2273	K08235	1e-79	ppp:PHYPADRAFT_112374
CL130.Contig3_TBA	2266	gi|168046193|ref|XP_001775559.1|	1e-155	sp|Q8LDW9|XTH9_ARATH	2e-72	CAC2807	5e-10	COG2273	K08235	1e-79	ppp:PHYPADRAFT_112374
CL1300.Contig1_TBA	992	gi|168019546|ref|XP_001762305.1|	4e-44	--	--	--	--	--	--	--	--
CL1300.Contig2_TBA	1125	gi|168019546|ref|XP_001762305.1|	5e-44	--	--	--	--	--	--	--	--
CL1301.Contig1_TBA	1564	gi|168064187|ref|XP_001784046.1|	2e-57	sp|Q84WF5|VAMPL_ARATH	5e-19	--	--	--	K08515	4e-12	smo:SELMODRAFT_235084
CL1301.Contig2_TBA	1549	gi|168001661|ref|XP_001753533.1|	1e-57	sp|Q84WF5|VAMPL_ARATH	3e-19	--	--	--	K08515	5e-12	smo:SELMODRAFT_235084
CL1302.Contig1_TBA	228	gi|222631001|gb|EEE63133.1|	2e-11	sp|Q9FKZ0|DRL43_ARATH	1e-09	RSp0842	2e-07	COG4886	--	--	--
CL1303.Contig1_TBA	740	--	--	--	--	--	--	--	--	--	--
CL1303.Contig2_TBA	863	--	--	--	--	--	--	--	--	--	--
CL1303.Contig3_TBA	909	--	--	--	--	--	--	--	--	--	--
CL1303.Contig4_TBA	786	--	--	--	--	--	--	--	--	--	--
CL1303.Contig5_TBA	1405	--	--	--	--	--	--	--	--	--	--
CL1304.Contig1_TBA	739	gi|168027645|ref|XP_001766340.1|	6e-09	sp|Q43116|PDI_RICCO	1e-47	SPAC1F5.02	5e-30	COG0526	K09580	7e-76	ppp:PHYPADRAFT_130646
CL1304.Contig2_TBA	881	gi|168027645|ref|XP_001766340.1|	8e-09	sp|Q9XF61|PDI_DATGL	6e-63	SPAC1F5.02	6e-31	COG0526	K09580	2e-109	ppp:PHYPADRAFT_130646
CL1305.Contig1_TBA	3181	gi|168035064|ref|XP_001770031.1|	0	--	--	--	--	--	--	--	--
CL1305.Contig2_TBA	4078	gi|168035064|ref|XP_001770031.1|	0	--	--	--	--	--	--	--	--
CL1305.Contig3_TBA	2593	gi|168035064|ref|XP_001770031.1|	8e-179	--	--	--	--	--	--	--	--
CL1305.Contig4_TBA	3160	gi|168035064|ref|XP_001770031.1|	0	--	--	--	--	--	--	--	--
CL1305.Contig5_TBA	4057	gi|168035064|ref|XP_001770031.1|	0	--	--	--	--	--	--	--	--
CL1306.Contig1_TBA	1317	gi|168059814|ref|XP_001781895.1|	5e-20	sp|Q1PFR7|LEC2_ARATH	1e-17	--	--	--	K09287	6e-07	pop:POPTR_566667
CL1306.Contig2_TBA	1495	gi|168035127|ref|XP_001770062.1|	5e-14	sp|Q1PFR7|LEC2_ARATH	7e-10	--	--	--	--	--	--
CL1306.Contig3_TBA	1921	gi|168059814|ref|XP_001781895.1|	7e-19	sp|Q7XKC5|IDEFH_ORYSJ	1e-16	--	--	--	--	--	--
CL1306.Contig4_TBA	1743	gi|168059814|ref|XP_001781895.1|	2e-27	sp|Q7XKC5|IDEFH_ORYSJ	7e-25	--	--	--	K09287	1e-08	pop:POPTR_814048
CL1307.Contig1_TBA	298	--	--	--	--	--	--	--	--	--	--
CL1307.Contig2_TBA	449	--	--	--	--	--	--	--	--	--	--
CL1308.Contig1_TBA	517	--	--	--	--	--	--	--	--	--	--
CL1308.Contig2_TBA	513	--	--	--	--	--	--	--	--	--	--
CL1309.Contig1_TBA	1459	gi|225425084|ref|XP_002273586.1|	9e-100	sp|Q8GZ43|YZR3_ARATH	8e-10	--	--	--	K02685	4e-09	aly:ARALYDRAFT_315746
CL1309.Contig2_TBA	1849	gi|225425084|ref|XP_002273586.1|	2e-17	sp|Q8GZ43|YZR3_ARATH	7e-10	--	--	--	K02685	3e-09	aly:ARALYDRAFT_315746
CL1309.Contig3_TBA	1826	gi|225425084|ref|XP_002273586.1|	2e-17	sp|Q8GZ43|YZR3_ARATH	6e-10	--	--	--	K02685	3e-09	aly:ARALYDRAFT_315746
CL1309.Contig4_TBA	1436	gi|225425084|ref|XP_002273586.1|	9e-100	sp|Q8GZ43|YZR3_ARATH	8e-10	--	--	--	K02685	4e-09	aly:ARALYDRAFT_315746
CL131.Contig1_TBA	510	--	--	--	--	--	--	--	--	--	--
CL131.Contig2_TBA	575	--	--	--	--	--	--	--	--	--	--
CL1310.Contig1_TBA	2361	gi|168061670|ref|XP_001782810.1|	1e-93	sp|Q9LFE4|Y5673_ARATH	3e-14	aq_1006	1e-15	COG0419	K03243	2e-13	sbi:SORBI_09g030590
CL1310.Contig2_TBA	1397	gi|168061670|ref|XP_001782810.1|	2e-116	sp|B6ETT4|SYT2_ARATH	2e-08	--	--	--	--	--	--
CL1311.Contig1_TBA	215	--	--	--	--	--	--	--	--	--	--
CL1311.Contig2_TBA	610	--	--	--	--	--	--	--	--	--	--
CL1312.Contig1_TBA	652	gi|168054585|ref|XP_001779711.1|	9e-13	--	--	--	--	--	K01053	8e-12	ppp:PHYPADRAFT_63780
CL1312.Contig2_TBA	1624	gi|167997587|ref|XP_001751500.1|	8e-108	--	--	AGl1647	2e-37	COG3386	K01053	7e-109	ppp:PHYPADRAFT_63780
CL1312.Contig3_TBA	979	gi|167997587|ref|XP_001751500.1|	2e-66	--	--	AGl1647	2e-22	COG3386	K01053	2e-67	ppp:PHYPADRAFT_63780
CL1313.Contig1_TBA	1741	gi|168018603|ref|XP_001761835.1|	9e-164	sp|Q9ZPH2|GRS17_ARATH	4e-101	SPBC26H8.06_2	5e-29	COG0278	K07390	1e-24	smo:SELMODRAFT_107150
CL1313.Contig2_TBA	1455	gi|168018603|ref|XP_001761835.1|	7e-164	sp|Q9ZPH2|GRS17_ARATH	4e-101	SPBC26H8.06_2	4e-29	COG0278	K07390	1e-24	smo:SELMODRAFT_107150
CL1313.Contig3_TBA	572	--	--	--	--	--	--	--	--	--	--
CL1313.Contig4_TBA	1784	gi|168018603|ref|XP_001761835.1|	9e-164	sp|Q9ZPH2|GRS17_ARATH	5e-101	SPBC26H8.06_2	5e-29	COG0278	K07390	1e-24	smo:SELMODRAFT_107150
CL1314.Contig1_TBA	538	gi|168025306|ref|XP_001765175.1|	3e-38	sp|Q9FJ72|WAXS1_ARATH	1e-16	SA0794	1e-07	COG1696	--	--	--
CL1314.Contig2_TBA	852	gi|168025306|ref|XP_001765175.1|	7e-74	sp|Q9FJ77|WAXS6_ARATH	1e-34	SA0794	3e-07	COG1696	--	--	--
CL1315.Contig1_TBA	550	--	--	--	--	--	--	--	--	--	--
CL1315.Contig2_TBA	1607	gi|168044641|ref|XP_001774789.1|	6e-73	sp|Q9FPQ6|GP1_CHLRE	4e-14	Rv3876	6e-10	COG0455	K01115	1e-11	vcn:VOLCADRAFT_99471
CL1315.Contig3_TBA	1730	gi|168044641|ref|XP_001774789.1|	7e-73	sp|Q9FPQ6|GP1_CHLRE	1e-14	Rv3876	1e-09	COG0455	K14709	6e-12	vcn:VOLCADRAFT_104214
CL1315.Contig4_TBA	1664	gi|168044641|ref|XP_001774789.1|	7e-73	sp|Q9FPQ6|GP1_CHLRE	9e-14	XF0818	4e-09	COG2730	K01115	5e-11	vcn:VOLCADRAFT_99471
CL1315.Contig5_TBA	1787	gi|168044641|ref|XP_001774789.1|	7e-73	sp|Q9FPQ6|GP1_CHLRE	9e-14	XF0818	4e-09	COG2730	K01115	2e-11	vcn:VOLCADRAFT_99471
CL1316.Contig1_TBA	791	gi|168045778|ref|XP_001775353.1|	5e-102	sp|Q8GUK6|PIS2_ARATH	7e-65	YPR113w	9e-31	COG0558	K00999	5e-103	ppp:PHYPADRAFT_142350
CL1316.Contig2_TBA	613	gi|168045778|ref|XP_001775353.1|	6e-64	sp|Q8GUK6|PIS2_ARATH	4e-46	SPAC1D4.08	2e-19	COG0558	K00999	5e-65	ppp:PHYPADRAFT_142350
CL1316.Contig3_TBA	846	gi|168045778|ref|XP_001775353.1|	6e-102	sp|Q8GUK6|PIS2_ARATH	8e-65	YPR113w	1e-30	COG0558	K00999	5e-103	ppp:PHYPADRAFT_142350
CL1317.Contig1_TBA	1634	gi|242050718|ref|XP_002463103.1|	1e-157	sp|P98205|ALA2_ARATH	3e-132	YAL026c	2e-52	COG0474	K01530	1e-157	osa:4350436
CL1317.Contig2_TBA	1667	gi|242050718|ref|XP_002463103.1|	4e-155	sp|P98205|ALA2_ARATH	3e-132	YAL026c	2e-52	COG0474	K01530	5e-155	osa:4350436
CL1317.Contig3_TBA	1519	gi|168044041|ref|XP_001774491.1|	0	sp|P98205|ALA2_ARATH	2e-164	YAL026c	2e-57	COG0474	K01530	0	ppp:PHYPADRAFT_168461
CL1317.Contig4_TBA	1486	gi|168044041|ref|XP_001774491.1|	0	sp|P98205|ALA2_ARATH	7e-167	YAL026c	7e-57	COG0474	K01530	0	ppp:PHYPADRAFT_168461
CL1318.Contig1_TBA	2348	gi|168007190|ref|XP_001756291.1|	0	sp|Q9MAX3|SUT12_ARATH	0	aq_1268	9e-76	COG0659	--	--	--
CL1318.Contig2_TBA	2296	gi|168007190|ref|XP_001756291.1|	0	sp|Q9MAX3|SUT12_ARATH	0	aq_1268	9e-76	COG0659	--	--	--
CL1319.Contig1_TBA	1472	gi|348676656|gb|EGZ16473.1|	1e-07	--	--	--	--	--	--	--	--
CL1319.Contig2_TBA	1532	gi|348676656|gb|EGZ16473.1|	1e-07	--	--	--	--	--	--	--	--
CL1319.Contig3_TBA	1625	gi|348676656|gb|EGZ16473.1|	1e-07	--	--	--	--	--	--	--	--
CL1319.Contig4_TBA	1565	gi|348676656|gb|EGZ16473.1|	1e-07	--	--	--	--	--	--	--	--
CL1319.Contig5_TBA	2069	gi|348676656|gb|EGZ16473.1|	1e-07	--	--	--	--	--	--	--	--
CL132.Contig1_TBA	478	gi|302847379|ref|XP_002955224.1|	1e-06	sp|P21997|SSGP_VOLCA	1e-15	CC3494_1	3e-13	COG3637	K11671	2e-12	ppp:PHYPADRAFT_164383
CL132.Contig2_TBA	510	gi|302847379|ref|XP_002955224.1|	1e-06	sp|P21997|SSGP_VOLCA	6e-16	CC3494_1	4e-13	COG3637	K01115	2e-12	vcn:VOLCADRAFT_99471
CL1320.Contig1_TBA	895	gi|168005281|ref|XP_001755339.1|	3e-41	--	--	--	--	--	--	--	--
CL1320.Contig2_TBA	1480	gi|168005281|ref|XP_001755339.1|	2e-07	--	--	--	--	--	--	--	--
CL1321.Contig1_TBA	866	gi|168026557|ref|XP_001765798.1|	7e-82	--	--	BMEI0166	1e-32	COG1946	K01068	5e-37	aly:ARALYDRAFT_470104
CL1321.Contig2_TBA	1065	gi|168026557|ref|XP_001765798.1|	5e-59	--	--	BMEI0166	7e-24	COG1946	K01068	6e-30	ath:AT1G01710
CL1321.Contig3_TBA	1596	gi|168026557|ref|XP_001765798.1|	0	--	--	BMEI0166	1e-62	COG1946	K01068	2e-96	ath:AT1G01710
CL1321.Contig4_TBA	1795	gi|168026557|ref|XP_001765798.1|	4e-166	--	--	BMEI0166	6e-54	COG1946	K01068	2e-89	ath:AT1G01710
CL1322.Contig10_TBA	4617	gi|302785295|ref|XP_002974419.1|	0	sp|Q9C5U2|AHK2_ARATH	1e-49	ZbarA_1	4e-68	COG0642	K14489	7e-51	aly:ARALYDRAFT_493633
CL1322.Contig11_TBA	792	--	--	--	--	--	--	--	--	--	--
CL1322.Contig1_TBA	4688	gi|302785295|ref|XP_002974419.1|	0	sp|Q9C5U2|AHK2_ARATH	1e-49	ZbarA_1	4e-68	COG0642	K14489	7e-51	aly:ARALYDRAFT_493633
CL1322.Contig2_TBA	4634	gi|302785295|ref|XP_002974419.1|	0	sp|Q9C5U2|AHK2_ARATH	1e-49	ZbarA_1	4e-68	COG0642	K14489	7e-51	aly:ARALYDRAFT_493633
CL1322.Contig3_TBA	4852	gi|302785295|ref|XP_002974419.1|	0	sp|Q9C5U2|AHK2_ARATH	1e-49	ZbarA_1	4e-68	COG0642	K14489	7e-51	aly:ARALYDRAFT_493633
CL1322.Contig4_TBA	4453	gi|302785295|ref|XP_002974419.1|	0	sp|Q9C5U2|AHK2_ARATH	1e-49	ZbarA_1	4e-68	COG0642	K14489	7e-51	aly:ARALYDRAFT_493633
CL1322.Contig5_TBA	4507	gi|302785295|ref|XP_002974419.1|	0	sp|Q9C5U2|AHK2_ARATH	1e-49	ZbarA_1	4e-68	COG0642	K14489	7e-51	aly:ARALYDRAFT_493633
CL1322.Contig6_TBA	4671	gi|302785295|ref|XP_002974419.1|	0	sp|Q9C5U2|AHK2_ARATH	1e-49	ZbarA_1	4e-68	COG0642	K14489	7e-51	aly:ARALYDRAFT_493633
CL1322.Contig7_TBA	1120	gi|168056125|ref|XP_001780072.1|	7e-70	sp|Q3S4A7|AHK5_ARATH	5e-20	AGc2385	4e-19	COG0784	K14489	2e-18	ath:AT2G01830
CL1322.Contig8_TBA	1284	gi|168056125|ref|XP_001780072.1|	9e-70	sp|Q3S4A7|AHK5_ARATH	6e-20	AGc2385	5e-19	COG0784	K14489	2e-18	ath:AT2G01830
CL1322.Contig9_TBA	4798	gi|302785295|ref|XP_002974419.1|	0	sp|Q9C5U2|AHK2_ARATH	1e-49	ZbarA_1	4e-68	COG0642	K14489	7e-51	aly:ARALYDRAFT_493633
CL1323.Contig1_TBA	2830	gi|359496037|ref|XP_003635137.1|	8e-83	--	--	--	--	--	--	--	--
CL1323.Contig2_TBA	2806	gi|359496037|ref|XP_003635137.1|	8e-83	--	--	--	--	--	--	--	--
CL1323.Contig3_TBA	1206	--	--	--	--	--	--	--	--	--	--
CL1323.Contig4_TBA	2851	gi|359496037|ref|XP_003635137.1|	8e-83	--	--	--	--	--	--	--	--
CL1324.Contig1_TBA	849	gi|168057880|ref|XP_001780940.1|	1e-75	sp|P46293|RS16_GOSHI	2e-70	SPBC18H10.14	3e-53	COG0103	K02960	8e-77	ppp:PHYPADRAFT_149093
CL1324.Contig2_TBA	852	gi|168057880|ref|XP_001780940.1|	1e-75	sp|P46293|RS16_GOSHI	2e-70	SPBC18H10.14	3e-53	COG0103	K02960	8e-77	ppp:PHYPADRAFT_149093
CL1324.Contig3_TBA	736	gi|168057880|ref|XP_001780940.1|	7e-76	sp|P46293|RS16_GOSHI	2e-70	SPBC18H10.14	2e-53	COG0103	K02960	7e-77	ppp:PHYPADRAFT_149093
CL1325.Contig1_TBA	852	gi|168011181|ref|XP_001758282.1|	1e-34	--	--	--	--	--	--	--	--
CL1325.Contig2_TBA	1037	gi|168011181|ref|XP_001758282.1|	1e-34	--	--	--	--	--	--	--	--
CL1325.Contig3_TBA	1589	gi|168011181|ref|XP_001758282.1|	3e-147	--	--	--	--	--	--	--	--
CL1325.Contig4_TBA	1461	gi|168011181|ref|XP_001758282.1|	2e-147	--	--	--	--	--	--	--	--
CL1325.Contig5_TBA	1093	gi|168011181|ref|XP_001758282.1|	1e-34	--	--	--	--	--	--	--	--
CL1325.Contig6_TBA	909	gi|168011181|ref|XP_001758282.1|	1e-34	--	--	--	--	--	--	--	--
CL1325.Contig7_TBA	1221	gi|168011181|ref|XP_001758282.1|	1e-34	--	--	--	--	--	--	--	--
CL1325.Contig8_TBA	1773	gi|168011181|ref|XP_001758282.1|	3e-147	--	--	--	--	--	--	--	--
CL1326.Contig1_TBA	590	gi|224084610|ref|XP_002307357.1|	3e-07	sp|P13983|EXTN_TOBAC	1e-07	--	--	--	K12826	5e-06	zma:100273898
CL1326.Contig2_TBA	379	--	--	--	--	--	--	--	--	--	--
CL1327.Contig1_TBA	720	gi|168029509|ref|XP_001767268.1|	3e-35	sp|P93740|NUD23_ARATH	2e-23	PA3755	1e-14	COG1051	--	--	--
CL1327.Contig2_TBA	826	gi|168029509|ref|XP_001767268.1|	2e-59	sp|P93740|NUD23_ARATH	1e-42	RSc1618	3e-28	COG1051	--	--	--
CL1328.Contig1_TBA	716	gi|1813953|emb|CAA71838.1|	2e-09	sp|P25848|PHY1_CERPU	7e-11	--	--	--	--	--	--
CL1328.Contig2_TBA	432	--	--	--	--	--	--	--	--	--	--
CL1328.Contig3_TBA	679	gi|1813953|emb|CAA71838.1|	1e-09	sp|P25848|PHY1_CERPU	6e-11	--	--	--	--	--	--
CL1329.Contig1_TBA	2440	gi|168059729|ref|XP_001781853.1|	3e-25	--	--	--	--	--	--	--	--
CL1329.Contig2_TBA	2746	gi|168059729|ref|XP_001781853.1|	1e-67	--	--	--	--	--	--	--	--
CL1329.Contig3_TBA	3059	gi|168059729|ref|XP_001781853.1|	1e-82	--	--	--	--	--	--	--	--
CL1329.Contig4_TBA	2753	gi|168059729|ref|XP_001781853.1|	8e-39	--	--	--	--	--	--	--	--
CL1329.Contig5_TBA	2950	gi|168059729|ref|XP_001781853.1|	1e-82	--	--	--	--	--	--	--	--
CL1329.Contig6_TBA	2331	gi|168059729|ref|XP_001781853.1|	2e-25	--	--	--	--	--	--	--	--
CL1329.Contig7_TBA	2637	gi|168059729|ref|XP_001781853.1|	1e-67	--	--	--	--	--	--	--	--
CL1329.Contig8_TBA	2644	gi|168059729|ref|XP_001781853.1|	7e-39	--	--	--	--	--	--	--	--
CL133.Contig1_TBA	478	--	--	--	--	--	--	--	--	--	--
CL133.Contig2_TBA	855	gi|168029387|ref|XP_001767207.1|	1e-28	--	--	--	--	--	--	--	--
CL133.Contig3_TBA	326	--	--	--	--	--	--	--	--	--	--
CL1330.Contig1_TBA	1453	--	--	--	--	--	--	--	--	--	--
CL1330.Contig2_TBA	1176	--	--	--	--	--	--	--	--	--	--
CL1330.Contig3_TBA	1308	--	--	--	--	--	--	--	--	--	--
CL1331.Contig1_TBA	1250	gi|168042776|ref|XP_001773863.1|	5e-16	sp|Q9C7A2|Y3236_ARATH	7e-08	RSc0257	2e-06	COG0666	K06694	6e-06	mtr:MTR_5g043640
CL1331.Contig2_TBA	930	gi|168042776|ref|XP_001773863.1|	3e-16	sp|Q9C7A2|Y3236_ARATH	4e-08	RSc0257	1e-06	COG0666	K06694	4e-06	mtr:MTR_5g043640
CL1332.Contig1_TBA	1717	gi|168059243|ref|XP_001781613.1|	1e-135	--	--	sll0098	4e-82	COG0820	K06941	1e-136	ppp:PHYPADRAFT_149959
CL1332.Contig2_TBA	1680	gi|168059243|ref|XP_001781613.1|	8e-123	--	--	sll0098	2e-70	COG0820	K06941	6e-124	ppp:PHYPADRAFT_149959
CL1333.Contig1_TBA	484	gi|168002978|ref|XP_001754190.1|	4e-10	--	--	--	--	--	--	--	--
CL1333.Contig2_TBA	493	gi|168002978|ref|XP_001754190.1|	1e-09	--	--	--	--	--	--	--	--
CL1334.Contig1_TBA	1914	gi|168056586|ref|XP_001780300.1|	7e-58	sp|Q8LBQ7|ERF34_ARATH	2e-31	--	--	--	K09286	4e-30	pop:POPTR_778889
CL1334.Contig2_TBA	1299	gi|168056586|ref|XP_001780300.1|	4e-58	sp|Q8LBQ7|ERF34_ARATH	1e-31	--	--	--	K09286	3e-30	pop:POPTR_778889
CL1335.Contig1_TBA	1871	gi|168068005|ref|XP_001785888.1|	0	sp|P46248|AAT5_ARATH	0	SPBC725.01	8e-104	COG1448	K00811	0	ppp:PHYPADRAFT_102134
CL1335.Contig2_TBA	1637	gi|168068005|ref|XP_001785888.1|	0	sp|P46248|AAT5_ARATH	0	SPBC725.01	2e-104	COG1448	K00811	0	ppp:PHYPADRAFT_102134
CL1335.Contig3_TBA	1937	gi|168068005|ref|XP_001785888.1|	0	sp|P46248|AAT5_ARATH	0	SPBC725.01	5e-104	COG1448	K00811	0	ppp:PHYPADRAFT_102134
CL1336.Contig1_TBA	1619	gi|168021273|ref|XP_001763166.1|	2e-155	--	--	--	--	--	--	--	--
CL1336.Contig2_TBA	1020	gi|168021273|ref|XP_001763166.1|	8e-97	--	--	--	--	--	--	--	--
CL1337.Contig1_TBA	1862	gi|167997727|ref|XP_001751570.1|	4e-93	--	--	--	--	--	--	--	--
CL1337.Contig2_TBA	2308	gi|167997727|ref|XP_001751570.1|	5e-93	--	--	--	--	--	--	--	--
CL1338.Contig1_TBA	2798	gi|302779786|ref|XP_002971668.1|	1e-80	sp|Q9M7Q4|AI5L5_ARATH	7e-65	--	--	--	K14432	8e-82	smo:SELMODRAFT_451399
CL1338.Contig2_TBA	3118	gi|302779786|ref|XP_002971668.1|	2e-79	sp|Q9M7Q4|AI5L5_ARATH	6e-64	--	--	--	K14432	2e-80	smo:SELMODRAFT_451399
CL1338.Contig3_TBA	2816	gi|302779786|ref|XP_002971668.1|	1e-79	sp|Q9M7Q4|AI5L5_ARATH	6e-64	--	--	--	K14432	1e-80	smo:SELMODRAFT_451399
CL1338.Contig4_TBA	2654	gi|302779786|ref|XP_002971668.1|	9e-81	sp|Q9M7Q4|AI5L5_ARATH	6e-65	--	--	--	K14432	7e-82	smo:SELMODRAFT_451399
CL1338.Contig5_TBA	2672	gi|302779786|ref|XP_002971668.1|	1e-79	sp|Q9M7Q4|AI5L5_ARATH	5e-64	--	--	--	K14432	1e-80	smo:SELMODRAFT_451399
CL1338.Contig6_TBA	3100	gi|302779786|ref|XP_002971668.1|	1e-80	sp|Q9M7Q4|AI5L5_ARATH	7e-65	--	--	--	K14432	9e-82	smo:SELMODRAFT_451399
CL1339.Contig1_TBA	2076	gi|168017024|ref|XP_001761048.1|	8e-95	sp|Q8W486|Y1491_ARATH	5e-40	--	--	--	--	--	--
CL1339.Contig2_TBA	1936	gi|168017024|ref|XP_001761048.1|	8e-95	sp|Q8W486|Y1491_ARATH	5e-40	--	--	--	--	--	--
CL1339.Contig3_TBA	1760	gi|168017024|ref|XP_001761048.1|	7e-95	sp|Q8W486|Y1491_ARATH	4e-40	--	--	--	--	--	--
CL134.Contig1_TBA	1353	gi|168021660|ref|XP_001763359.1|	4e-74	--	--	--	--	--	--	--	--
CL134.Contig2_TBA	1430	gi|168021660|ref|XP_001763359.1|	8e-70	--	--	--	--	--	--	--	--
CL1340.Contig1_TBA	980	gi|168060063|ref|XP_001782018.1|	4e-105	sp|Q40784|AAPC_CENCI	1e-72	VC2001	3e-25	COG0676	K01792	4e-106	ppp:PHYPADRAFT_110541
CL1340.Contig2_TBA	1155	gi|168060063|ref|XP_001782018.1|	5e-105	sp|Q40784|AAPC_CENCI	2e-72	VC2001	3e-25	COG0676	K01792	4e-106	ppp:PHYPADRAFT_110541
CL1340.Contig3_TBA	1049	gi|168060063|ref|XP_001782018.1|	5e-105	sp|Q40784|AAPC_CENCI	1e-72	VC2001	3e-25	COG0676	K01792	4e-106	ppp:PHYPADRAFT_110541
CL1340.Contig4_TBA	874	gi|168060063|ref|XP_001782018.1|	3e-105	sp|Q40784|AAPC_CENCI	1e-72	VC2001	2e-25	COG0676	K01792	3e-106	ppp:PHYPADRAFT_110541
CL1342.Contig1_TBA	1200	gi|168054493|ref|XP_001779665.1|	8e-80	--	--	--	--	--	--	--	--
CL1342.Contig2_TBA	1049	gi|168054493|ref|XP_001779665.1|	7e-80	--	--	--	--	--	--	--	--
CL1343.Contig1_TBA	1892	gi|167999051|ref|XP_001752231.1|	0	--	--	BMEI0136	5e-69	COG1485	K06916	2e-151	smo:SELMODRAFT_103989
CL1343.Contig2_TBA	477	gi|167999051|ref|XP_001752231.1|	1e-48	--	--	BMEI0136	3e-08	COG1485	K06916	2e-36	smo:SELMODRAFT_103989
CL1343.Contig3_TBA	1905	gi|167999051|ref|XP_001752231.1|	0	--	--	BMEI0136	8e-57	COG1485	K06916	2e-134	smo:SELMODRAFT_103989
CL1343.Contig4_TBA	1150	gi|167999051|ref|XP_001752231.1|	1e-152	--	--	BMEI0136	3e-52	COG1485	K06916	4e-122	smo:SELMODRAFT_103989
CL1343.Contig5_TBA	1045	gi|167999051|ref|XP_001752231.1|	1e-139	--	--	BMEI0136	2e-46	COG1485	K06916	6e-109	smo:SELMODRAFT_103989
CL1343.Contig6_TBA	1950	gi|167999051|ref|XP_001752231.1|	0	--	--	BMEI0136	5e-66	COG1485	K06916	1e-151	smo:SELMODRAFT_103989
CL1344.Contig1_TBA	1711	gi|168032616|ref|XP_001768814.1|	0	--	--	--	--	--	--	--	--
CL1344.Contig2_TBA	2356	gi|168032616|ref|XP_001768814.1|	0	--	--	--	--	--	--	--	--
CL1344.Contig3_TBA	973	gi|168014234|ref|XP_001759657.1|	1e-06	--	--	--	--	--	--	--	--
CL1344.Contig4_TBA	1429	gi|168032616|ref|XP_001768814.1|	1e-07	--	--	--	--	--	--	--	--
CL1345.Contig1_TBA	789	--	--	--	--	--	--	--	--	--	--
CL1345.Contig2_TBA	849	--	--	--	--	--	--	--	--	--	--
CL1346.Contig1_TBA	1402	gi|168007787|ref|XP_001756589.1|	5e-28	sp|P33083|AX6B_SOYBN	2e-13	--	--	--	K14488	4e-29	ppp:PHYPADRAFT_39292
CL1346.Contig2_TBA	1442	gi|168007787|ref|XP_001756589.1|	5e-28	sp|P33083|AX6B_SOYBN	2e-13	--	--	--	K14488	5e-29	ppp:PHYPADRAFT_39292
CL1347.Contig1_TBA	461	gi|168023218|ref|XP_001764135.1|	4e-20	--	--	--	--	--	--	--	--
CL1348.Contig1_TBA	304	--	--	--	--	--	--	--	--	--	--
CL1348.Contig2_TBA	324	--	--	--	--	--	--	--	--	--	--
CL1349.Contig1_TBA	277	gi|168022463|ref|XP_001763759.1|	4e-49	sp|O65055|RL13A_PICMA	2e-45	SPBC839.13c	3e-29	COG0102	K02872	3e-50	ppp:PHYPADRAFT_191622
CL1349.Contig2_TBA	958	gi|168043562|ref|XP_001774253.1|	1e-112	sp|O65055|RL13A_PICMA	1e-95	SPAC23A1.11	6e-58	COG0102	K02872	1e-113	ppp:PHYPADRAFT_219408
CL1349.Contig3_TBA	833	gi|168022463|ref|XP_001763759.1|	2e-112	sp|O65055|RL13A_PICMA	2e-95	SPAC23A1.11	9e-58	COG0102	K02872	2e-113	ppp:PHYPADRAFT_183175
CL1349.Contig4_TBA	827	gi|168022463|ref|XP_001763759.1|	1e-112	sp|O65055|RL13A_PICMA	1e-95	SPAC23A1.11	4e-58	COG0102	K02872	1e-113	ppp:PHYPADRAFT_183175
CL135.Contig1_TBA	749	gi|168046703|ref|XP_001775812.1|	8e-09	--	--	--	--	--	K14801	1e-47	ppp:PHYPADRAFT_142957
CL135.Contig2_TBA	876	gi|168046703|ref|XP_001775812.1|	9e-91	--	--	--	--	--	K14801	7e-92	ppp:PHYPADRAFT_142957
CL1350.Contig1_TBA	230	--	--	--	--	--	--	--	--	--	--
CL1351.Contig1_TBA	2067	gi|168009048|ref|XP_001757218.1|	3e-76	--	--	--	--	--	--	--	--
CL1351.Contig2_TBA	2281	gi|168009048|ref|XP_001757218.1|	3e-76	--	--	--	--	--	--	--	--
CL1352.Contig1_TBA	576	gi|255584582|ref|XP_002533017.1|	1e-72	sp|P54772|DCHS_SOLLC	6e-30	mlr6209	8e-19	COG0076	K01590	2e-73	rcu:RCOM_1170790
CL1352.Contig2_TBA	380	gi|255584582|ref|XP_002533017.1|	2e-21	--	--	--	--	--	K01590	2e-22	rcu:RCOM_1170790
CL1353.Contig1_TBA	529	gi|302768036|ref|XP_002967438.1|	2e-61	sp|Q9SNN0|SPE1_ORYSJ	2e-52	all3401	2e-53	COG1166	K01583	5e-53	ppp:PHYPADRAFT_180365
CL1353.Contig2_TBA	300	gi|148906158|gb|ABR16236.1|	3e-18	sp|Q9SNN0|SPE1_ORYSJ	2e-15	all3401	2e-16	COG1166	K01583	5e-15	osa:4340008
CL1354.Contig1_TBA	724	gi|168063490|ref|XP_001783704.1|	4e-29	sp|Q9FFW5|PERK8_ARATH	4e-11	--	--	--	K01115	2e-08	vcn:VOLCADRAFT_99471
CL1355.Contig1_TBA	3674	gi|168029767|ref|XP_001767396.1|	0	sp|Q7XH05|ALDO1_ORYSJ	0	SMb21287	1e-55	COG4631	K09842	0	rcu:RCOM_0951470
CL1355.Contig2_TBA	3736	gi|168029767|ref|XP_001767396.1|	0	sp|Q7XH05|ALDO1_ORYSJ	0	SMb21287	1e-55	COG4631	K09842	0	rcu:RCOM_0951470
CL1356.Contig1_TBA	1366	gi|168014916|ref|XP_001759997.1|	1e-173	--	--	alr2816	6e-21	COG4354	--	--	--
CL1356.Contig2_TBA	1444	gi|168014916|ref|XP_001759997.1|	1e-173	--	--	alr2816	6e-21	COG4354	--	--	--
CL1356.Contig3_TBA	1484	gi|168014916|ref|XP_001759997.1|	1e-173	--	--	alr2816	7e-21	COG4354	--	--	--
CL1357.Contig1_TBA	410	--	--	--	--	--	--	--	--	--	--
CL1357.Contig2_TBA	518	--	--	--	--	--	--	--	--	--	--
CL1358.Contig1_TBA	1101	gi|168001481|ref|XP_001753443.1|	7e-06	--	--	--	--	--	--	--	--
CL1358.Contig2_TBA	874	gi|168035394|ref|XP_001770195.1|	1e-34	--	--	--	--	--	--	--	--
CL1359.Contig1_TBA	796	gi|168009650|ref|XP_001757518.1|	2e-72	--	--	--	--	--	--	--	--
CL1359.Contig2_TBA	1340	gi|168009650|ref|XP_001757518.1|	8e-166	--	--	--	--	--	--	--	--
CL136.Contig1_TBA	522	gi|55168340|gb|AAV44205.1|	8e-22	--	--	--	--	--	--	--	--
CL136.Contig2_TBA	287	gi|357436123|ref|XP_003588337.1|	3e-12	--	--	--	--	--	--	--	--
CL136.Contig3_TBA	899	gi|55168340|gb|AAV44205.1|	1e-32	--	--	--	--	--	--	--	--
CL1360.Contig1_TBA	259	--	--	--	--	--	--	--	--	--	--
CL1360.Contig2_TBA	438	gi|168048366|ref|XP_001776638.1|	2e-16	--	--	--	--	--	--	--	--
CL1361.Contig1_TBA	603	--	--	--	--	--	--	--	--	--	--
CL1361.Contig2_TBA	652	--	--	--	--	--	--	--	--	--	--
CL1362.Contig1_TBA	375	--	--	--	--	--	--	--	--	--	--
CL1362.Contig2_TBA	1356	gi|168044734|ref|XP_001774835.1|	0	sp|Q9MA15|Y1796_ARATH	3e-24	SPBC15C4.02	2e-38	COG0661	K08869	0	ppp:PHYPADRAFT_168594
CL1363.Contig1_TBA	1659	gi|168015237|ref|XP_001760157.1|	1e-151	--	--	--	--	--	--	--	--
CL1363.Contig2_TBA	1759	gi|168015237|ref|XP_001760157.1|	1e-151	--	--	--	--	--	--	--	--
CL1364.Contig1_TBA	2406	gi|168012903|ref|XP_001759141.1|	0	sp|Q8VYD6|PP374_ARATH	4e-99	--	--	--	K15336	2e-11	vvi:100259391
CL1364.Contig2_TBA	2424	gi|168012903|ref|XP_001759141.1|	0	sp|Q8VYD6|PP374_ARATH	2e-102	--	--	--	K15336	1e-11	vvi:100259391
CL1365.Contig1_TBA	982	gi|302755140|ref|XP_002960994.1|	7e-117	--	--	--	--	--	--	--	--
CL1365.Contig2_TBA	886	gi|302755140|ref|XP_002960994.1|	2e-121	--	--	--	--	--	--	--	--
CL1365.Contig3_TBA	567	gi|168042677|ref|XP_001773814.1|	5e-96	--	--	--	--	--	--	--	--
CL1365.Contig4_TBA	663	gi|168042677|ref|XP_001773814.1|	7e-91	--	--	--	--	--	--	--	--
CL1366.Contig1_TBA	339	gi|168017939|ref|XP_001761504.1|	1e-25	sp|P43333|RU2A_ARATH	2e-10	--	--	--	K11092	9e-27	ppp:PHYPADRAFT_208831
CL1366.Contig2_TBA	526	gi|168017939|ref|XP_001761504.1|	8e-25	sp|P43333|RU2A_ARATH	6e-10	--	--	--	K11092	8e-26	ppp:PHYPADRAFT_208831
CL1366.Contig3_TBA	277	--	--	--	--	--	--	--	--	--	--
CL1367.Contig1_TBA	2163	gi|168015493|ref|XP_001760285.1|	0	sp|Q43763|AGLU_HORVU	3e-41	alr4773	3e-57	COG1501	K01187	0	ppp:PHYPADRAFT_126731
CL1367.Contig2_TBA	3540	gi|168015493|ref|XP_001760285.1|	0	sp|O04893|AGLU_SPIOL	1e-77	alr4773	4e-114	COG1501	K01187	0	ppp:PHYPADRAFT_126731
CL1367.Contig3_TBA	1123	gi|168015493|ref|XP_001760285.1|	1e-108	--	--	--	--	--	K01187	9e-91	ppp:PHYPADRAFT_126731
CL1368.Contig1_TBA	1261	gi|302771345|ref|XP_002969091.1|	1e-115	sp|Q94FB9|AB1D_ARATH	9e-47	sll0182	1e-42	COG4178	K05677	2e-115	smo:SELMODRAFT_442363
CL1368.Contig2_TBA	1977	gi|168019536|ref|XP_001762300.1|	0	sp|Q94FB9|AB1D_ARATH	3e-73	YPL147w	1e-63	COG4178	K15628	0	ppp:PHYPADRAFT_125471
CL1368.Contig3_TBA	303	gi|168019536|ref|XP_001762300.1|	2e-46	--	--	--	--	--	K15628	2e-47	ppp:PHYPADRAFT_125471
CL1369.Contig1_TBA	747	gi|168034337|ref|XP_001769669.1|	1e-28	--	--	--	--	--	--	--	--
CL1369.Contig2_TBA	637	gi|168034337|ref|XP_001769669.1|	3e-14	--	--	--	--	--	--	--	--
CL137.Contig1_TBA	476	gi|168032911|ref|XP_001768961.1|	1e-19	--	--	--	--	--	--	--	--
CL137.Contig2_TBA	1333	gi|168059533|ref|XP_001781756.1|	2e-42	--	--	--	--	--	--	--	--
CL1370.Contig1_TBA	497	--	--	--	--	--	--	--	--	--	--
CL1370.Contig2_TBA	1125	gi|168035086|ref|XP_001770042.1|	2e-65	sp|P49100|CYB5_ORYSJ	4e-54	YNL111c	1e-18	COG5274	K00360	1e-14	ota:Ot10g00920
CL1370.Contig3_TBA	901	gi|168035086|ref|XP_001770042.1|	1e-65	sp|P49100|CYB5_ORYSJ	3e-54	YNL111c	9e-19	COG5274	K00360	7e-15	ota:Ot10g00920
CL1371.Contig1_TBA	318	gi|147802252|emb|CAN68265.1|	5e-14	sp|Q9FKZ0|DRL43_ARATH	4e-09	RSp0842	3e-07	COG4886	K06685	3e-09	ath:AT4G19050
CL1371.Contig2_TBA	475	gi|462424293|gb|EMJ28556.1|	2e-13	sp|P0C895|Y2010_ARATH	2e-14	RSp0875	9e-18	COG4886	K06685	4e-12	ath:AT4G19050
CL1372.Contig10_TBA	1821	gi|168011474|ref|XP_001758428.1|	6e-133	--	--	--	--	--	--	--	--
CL1372.Contig11_TBA	1613	gi|168011474|ref|XP_001758428.1|	8e-122	--	--	--	--	--	--	--	--
CL1372.Contig12_TBA	1795	gi|168011474|ref|XP_001758428.1|	1e-132	--	--	--	--	--	--	--	--
CL1372.Contig1_TBA	1560	gi|168011474|ref|XP_001758428.1|	5e-149	--	--	--	--	--	--	--	--
CL1372.Contig2_TBA	1659	gi|168011474|ref|XP_001758428.1|	7e-144	--	--	--	--	--	--	--	--
CL1372.Contig3_TBA	1732	gi|168011474|ref|XP_001758428.1|	1e-138	--	--	--	--	--	--	--	--
CL1372.Contig4_TBA	1633	gi|168011474|ref|XP_001758428.1|	1e-143	--	--	--	--	--	--	--	--
CL1372.Contig5_TBA	1987	gi|168011474|ref|XP_001758428.1|	7e-14	--	--	--	--	--	--	--	--
CL1372.Contig6_TBA	2060	gi|168011474|ref|XP_001758428.1|	7e-14	--	--	--	--	--	--	--	--
CL1372.Contig7_TBA	1888	gi|168011474|ref|XP_001758428.1|	6e-14	--	--	--	--	--	--	--	--
CL1372.Contig8_TBA	1961	gi|168011474|ref|XP_001758428.1|	7e-14	--	--	--	--	--	--	--	--
CL1372.Contig9_TBA	1722	gi|168011474|ref|XP_001758428.1|	5e-138	--	--	--	--	--	--	--	--
CL1373.Contig1_TBA	1216	gi|168041846|ref|XP_001773401.1|	0	sp|Q8LF21|DRP1C_ARATH	0	YLL001w	4e-88	COG0699	K01528	4e-78	osa:4327743
CL1373.Contig2_TBA	2396	gi|168011921|ref|XP_001758651.1|	0	sp|Q9FNX5|DRP1E_ARATH	0	YLL001w	1e-94	COG0699	K01528	3e-85	smo:SELMODRAFT_119205
CL1374.Contig1_TBA	928	gi|428233289|gb|AFZ39142.1|	5e-90	sp|Q8L727|GSTT2_ARATH	5e-52	--	--	--	K00799	4e-91	ppp:PHYPADRAFT_222347
CL1374.Contig2_TBA	860	gi|428233289|gb|AFZ39142.1|	6e-94	sp|Q8L727|GSTT2_ARATH	1e-55	--	--	--	K00799	5e-95	ppp:PHYPADRAFT_222347
CL1374.Contig3_TBA	592	gi|428233289|gb|AFZ39142.1|	6e-53	sp|Q9ZRT5|GSTT1_ARATH	3e-36	sll0067	2e-07	COG0625	K00799	5e-54	ppp:PHYPADRAFT_222347
CL1374.Contig4_TBA	895	gi|428233289|gb|AFZ39142.1|	1e-110	sp|Q9ZRT5|GSTT1_ARATH	5e-68	SMb20005	2e-08	COG0625	K00799	1e-111	ppp:PHYPADRAFT_222347
CL1374.Contig5_TBA	963	gi|428233289|gb|AFZ39142.1|	1e-106	sp|Q9ZRT5|GSTT1_ARATH	3e-64	CC2085	1e-07	COG0625	K00799	1e-107	ppp:PHYPADRAFT_222347
CL1374.Contig6_TBA	581	gi|428233289|gb|AFZ39142.1|	5e-53	sp|Q9ZRT5|GSTT1_ARATH	3e-36	sll0067	2e-07	COG0625	K00799	5e-54	ppp:PHYPADRAFT_222347
CL1374.Contig7_TBA	546	gi|428233289|gb|AFZ39142.1|	1e-36	sp|Q9ZRT5|GSTT1_ARATH	7e-24	--	--	--	K00799	2e-37	ppp:PHYPADRAFT_222347
CL1375.Contig1_TBA	1542	gi|168035545|ref|XP_001770270.1|	2e-114	sp|Q9C5S1|MKP1_ARATH	5e-79	SPBC17A3.06	3e-07	COG2453	K05766	2e-19	ath:AT3G23610
CL1375.Contig2_TBA	1811	gi|168035545|ref|XP_001770270.1|	2e-114	sp|Q9C5S1|MKP1_ARATH	7e-79	SPBC17A3.06	3e-07	COG2453	K05766	2e-19	ath:AT3G23610
CL1376.Contig1_TBA	2064	gi|168022294|ref|XP_001763675.1|	0	sp|Q0DA50|C3H45_ORYSJ	2e-33	--	--	--	--	--	--
CL1376.Contig2_TBA	632	gi|168022294|ref|XP_001763675.1|	4e-22	--	--	--	--	--	--	--	--
CL1376.Contig3_TBA	514	gi|168022294|ref|XP_001763675.1|	4e-11	--	--	--	--	--	--	--	--
CL1377.Contig1_TBA	1528	gi|343960584|dbj|BAK64063.1|	2e-149	sp|Q9FNY2|DPB_ARATH	3e-82	--	--	--	K04683	5e-87	zma:100383020
CL1377.Contig2_TBA	1561	gi|343960582|dbj|BAK64062.1|	3e-148	sp|Q9FNY2|DPB_ARATH	1e-79	--	--	--	K04683	2e-86	zma:100383020
CL1378.Contig1_TBA	817	gi|302801776|ref|XP_002982644.1|	1e-66	sp|Q8H7U8|LOGL3_ORYSJ	9e-07	AGc649	7e-13	COG1611	K06966	9e-68	smo:SELMODRAFT_116789
CL1378.Contig2_TBA	610	gi|168024057|ref|XP_001764553.1|	3e-47	sp|Q8H7U8|LOGL3_ORYSJ	7e-07	SMc01731	3e-06	COG1611	K06966	3e-48	ppp:PHYPADRAFT_128217
CL1378.Contig3_TBA	1100	gi|294463775|gb|ADE77412.1|	5e-84	sp|Q8H7U8|LOGL3_ORYSJ	1e-06	Cgl1086	1e-12	COG1611	K06966	8e-84	smo:SELMODRAFT_116789
CL1379.Contig1_TBA	1181	gi|320149274|gb|ADW20653.1|	1e-38	sp|O04279|GPA2_PEA	3e-38	--	--	--	K04640	3e-37	rcu:RCOM_0707670
CL1379.Contig2_TBA	1005	gi|320149274|gb|ADW20653.1|	1e-38	sp|O04279|GPA2_PEA	2e-38	--	--	--	K04640	2e-37	rcu:RCOM_0707670
CL138.Contig1_TBA	306	--	--	--	--	--	--	--	--	--	--
CL138.Contig2_TBA	294	--	--	--	--	--	--	--	--	--	--
CL1380.Contig1_TBA	1458	gi|168056994|ref|XP_001780502.1|	8e-41	--	--	--	--	--	--	--	--
CL1380.Contig2_TBA	1056	--	--	--	--	--	--	--	--	--	--
CL1380.Contig3_TBA	1378	gi|168056994|ref|XP_001780502.1|	8e-32	--	--	--	--	--	--	--	--
CL1380.Contig4_TBA	950	--	--	--	--	--	--	--	--	--	--
CL1380.Contig5_TBA	1352	gi|168056994|ref|XP_001780502.1|	7e-41	--	--	--	--	--	--	--	--
CL1380.Contig6_TBA	1272	gi|168056994|ref|XP_001780502.1|	7e-32	--	--	--	--	--	--	--	--
CL1381.Contig1_TBA	958	gi|168048588|ref|XP_001776748.1|	7e-31	--	--	--	--	--	--	--	--
CL1381.Contig2_TBA	486	--	--	--	--	--	--	--	--	--	--
CL1381.Contig3_TBA	646	--	--	--	--	--	--	--	--	--	--
CL1382.Contig1_TBA	819	gi|168029489|ref|XP_001767258.1|	2e-133	sp|Q9AU12|CAPP_PHAVU	3e-14	RSc2358	2e-22	COG2352	K01595	2e-15	smo:SELMODRAFT_447920
CL1382.Contig2_TBA	819	gi|168029489|ref|XP_001767258.1|	6e-141	sp|Q9AU12|CAPP_PHAVU	5e-20	RSc2358	3e-30	COG2352	K01595	3e-22	ota:Ot12g02990
CL1383.Contig1_TBA	286	--	--	--	--	--	--	--	--	--	--
CL1384.Contig1_TBA	718	gi|168014334|ref|XP_001759707.1|	2e-96	sp|Q0DK10|RL11_ORYSJ	3e-93	SPBC17G9.10	7e-69	COG0094	K02868	2e-97	ppp:PHYPADRAFT_196427
CL1384.Contig2_TBA	593	gi|168014334|ref|XP_001759707.1|	2e-93	sp|P42794|RL112_ARATH	8e-91	SPBC17G9.10	3e-68	COG0094	K02868	2e-94	ppp:PHYPADRAFT_196427
CL1384.Contig3_TBA	581	gi|168014334|ref|XP_001759707.1|	2e-93	sp|P42794|RL112_ARATH	8e-91	SPBC17G9.10	3e-68	COG0094	K02868	2e-94	ppp:PHYPADRAFT_196427
CL1384.Contig4_TBA	697	gi|168014334|ref|XP_001759707.1|	2e-96	sp|Q0DK10|RL11_ORYSJ	3e-93	SPBC17G9.10	6e-69	COG0094	K02868	2e-97	ppp:PHYPADRAFT_196427
CL1385.Contig1_TBA	775	gi|168003044|ref|XP_001754223.1|	3e-60	--	--	--	--	--	K13717	8e-09	sbi:SORBI_06g032350
CL1385.Contig2_TBA	1070	gi|168003044|ref|XP_001754223.1|	2e-55	--	--	--	--	--	--	--	--
CL1385.Contig3_TBA	893	gi|168003044|ref|XP_001754223.1|	1e-55	--	--	--	--	--	--	--	--
CL1385.Contig4_TBA	952	gi|168003044|ref|XP_001754223.1|	4e-60	--	--	--	--	--	K13717	1e-08	sbi:SORBI_06g032350
CL1385.Contig5_TBA	1340	gi|168003044|ref|XP_001754223.1|	2e-55	--	--	--	--	--	--	--	--
CL1385.Contig6_TBA	1222	gi|168003044|ref|XP_001754223.1|	6e-60	--	--	--	--	--	K13717	2e-08	sbi:SORBI_06g032350
CL1386.Contig1_TBA	3542	gi|167998684|ref|XP_001752048.1|	0	sp|Q9SXL4|AHK1_ARATH	4e-119	MA2013_2	3e-51	COG0642	K14489	5e-51	bdi:100834755
CL1386.Contig2_TBA	3464	gi|167998684|ref|XP_001752048.1|	0	sp|Q9SXL4|AHK1_ARATH	3e-119	MA2013_2	2e-51	COG0642	K14489	5e-51	bdi:100834755
CL1386.Contig3_TBA	3313	gi|167998684|ref|XP_001752048.1|	0	sp|Q9SXL4|AHK1_ARATH	3e-119	MA2013_2	2e-51	COG0642	K14489	5e-51	bdi:100834755
CL1386.Contig4_TBA	3391	gi|167998684|ref|XP_001752048.1|	0	sp|Q9SXL4|AHK1_ARATH	3e-119	MA2013_2	2e-51	COG0642	K14489	5e-51	bdi:100834755
CL1387.Contig1_TBA	2737	gi|224092470|ref|XP_002309623.1|	5e-95	sp|Q9LFN6|RH56_ARATH	2e-115	SPAC17G6.14c	9e-86	COG0513	K12812	4e-121	pop:POPTR_819597
CL1387.Contig2_TBA	1986	gi|168035593|ref|XP_001770294.1|	2e-15	sp|Q9LFN6|RH56_ARATH	8e-97	SPAC17G6.14c	2e-74	COG0513	K12812	3e-96	pop:POPTR_819597
CL1387.Contig3_TBA	1849	gi|168035593|ref|XP_001770294.1|	0	sp|Q9LFN6|RH56_ARATH	0	SPAC17G6.14c	4e-173	COG0513	K12812	0	ppp:PHYPADRAFT_96766
CL1387.Contig4_TBA	1962	gi|225430261|ref|XP_002285072.1|	0	sp|Q9LFN6|RH56_ARATH	0	SPAC17G6.14c	6e-168	COG0513	K12812	0	pop:POPTR_819597
CL1387.Contig5_TBA	1211	gi|168035593|ref|XP_001770294.1|	1e-121	sp|Q9LFN6|RH56_ARATH	2e-120	SPAC17G6.14c	2e-94	COG0513	K12812	6e-120	pop:POPTR_819597
CL1387.Contig6_TBA	2624	gi|168059571|ref|XP_001781775.1|	4e-94	sp|Q9LFN6|RH56_ARATH	2e-120	SPAC17G6.14c	1e-90	COG0513	K12812	1e-139	ppp:PHYPADRAFT_96766
CL1388.Contig1_TBA	1638	gi|168067101|ref|XP_001785464.1|	9e-46	--	--	--	--	--	--	--	--
CL1388.Contig2_TBA	1886	gi|168067101|ref|XP_001785464.1|	1e-45	--	--	--	--	--	--	--	--
CL1388.Contig3_TBA	1998	gi|168067101|ref|XP_001785464.1|	1e-45	--	--	--	--	--	--	--	--
CL1388.Contig4_TBA	2094	gi|168067101|ref|XP_001785464.1|	1e-45	--	--	--	--	--	--	--	--
CL1389.Contig1_TBA	255	--	--	--	--	--	--	--	--	--	--
CL1389.Contig2_TBA	249	--	--	--	--	--	--	--	--	--	--
CL1389.Contig3_TBA	310	--	--	--	--	--	--	--	--	--	--
CL139.Contig1_TBA	1173	gi|428179554|gb|EKX48425.1|	1e-12	--	--	--	--	--	K01404	1e-10	gmx:100788818
CL1390.Contig1_TBA	601	gi|356569182|ref|XP_003552784.1|	1e-06	--	--	--	--	--	--	--	--
CL1390.Contig2_TBA	466	gi|356569182|ref|XP_003552784.1|	7e-07	--	--	--	--	--	--	--	--
CL1391.Contig1_TBA	777	gi|168029260|ref|XP_001767144.1|	5e-104	sp|Q9LZH9|RL7A2_ARATH	7e-94	SPBC29A3.04	1e-62	COG1358	K02936	5e-105	ppp:PHYPADRAFT_144102
CL1391.Contig2_TBA	432	gi|168013785|ref|XP_001759448.1|	7e-59	sp|P35685|RL7A_ORYSJ	2e-49	SPBC29A3.04	4e-34	COG1358	K02936	7e-60	ppp:PHYPADRAFT_105479
CL1391.Contig3_TBA	1032	gi|168039659|ref|XP_001772314.1|	7e-141	sp|P35685|RL7A_ORYSJ	1e-119	SPBC29A3.04	1e-82	COG1358	K02936	6e-142	ppp:PHYPADRAFT_190571
CL1392.Contig1_TBA	812	--	--	--	--	SPAC821.09	1e-08	COG5498	--	--	--
CL1392.Contig2_TBA	204	--	--	--	--	--	--	--	--	--	--
CL1393.Contig1_TBA	1305	gi|168066369|ref|XP_001785111.1|	5e-157	sp|P40781|CYPR4_CYNCA	6e-54	--	--	--	--	--	--
CL1394.Contig1_TBA	1683	gi|168068292|ref|XP_001786014.1|	4e-08	--	--	--	--	--	K00279	4e-06	ppp:PHYPADRAFT_2490
CL1395.Contig1_TBA	3412	gi|168059644|ref|XP_001781811.1|	0	sp|Q8GXJ1|HDA15_ARATH	2e-138	SPBC800.03	1e-80	COG0123	K11407	0	ppp:PHYPADRAFT_138277
CL1395.Contig2_TBA	2218	gi|168059644|ref|XP_001781811.1|	0	sp|Q8GXJ1|HDA15_ARATH	1e-138	SPBC800.03	7e-81	COG0123	K11407	0	ppp:PHYPADRAFT_138277
CL1395.Contig3_TBA	3370	gi|168059644|ref|XP_001781811.1|	0	sp|Q8GXJ1|HDA15_ARATH	2e-138	SPBC800.03	1e-80	COG0123	K11407	0	ppp:PHYPADRAFT_138277
CL1395.Contig4_TBA	2260	gi|168059644|ref|XP_001781811.1|	0	sp|Q8GXJ1|HDA15_ARATH	1e-138	SPBC800.03	7e-81	COG0123	K11407	0	ppp:PHYPADRAFT_138277
CL1396.Contig1_TBA	689	gi|168056042|ref|XP_001780031.1|	9e-86	--	--	--	--	--	K11507	8e-87	ppp:PHYPADRAFT_148035
CL1396.Contig2_TBA	1147	gi|168056042|ref|XP_001780031.1|	3e-104	--	--	--	--	--	K11507	3e-105	ppp:PHYPADRAFT_148035
CL1397.Contig1_TBA	269	--	--	--	--	--	--	--	--	--	--
CL1397.Contig2_TBA	278	gi|168015351|ref|XP_001760214.1|	5e-09	--	--	--	--	--	K01411	5e-07	bdi:100824526
CL1398.Contig1_TBA	1386	gi|168044039|ref|XP_001774490.1|	3e-169	sp|P29001|INVA_VIGRR	3e-118	TM1414	2e-40	COG1621	K01193	2e-170	ppp:PHYPADRAFT_141357
CL1398.Contig2_TBA	1239	gi|168044039|ref|XP_001774490.1|	2e-169	sp|P29001|INVA_VIGRR	3e-118	TM1414	1e-40	COG1621	K01193	2e-170	ppp:PHYPADRAFT_141357
CL1399.Contig1_TBA	1831	gi|168023135|ref|XP_001764094.1|	1e-163	--	--	--	--	--	--	--	--
CL1399.Contig2_TBA	2072	gi|168023135|ref|XP_001764094.1|	1e-163	--	--	--	--	--	--	--	--
CL1399.Contig3_TBA	1912	gi|168023135|ref|XP_001764094.1|	1e-163	--	--	--	--	--	--	--	--
CL1399.Contig4_TBA	1991	gi|168023135|ref|XP_001764094.1|	1e-163	--	--	--	--	--	--	--	--
CL14.Contig1_TBA	204	gi|462399805|gb|EMJ05473.1|	9e-09	sp|Q9FKZ0|DRL43_ARATH	2e-08	RSp0842	3e-06	COG4886	--	--	--
CL14.Contig2_TBA	339	gi|224284598|gb|ACN40032.1|	3e-09	sp|Q9FKZ0|DRL43_ARATH	1e-10	RSp0842	4e-09	COG4886	K06685	7e-08	ath:AT4G19050
CL14.Contig3_TBA	433	gi|168002882|ref|XP_001754142.1|	2e-22	sp|O23530|SNC1_ARATH	1e-12	RSp0842	1e-12	COG4886	K06685	4e-10	ath:AT4G19050
CL14.Contig4_TBA	540	gi|242086464|ref|XP_002443657.1|	6e-11	sp|Q9SZ67|WRK19_ARATH	4e-14	RSp0875	5e-13	COG4886	K06685	8e-14	aly:ARALYDRAFT_492950
CL140.Contig1_TBA	809	gi|168060087|ref|XP_001782030.1|	8e-64	sp|Q0DC89|MSRB1_ORYSJ	1e-58	MTH711	2e-36	COG0229	K07305	7e-65	ppp:PHYPADRAFT_150487
CL140.Contig2_TBA	747	gi|168060087|ref|XP_001782030.1|	7e-64	sp|Q0DC89|MSRB1_ORYSJ	9e-59	MTH711	2e-36	COG0229	K07305	6e-65	ppp:PHYPADRAFT_150487
CL1400.Contig1_TBA	973	--	--	--	--	--	--	--	--	--	--
CL1400.Contig2_TBA	788	--	--	--	--	--	--	--	--	--	--
CL1400.Contig3_TBA	1200	--	--	--	--	--	--	--	--	--	--
CL1400.Contig4_TBA	899	--	--	--	--	--	--	--	--	--	--
CL1400.Contig5_TBA	1084	--	--	--	--	--	--	--	--	--	--
CL1400.Contig6_TBA	1015	--	--	--	--	--	--	--	--	--	--
CL1401.Contig1_TBA	704	--	--	--	--	--	--	--	--	--	--
CL1401.Contig2_TBA	764	--	--	--	--	--	--	--	--	--	--
CL1402.Contig1_TBA	336	--	--	--	--	--	--	--	--	--	--
CL1402.Contig2_TBA	332	--	--	--	--	--	--	--	--	--	--
CL1403.Contig1_TBA	966	--	--	--	--	--	--	--	--	--	--
CL1403.Contig2_TBA	1210	--	--	--	--	--	--	--	--	--	--
CL1404.Contig1_TBA	1617	gi|168002796|ref|XP_001754099.1|	5e-155	sp|Q9FT54|GTE6_ARATH	1e-58	YDL070w	2e-20	COG5076	K11684	4e-32	sbi:SORBI_03g001920
CL1404.Contig2_TBA	1564	gi|168002796|ref|XP_001754099.1|	7e-160	sp|Q9FT54|GTE6_ARATH	3e-64	YDL070w	1e-23	COG5076	K11684	2e-36	sbi:SORBI_03g001920
CL1404.Contig3_TBA	1591	gi|168002796|ref|XP_001754099.1|	2e-164	sp|Q9FT54|GTE6_ARATH	3e-64	YDL070w	2e-23	COG5076	K11684	3e-36	sbi:SORBI_03g001920
CL1404.Contig4_TBA	825	gi|168062324|ref|XP_001783131.1|	2e-35	sp|Q9LNC4|GTE4_ARATH	1e-07	--	--	--	--	--	--
CL1404.Contig5_TBA	772	gi|168062324|ref|XP_001783131.1|	1e-39	sp|Q84XV2|GTE1_ARATH	1e-14	--	--	--	K11684	1e-09	sbi:SORBI_03g001920
CL1404.Contig6_TBA	1644	gi|168002796|ref|XP_001754099.1|	1e-159	sp|Q9FT54|GTE6_ARATH	1e-58	YDL070w	2e-20	COG5076	K11684	4e-32	sbi:SORBI_03g001920
CL1405.Contig1_TBA	1587	gi|168019732|ref|XP_001762398.1|	5e-134	sp|A8R7E6|CERK1_ARATH	9e-101	Cgl2127_1	5e-19	COG0515	K13429	2e-116	ppp:PHYPADRAFT_1279
CL1405.Contig2_TBA	3159	gi|168015313|ref|XP_001760195.1|	2e-163	sp|A8R7E6|CERK1_ARATH	2e-123	Cgl2127_1	1e-18	COG0515	K13429	2e-144	ppp:PHYPADRAFT_1279
CL1405.Contig3_TBA	496	gi|168019732|ref|XP_001762398.1|	9e-12	sp|A8R7E6|CERK1_ARATH	7e-06	--	--	--	K13429	4e-09	ppp:PHYPADRAFT_1279
CL1406.Contig1_TBA	375	--	--	--	--	--	--	--	--	--	--
CL1406.Contig2_TBA	1005	gi|168067596|ref|XP_001785698.1|	1e-10	sp|Q6EPW7|RAR1_ORYSJ	3e-78	--	--	--	K13458	4e-101	ppp:PHYPADRAFT_110692
CL1406.Contig3_TBA	1187	gi|168067596|ref|XP_001785698.1|	1e-10	sp|Q6EPW7|RAR1_ORYSJ	4e-78	--	--	--	K13458	4e-101	ppp:PHYPADRAFT_110692
CL1407.Contig1_TBA	529	gi|168048801|ref|XP_001776854.1|	5e-14	--	--	--	--	--	--	--	--
CL1407.Contig2_TBA	663	gi|168048801|ref|XP_001776854.1|	2e-40	--	--	--	--	--	--	--	--
CL1408.Contig1_TBA	927	gi|449455294|ref|XP_004145388.1|	5e-75	sp|Q43468|STIP_SOYBN	4e-18	FN1787	4e-13	COG0457	K09553	2e-19	cre:CHLREDRAFT_136069
CL1408.Contig2_TBA	1105	gi|242086170|ref|XP_002443510.1|	1e-87	sp|Q43468|STIP_SOYBN	5e-18	FN1787	5e-13	COG0457	K09553	3e-19	cre:CHLREDRAFT_136069
CL1409.Contig1_TBA	877	gi|319917989|gb|ADV78036.1|	1e-49	--	--	--	--	--	--	--	--
CL1409.Contig2_TBA	996	gi|319917989|gb|ADV78036.1|	4e-91	--	--	--	--	--	--	--	--
CL141.Contig1_TBA	1915	gi|168018741|ref|XP_001761904.1|	2e-133	--	--	--	--	--	--	--	--
CL141.Contig2_TBA	999	gi|168035980|ref|XP_001770486.1|	5e-60	--	--	--	--	--	--	--	--
CL141.Contig3_TBA	1107	gi|168035980|ref|XP_001770486.1|	1e-58	--	--	--	--	--	--	--	--
CL1410.Contig1_TBA	661	gi|168021516|ref|XP_001763287.1|	4e-13	--	--	--	--	--	--	--	--
CL1410.Contig2_TBA	1143	gi|168000346|ref|XP_001752877.1|	8e-42	--	--	--	--	--	--	--	--
CL1410.Contig3_TBA	1064	gi|168021516|ref|XP_001763287.1|	2e-50	--	--	--	--	--	--	--	--
CL1411.Contig1_TBA	1009	gi|168035336|ref|XP_001770166.1|	3e-09	--	--	--	--	--	--	--	--
CL1411.Contig2_TBA	885	gi|168035336|ref|XP_001770166.1|	3e-09	--	--	--	--	--	--	--	--
CL1412.Contig1_TBA	444	--	--	--	--	--	--	--	--	--	--
CL1413.Contig1_TBA	222	--	--	--	--	--	--	--	--	--	--
CL1413.Contig2_TBA	263	--	--	--	--	--	--	--	--	--	--
CL1414.Contig1_TBA	773	gi|168034588|ref|XP_001769794.1|	7e-85	sp|Q9SEE9|SR45_ARATH	4e-42	SPAC140.02	1e-11	COG0724	K14325	6e-86	ppp:PHYPADRAFT_166555
CL1414.Contig2_TBA	681	gi|168034588|ref|XP_001769794.1|	6e-85	sp|Q9SEE9|SR45_ARATH	3e-42	SPAC140.02	7e-12	COG0724	K14325	5e-86	ppp:PHYPADRAFT_166555
CL1414.Contig3_TBA	823	gi|168034588|ref|XP_001769794.1|	1e-79	sp|Q9SEE9|SR45_ARATH	2e-41	SPAC140.02	3e-12	COG0724	K14325	2e-80	ppp:PHYPADRAFT_166555
CL1414.Contig4_TBA	744	gi|168034588|ref|XP_001769794.1|	1e-79	sp|Q9SEE9|SR45_ARATH	2e-41	SPAC140.02	2e-12	COG0724	K14325	1e-80	ppp:PHYPADRAFT_166555
CL1414.Contig5_TBA	693	gi|168034588|ref|XP_001769794.1|	1e-79	sp|Q9SEE9|SR45_ARATH	1e-41	SPAC140.02	1e-12	COG0724	K14325	1e-80	ppp:PHYPADRAFT_166555
CL1415.Contig1_TBA	3636	gi|167998684|ref|XP_001752048.1|	0	sp|Q9SXL4|AHK1_ARATH	1e-120	MA2013_2	3e-46	COG0642	K14489	5e-47	rcu:RCOM_1079740
CL1415.Contig2_TBA	2420	gi|167998684|ref|XP_001752048.1|	0	sp|Q9SXL4|AHK1_ARATH	7e-47	PA0928_3	2e-14	COG0784	K14489	9e-15	smo:SELMODRAFT_231095
CL1416.Contig1_TBA	1542	gi|168018390|ref|XP_001761729.1|	0	--	--	sll1495	2e-77	COG0579	K00109	0	ppp:PHYPADRAFT_124552
CL1416.Contig2_TBA	1723	gi|168018390|ref|XP_001761729.1|	0	--	--	sll1495	2e-77	COG0579	K00109	0	ppp:PHYPADRAFT_124552
CL1417.Contig1_TBA	304	--	--	--	--	--	--	--	--	--	--
CL1417.Contig2_TBA	333	--	--	--	--	--	--	--	--	--	--
CL1417.Contig3_TBA	324	--	--	--	--	--	--	--	--	--	--
CL1418.Contig1_TBA	682	gi|168048900|ref|XP_001776903.1|	1e-79	sp|Q38953|DHX8_ARATH	1e-15	TP0526	9e-23	COG1643	K14442	2e-31	smo:SELMODRAFT_426836
CL1418.Contig2_TBA	526	gi|168048900|ref|XP_001776903.1|	6e-57	sp|Q38953|DHX8_ARATH	1e-08	TP0526	1e-14	COG1643	K14442	2e-18	ota:Ot11g02100
CL1419.Contig1_TBA	281	gi|388510520|gb|AFK43326.1|	4e-06	--	--	--	--	--	--	--	--
CL1419.Contig2_TBA	1142	gi|168002886|ref|XP_001754144.1|	1e-45	--	--	--	--	--	K08288	8e-34	pop:POPTR_177760
CL142.Contig1_TBA	381	--	--	--	--	--	--	--	--	--	--
CL1420.Contig1_TBA	610	gi|168056952|ref|XP_001780481.1|	5e-97	--	--	--	--	--	--	--	--
CL1420.Contig2_TBA	2186	gi|168056952|ref|XP_001780481.1|	0	sp|Q8H0U8|RH42_ARATH	1e-09	XF1267	9e-09	COG5297	K11323	6e-12	vcn:VOLCADRAFT_121342
CL1420.Contig3_TBA	3357	gi|168056952|ref|XP_001780481.1|	0	sp|Q8H0U8|RH42_ARATH	2e-09	XF1267	1e-08	COG5297	K11323	1e-11	vcn:VOLCADRAFT_121342
CL1420.Contig4_TBA	3021	gi|168056952|ref|XP_001780481.1|	0	sp|Q8H0U8|RH42_ARATH	1e-09	XF1267	1e-08	COG5297	K11323	9e-12	vcn:VOLCADRAFT_121342
CL1421.Contig1_TBA	2146	gi|168065028|ref|XP_001784458.1|	0	--	--	AF0367	5e-07	COG0477	--	--	--
CL1421.Contig2_TBA	2339	gi|168065028|ref|XP_001784458.1|	0	--	--	AF0367	5e-07	COG0477	--	--	--
CL1421.Contig3_TBA	2123	gi|168065028|ref|XP_001784458.1|	0	--	--	AF0367	5e-07	COG0477	--	--	--
CL1422.Contig1_TBA	762	gi|168060877|ref|XP_001782419.1|	6e-28	sp|P25848|PHY1_CERPU	2e-16	--	--	--	K04424	1e-08	aly:ARALYDRAFT_909157
CL1422.Contig2_TBA	531	gi|168020599|ref|XP_001762830.1|	3e-29	sp|P25848|PHY1_CERPU	3e-16	--	--	--	K14510	3e-12	ppp:PHYPADRAFT_30352
CL1422.Contig3_TBA	2981	gi|168049229|ref|XP_001777066.1|	9e-50	sp|Q0E3X4|RH35A_ORYSJ	1e-132	HP0247	6e-49	COG0513	K13116	3e-139	ppp:PHYPADRAFT_221558
CL1422.Contig4_TBA	1460	gi|168020599|ref|XP_001762830.1|	3e-27	sp|P25848|PHY1_CERPU	1e-15	--	--	--	K14510	3e-10	ppp:PHYPADRAFT_30352
CL1422.Contig5_TBA	1350	gi|168020599|ref|XP_001762830.1|	3e-27	sp|P25848|PHY1_CERPU	1e-15	--	--	--	K14510	3e-10	ppp:PHYPADRAFT_30352
CL1423.Contig1_TBA	4188	gi|168005127|ref|XP_001755262.1|	0	sp|Q9C5U2|AHK2_ARATH	3e-121	ZbarA_1	2e-35	COG0642	K14489	2e-121	aly:ARALYDRAFT_493633
CL1423.Contig2_TBA	4362	gi|168005127|ref|XP_001755262.1|	0	sp|Q9C5U1|AHK3_ARATH	1e-121	ZbarA_1	1e-36	COG0642	K14489	1e-125	zma:732762
CL1423.Contig3_TBA	2632	gi|168005127|ref|XP_001755262.1|	0	sp|Q9C5U2|AHK2_ARATH	1e-83	PA0928_1	6e-18	COG0642	K14489	3e-86	vvi:100263145
CL1424.Contig1_TBA	248	gi|147774849|emb|CAN69078.1|	8e-08	--	--	--	--	--	--	--	--
CL1424.Contig2_TBA	266	gi|359473396|ref|XP_002268358.2|	6e-10	--	--	--	--	--	--	--	--
CL1425.Contig1_TBA	306	--	--	--	--	--	--	--	--	--	--
CL1425.Contig2_TBA	314	--	--	--	--	--	--	--	--	--	--
CL1426.Contig1_TBA	1951	gi|323451402|gb|EGB07279.1|	3e-06	--	--	--	--	--	--	--	--
CL1427.Contig1_TBA	859	gi|168034349|ref|XP_001769675.1|	1e-08	--	--	--	--	--	--	--	--
CL1427.Contig2_TBA	831	gi|168034349|ref|XP_001769675.1|	1e-08	--	--	--	--	--	--	--	--
CL1428.Contig1_TBA	3167	gi|168046596|ref|XP_001775759.1|	0	sp|Q9LJN4|BXL5_ARATH	0	XF0845	1e-70	COG1472	K15920	0	ppp:PHYPADRAFT_153961
CL1428.Contig2_TBA	3294	gi|168046596|ref|XP_001775759.1|	0	sp|Q9LJN4|BXL5_ARATH	0	XF0845	1e-70	COG1472	K15920	0	ppp:PHYPADRAFT_153961
CL1429.Contig1_TBA	304	gi|168067372|ref|XP_001785593.1|	5e-49	sp|Q9LD18|POT4_ARATH	1e-41	PA0917	2e-20	COG3158	K03549	3e-48	ppp:PHYPADRAFT_71682
CL143.Contig1_TBA	1285	gi|296083965|emb|CBI24353.3|	3e-37	sp|O81825|DRL28_ARATH	2e-38	--	--	--	K13459	6e-35	rcu:RCOM_1047690
CL143.Contig2_TBA	317	--	--	--	--	--	--	--	--	--	--
CL143.Contig3_TBA	915	gi|168030213|ref|XP_001767618.1|	4e-41	sp|Q9LVT4|DRL37_ARATH	3e-29	--	--	--	K13457	3e-26	osa:4342596
CL143.Contig4_TBA	636	gi|168030213|ref|XP_001767618.1|	2e-35	sp|Q9LVT4|DRL37_ARATH	4e-21	--	--	--	K13457	3e-20	osa:4342596
CL1430.Contig1_TBA	1095	gi|168036756|ref|XP_001770872.1|	1e-57	sp|Q5M729|OPD23_ARATH	6e-12	APE1671	4e-26	COG0508	K09699	1e-58	ppp:PHYPADRAFT_136516
CL1430.Contig2_TBA	629	gi|168036756|ref|XP_001770872.1|	9e-10	--	--	--	--	--	K09699	8e-11	ppp:PHYPADRAFT_136516
CL1430.Contig3_TBA	650	gi|168036756|ref|XP_001770872.1|	1e-39	sp|Q5M729|OPD23_ARATH	2e-09	APE1671	4e-18	COG0508	K09699	1e-40	ppp:PHYPADRAFT_136516
CL1431.Contig1_TBA	4156	gi|168067364|ref|XP_001785589.1|	1e-40	sp|A4GSN8|NUA_ARATH	2e-13	mll2848	6e-20	COG5295	K14306	7e-26	gmx:100781711
CL1431.Contig2_TBA	3933	gi|168067364|ref|XP_001785589.1|	1e-40	sp|A4GSN8|NUA_ARATH	2e-13	mll2848	6e-20	COG5295	K14306	7e-26	gmx:100781711
CL1432.Contig1_TBA	401	--	--	--	--	--	--	--	--	--	--
CL1432.Contig2_TBA	299	--	--	--	--	--	--	--	--	--	--
CL1432.Contig3_TBA	645	gi|168012378|ref|XP_001758879.1|	2e-06	--	--	--	--	--	K02183	2e-06	aly:ARALYDRAFT_495855
CL1433.Contig1_TBA	974	gi|168039729|ref|XP_001772349.1|	1e-86	sp|O65252|GL25_ARATH	2e-15	--	--	--	--	--	--
CL1433.Contig2_TBA	266	gi|168039729|ref|XP_001772349.1|	1e-31	sp|P92995|GLT1_ARATH	5e-13	--	--	--	--	--	--
CL1433.Contig3_TBA	226	gi|168039827|ref|XP_001772398.1|	7e-14	--	--	--	--	--	--	--	--
CL1434.Contig1_TBA	257	--	--	--	--	--	--	--	--	--	--
CL1434.Contig2_TBA	245	--	--	--	--	--	--	--	--	--	--
CL1435.Contig1_TBA	1640	gi|168053848|ref|XP_001779346.1|	3e-146	sp|Q8S9H7|DIV_ANTMA	3e-51	--	--	--	--	--	--
CL1435.Contig2_TBA	1499	gi|168053848|ref|XP_001779346.1|	3e-146	sp|Q8S9H7|DIV_ANTMA	3e-51	--	--	--	--	--	--
CL1436.Contig1_TBA	344	--	--	--	--	--	--	--	--	--	--
CL1436.Contig2_TBA	357	--	--	--	--	--	--	--	--	--	--
CL1436.Contig3_TBA	353	--	--	--	--	--	--	--	--	--	--
CL1437.Contig1_TBA	2209	gi|168000176|ref|XP_001752792.1|	6e-14	sp|Q40863|EMB8_PICGL	6e-60	YMR210w	3e-34	COG0429	K07019	0	ppp:PHYPADRAFT_55167
CL1437.Contig2_TBA	2315	gi|168000176|ref|XP_001752792.1|	6e-14	sp|Q40863|EMB8_PICGL	3e-59	YMR210w	7e-34	COG0429	K07019	0	ppp:PHYPADRAFT_55167
CL1437.Contig3_TBA	2222	gi|168000176|ref|XP_001752792.1|	6e-14	sp|Q40863|EMB8_PICGL	7e-60	YMR210w	3e-34	COG0429	K07019	0	ppp:PHYPADRAFT_55167
CL1437.Contig4_TBA	2328	gi|168000176|ref|XP_001752792.1|	6e-14	sp|Q40863|EMB8_PICGL	3e-59	YMR210w	7e-34	COG0429	K07019	0	ppp:PHYPADRAFT_55167
CL1438.Contig10_TBA	703	gi|168064300|ref|XP_001784101.1|	1e-60	sp|Q42480|TBB1_CHOCR	2e-12	YML124c	1e-11	COG5023	K10391	1e-61	ppp:PHYPADRAFT_99422
CL1438.Contig1_TBA	1494	gi|168064300|ref|XP_001784101.1|	2e-57	sp|Q42480|TBB1_CHOCR	5e-20	YML085c	1e-19	COG5023	K10391	8e-77	ppp:PHYPADRAFT_99422
CL1438.Contig2_TBA	1249	gi|168064300|ref|XP_001784101.1|	1e-139	sp|Q42480|TBB1_CHOCR	3e-50	YML124c	1e-47	COG5023	K10391	1e-140	ppp:PHYPADRAFT_99422
CL1438.Contig3_TBA	1297	gi|168064300|ref|XP_001784101.1|	9e-142	sp|Q42480|TBB1_CHOCR	3e-47	SPBC16A3.15c	7e-45	COG5023	K10391	7e-143	ppp:PHYPADRAFT_99422
CL1438.Contig4_TBA	1446	gi|168064300|ref|XP_001784101.1|	5e-55	sp|Q42480|TBB1_CHOCR	9e-23	YFL037w	2e-21	COG5023	K10391	8e-77	ppp:PHYPADRAFT_99422
CL1438.Contig5_TBA	1356	gi|168064300|ref|XP_001784101.1|	5e-55	sp|Q42480|TBB1_CHOCR	8e-23	YFL037w	2e-21	COG5023	K10391	4e-77	ppp:PHYPADRAFT_99422
CL1438.Contig6_TBA	1159	gi|168064300|ref|XP_001784101.1|	9e-140	sp|Q42480|TBB1_CHOCR	7e-47	YML124c	9e-47	COG5023	K10391	7e-141	ppp:PHYPADRAFT_99422
CL1438.Contig7_TBA	1207	gi|168064300|ref|XP_001784101.1|	4e-142	sp|Q42480|TBB1_CHOCR	5e-44	YML124c	6e-44	COG5023	K10391	4e-143	ppp:PHYPADRAFT_99422
CL1438.Contig8_TBA	1404	gi|168064300|ref|XP_001784101.1|	2e-57	sp|Q42480|TBB1_CHOCR	7e-20	YML085c	7e-19	COG5023	K10391	4e-77	ppp:PHYPADRAFT_99422
CL1438.Contig9_TBA	613	gi|168064300|ref|XP_001784101.1|	6e-61	sp|Q42480|TBB1_CHOCR	3e-09	YML124c	5e-11	COG5023	K10391	6e-62	ppp:PHYPADRAFT_99422
CL1439.Contig1_TBA	998	gi|168019558|ref|XP_001762311.1|	1e-125	sp|P54959|EF1A_BLAHO	6e-36	YDR172w_2	3e-65	COG5256	K03267	8e-127	ppp:PHYPADRAFT_125335
CL1439.Contig2_TBA	2387	gi|168019558|ref|XP_001762311.1|	0	sp|P50256|EF1AC_PORPU	1e-89	YDR172w_2	1e-135	COG5256	K03267	0	ppp:PHYPADRAFT_125335
CL144.Contig1_TBA	646	--	--	--	--	--	--	--	--	--	--
CL144.Contig2_TBA	1271	--	--	--	--	--	--	--	--	--	--
CL1440.Contig1_TBA	959	--	--	--	--	--	--	--	--	--	--
CL1440.Contig2_TBA	1467	--	--	--	--	--	--	--	--	--	--
CL1440.Contig3_TBA	797	--	--	--	--	--	--	--	--	--	--
CL1440.Contig4_TBA	653	--	--	--	--	--	--	--	--	--	--
CL1441.Contig1_TBA	297	gi|168001365|ref|XP_001753385.1|	2e-51	--	--	--	--	--	K03250	2e-52	ppp:PHYPADRAFT_104560
CL1441.Contig2_TBA	1757	gi|168001365|ref|XP_001753385.1|	0	--	--	--	--	--	K03250	0	ppp:PHYPADRAFT_104560
CL1441.Contig3_TBA	1045	gi|168062853|ref|XP_001783391.1|	8e-171	--	--	--	--	--	K03250	7e-172	ppp:PHYPADRAFT_199296
CL1441.Contig4_TBA	801	gi|168062853|ref|XP_001783391.1|	2e-102	--	--	--	--	--	K03250	2e-103	ppp:PHYPADRAFT_199296
CL1442.Contig1_TBA	4652	gi|168035837|ref|XP_001770415.1|	0	sp|Q9ZWA6|MGP_ARATH	4e-92	YBR112c	2e-10	COG0457	K12605	2e-13	vcn:VOLCADRAFT_127435
CL1442.Contig2_TBA	2171	gi|302756309|ref|XP_002961578.1|	3e-106	sp|Q9XIL9|PLRX3_ARATH	3e-08	--	--	--	--	--	--
CL1444.Contig1_TBA	893	gi|168065322|ref|XP_001784602.1|	1e-73	--	--	--	--	--	K11323	1e-06	vcn:VOLCADRAFT_121342
CL1444.Contig2_TBA	422	gi|168065322|ref|XP_001784602.1|	1e-27	--	--	--	--	--	--	--	--
CL1445.Contig1_TBA	1005	gi|168012388|ref|XP_001758884.1|	2e-63	sp|Q9LFU9|GNA1_ARATH	6e-46	ECU07g1760	8e-27	COG0454	K00621	2e-64	ppp:PHYPADRAFT_206554
CL1445.Contig2_TBA	1084	gi|168012388|ref|XP_001758884.1|	1e-57	sp|Q9LFU9|GNA1_ARATH	3e-41	ECU07g1760	2e-21	COG0454	K00621	8e-59	ppp:PHYPADRAFT_206554
CL1445.Contig3_TBA	628	gi|168012388|ref|XP_001758884.1|	5e-48	sp|Q9LFU9|GNA1_ARATH	4e-34	YFL017c	2e-19	COG0454	K00621	4e-49	ppp:PHYPADRAFT_206554
CL1446.Contig1_TBA	1050	gi|168040844|ref|XP_001772903.1|	3e-89	sp|Q941D5|VPS2C_ARATH	4e-86	YKL002w	3e-32	COG5491	K12192	7e-87	smo:SELMODRAFT_266789
CL1446.Contig2_TBA	1068	gi|168040844|ref|XP_001772903.1|	1e-90	sp|Q941D5|VPS2C_ARATH	9e-85	YKL002w	2e-32	COG5491	K12192	4e-85	smo:SELMODRAFT_266789
CL1446.Contig3_TBA	834	gi|168040844|ref|XP_001772903.1|	1e-90	sp|Q941D5|VPS2C_ARATH	2e-80	YKL002w	8e-32	COG5491	K12192	3e-80	smo:SELMODRAFT_266789
CL1447.Contig1_TBA	1016	gi|168000883|ref|XP_001753145.1|	4e-28	--	--	--	--	--	--	--	--
CL1447.Contig2_TBA	373	--	--	--	--	--	--	--	--	--	--
CL1448.Contig1_TBA	1211	gi|168014771|ref|XP_001759925.1|	1e-147	sp|O24361|PSB5_SPIOL	5e-116	SPAC4A8.13c	2e-66	COG0638	K02737	1e-148	ppp:PHYPADRAFT_180068
CL1448.Contig2_TBA	1184	gi|168014771|ref|XP_001759925.1|	1e-144	sp|Q9LIP2|PSB5B_ARATH	2e-116	SPAC4A8.13c	1e-66	COG0638	K02737	1e-145	ppp:PHYPADRAFT_180068
CL1449.Contig1_TBA	624	--	--	--	--	--	--	--	--	--	--
CL1449.Contig2_TBA	556	--	--	--	--	--	--	--	--	--	--
CL145.Contig1_TBA	4803	gi|168018613|ref|XP_001761840.1|	1e-139	sp|Q0DJS1|TOR_ORYSJ	6e-48	SPBC216.07c	3e-46	COG5032	K08873	0	ppp:PHYPADRAFT_124652
CL145.Contig2_TBA	4912	gi|168018613|ref|XP_001761840.1|	0	sp|Q0DJS1|TOR_ORYSJ	6e-48	SPBC216.07c	3e-46	COG5032	K08873	0	ppp:PHYPADRAFT_124652
CL145.Contig3_TBA	5507	gi|168018613|ref|XP_001761840.1|	0	sp|Q0DJS1|TOR_ORYSJ	7e-48	SPBC216.07c	3e-46	COG5032	K08873	0	ppp:PHYPADRAFT_124652
CL145.Contig4_TBA	5398	gi|168018613|ref|XP_001761840.1|	1e-139	sp|Q0DJS1|TOR_ORYSJ	7e-48	SPBC216.07c	3e-46	COG5032	K08873	0	ppp:PHYPADRAFT_124652
CL1450.Contig1_TBA	1555	gi|168022172|ref|XP_001763614.1|	4e-99	sp|Q9ZPX1|ARF5_ARATH	2e-81	YBR164c	4e-40	COG1100	K07943	3e-100	ppp:PHYPADRAFT_183081
CL1450.Contig2_TBA	337	--	--	--	--	--	--	--	--	--	--
CL1450.Contig3_TBA	1149	gi|168022172|ref|XP_001763614.1|	2e-66	sp|Q9ZPX1|ARF5_ARATH	4e-54	YBR164c	1e-26	COG1100	K07943	2e-67	ppp:PHYPADRAFT_183081
CL1450.Contig4_TBA	684	gi|168022172|ref|XP_001763614.1|	1e-66	sp|Q9ZPX1|ARF5_ARATH	2e-54	YBR164c	5e-27	COG1100	K07943	8e-68	ppp:PHYPADRAFT_183081
CL1450.Contig5_TBA	1389	gi|168022172|ref|XP_001763614.1|	5e-87	sp|Q9ZPX1|ARF5_ARATH	5e-71	YBR164c	2e-37	COG1100	K07943	4e-88	ppp:PHYPADRAFT_183081
CL1450.Contig6_TBA	1370	gi|168022172|ref|XP_001763614.1|	5e-87	sp|Q9ZPX1|ARF5_ARATH	5e-71	YBR164c	2e-37	COG1100	K07943	4e-88	ppp:PHYPADRAFT_183081
CL1450.Contig7_TBA	905	gi|168022172|ref|XP_001763614.1|	2e-87	sp|Q9ZPX1|ARF5_ARATH	3e-71	YBR164c	1e-37	COG1100	K07943	2e-88	ppp:PHYPADRAFT_183081
CL1450.Contig8_TBA	1168	gi|168022172|ref|XP_001763614.1|	2e-66	sp|Q9ZPX1|ARF5_ARATH	4e-54	YBR164c	1e-26	COG1100	K07943	2e-67	ppp:PHYPADRAFT_183081
CL1451.Contig1_TBA	2075	gi|168021716|ref|XP_001763387.1|	5e-38	sp|Q9LQ28|ERF22_ARATH	1e-09	--	--	--	K09286	1e-07	sbi:SORBI_10g006260
CL1451.Contig2_TBA	2355	gi|168021716|ref|XP_001763387.1|	6e-41	sp|Q9LQ28|ERF22_ARATH	1e-08	--	--	--	K09286	5e-08	ath:AT1G03800
CL1451.Contig3_TBA	2279	gi|168021716|ref|XP_001763387.1|	6e-41	sp|Q9LQ28|ERF22_ARATH	9e-09	--	--	--	K09286	4e-08	ath:AT1G03800
CL1451.Contig4_TBA	2151	gi|168021716|ref|XP_001763387.1|	6e-38	sp|Q9LQ28|ERF22_ARATH	1e-09	--	--	--	K09286	1e-07	sbi:SORBI_10g006260
CL1451.Contig5_TBA	2244	gi|168021716|ref|XP_001763387.1|	6e-38	sp|Q9LQ28|ERF22_ARATH	1e-09	--	--	--	K09286	1e-07	sbi:SORBI_10g006260
CL1451.Contig6_TBA	2448	gi|168021716|ref|XP_001763387.1|	6e-41	sp|Q9LQ28|ERF22_ARATH	1e-08	--	--	--	K09286	5e-08	ath:AT1G03800
CL1451.Contig7_TBA	2168	gi|168021716|ref|XP_001763387.1|	6e-38	sp|Q9LQ28|ERF22_ARATH	1e-09	--	--	--	K09286	1e-07	sbi:SORBI_10g006260
CL1451.Contig8_TBA	2372	gi|168021716|ref|XP_001763387.1|	6e-41	sp|Q9LQ28|ERF22_ARATH	1e-08	--	--	--	K09286	5e-08	ath:AT1G03800
CL1452.Contig1_TBA	1056	gi|168025135|ref|XP_001765090.1|	3e-65	sp|Q9LDX3|UTR4_ARATH	4e-49	--	--	--	K15277	3e-66	ppp:PHYPADRAFT_128915
CL1452.Contig2_TBA	1920	gi|168025135|ref|XP_001765090.1|	7e-175	sp|Q9LDX3|UTR4_ARATH	3e-136	SPBC839.11c	2e-14	COG0697	K15277	6e-176	ppp:PHYPADRAFT_128915
CL1453.Contig1_TBA	372	--	--	--	--	--	--	--	--	--	--
CL1453.Contig2_TBA	354	--	--	--	--	--	--	--	--	--	--
CL1454.Contig1_TBA	828	gi|168000665|ref|XP_001753036.1|	3e-116	sp|O65050|RL15A_PICMA	3e-109	YMR121c	2e-82	COG1632	K02877	3e-117	ppp:PHYPADRAFT_179263
CL1454.Contig2_TBA	1168	gi|168000665|ref|XP_001753036.1|	5e-116	sp|O65050|RL15A_PICMA	5e-109	YMR121c	4e-82	COG1632	K02877	4e-117	ppp:PHYPADRAFT_179263
CL1454.Contig3_TBA	684	gi|168000665|ref|XP_001753036.1|	3e-111	sp|O65050|RL15A_PICMA	2e-104	YMR121c	3e-78	COG1632	K02877	3e-112	ppp:PHYPADRAFT_179263
CL1455.Contig1_TBA	2520	gi|168039874|ref|XP_001772421.1|	0	sp|Q3Y8L7|WDR69_CHLRE	1e-39	all0438_2	5e-40	COG2319	K14963	4e-44	ppp:PHYPADRAFT_167543
CL1455.Contig2_TBA	2598	gi|168039874|ref|XP_001772421.1|	0	sp|Q3Y8L7|WDR69_CHLRE	2e-39	all0438_2	5e-40	COG2319	K14963	4e-44	ppp:PHYPADRAFT_167543
CL1455.Contig3_TBA	1202	gi|168039874|ref|XP_001772421.1|	1e-108	sp|Q3Y8L7|WDR69_CHLRE	3e-26	all0283_3	8e-24	COG2319	K14963	7e-27	aly:ARALYDRAFT_485324
CL1455.Contig4_TBA	1847	gi|168039874|ref|XP_001772421.1|	0	sp|Q3Y8L7|WDR69_CHLRE	1e-39	all0438_2	4e-40	COG2319	K14963	3e-44	ppp:PHYPADRAFT_167543
CL1455.Contig5_TBA	2852	gi|168039874|ref|XP_001772421.1|	1e-123	sp|Q3Y8L7|WDR69_CHLRE	2e-39	all0438_2	6e-40	COG2319	K14963	5e-44	ppp:PHYPADRAFT_167543
CL1455.Contig6_TBA	2101	gi|168039874|ref|XP_001772421.1|	7e-14	sp|Q3Y8L7|WDR69_CHLRE	1e-39	all0438_2	4e-40	COG2319	K14963	3e-44	ppp:PHYPADRAFT_167543
CL1455.Contig7_TBA	2774	gi|168039874|ref|XP_001772421.1|	5e-125	sp|Q3Y8L7|WDR69_CHLRE	2e-39	all0438_2	6e-40	COG2319	K14963	5e-44	ppp:PHYPADRAFT_167543
CL1456.Contig1_TBA	1459	gi|168053488|ref|XP_001779168.1|	1e-179	--	--	--	--	--	K14692	3e-29	smo:SELMODRAFT_453384
CL1456.Contig2_TBA	1600	gi|168053488|ref|XP_001779168.1|	4e-166	--	--	--	--	--	K14692	7e-29	smo:SELMODRAFT_453384
CL1456.Contig3_TBA	1693	gi|168053488|ref|XP_001779168.1|	1e-160	--	--	--	--	--	K14692	7e-27	smo:SELMODRAFT_453384
CL1457.Contig1_TBA	1762	gi|168030219|ref|XP_001767621.1|	0	sp|Q9C5H6|CSTR3_ARATH	2e-143	SPCC1795.03	8e-21	COG0697	K15272	4e-51	vcn:VOLCADRAFT_107400
CL1457.Contig2_TBA	498	gi|168030219|ref|XP_001767621.1|	1e-39	sp|Q9C5H6|CSTR3_ARATH	2e-23	--	--	--	--	--	--
CL1458.Contig1_TBA	2248	gi|168061501|ref|XP_001782727.1|	2e-52	--	--	--	--	--	--	--	--
CL1458.Contig2_TBA	1461	gi|168061501|ref|XP_001782727.1|	5e-75	--	--	--	--	--	--	--	--
CL1458.Contig3_TBA	2176	gi|168061501|ref|XP_001782727.1|	2e-52	--	--	--	--	--	--	--	--
CL1458.Contig4_TBA	1533	gi|168018821|ref|XP_001761944.1|	1e-81	--	--	--	--	--	--	--	--
CL1459.Contig1_TBA	1130	gi|168001998|ref|XP_001753701.1|	9e-41	sp|Q9ZWS9|ARR3_ARATH	3e-29	AGc1956	1e-07	COG3706	K14492	5e-30	rcu:RCOM_1512800
CL1459.Contig2_TBA	1633	gi|168001998|ref|XP_001753701.1|	2e-50	sp|Q9ZWS9|ARR3_ARATH	2e-39	AGc1956	1e-10	COG3706	K14492	8e-41	rcu:RCOM_1512800
CL146.Contig1_TBA	2845	gi|168054058|ref|XP_001779450.1|	0	--	--	--	--	--	K03243	2e-06	cre:CHLREDRAFT_141272
CL146.Contig2_TBA	3123	gi|168054058|ref|XP_001779450.1|	0	--	--	--	--	--	K03243	3e-06	cre:CHLREDRAFT_141272
CL146.Contig3_TBA	2638	gi|168054058|ref|XP_001779450.1|	0	--	--	--	--	--	K03243	2e-06	cre:CHLREDRAFT_141272
CL1460.Contig1_TBA	345	gi|168020794|ref|XP_001762927.1|	2e-56	sp|Q84R21|Y1559_ARATH	4e-47	DR2176	2e-17	COG1253	--	--	--
CL1460.Contig2_TBA	3187	gi|168020794|ref|XP_001762927.1|	2e-51	sp|Q84R21|Y1559_ARATH	0	FN1486	2e-60	COG1253	K00510	2e-34	ppp:PHYPADRAFT_218505
CL1461.Contig1_TBA	1962	gi|167999508|ref|XP_001752459.1|	2e-134	--	--	--	--	--	--	--	--
CL1461.Contig2_TBA	1964	gi|167999508|ref|XP_001752459.1|	2e-133	--	--	--	--	--	--	--	--
CL1461.Contig3_TBA	1978	gi|167999508|ref|XP_001752459.1|	2e-133	--	--	--	--	--	--	--	--
CL1461.Contig4_TBA	675	gi|167999508|ref|XP_001752459.1|	1e-61	--	--	--	--	--	--	--	--
CL1461.Contig5_TBA	2063	gi|167999508|ref|XP_001752459.1|	2e-134	--	--	--	--	--	--	--	--
CL1462.Contig1_TBA	761	gi|168066944|ref|XP_001785389.1|	1e-68	sp|Q5DM57|IF172_CHLRE	5e-41	--	--	--	--	--	--
CL1462.Contig2_TBA	739	gi|168066944|ref|XP_001785389.1|	4e-59	sp|Q5DM57|IF172_CHLRE	9e-34	--	--	--	--	--	--
CL1462.Contig3_TBA	906	gi|168066944|ref|XP_001785389.1|	6e-59	sp|Q5DM57|IF172_CHLRE	1e-33	--	--	--	--	--	--
CL1462.Contig4_TBA	207	gi|168066944|ref|XP_001785389.1|	8e-21	sp|Q5DM57|IF172_CHLRE	1e-13	--	--	--	--	--	--
CL1462.Contig5_TBA	835	gi|168066944|ref|XP_001785389.1|	1e-63	sp|Q5DM57|IF172_CHLRE	5e-38	--	--	--	--	--	--
CL1462.Contig6_TBA	668	gi|168066944|ref|XP_001785389.1|	1e-63	sp|Q5DM57|IF172_CHLRE	4e-38	--	--	--	--	--	--
CL1462.Contig7_TBA	594	gi|168066944|ref|XP_001785389.1|	6e-69	sp|Q5DM57|IF172_CHLRE	3e-41	--	--	--	--	--	--
CL1462.Contig8_TBA	665	gi|168066944|ref|XP_001785389.1|	5e-64	sp|Q5DM57|IF172_CHLRE	2e-36	--	--	--	--	--	--
CL1462.Contig9_TBA	832	gi|168066944|ref|XP_001785389.1|	8e-64	sp|Q5DM57|IF172_CHLRE	3e-36	--	--	--	--	--	--
CL1463.Contig1_TBA	1101	gi|167998957|ref|XP_001752184.1|	5e-25	sp|Q9FMD7|Y5659_ARATH	5e-10	--	--	--	--	--	--
CL1463.Contig2_TBA	1223	gi|167998957|ref|XP_001752184.1|	6e-25	sp|Q9FMD7|Y5659_ARATH	5e-10	--	--	--	--	--	--
CL1464.Contig1_TBA	1510	gi|168025753|ref|XP_001765398.1|	0	sp|O49809|MFPA_BRANA	0	RSc1759_1	3e-49	COG1024	K10527	0	ppp:PHYPADRAFT_129343
CL1464.Contig2_TBA	1629	gi|168025753|ref|XP_001765398.1|	0	sp|O49809|MFPA_BRANA	0	RSc1759_1	3e-49	COG1024	K10527	0	ppp:PHYPADRAFT_129343
CL1466.Contig1_TBA	723	gi|379030851|gb|AFC78722.1|	1e-16	--	--	--	--	--	K14413	2e-11	ppp:PHYPADRAFT_146959
CL1466.Contig2_TBA	722	gi|379030851|gb|AFC78722.1|	1e-12	--	--	--	--	--	K14413	1e-07	ppp:PHYPADRAFT_146959
CL1467.Contig1_TBA	2245	gi|168047063|ref|XP_001775991.1|	1e-18	--	--	--	--	--	--	--	--
CL1467.Contig2_TBA	2236	gi|168047063|ref|XP_001775991.1|	5e-19	--	--	--	--	--	--	--	--
CL1467.Contig3_TBA	2248	gi|168047063|ref|XP_001775991.1|	5e-19	--	--	--	--	--	--	--	--
CL1467.Contig4_TBA	1812	gi|168047063|ref|XP_001775991.1|	1e-18	--	--	--	--	--	--	--	--
CL1467.Contig5_TBA	521	--	--	--	--	--	--	--	--	--	--
CL1467.Contig6_TBA	2233	gi|168047063|ref|XP_001775991.1|	1e-18	--	--	--	--	--	--	--	--
CL1467.Contig7_TBA	1824	gi|168047063|ref|XP_001775991.1|	1e-18	--	--	--	--	--	--	--	--
CL1467.Contig8_TBA	473	--	--	--	--	--	--	--	--	--	--
CL1467.Contig9_TBA	610	--	--	--	--	--	--	--	--	--	--
CL1468.Contig1_TBA	361	--	--	--	--	--	--	--	--	--	--
CL1468.Contig2_TBA	916	gi|255537641|ref|XP_002509887.1|	9e-12	sp|O49696|ALMTC_ARATH	7e-09	--	--	--	--	--	--
CL1469.Contig1_TBA	222	--	--	--	--	--	--	--	--	--	--
CL1469.Contig2_TBA	329	--	--	--	--	--	--	--	--	--	--
CL147.Contig1_TBA	214	gi|168002194|ref|XP_001753799.1|	3e-11	--	--	--	--	--	K14491	9e-06	ppp:PHYPADRAFT_152341
CL147.Contig2_TBA	324	--	--	--	--	--	--	--	--	--	--
CL147.Contig3_TBA	2769	gi|168002194|ref|XP_001753799.1|	2e-122	sp|Q9ZWJ9|ARR2_ARATH	6e-93	all3822	4e-12	COG0745	K14491	2e-121	ppp:PHYPADRAFT_152341
CL1470.Contig1_TBA	1185	gi|168024281|ref|XP_001764665.1|	1e-54	sp|Q56WK6|PATL1_ARATH	5e-08	aq_2032	3e-09	COG0532	K07213	2e-12	ath:AT3G56240
CL1470.Contig2_TBA	440	--	--	--	--	--	--	--	--	--	--
CL1471.Contig1_TBA	2408	gi|168056329|ref|XP_001780173.1|	0	sp|Q9FMT4|SNF12_ARATH	1e-145	SPAC23G3.10c	1e-58	COG5531	K11650	0	ppp:PHYPADRAFT_95079
CL1471.Contig2_TBA	2569	gi|168056329|ref|XP_001780173.1|	0	sp|Q9FMT4|SNF12_ARATH	1e-145	SPAC23G3.10c	1e-58	COG5531	K11650	0	ppp:PHYPADRAFT_95079
CL1472.Contig1_TBA	1503	gi|168030647|ref|XP_001767834.1|	1e-69	--	--	--	--	--	--	--	--
CL1472.Contig2_TBA	831	gi|168030647|ref|XP_001767834.1|	9e-53	--	--	--	--	--	--	--	--
CL1473.Contig1_TBA	433	gi|255565727|ref|XP_002523853.1|	1e-11	sp|Q66GQ2|Y5162_ARATH	1e-07	--	--	--	--	--	--
CL1473.Contig2_TBA	360	gi|359482028|ref|XP_002275906.2|	2e-11	sp|Q66GQ2|Y5162_ARATH	8e-08	--	--	--	--	--	--
CL1474.Contig1_TBA	279	--	--	--	--	--	--	--	--	--	--
CL1474.Contig2_TBA	209	--	--	--	--	--	--	--	--	--	--
CL1475.Contig1_TBA	1933	gi|168068037|ref|XP_001785903.1|	2e-145	sp|Q42404|RU17_ARATH	6e-09	SPAC140.02	8e-09	COG0724	K14573	2e-146	ppp:PHYPADRAFT_201182
CL1475.Contig2_TBA	2005	gi|168068037|ref|XP_001785903.1|	2e-145	sp|Q42404|RU17_ARATH	6e-09	SPAC140.02	8e-09	COG0724	K14573	2e-146	ppp:PHYPADRAFT_201182
CL1476.Contig1_TBA	668	gi|168002204|ref|XP_001753804.1|	8e-87	--	--	--	--	--	--	--	--
CL1476.Contig2_TBA	1101	gi|168002204|ref|XP_001753804.1|	9e-91	--	--	--	--	--	--	--	--
CL1477.Contig1_TBA	243	gi|168017419|ref|XP_001761245.1|	4e-38	sp|P31674|RS15_ORYSJ	1e-39	YOL040c	2e-28	COG0185	K02958	3e-39	ppp:PHYPADRAFT_181118
CL1477.Contig2_TBA	448	gi|313586481|gb|ADR71251.1|	5e-62	sp|Q945U1|RS15_ELAOL	2e-62	SPCC1393.03	1e-47	COG0185	K02958	6e-63	vvi:100256302
CL1477.Contig3_TBA	682	gi|168017419|ref|XP_001761245.1|	5e-75	sp|O65059|RS15_PICMA	1e-71	SPAC1071.07c	7e-55	COG0185	K02958	5e-76	ppp:PHYPADRAFT_181118
CL1478.Contig1_TBA	2665	gi|168010201|ref|XP_001757793.1|	0	sp|Q0J032|LONP2_ORYSJ	0	CAC0456	2e-149	COG0466	K01338	0	ppp:PHYPADRAFT_161045
CL1478.Contig2_TBA	1440	gi|168010201|ref|XP_001757793.1|	9e-108	sp|Q0J032|LONP2_ORYSJ	2e-103	STM0450	2e-60	COG0466	K01338	7e-109	ppp:PHYPADRAFT_161045
CL1478.Contig3_TBA	1342	gi|168010201|ref|XP_001757793.1|	9e-113	sp|Q0J032|LONP2_ORYSJ	2e-108	BH3050	2e-68	COG0466	K01338	7e-114	ppp:PHYPADRAFT_161045
CL1478.Contig4_TBA	1363	gi|168010201|ref|XP_001757793.1|	3e-111	sp|Q0J032|LONP2_ORYSJ	1e-105	STM0450	5e-62	COG0466	K01338	3e-112	ppp:PHYPADRAFT_161045
CL1478.Contig5_TBA	2840	gi|168010201|ref|XP_001757793.1|	0	sp|Q0J032|LONP2_ORYSJ	0	XF1189	7e-141	COG0466	K01338	0	ppp:PHYPADRAFT_161045
CL1478.Contig6_TBA	2742	gi|168010201|ref|XP_001757793.1|	0	sp|Q0J032|LONP2_ORYSJ	0	CAC0456	6e-148	COG0466	K01338	0	ppp:PHYPADRAFT_161045
CL1478.Contig7_TBA	2763	gi|168010201|ref|XP_001757793.1|	0	sp|Q0J032|LONP2_ORYSJ	0	XF1189	2e-142	COG0466	K01338	0	ppp:PHYPADRAFT_161045
CL1478.Contig8_TBA	1265	gi|168010201|ref|XP_001757793.1|	3e-116	sp|Q0J032|LONP2_ORYSJ	1e-110	BH3050	6e-70	COG0466	K01338	3e-117	ppp:PHYPADRAFT_161045
CL1479.Contig1_TBA	1203	gi|167998875|ref|XP_001752143.1|	2e-91	--	--	--	--	--	K11290	2e-92	ppp:PHYPADRAFT_174052
CL1479.Contig2_TBA	1224	gi|167998875|ref|XP_001752143.1|	2e-89	--	--	--	--	--	K11290	2e-90	ppp:PHYPADRAFT_174052
CL148.Contig1_TBA	3631	gi|168000883|ref|XP_001753145.1|	2e-29	sp|Q40392|TMVRN_NICGU	6e-10	--	--	--	--	--	--
CL148.Contig2_TBA	3521	gi|168000883|ref|XP_001753145.1|	2e-76	sp|Q40392|TMVRN_NICGU	2e-23	--	--	--	--	--	--
CL148.Contig3_TBA	3618	gi|168000883|ref|XP_001753145.1|	2e-29	sp|Q40392|TMVRN_NICGU	6e-10	--	--	--	--	--	--
CL148.Contig4_TBA	3508	gi|168000883|ref|XP_001753145.1|	2e-76	sp|Q40392|TMVRN_NICGU	2e-23	--	--	--	--	--	--
CL1480.Contig1_TBA	1449	gi|343960558|dbj|BAK64050.1|	7e-167	sp|Q38772|CDC2A_ANTMA	2e-154	ECU02g1450	2e-55	COG0515	K02206	6e-168	ppp:PHYPADRAFT_171224
CL1480.Contig2_TBA	1621	gi|343960558|dbj|BAK64050.1|	8e-167	sp|Q38772|CDC2A_ANTMA	2e-154	ECU02g1450	2e-55	COG0515	K02206	6e-168	ppp:PHYPADRAFT_171224
CL1481.Contig1_TBA	1522	gi|168051579|ref|XP_001778231.1|	0	sp|Q9C884|PMTI_ARATH	1e-134	--	--	--	--	--	--
CL1481.Contig2_TBA	1383	gi|168051579|ref|XP_001778231.1|	0	sp|Q9C884|PMTI_ARATH	1e-134	--	--	--	--	--	--
CL1482.Contig1_TBA	2178	gi|167998170|ref|XP_001751791.1|	1e-99	--	--	--	--	--	--	--	--
CL1482.Contig2_TBA	1909	gi|167998170|ref|XP_001751791.1|	9e-91	--	--	--	--	--	--	--	--
CL1482.Contig3_TBA	2298	gi|167998170|ref|XP_001751791.1|	7e-98	--	--	--	--	--	--	--	--
CL1483.Contig1_TBA	673	--	--	--	--	--	--	--	--	--	--
CL1483.Contig2_TBA	611	--	--	--	--	--	--	--	--	--	--
CL1484.Contig1_TBA	358	--	--	--	--	--	--	--	--	--	--
CL1484.Contig2_TBA	491	--	--	--	--	--	--	--	--	--	--
CL1485.Contig1_TBA	1299	gi|168051463|ref|XP_001778174.1|	1e-107	--	--	--	--	--	--	--	--
CL1485.Contig2_TBA	1367	gi|168051463|ref|XP_001778174.1|	1e-107	--	--	--	--	--	--	--	--
CL1485.Contig3_TBA	1327	gi|168051463|ref|XP_001778174.1|	1e-107	--	--	--	--	--	--	--	--
CL1485.Contig4_TBA	1553	gi|168051463|ref|XP_001778174.1|	1e-107	--	--	--	--	--	--	--	--
CL1485.Contig5_TBA	233	--	--	--	--	--	--	--	--	--	--
CL1486.Contig1_TBA	1580	gi|168003287|ref|XP_001754344.1|	1e-100	sp|P50159|TBP2_MAIZE	2e-95	SPAC29E6.08	5e-78	COG2101	K03120	1e-101	ppp:PHYPADRAFT_115252
CL1486.Contig2_TBA	1112	gi|168003287|ref|XP_001754344.1|	3e-67	sp|P50159|TBP2_MAIZE	3e-64	SPAC29E6.08	2e-49	COG2101	K03120	3e-68	ppp:PHYPADRAFT_115252
CL1486.Contig3_TBA	971	gi|168003287|ref|XP_001754344.1|	5e-74	sp|P50159|TBP2_MAIZE	5e-71	SPAC29E6.08	4e-56	COG2101	K03120	4e-75	ppp:PHYPADRAFT_115252
CL1487.Contig1_TBA	2153	gi|168048604|ref|XP_001776756.1|	6e-43	sp|Q9LI83|ALA10_ARATH	4e-91	YER166w	8e-69	COG0474	K01530	2e-99	ppp:PHYPADRAFT_189702
CL1487.Contig2_TBA	2518	gi|168048604|ref|XP_001776756.1|	7e-43	sp|Q9LI83|ALA10_ARATH	5e-91	YER166w	9e-69	COG0474	K01530	3e-99	ppp:PHYPADRAFT_189702
CL1487.Contig3_TBA	1705	gi|168043753|ref|XP_001774348.1|	3e-160	sp|Q9LI83|ALA10_ARATH	9e-72	YER166w	4e-60	COG0474	K01530	3e-77	ppp:PHYPADRAFT_189702
CL1489.Contig1_TBA	1152	gi|168060609|ref|XP_001782287.1|	3e-06	--	--	--	--	--	--	--	--
CL1489.Contig2_TBA	277	--	--	--	--	--	--	--	--	--	--
CL1489.Contig3_TBA	1123	--	--	--	--	--	--	--	--	--	--
CL149.Contig1_TBA	688	gi|168017712|ref|XP_001761391.1|	4e-55	sp|O65709|FAO4A_ARATH	1e-31	DRA0127	1e-10	COG2303	--	--	--
CL149.Contig2_TBA	862	gi|168017712|ref|XP_001761391.1|	1e-86	sp|B5WWZ9|FAO2_LOTJA	2e-49	DRA0127	7e-18	COG2303	--	--	--
CL1490.Contig1_TBA	441	--	--	--	--	--	--	--	--	--	--
CL1490.Contig2_TBA	255	--	--	--	--	--	--	--	--	--	--
CL1491.Contig1_TBA	933	gi|168064157|ref|XP_001784031.1|	5e-38	sp|Q9S7L9|CX6B1_ARATH	5e-30	--	--	--	K02267	5e-39	ppp:PHYPADRAFT_153130
CL1491.Contig2_TBA	969	gi|168064157|ref|XP_001784031.1|	6e-38	sp|Q9S7L9|CX6B1_ARATH	3e-30	--	--	--	K02267	5e-39	ppp:PHYPADRAFT_153130
CL1492.Contig1_TBA	1008	gi|168058694|ref|XP_001781342.1|	3e-10	sp|Q7XTT4|NUCL2_ORYSJ	6e-06	--	--	--	K11294	6e-09	aly:ARALYDRAFT_479366
CL1492.Contig2_TBA	689	gi|168058694|ref|XP_001781342.1|	6e-23	--	--	--	--	--	K11294	5e-09	sbi:SORBI_01g019710
CL1493.Contig1_TBA	3780	gi|168024769|ref|XP_001764908.1|	8e-73	sp|Q9SN46|LRX5_ARATH	1e-07	--	--	--	K03006	4e-06	smo:SELMODRAFT_128226
CL1493.Contig2_TBA	3651	gi|148906707|gb|ABR16502.1|	4e-85	sp|Q9SN46|LRX5_ARATH	2e-07	--	--	--	K03006	4e-06	smo:SELMODRAFT_128226
CL1493.Contig3_TBA	3574	gi|148906707|gb|ABR16502.1|	7e-90	sp|O65530|PEK14_ARATH	5e-07	--	--	--	K03006	2e-07	smo:SELMODRAFT_128226
CL1494.Contig1_TBA	568	gi|168017154|ref|XP_001761113.1|	2e-47	sp|Q8S857|H2AV2_ORYSJ	1e-46	SPBC11B10.10c	7e-38	COG5262	K11251	2e-48	ppp:PHYPADRAFT_226746
CL1494.Contig2_TBA	1031	gi|168017154|ref|XP_001761113.1|	3e-66	sp|O23628|H2AV1_ARATH	5e-58	SPBC11B10.10c	1e-40	COG5262	K11251	3e-67	ppp:PHYPADRAFT_181052
CL1494.Contig3_TBA	1127	gi|168017154|ref|XP_001761113.1|	3e-67	sp|O23628|H2AV1_ARATH	6e-58	SPBC11B10.10c	9e-41	COG5262	K11251	3e-68	ppp:PHYPADRAFT_181052
CL1495.Contig1_TBA	2076	gi|168030044|ref|XP_001767534.1|	4e-123	--	--	--	--	--	--	--	--
CL1495.Contig2_TBA	2062	gi|168030044|ref|XP_001767534.1|	4e-123	--	--	--	--	--	--	--	--
CL1495.Contig3_TBA	1505	gi|168018655|ref|XP_001761861.1|	1e-86	--	--	--	--	--	--	--	--
CL1495.Contig4_TBA	820	gi|168056699|ref|XP_001780356.1|	8e-29	--	--	--	--	--	K13151	2e-13	ppp:PHYPADRAFT_126961
CL1495.Contig5_TBA	2202	gi|168030044|ref|XP_001767534.1|	4e-123	--	--	YDR365c	1e-23	COG5638	--	--	--
CL1495.Contig6_TBA	1645	gi|168018655|ref|XP_001761861.1|	2e-86	--	--	YDR365c	7e-24	COG5638	--	--	--
CL1496.Contig1_TBA	589	--	--	--	--	--	--	--	--	--	--
CL1496.Contig2_TBA	1091	--	--	--	--	--	--	--	--	--	--
CL1496.Contig3_TBA	981	--	--	--	--	--	--	--	--	--	--
CL1496.Contig4_TBA	734	--	--	--	--	--	--	--	--	--	--
CL1497.Contig1_TBA	669	gi|168030932|ref|XP_001767976.1|	4e-48	--	--	--	--	--	--	--	--
CL1497.Contig2_TBA	653	gi|168030932|ref|XP_001767976.1|	4e-48	--	--	--	--	--	--	--	--
CL1497.Contig3_TBA	685	gi|168030932|ref|XP_001767976.1|	4e-48	--	--	--	--	--	--	--	--
CL1498.Contig1_TBA	2360	--	--	--	--	--	--	--	--	--	--
CL1498.Contig2_TBA	991	--	--	--	--	--	--	--	--	--	--
CL1498.Contig3_TBA	2490	--	--	--	--	--	--	--	--	--	--
CL1499.Contig1_TBA	725	gi|168042180|ref|XP_001773567.1|	1e-29	--	--	--	--	--	--	--	--
CL1499.Contig2_TBA	775	gi|168042180|ref|XP_001773567.1|	1e-29	--	--	--	--	--	--	--	--
CL15.Contig1_TBA	211	gi|168031826|ref|XP_001768421.1|	6e-34	--	--	--	--	--	--	--	--
CL15.Contig2_TBA	1145	gi|168031826|ref|XP_001768421.1|	3e-142	sp|B7FNU7|LIS1_PHATC	1e-07	all0478	3e-10	COG2319	K14555	1e-11	bdi:100823842
CL150.Contig1_TBA	984	gi|168005572|ref|XP_001755484.1|	2e-30	sp|Q9ZW31|HS17B_ARATH	2e-18	DR1114	2e-07	COG0071	K13993	4e-19	gmx:100500307
CL1500.Contig1_TBA	1190	gi|390190093|dbj|BAM20990.1|	5e-159	sp|Q7XPY2|PMA1_ORYSJ	2e-153	MA1678	2e-74	COG0474	K01535	5e-158	vvi:100257762
CL1500.Contig2_TBA	1022	gi|390190093|dbj|BAM20990.1|	5e-171	sp|Q9SU58|PMA4_ARATH	1e-169	MA1678	2e-77	COG0474	K01535	4e-170	vvi:100241576
CL1501.Contig1_TBA	357	--	--	--	--	--	--	--	--	--	--
CL1501.Contig2_TBA	330	--	--	--	--	--	--	--	--	--	--
CL1502.Contig1_TBA	1713	gi|167997913|ref|XP_001751663.1|	0	sp|Q9ZUZ2|CAMK3_ARATH	0	ECU01g0630	4e-27	COG0515	K00924	0	aly:ARALYDRAFT_485401
CL1502.Contig2_TBA	1783	gi|167997913|ref|XP_001751663.1|	0	sp|Q9ZUZ2|CAMK3_ARATH	0	ECU01g0630	9e-28	COG0515	K00924	0	ath:AT3G50530
CL1502.Contig3_TBA	1807	gi|168041409|ref|XP_001773184.1|	0	sp|Q9ZUZ2|CAMK3_ARATH	0	ECU01g0630	5e-27	COG0515	K00924	0	ath:AT3G50530
CL1503.Contig1_TBA	725	gi|168061153|ref|XP_001782555.1|	3e-11	--	--	--	--	--	--	--	--
CL1504.Contig1_TBA	944	gi|168013359|ref|XP_001759367.1|	2e-149	sp|P29766|RL8_SOLLC	7e-136	SPBC839.04	1e-101	COG0090	K02938	2e-150	ppp:PHYPADRAFT_201226
CL1504.Contig2_TBA	1107	gi|168013359|ref|XP_001759367.1|	3e-149	sp|P29766|RL8_SOLLC	9e-136	SPBC839.04	2e-101	COG0090	K02938	3e-150	ppp:PHYPADRAFT_201226
CL1505.Contig1_TBA	323	--	--	--	--	--	--	--	--	--	--
CL1505.Contig2_TBA	659	--	--	--	--	--	--	--	--	--	--
CL1506.Contig1_TBA	206	--	--	--	--	--	--	--	--	--	--
CL1506.Contig2_TBA	841	--	--	--	--	--	--	--	--	--	--
CL1507.Contig1_TBA	316	gi|168025262|ref|XP_001765153.1|	3e-20	--	--	--	--	--	--	--	--
CL1507.Contig2_TBA	783	gi|168025262|ref|XP_001765153.1|	8e-71	--	--	--	--	--	--	--	--
CL1508.Contig1_TBA	994	gi|302858004|ref|XP_002959995.1|	4e-42	sp|Q43644|NDUS1_SOLTU	6e-08	RC1231	3e-08	COG1034	K03934	5e-09	smo:SELMODRAFT_159119
CL1508.Contig2_TBA	792	gi|302858004|ref|XP_002959995.1|	2e-42	sp|Q43644|NDUS1_SOLTU	5e-08	RC1231	2e-08	COG1034	K03934	4e-09	smo:SELMODRAFT_159119
CL1509.Contig1_TBA	364	gi|168011352|ref|XP_001758367.1|	6e-23	--	--	--	--	--	--	--	--
CL1509.Contig2_TBA	639	gi|168011352|ref|XP_001758367.1|	2e-84	--	--	--	--	--	--	--	--
CL151.Contig1_TBA	228	--	--	--	--	--	--	--	--	--	--
CL151.Contig2_TBA	271	--	--	--	--	--	--	--	--	--	--
CL1510.Contig1_TBA	1478	gi|302799130|ref|XP_002981324.1|	1e-18	--	--	--	--	--	K06672	1e-60	smo:SELMODRAFT_420898
CL1510.Contig2_TBA	1459	gi|302799130|ref|XP_002981324.1|	1e-76	--	--	--	--	--	K06672	8e-78	smo:SELMODRAFT_420898
CL1510.Contig3_TBA	1333	gi|302799130|ref|XP_002981324.1|	2e-82	--	--	--	--	--	K06672	2e-83	smo:SELMODRAFT_420898
CL1510.Contig4_TBA	1303	gi|302799130|ref|XP_002981324.1|	9e-83	--	--	--	--	--	K06672	7e-84	smo:SELMODRAFT_420898
CL1510.Contig5_TBA	1429	gi|302799130|ref|XP_002981324.1|	3e-77	--	--	--	--	--	K06672	3e-78	smo:SELMODRAFT_420898
CL1510.Contig6_TBA	1604	gi|302799130|ref|XP_002981324.1|	8e-13	--	--	--	--	--	K06672	1e-60	smo:SELMODRAFT_420898
CL1511.Contig1_TBA	423	gi|168038127|ref|XP_001771553.1|	2e-12	--	--	--	--	--	--	--	--
CL1511.Contig2_TBA	588	gi|168022053|ref|XP_001763555.1|	3e-18	sp|Q9FFW5|PERK8_ARATH	1e-08	--	--	--	--	--	--
CL1512.Contig1_TBA	1405	gi|168018221|ref|XP_001761645.1|	0	sp|Q9LJU7|PPA18_ARATH	3e-143	Rv2577	6e-13	COG1409	K01078	9e-06	rcu:RCOM_1150260
CL1512.Contig2_TBA	728	gi|168018221|ref|XP_001761645.1|	4e-90	sp|Q9LJU7|PPA18_ARATH	2e-67	--	--	--	--	--	--
CL1513.Contig1_TBA	1967	gi|255563590|ref|XP_002522797.1|	1e-73	sp|Q9LK50|AB26G_ARATH	2e-73	YCR011c_2	3e-31	COG1131	K05681	3e-37	cme:CMS467C
CL1513.Contig2_TBA	1866	gi|255563590|ref|XP_002522797.1|	1e-62	sp|Q9LK50|AB26G_ARATH	9e-63	YDR011w_3	1e-20	COG1131	K12843	6e-24	vvi:100248403
CL1513.Contig3_TBA	1668	gi|255563590|ref|XP_002522797.1|	1e-62	sp|Q9LK50|AB26G_ARATH	8e-63	YDR011w_3	1e-20	COG1131	K12843	6e-24	vvi:100248403
CL1513.Contig4_TBA	2057	gi|255563590|ref|XP_002522797.1|	8e-76	sp|Q9LK50|AB26G_ARATH	1e-74	YCR011c_2	2e-30	COG1131	K05681	7e-38	cme:CMS467C
CL1513.Contig5_TBA	1230	gi|255563590|ref|XP_002522797.1|	4e-76	sp|Q9LK50|AB26G_ARATH	7e-75	YCR011c_2	1e-30	COG1131	K05681	4e-38	cme:CMS467C
CL1513.Contig6_TBA	1140	gi|255563590|ref|XP_002522797.1|	8e-74	sp|Q9LK50|AB26G_ARATH	9e-74	YCR011c_2	1e-31	COG1131	K05681	2e-37	cme:CMS467C
CL1513.Contig7_TBA	1859	gi|255563590|ref|XP_002522797.1|	7e-76	sp|Q9LK50|AB26G_ARATH	1e-74	YCR011c_2	2e-30	COG1131	K05681	6e-38	cme:CMS467C
CL1513.Contig8_TBA	1769	gi|255563590|ref|XP_002522797.1|	1e-73	sp|Q9LK50|AB26G_ARATH	2e-73	YCR011c_2	2e-31	COG1131	K05681	3e-37	cme:CMS467C
CL1513.Contig9_TBA	1039	gi|255563590|ref|XP_002522797.1|	8e-63	sp|Q9LK50|AB26G_ARATH	4e-63	YDR011w_3	6e-21	COG1131	K12843	3e-24	vvi:100248403
CL1514.Contig1_TBA	1202	--	--	--	--	--	--	--	--	--	--
CL1514.Contig2_TBA	1048	--	--	--	--	--	--	--	--	--	--
CL1515.Contig1_TBA	2129	gi|168053591|ref|XP_001779219.1|	1e-163	--	--	--	--	--	--	--	--
CL1515.Contig2_TBA	1997	gi|168053591|ref|XP_001779219.1|	1e-163	--	--	--	--	--	--	--	--
CL1516.Contig1_TBA	955	gi|168056220|ref|XP_001780119.1|	1e-44	--	--	--	--	--	--	--	--
CL1516.Contig2_TBA	862	gi|168056220|ref|XP_001780119.1|	9e-45	--	--	--	--	--	--	--	--
CL1517.Contig1_TBA	1471	gi|168043878|ref|XP_001774410.1|	0	--	--	lin0484	2e-54	COG0820	K06941	2e-49	smo:SELMODRAFT_179299
CL1517.Contig2_TBA	690	gi|168043878|ref|XP_001774410.1|	3e-44	--	--	YPO2882	2e-15	COG0820	K06941	8e-15	olu:OSTLU_12087
CL1517.Contig3_TBA	1439	gi|302810701|ref|XP_002987041.1|	2e-116	--	--	lin0484	8e-48	COG0820	K06941	3e-43	smo:SELMODRAFT_179299
CL1518.Contig1_TBA	2074	gi|168067594|ref|XP_001785697.1|	0	--	--	SPAC22F8.10c	3e-104	COG5182	K12829	0	ppp:PHYPADRAFT_201031
CL1518.Contig2_TBA	1966	gi|168067594|ref|XP_001785697.1|	0	--	--	SPAC22F8.10c	3e-104	COG5182	K12829	0	ppp:PHYPADRAFT_201031
CL1519.Contig1_TBA	1010	gi|168032710|ref|XP_001768861.1|	9e-64	--	--	--	--	--	--	--	--
CL1519.Contig2_TBA	512	gi|168032710|ref|XP_001768861.1|	2e-40	--	--	--	--	--	--	--	--
CL152.Contig1_TBA	480	--	--	--	--	--	--	--	--	--	--
CL152.Contig2_TBA	594	--	--	--	--	--	--	--	--	--	--
CL152.Contig3_TBA	709	--	--	--	--	--	--	--	--	--	--
CL1520.Contig1_TBA	272	--	--	--	--	--	--	--	--	--	--
CL1521.Contig1_TBA	759	gi|168027435|ref|XP_001766235.1|	6e-50	--	--	--	--	--	--	--	--
CL1521.Contig2_TBA	1079	gi|168027435|ref|XP_001766235.1|	5e-86	--	--	--	--	--	--	--	--
CL1521.Contig3_TBA	832	gi|168027435|ref|XP_001766235.1|	1e-44	--	--	--	--	--	--	--	--
CL1521.Contig4_TBA	1152	gi|168027435|ref|XP_001766235.1|	2e-80	--	--	--	--	--	--	--	--
CL1522.Contig1_TBA	313	gi|168052317|ref|XP_001778597.1|	6e-42	sp|Q9SZD1|TCX5_ARATH	1e-21	--	--	--	--	--	--
CL1522.Contig2_TBA	332	gi|168052317|ref|XP_001778597.1|	4e-49	sp|Q9SZD1|TCX5_ARATH	1e-21	--	--	--	--	--	--
CL1523.Contig1_TBA	401	gi|167998640|ref|XP_001752026.1|	2e-36	--	--	--	--	--	--	--	--
CL1523.Contig2_TBA	1016	gi|167998640|ref|XP_001752026.1|	4e-86	--	--	--	--	--	--	--	--
CL1524.Contig1_TBA	887	gi|168002531|ref|XP_001753967.1|	2e-54	sp|Q9STT2|VPS29_ARATH	4e-48	SPAC15E1.06	1e-20	COG0622	K07095	2e-55	ppp:PHYPADRAFT_202685
CL1524.Contig2_TBA	1075	gi|168002531|ref|XP_001753967.1|	9e-102	sp|Q9STT2|VPS29_ARATH	3e-90	SPAC15E1.06	2e-44	COG0622	K07095	7e-103	ppp:PHYPADRAFT_202685
CL1525.Contig1_TBA	4341	gi|168008033|ref|XP_001756712.1|	0	sp|Q9LUG9|MD33A_ARATH	2e-134	SPAC2E1P5.04c	5e-44	COG5029	K11713	3e-150	ppp:PHYPADRAFT_118171
CL1525.Contig2_TBA	4416	gi|168008033|ref|XP_001756712.1|	0	sp|Q9LUG9|MD33A_ARATH	2e-134	SPAC2E1P5.04c	2e-40	COG5029	K11713	2e-147	ppp:PHYPADRAFT_118171
CL1526.Contig1_TBA	377	--	--	--	--	--	--	--	--	--	--
CL1527.Contig1_TBA	615	gi|225426518|ref|XP_002271830.1|	3e-13	sp|Q43609|COMT1_PRUDU	8e-14	--	--	--	K05279	6e-13	ath:AT5G54160
CL1529.Contig1_TBA	1829	gi|168007871|ref|XP_001756631.1|	1e-31	--	--	--	--	--	--	--	--
CL1529.Contig2_TBA	1875	gi|168007871|ref|XP_001756631.1|	1e-31	--	--	--	--	--	--	--	--
CL1529.Contig3_TBA	1921	gi|168007871|ref|XP_001756631.1|	1e-31	--	--	--	--	--	--	--	--
CL1529.Contig4_TBA	717	gi|168007871|ref|XP_001756631.1|	3e-32	--	--	--	--	--	--	--	--
CL153.Contig1_TBA	347	--	--	--	--	--	--	--	--	--	--
CL153.Contig2_TBA	605	--	--	--	--	--	--	--	--	--	--
CL1530.Contig1_TBA	1722	gi|168049630|ref|XP_001777265.1|	0	sp|Q84LK0|MSH1_ARATH	2e-14	all0049	2e-89	COG1193	K07456	9e-77	ppp:PHYPADRAFT_186791
CL1530.Contig2_TBA	601	gi|168049630|ref|XP_001777265.1|	4e-49	--	--	all0049	5e-06	COG1193	--	--	--
CL1531.Contig1_TBA	527	gi|168048360|ref|XP_001776635.1|	1e-35	sp|Q9SIZ8|RKP_ARATH	7e-07	--	--	--	K12169	9e-07	pop:POPTR_217827
CL1531.Contig2_TBA	639	gi|168048360|ref|XP_001776635.1|	3e-56	sp|Q9SIZ8|RKP_ARATH	1e-06	--	--	--	K14964	9e-10	vvi:100255238
CL1531.Contig3_TBA	1848	gi|168048360|ref|XP_001776635.1|	6e-173	sp|Q9SIZ8|RKP_ARATH	7e-12	--	--	--	K12169	9e-12	aly:ARALYDRAFT_481065
CL1531.Contig4_TBA	1736	gi|168048360|ref|XP_001776635.1|	4e-152	sp|Q9SIZ8|RKP_ARATH	7e-12	--	--	--	K12169	8e-12	aly:ARALYDRAFT_481065
CL1532.Contig1_TBA	1150	gi|302768084|ref|XP_002967462.1|	1e-97	sp|Q9XIE6|ALA3_ARATH	6e-66	YER166w	1e-68	COG0474	K01530	3e-68	vcn:VOLCADRAFT_95397
CL1532.Contig2_TBA	697	gi|302768084|ref|XP_002967462.1|	2e-46	sp|Q9XIE6|ALA3_ARATH	1e-32	YER166w	9e-36	COG0474	K14802	1e-35	vcn:VOLCADRAFT_104891
CL1533.Contig10_TBA	2493	gi|168052503|ref|XP_001778689.1|	9e-158	--	--	--	--	--	--	--	--
CL1533.Contig11_TBA	2165	gi|168040329|ref|XP_001772647.1|	1e-165	sp|Q9SN46|LRX5_ARATH	4e-07	--	--	--	--	--	--
CL1533.Contig12_TBA	1959	gi|168052503|ref|XP_001778689.1|	1e-168	--	--	--	--	--	--	--	--
CL1533.Contig13_TBA	1934	gi|168052503|ref|XP_001778689.1|	1e-166	--	--	--	--	--	--	--	--
CL1533.Contig14_TBA	1917	gi|168040329|ref|XP_001772647.1|	3e-162	--	--	--	--	--	--	--	--
CL1533.Contig15_TBA	2167	gi|168052503|ref|XP_001778689.1|	2e-168	sp|Q9SN46|LRX5_ARATH	4e-07	--	--	--	--	--	--
CL1533.Contig16_TBA	2182	gi|168052503|ref|XP_001778689.1|	1e-166	sp|Q9SN46|LRX5_ARATH	4e-07	--	--	--	--	--	--
CL1533.Contig17_TBA	1942	gi|168040329|ref|XP_001772647.1|	6e-164	--	--	--	--	--	--	--	--
CL1533.Contig18_TBA	1902	gi|168040329|ref|XP_001772647.1|	4e-164	--	--	--	--	--	--	--	--
CL1533.Contig19_TBA	2453	gi|168052503|ref|XP_001778689.1|	8e-158	--	--	--	--	--	--	--	--
CL1533.Contig1_TBA	892	gi|168040329|ref|XP_001772647.1|	2e-10	--	--	--	--	--	--	--	--
CL1533.Contig20_TBA	2468	gi|168052503|ref|XP_001778689.1|	6e-156	--	--	--	--	--	--	--	--
CL1533.Contig2_TBA	1757	gi|168040329|ref|XP_001772647.1|	1e-161	--	--	--	--	--	--	--	--
CL1533.Contig3_TBA	1742	gi|168040329|ref|XP_001772647.1|	2e-163	--	--	--	--	--	--	--	--
CL1533.Contig4_TBA	1957	gi|168040329|ref|XP_001772647.1|	4e-162	--	--	--	--	--	--	--	--
CL1533.Contig5_TBA	2508	gi|168052503|ref|XP_001778689.1|	6e-156	--	--	--	--	--	--	--	--
CL1533.Contig6_TBA	1919	gi|168052503|ref|XP_001778689.1|	1e-168	--	--	--	--	--	--	--	--
CL1533.Contig7_TBA	2716	gi|168052503|ref|XP_001778689.1|	7e-156	sp|Q9SN46|LRX5_ARATH	5e-07	--	--	--	--	--	--
CL1533.Contig8_TBA	2701	gi|168052503|ref|XP_001778689.1|	9e-158	sp|Q9SN46|LRX5_ARATH	5e-07	--	--	--	--	--	--
CL1533.Contig9_TBA	2150	gi|168040329|ref|XP_001772647.1|	1e-167	sp|Q9SN46|LRX5_ARATH	4e-07	--	--	--	--	--	--
CL1534.Contig1_TBA	1070	gi|168007478|ref|XP_001756435.1|	8e-74	--	--	--	--	--	K10625	6e-75	ppp:PHYPADRAFT_69230
CL1534.Contig2_TBA	1448	gi|167998416|ref|XP_001751914.1|	5e-98	--	--	--	--	--	K10625	2e-97	ppp:PHYPADRAFT_69230
CL1534.Contig3_TBA	1012	gi|168007478|ref|XP_001756435.1|	2e-65	--	--	--	--	--	K10625	2e-66	ppp:PHYPADRAFT_69230
CL1535.Contig1_TBA	454	gi|167999863|ref|XP_001752636.1|	1e-28	--	--	--	--	--	--	--	--
CL1536.Contig1_TBA	1288	gi|168045671|ref|XP_001775300.1|	7e-35	sp|Q94C11|SUGP1_ARATH	8e-06	--	--	--	K13094	3e-07	vvi:100250662
CL1536.Contig2_TBA	1275	gi|168045671|ref|XP_001775300.1|	7e-35	sp|Q94C11|SUGP1_ARATH	8e-06	--	--	--	K13094	3e-07	vvi:100250662
CL1536.Contig3_TBA	1216	gi|168045671|ref|XP_001775300.1|	6e-35	sp|Q94C11|SUGP1_ARATH	8e-06	--	--	--	K13094	3e-07	vvi:100250662
CL1536.Contig4_TBA	1229	gi|168045671|ref|XP_001775300.1|	6e-35	sp|Q94C11|SUGP1_ARATH	8e-06	--	--	--	K13094	3e-07	vvi:100250662
CL1537.Contig1_TBA	2054	gi|168017758|ref|XP_001761414.1|	1e-46	sp|P33625|TBA_EUGGR	4e-46	SPBC16A3.15c	6e-34	COG5023	K07374	4e-46	ppp:PHYPADRAFT_136749
CL1537.Contig2_TBA	1552	gi|168017758|ref|XP_001761414.1|	5e-48	sp|P33625|TBA_EUGGR	1e-47	SPBC16A3.15c	2e-35	COG5023	K07374	1e-47	ppp:PHYPADRAFT_136749
CL1538.Contig1_TBA	555	gi|168000883|ref|XP_001753145.1|	5e-20	sp|O82500|Y4117_ARATH	2e-06	--	--	--	--	--	--
CL1538.Contig2_TBA	1959	gi|168000883|ref|XP_001753145.1|	2e-65	sp|Q40392|TMVRN_NICGU	9e-21	--	--	--	--	--	--
CL1538.Contig3_TBA	2091	gi|168000883|ref|XP_001753145.1|	1e-68	sp|Q40392|TMVRN_NICGU	1e-20	--	--	--	--	--	--
CL1538.Contig4_TBA	1841	gi|168000883|ref|XP_001753145.1|	4e-54	sp|Q40392|TMVRN_NICGU	9e-17	--	--	--	--	--	--
CL1538.Contig5_TBA	1973	gi|168000883|ref|XP_001753145.1|	2e-57	sp|Q40392|TMVRN_NICGU	9e-17	--	--	--	--	--	--
CL1539.Contig1_TBA	725	gi|168041498|ref|XP_001773228.1|	5e-130	sp|O22609|DEGP1_ARATH	1e-118	TP0773	3e-53	COG0265	K01362	4e-119	osa:4339651
CL1539.Contig2_TBA	1613	gi|168041498|ref|XP_001773228.1|	5e-176	sp|O22609|DEGP1_ARATH	1e-161	TP0773	8e-65	COG0265	K01362	2e-161	osa:4339651
CL154.Contig1_TBA	235	--	--	--	--	--	--	--	--	--	--
CL154.Contig2_TBA	208	--	--	--	--	--	--	--	--	--	--
CL1540.Contig1_TBA	889	gi|168023077|ref|XP_001764065.1|	3e-125	sp|Q9LKI7|TCPG_THAWE	8e-15	YFR019w_2	5e-23	COG0459	K00921	3e-126	ppp:PHYPADRAFT_210788
CL1540.Contig2_TBA	1052	gi|168013030|ref|XP_001759204.1|	3e-150	sp|Q9LKI7|TCPG_THAWE	1e-14	YFR019w_2	6e-23	COG0459	K00921	2e-151	ppp:PHYPADRAFT_121474
CL1541.Contig1_TBA	544	gi|470107057|ref|XP_004289867.1|	6e-18	sp|Q9SKR2|SYT1_ARATH	4e-13	YOR086c	1e-11	COG5038	--	--	--
CL1542.Contig1_TBA	287	--	--	--	--	--	--	--	--	--	--
CL1542.Contig2_TBA	295	--	--	--	--	--	--	--	--	--	--
CL1543.Contig1_TBA	360	gi|168047520|ref|XP_001776218.1|	9e-06	--	--	--	--	--	--	--	--
CL1543.Contig2_TBA	451	gi|168041725|ref|XP_001773341.1|	4e-28	--	--	--	--	--	--	--	--
CL1544.Contig1_TBA	1028	gi|168067242|ref|XP_001785532.1|	1e-152	sp|Q1W2L8|GSH1_TOBAC	5e-134	CC3414	3e-99	COG3572	K01919	1e-153	ppp:PHYPADRAFT_173526
CL1544.Contig2_TBA	1253	gi|168067242|ref|XP_001785532.1|	2e-148	sp|Q1W2L8|GSH1_TOBAC	9e-130	CC3414	6e-95	COG3572	K01919	2e-149	ppp:PHYPADRAFT_173526
CL1544.Contig3_TBA	499	gi|168067242|ref|XP_001785532.1|	8e-67	sp|Q6Z3A3|GSH1B_ORYSJ	5e-61	XF1428	2e-52	COG3572	K01919	8e-68	ppp:PHYPADRAFT_173526
CL1544.Contig4_TBA	1178	gi|168067242|ref|XP_001785532.1|	1e-152	sp|Q1W2L8|GSH1_TOBAC	5e-134	CC3414	3e-99	COG3572	K01919	1e-153	ppp:PHYPADRAFT_173526
CL1544.Contig5_TBA	1103	gi|168067242|ref|XP_001785532.1|	2e-148	sp|Q1W2L8|GSH1_TOBAC	7e-130	CC3414	5e-95	COG3572	K01919	2e-149	ppp:PHYPADRAFT_173526
CL1545.Contig1_TBA	3890	gi|18077581|emb|CAC95163.1|	0	sp|Q8L6J5|RPO1B_TOBAC	0	SPAC26H5.12	3e-146	COG5108	K10908	0	ppp:PHYPADRAFT_196123
CL1545.Contig2_TBA	3674	gi|18077581|emb|CAC95163.1|	0	sp|Q8L6J5|RPO1B_TOBAC	0	SPAC26H5.12	3e-146	COG5108	K10908	0	ppp:PHYPADRAFT_196123
CL1546.Contig1_TBA	283	gi|168033010|ref|XP_001769010.1|	3e-42	sp|Q8L7E9|MCAC1_ARATH	6e-35	--	--	--	--	--	--
CL1546.Contig2_TBA	1437	gi|168033010|ref|XP_001769010.1|	8e-107	sp|Q8L7E9|MCAC1_ARATH	4e-58	--	--	--	--	--	--
CL1546.Contig3_TBA	1235	gi|168033010|ref|XP_001769010.1|	6e-107	sp|Q8L7E9|MCAC1_ARATH	3e-58	--	--	--	--	--	--
CL1547.Contig10_TBA	1778	gi|168028139|ref|XP_001766586.1|	8e-178	--	--	alr3353	2e-26	COG0739	--	--	--
CL1547.Contig11_TBA	2202	gi|168028139|ref|XP_001766586.1|	0	--	--	alr3353	2e-26	COG0739	--	--	--
CL1547.Contig12_TBA	1380	gi|168028139|ref|XP_001766586.1|	4e-173	--	--	alr3353	1e-22	COG0739	--	--	--
CL1547.Contig1_TBA	2366	gi|168028139|ref|XP_001766586.1|	0	--	--	alr3353	1e-28	COG0739	--	--	--
CL1547.Contig2_TBA	2147	gi|168028139|ref|XP_001766586.1|	0	--	--	alr3353	1e-28	COG0739	--	--	--
CL1547.Contig3_TBA	2308	gi|168028139|ref|XP_001766586.1|	0	--	--	alr3353	1e-28	COG0739	--	--	--
CL1547.Contig4_TBA	2527	gi|168028139|ref|XP_001766586.1|	0	--	--	alr3353	2e-28	COG0739	--	--	--
CL1547.Contig5_TBA	1983	gi|168028139|ref|XP_001766586.1|	0	--	--	alr3353	2e-26	COG0739	--	--	--
CL1547.Contig6_TBA	2103	gi|168028139|ref|XP_001766586.1|	0	--	--	alr3353	1e-28	COG0739	--	--	--
CL1547.Contig7_TBA	1822	gi|168028139|ref|XP_001766586.1|	0	--	--	alr3353	2e-26	COG0739	--	--	--
CL1547.Contig8_TBA	1939	gi|168028139|ref|XP_001766586.1|	1e-177	--	--	alr3353	2e-26	COG0739	--	--	--
CL1547.Contig9_TBA	2264	gi|168028139|ref|XP_001766586.1|	0	--	--	alr3353	1e-28	COG0739	--	--	--
CL1548.Contig1_TBA	289	gi|168026218|ref|XP_001765629.1|	7e-35	sp|Q9SEU4|SR33_ARATH	2e-07	YDR429c	6e-09	COG0724	K03248	5e-36	ppp:PHYPADRAFT_164814
CL1548.Contig2_TBA	1189	gi|168056189|ref|XP_001780104.1|	2e-142	sp|Q9SEU4|SR33_ARATH	1e-10	YDR429c	8e-30	COG0724	K03248	2e-143	ppp:PHYPADRAFT_196691
CL1548.Contig3_TBA	451	gi|168056189|ref|XP_001780104.1|	7e-57	--	--	--	--	--	K03248	8e-58	ppp:PHYPADRAFT_196691
CL1549.Contig1_TBA	634	gi|168024137|ref|XP_001764593.1|	6e-65	sp|C0LGG8|Y5343_ARATH	8e-41	MYPU_6850	9e-11	COG0515	K04733	1e-33	smo:SELMODRAFT_159261
CL1549.Contig2_TBA	498	gi|168024137|ref|XP_001764593.1|	2e-35	sp|C0LGG8|Y5343_ARATH	5e-23	--	--	--	K00924	7e-16	aly:ARALYDRAFT_313416
CL155.Contig1_TBA	2011	gi|168054256|ref|XP_001779548.1|	1e-111	sp|Q9MUK5|TOC64_PEA	2e-16	ECU09g1180	2e-10	COG0457	K04460	2e-13	gmx:100806083
CL155.Contig2_TBA	2032	gi|168054256|ref|XP_001779548.1|	1e-110	sp|Q9MUK5|TOC64_PEA	2e-16	ECU09g1180	2e-10	COG0457	K04460	2e-13	gmx:100806083
CL1550.Contig1_TBA	763	gi|168026633|ref|XP_001765836.1|	7e-45	--	--	--	--	--	--	--	--
CL1552.Contig1_TBA	1882	gi|124359876|gb|ABN06170.1|	5e-123	sp|Q9FN03|UVR8_ARATH	1e-43	SPBC557.03c	4e-27	COG5184	K11493	7e-22	ota:Ot03g05690
CL1552.Contig2_TBA	1604	gi|124359876|gb|ABN06170.1|	4e-123	sp|Q9FN03|UVR8_ARATH	1e-43	SPBC557.03c	3e-27	COG5184	K11493	6e-22	ota:Ot03g05690
CL1553.Contig1_TBA	2255	gi|168021353|ref|XP_001763206.1|	3e-156	sp|Q9FMY1|C86B1_ARATH	1e-100	AGc2890	2e-26	COG2124	K00517	2e-103	ath:AT3G56630
CL1553.Contig2_TBA	2120	gi|168021353|ref|XP_001763206.1|	3e-156	sp|Q9FMY1|C86B1_ARATH	9e-101	AGc2890	2e-26	COG2124	K00517	2e-103	ath:AT3G56630
CL1553.Contig3_TBA	2195	gi|168021353|ref|XP_001763206.1|	3e-156	sp|Q9FMY1|C86B1_ARATH	1e-100	AGc2890	2e-26	COG2124	K00517	2e-103	ath:AT3G56630
CL1554.Contig1_TBA	547	gi|168006227|ref|XP_001755811.1|	2e-63	sp|Q9FLN4|RK27_ARATH	7e-46	asl0146	4e-26	COG0211	K02899	1e-63	ppp:PHYPADRAFT_168116
CL1554.Contig2_TBA	496	gi|168006227|ref|XP_001755811.1|	3e-59	sp|P30155|RK27_TOBAC	9e-44	asl0146	4e-26	COG0211	K02899	4e-59	ppp:PHYPADRAFT_168116
CL1555.Contig1_TBA	813	gi|168032532|ref|XP_001768772.1|	1e-46	--	--	--	--	--	--	--	--
CL1556.Contig1_TBA	656	--	--	--	--	--	--	--	--	--	--
CL1556.Contig2_TBA	922	--	--	--	--	--	--	--	--	--	--
CL1556.Contig3_TBA	710	--	--	--	--	--	--	--	--	--	--
CL1556.Contig4_TBA	860	--	--	--	--	--	--	--	--	--	--
CL1556.Contig5_TBA	772	--	--	--	--	--	--	--	--	--	--
CL1557.Contig1_TBA	2168	--	--	--	--	--	--	--	--	--	--
CL1557.Contig2_TBA	1923	--	--	--	--	--	--	--	--	--	--
CL1557.Contig3_TBA	2009	--	--	--	--	--	--	--	--	--	--
CL1557.Contig4_TBA	2260	--	--	--	--	--	--	--	--	--	--
CL1557.Contig5_TBA	2101	--	--	--	--	--	--	--	--	--	--
CL1557.Contig6_TBA	1831	--	--	--	--	--	--	--	--	--	--
CL1557.Contig7_TBA	2082	--	--	--	--	--	--	--	--	--	--
CL1557.Contig8_TBA	1990	--	--	--	--	--	--	--	--	--	--
CL1558.Contig1_TBA	806	gi|168032025|ref|XP_001768520.1|	2e-19	--	--	--	--	--	--	--	--
CL1559.Contig1_TBA	547	gi|168054452|ref|XP_001779645.1|	6e-14	sp|Q43681|NLTP_VIGUN	2e-07	--	--	--	K02605	9e-13	smo:SELMODRAFT_427211
CL156.Contig1_TBA	261	gi|302753266|ref|XP_002960057.1|	4e-19	--	--	--	--	--	--	--	--
CL1560.Contig1_TBA	1731	gi|224058689|ref|XP_002299604.1|	1e-21	--	--	SPAC31G5.15_2	8e-18	COG0688	K01613	1e-22	pop:POPTR_640632
CL1560.Contig2_TBA	722	gi|224058689|ref|XP_002299604.1|	1e-12	--	--	SPAC31G5.15_2	1e-06	COG0688	K01613	1e-13	pop:POPTR_640632
CL1561.Contig1_TBA	1446	gi|168034252|ref|XP_001769627.1|	1e-120	sp|Q9LT17|BBR_ARATH	5e-64	XF1267	1e-08	COG5297	K11323	1e-15	vcn:VOLCADRAFT_121342
CL1561.Contig2_TBA	1480	gi|168034252|ref|XP_001769627.1|	1e-120	sp|Q9LT17|BBR_ARATH	5e-64	XF1267	1e-08	COG5297	K11323	1e-15	vcn:VOLCADRAFT_121342
CL1562.Contig1_TBA	1296	gi|168038996|ref|XP_001771985.1|	1e-94	sp|Q8GWR0|COX11_ARATH	2e-83	SPAC1420.04c_2	2e-47	COG3175	K02258	1e-95	ppp:PHYPADRAFT_138119
CL1562.Contig2_TBA	758	gi|168038996|ref|XP_001771985.1|	3e-70	sp|Q8GWR0|COX11_ARATH	2e-62	SPAC1420.04c_2	4e-36	COG3175	K02258	3e-71	ppp:PHYPADRAFT_138119
CL1563.Contig1_TBA	773	gi|357455581|ref|XP_003598071.1|	8e-07	sp|Q07202|CORA_MEDSA	5e-28	XF0818	2e-22	COG2730	K12741	7e-18	ath:AT5G40490
CL1563.Contig2_TBA	430	gi|413951846|gb|AFW84495.1|	6e-23	sp|Q07202|CORA_MEDSA	1e-30	XF0818	1e-27	COG2730	K11596	1e-21	cre:CHLREDRAFT_18730
CL1564.Contig1_TBA	1034	gi|294463085|gb|ADE77080.1|	1e-31	sp|Q84K34|SIL10_ARATH	2e-29	--	--	--	K04506	3e-26	bdi:100838500
CL1564.Contig2_TBA	831	gi|294463085|gb|ADE77080.1|	3e-23	sp|Q9FKD7|SINL7_ARATH	1e-21	--	--	--	K04506	3e-19	bdi:100838500
CL1564.Contig3_TBA	341	--	--	--	--	--	--	--	--	--	--
CL1565.Contig1_TBA	1052	gi|168008367|ref|XP_001756878.1|	3e-62	sp|Q60EQ4|NFYB3_ORYSJ	4e-54	YBL021c	2e-31	COG2036	K08065	3e-59	smo:SELMODRAFT_450037
CL1565.Contig2_TBA	1197	gi|168008367|ref|XP_001756878.1|	3e-62	sp|Q60EQ4|NFYB3_ORYSJ	7e-55	YBL021c	2e-31	COG2036	K08065	7e-59	smo:SELMODRAFT_450037
CL1565.Contig3_TBA	1142	gi|168008367|ref|XP_001756878.1|	3e-62	sp|Q60EQ4|NFYB3_ORYSJ	6e-55	YBL021c	2e-31	COG2036	K08065	7e-59	smo:SELMODRAFT_450037
CL1565.Contig4_TBA	1216	gi|168008367|ref|XP_001756878.1|	3e-62	sp|Q60EQ4|NFYB3_ORYSJ	7e-55	YBL021c	2e-31	COG2036	K08065	7e-59	smo:SELMODRAFT_450037
CL1565.Contig5_TBA	1049	gi|168008367|ref|XP_001756878.1|	3e-62	sp|Q60EQ4|NFYB3_ORYSJ	4e-54	YBL021c	2e-31	COG2036	K08065	3e-59	smo:SELMODRAFT_450037
CL1565.Contig6_TBA	477	--	--	--	--	--	--	--	--	--	--
CL1565.Contig7_TBA	1107	gi|168008367|ref|XP_001756878.1|	3e-62	sp|Q60EQ4|NFYB3_ORYSJ	4e-54	YBL021c	2e-31	COG2036	K08065	3e-59	smo:SELMODRAFT_450037
CL1565.Contig8_TBA	1104	gi|168008367|ref|XP_001756878.1|	3e-62	sp|Q60EQ4|NFYB3_ORYSJ	4e-54	YBL021c	2e-31	COG2036	K08065	3e-59	smo:SELMODRAFT_450037
CL1565.Contig9_TBA	1271	gi|168008367|ref|XP_001756878.1|	4e-62	sp|Q60EQ4|NFYB3_ORYSJ	7e-55	YBL021c	3e-31	COG2036	K08065	8e-59	smo:SELMODRAFT_450037
CL1566.Contig1_TBA	1427	gi|162659805|gb|EDQ48122.1|	3e-10	--	--	YPR193c	1e-05	COG0454	--	--	--
CL1566.Contig2_TBA	848	--	--	--	--	--	--	--	--	--	--
CL1566.Contig3_TBA	553	--	--	--	--	--	--	--	--	--	--
CL1566.Contig4_TBA	1132	gi|162659805|gb|EDQ48122.1|	2e-10	--	--	YPR193c	7e-06	COG0454	--	--	--
CL1567.Contig1_TBA	866	--	--	--	--	--	--	--	--	--	--
CL1568.Contig1_TBA	2109	gi|226069328|dbj|BAH36888.1|	1e-175	sp|Q8S4P6|EZ1_MAIZE	4e-60	--	--	--	K11430	1e-158	ppp:PHYPADRAFT_187038
CL1568.Contig2_TBA	2032	gi|226069328|dbj|BAH36888.1|	2e-180	sp|Q8S4P6|EZ1_MAIZE	3e-64	--	--	--	K11430	2e-163	ppp:PHYPADRAFT_187038
CL1569.Contig1_TBA	1396	gi|168032513|ref|XP_001768763.1|	6e-164	--	--	BS_tgt	2e-30	COG0343	K15407	5e-165	ppp:PHYPADRAFT_232560
CL1569.Contig2_TBA	1303	gi|168032513|ref|XP_001768763.1|	5e-147	--	--	L0361	9e-24	COG0343	K15407	4e-148	ppp:PHYPADRAFT_232560
CL157.Contig1_TBA	1135	gi|168024572|ref|XP_001764810.1|	5e-122	--	--	--	--	--	K12858	7e-06	sbi:SORBI_01g010590
CL157.Contig2_TBA	1113	gi|168024572|ref|XP_001764810.1|	1e-122	--	--	--	--	--	K08827	3e-06	rcu:RCOM_0353130
CL1570.Contig1_TBA	1272	gi|168011787|ref|XP_001758584.1|	2e-58	sp|P92995|GLT1_ARATH	3e-41	--	--	--	--	--	--
CL1571.Contig1_TBA	1479	gi|168028009|ref|XP_001766521.1|	6e-149	sp|Q9LHQ6|OCT4_ARATH	1e-103	SMa1447	1e-20	COG0477	K08202	3e-48	vcn:VOLCADRAFT_95576
CL1571.Contig2_TBA	1825	gi|168028009|ref|XP_001766521.1|	0	sp|Q9LHQ6|OCT4_ARATH	1e-146	SMa1447	2e-24	COG0477	K08202	2e-59	vcn:VOLCADRAFT_95576
CL1571.Contig3_TBA	1877	gi|168028009|ref|XP_001766521.1|	0	sp|Q9LHQ6|OCT4_ARATH	1e-146	SMa1447	2e-24	COG0477	K08202	2e-59	vcn:VOLCADRAFT_95576
CL1571.Contig4_TBA	2033	gi|168028009|ref|XP_001766521.1|	0	sp|Q9LHQ6|OCT4_ARATH	1e-146	SMa1447	2e-24	COG0477	K08202	2e-59	vcn:VOLCADRAFT_95576
CL1572.Contig1_TBA	383	gi|168025882|ref|XP_001765462.1|	1e-12	--	--	--	--	--	--	--	--
CL1572.Contig2_TBA	751	gi|168025882|ref|XP_001765462.1|	6e-60	--	--	BS_ykfB	8e-12	COG4948	K14759	3e-07	ota:Ot17g02440
CL1573.Contig1_TBA	851	gi|168061585|ref|XP_001782768.1|	1e-46	sp|Q9ZW88|FBL34_ARATH	1e-34	--	--	--	--	--	--
CL1573.Contig2_TBA	1049	gi|168061585|ref|XP_001782768.1|	2e-46	sp|Q9ZW88|FBL34_ARATH	1e-34	--	--	--	--	--	--
CL1573.Contig3_TBA	678	gi|168061585|ref|XP_001782768.1|	1e-46	sp|Q9ZW88|FBL34_ARATH	8e-35	--	--	--	--	--	--
CL1573.Contig4_TBA	930	gi|168061585|ref|XP_001782768.1|	1e-46	sp|Q9ZW88|FBL34_ARATH	1e-34	--	--	--	--	--	--
CL1574.Contig1_TBA	319	--	--	--	--	--	--	--	--	--	--
CL1574.Contig2_TBA	236	--	--	--	--	--	--	--	--	--	--
CL1575.Contig1_TBA	1712	gi|168048467|ref|XP_001776688.1|	1e-152	sp|Q9FLV9|SLAH3_ARATH	4e-81	STM1609	2e-19	COG1275	--	--	--
CL1575.Contig2_TBA	1642	gi|168048467|ref|XP_001776688.1|	1e-152	sp|Q9FLV9|SLAH3_ARATH	4e-81	STM1609	2e-19	COG1275	--	--	--
CL1576.Contig1_TBA	998	gi|168059257|ref|XP_001781620.1|	2e-116	sp|Q9SSE8|GLYT1_ARATH	3e-18	--	--	--	--	--	--
CL1576.Contig2_TBA	1825	gi|168059257|ref|XP_001781620.1|	3e-152	sp|Q8S1X7|GT15_ORYSJ	9e-25	--	--	--	--	--	--
CL1576.Contig3_TBA	1351	gi|168004467|ref|XP_001754933.1|	1e-126	sp|Q8S1X9|GT13_ORYSJ	4e-19	--	--	--	--	--	--
CL1577.Contig1_TBA	811	gi|168028019|ref|XP_001766526.1|	2e-77	sp|Q9SZN1|VATB2_ARATH	1e-69	YBR127c	8e-54	COG1156	K02147	2e-78	ppp:PHYPADRAFT_106587
CL1577.Contig2_TBA	1912	gi|168028019|ref|XP_001766526.1|	0	sp|Q9SZN1|VATB2_ARATH	0	YBR127c	0	COG1156	K02147	0	ppp:PHYPADRAFT_106587
CL1577.Contig3_TBA	2053	gi|168028019|ref|XP_001766526.1|	0	sp|Q9SZN1|VATB2_ARATH	0	YBR127c	0	COG1156	K02147	0	ppp:PHYPADRAFT_106587
CL1578.Contig1_TBA	395	--	--	--	--	--	--	--	--	--	--
CL1578.Contig2_TBA	225	--	--	--	--	--	--	--	--	--	--
CL1579.Contig1_TBA	512	gi|168059036|ref|XP_001781511.1|	1e-33	sp|O04354|CYB5_BOROF	2e-15	YNL111c	3e-12	COG5274	K00360	3e-15	ppp:PHYPADRAFT_184973
CL1579.Contig2_TBA	313	gi|168059036|ref|XP_001781511.1|	8e-34	sp|O04354|CYB5_BOROF	1e-15	YNL111c	2e-12	COG5274	K00360	1e-15	ppp:PHYPADRAFT_184973
CL1579.Contig3_TBA	490	gi|168059036|ref|XP_001781511.1|	1e-33	sp|O04354|CYB5_BOROF	2e-15	YNL111c	3e-12	COG5274	K00360	3e-15	ppp:PHYPADRAFT_184973
CL158.Contig1_TBA	781	gi|168038990|ref|XP_001771982.1|	5e-76	--	--	--	--	--	--	--	--
CL158.Contig2_TBA	696	gi|168038990|ref|XP_001771982.1|	3e-54	--	--	--	--	--	--	--	--
CL1580.Contig1_TBA	396	--	--	--	--	--	--	--	--	--	--
CL1580.Contig2_TBA	452	--	--	--	--	--	--	--	--	--	--
CL1581.Contig1_TBA	2827	gi|168063803|ref|XP_001783858.1|	0	sp|Q9S9U0|CALSB_ARATH	0	--	--	--	K11000	0	ppp:PHYPADRAFT_175718
CL1581.Contig2_TBA	792	gi|168003551|ref|XP_001754476.1|	2e-136	sp|Q9ZT82|CALSC_ARATH	3e-128	--	--	--	K11000	2e-137	ppp:PHYPADRAFT_175718
CL1582.Contig1_TBA	1382	gi|168009251|ref|XP_001757319.1|	6e-146	--	--	CAC0181	4e-32	COG1680	--	--	--
CL1582.Contig2_TBA	1178	gi|168009251|ref|XP_001757319.1|	3e-116	--	--	yfeW	5e-16	COG1680	--	--	--
CL1583.Contig1_TBA	282	gi|168026033|ref|XP_001765537.1|	1e-16	--	--	--	--	--	--	--	--
CL1584.Contig1_TBA	2114	gi|168056205|ref|XP_001780112.1|	2e-116	--	--	--	--	--	K03107	2e-117	ppp:PHYPADRAFT_196704
CL1584.Contig2_TBA	2095	gi|168056205|ref|XP_001780112.1|	2e-116	--	--	--	--	--	K03107	2e-117	ppp:PHYPADRAFT_196704
CL1584.Contig3_TBA	994	gi|168018623|ref|XP_001761845.1|	1e-18	--	--	--	--	--	--	--	--
CL1584.Contig4_TBA	777	gi|168018623|ref|XP_001761845.1|	1e-18	--	--	--	--	--	--	--	--
CL1584.Contig5_TBA	758	gi|168018623|ref|XP_001761845.1|	1e-18	--	--	--	--	--	--	--	--
CL1584.Contig6_TBA	1013	gi|168018623|ref|XP_001761845.1|	1e-18	--	--	--	--	--	--	--	--
CL1585.Contig1_TBA	1033	gi|168052769|ref|XP_001778812.1|	2e-39	sp|O04716|MSH6_ARATH	2e-08	--	--	--	K08737	5e-08	aly:ARALYDRAFT_912022
CL1585.Contig2_TBA	1310	gi|168052769|ref|XP_001778812.1|	2e-39	sp|O04716|MSH6_ARATH	2e-08	--	--	--	K08737	7e-08	aly:ARALYDRAFT_912022
CL1586.Contig1_TBA	609	gi|168052213|ref|XP_001778545.1|	1e-09	--	--	--	--	--	--	--	--
CL1586.Contig2_TBA	489	--	--	--	--	--	--	--	--	--	--
CL1587.Contig1_TBA	1762	gi|168044879|ref|XP_001774907.1|	2e-178	sp|O04619|ADNT1_ARATH	2e-49	--	--	--	K14684	2e-129	smo:SELMODRAFT_409897
CL1587.Contig2_TBA	915	gi|168044879|ref|XP_001774907.1|	2e-62	sp|P29518|BT1_MAIZE	5e-18	--	--	--	K14684	2e-48	smo:SELMODRAFT_409897
CL1587.Contig3_TBA	1587	gi|168044879|ref|XP_001774907.1|	2e-178	sp|O04619|ADNT1_ARATH	2e-49	--	--	--	K14684	1e-129	smo:SELMODRAFT_409897
CL1587.Contig4_TBA	890	gi|168021361|ref|XP_001763210.1|	1e-36	sp|P29518|BT1_MAIZE	4e-11	--	--	--	K14684	2e-29	smo:SELMODRAFT_409897
CL1587.Contig5_TBA	1746	gi|168044879|ref|XP_001774907.1|	2e-178	sp|O04619|ADNT1_ARATH	2e-49	--	--	--	K14684	2e-129	smo:SELMODRAFT_409897
CL1588.Contig1_TBA	953	gi|255574361|ref|XP_002528094.1|	1e-07	sp|Q7XTT4|NUCL2_ORYSJ	1e-06	SPAC56F8.03	1e-11	COG0532	K03243	5e-19	rcu:RCOM_0643750
CL1589.Contig1_TBA	869	gi|168008980|ref|XP_001757184.1|	6e-97	--	--	YOR131c	2e-22	COG0546	--	--	--
CL1589.Contig2_TBA	893	gi|168008980|ref|XP_001757184.1|	6e-97	--	--	YOR131c	2e-22	COG0546	--	--	--
CL159.Contig1_TBA	2071	gi|168010494|ref|XP_001757939.1|	0	--	--	--	--	--	K14721	0	ppp:PHYPADRAFT_161172
CL159.Contig2_TBA	1475	gi|168010494|ref|XP_001757939.1|	0	--	--	--	--	--	K14721	0	ppp:PHYPADRAFT_161172
CL1590.Contig1_TBA	1297	gi|168029180|ref|XP_001767104.1|	9e-14	--	--	--	--	--	--	--	--
CL1590.Contig2_TBA	2849	gi|168029182|ref|XP_001767105.1|	0	--	--	YLR189c_2	8e-61	COG1819	K05841	0	ppp:PHYPADRAFT_148694
CL1591.Contig1_TBA	1398	gi|168053605|ref|XP_001779226.1|	1e-57	sp|Q84UQ1|RH42_ORYSJ	2e-11	--	--	--	K11093	3e-12	gmx:100814484
CL1591.Contig2_TBA	779	gi|168053605|ref|XP_001779226.1|	6e-34	sp|Q84UQ1|RH42_ORYSJ	4e-12	--	--	--	K11093	8e-12	gmx:100800903
CL1591.Contig3_TBA	1235	gi|168053605|ref|XP_001779226.1|	1e-33	sp|Q84UQ1|RH42_ORYSJ	7e-12	--	--	--	K11093	2e-11	gmx:100800903
CL1591.Contig4_TBA	942	gi|168053605|ref|XP_001779226.1|	6e-58	sp|Q84UQ1|RH42_ORYSJ	1e-11	--	--	--	K11093	2e-12	gmx:100814484
CL1592.Contig10_TBA	4233	gi|168011871|ref|XP_001758626.1|	3e-07	sp|Q9SZB6|WEL1_ARATH	2e-27	VNG0342G	2e-22	COG1196	K09291	4e-26	gmx:100811882
CL1592.Contig11_TBA	3390	gi|168011871|ref|XP_001758626.1|	2e-07	sp|O48724|WEB1_ARATH	8e-28	aq_1006	5e-20	COG0419	K09291	6e-28	gmx:100811882
CL1592.Contig12_TBA	3537	gi|168011871|ref|XP_001758626.1|	0	sp|Q9SZB6|WEL1_ARATH	1e-27	VNG0342G	1e-22	COG1196	K09291	3e-26	gmx:100811882
CL1592.Contig1_TBA	3852	gi|168011871|ref|XP_001758626.1|	0	sp|O48724|WEB1_ARATH	9e-28	aq_1006	6e-20	COG0419	K09291	7e-28	gmx:100811882
CL1592.Contig2_TBA	3969	gi|168011871|ref|XP_001758626.1|	2e-07	sp|O48724|WEB1_ARATH	9e-28	aq_1006	6e-20	COG0419	K09291	7e-28	gmx:100811882
CL1592.Contig3_TBA	3654	gi|168011871|ref|XP_001758626.1|	2e-07	sp|Q9SZB6|WEL1_ARATH	1e-27	VNG0342G	1e-22	COG1196	K09291	4e-26	gmx:100811882
CL1592.Contig4_TBA	4116	gi|168011871|ref|XP_001758626.1|	0	sp|Q9SZB6|WEL1_ARATH	2e-27	VNG0342G	2e-22	COG1196	K09291	4e-26	gmx:100811882
CL1592.Contig5_TBA	4200	gi|168011871|ref|XP_001758626.1|	3e-07	sp|Q9SZB6|WEL1_ARATH	6e-26	VNG0342G	1e-22	COG1196	K09291	8e-25	gmx:100811882
CL1592.Contig6_TBA	3621	gi|168011871|ref|XP_001758626.1|	2e-07	sp|Q9SZB6|WEL1_ARATH	5e-26	VNG0342G	1e-22	COG1196	K09291	7e-25	gmx:100811882
CL1592.Contig7_TBA	3273	gi|168011871|ref|XP_001758626.1|	0	sp|O48724|WEB1_ARATH	8e-28	aq_1006	5e-20	COG0419	K09291	6e-28	gmx:100811882
CL1592.Contig8_TBA	3504	gi|168011871|ref|XP_001758626.1|	0	sp|Q9SZB6|WEL1_ARATH	5e-26	VNG0342G	1e-22	COG1196	K09291	6e-25	gmx:100811882
CL1592.Contig9_TBA	4083	gi|168011871|ref|XP_001758626.1|	0	sp|Q9SZB6|WEL1_ARATH	5e-26	VNG0342G	1e-22	COG1196	K09291	8e-25	gmx:100811882
CL1593.Contig1_TBA	210	--	--	--	--	--	--	--	--	--	--
CL1593.Contig2_TBA	417	--	--	--	--	--	--	--	--	--	--
CL1594.Contig1_TBA	496	gi|168042675|ref|XP_001773813.1|	1e-08	--	--	--	--	--	--	--	--
CL1594.Contig2_TBA	576	gi|168042675|ref|XP_001773813.1|	5e-08	--	--	--	--	--	--	--	--
CL1595.Contig1_TBA	1751	gi|168002599|ref|XP_001754001.1|	0	sp|Q9M0B6|GAE1_ARATH	3e-167	BH3709	2e-81	COG0451	K08679	0	ppp:PHYPADRAFT_55414
CL1595.Contig2_TBA	1826	gi|168002599|ref|XP_001754001.1|	0	sp|Q9M0B6|GAE1_ARATH	2e-165	BH3709	5e-80	COG0451	K08679	0	ppp:PHYPADRAFT_55414
CL1595.Contig3_TBA	1825	gi|168002599|ref|XP_001754001.1|	0	sp|Q9M0B6|GAE1_ARATH	1e-165	BH3709	5e-80	COG0451	K08679	0	ppp:PHYPADRAFT_55414
CL1596.Contig1_TBA	309	--	--	--	--	--	--	--	K11137	8e-07	bdi:100834424
CL1596.Contig2_TBA	972	gi|356507335|ref|XP_003522423.1|	5e-31	--	--	--	--	--	K11137	4e-32	gmx:100779550
CL1597.Contig1_TBA	2033	gi|167998292|ref|XP_001751852.1|	0	sp|P36444|MAOC_FLAPR	0	sfcA	1e-120	COG0281	K00029	0	ppp:PHYPADRAFT_201540
CL1597.Contig2_TBA	2106	gi|167998292|ref|XP_001751852.1|	0	sp|P36444|MAOC_FLAPR	0	sfcA	1e-120	COG0281	K00029	0	ppp:PHYPADRAFT_201540
CL1597.Contig3_TBA	1806	gi|167998292|ref|XP_001751852.1|	0	sp|P51615|MAOX_VITVI	0	sfcA	8e-98	COG0281	K00029	0	ppp:PHYPADRAFT_201540
CL1597.Contig4_TBA	2000	gi|167998292|ref|XP_001751852.1|	0	sp|P36444|MAOC_FLAPR	0	sfcA	1e-120	COG0281	K00029	0	ppp:PHYPADRAFT_201540
CL1597.Contig5_TBA	1733	gi|167998292|ref|XP_001751852.1|	0	sp|P51615|MAOX_VITVI	0	sfcA	8e-98	COG0281	K00029	0	ppp:PHYPADRAFT_201540
CL1597.Contig6_TBA	1700	gi|167998292|ref|XP_001751852.1|	0	sp|P51615|MAOX_VITVI	0	sfcA	8e-98	COG0281	K00029	0	ppp:PHYPADRAFT_201540
CL1598.Contig1_TBA	905	gi|168031143|ref|XP_001768081.1|	2e-32	--	--	--	--	--	--	--	--
CL1598.Contig2_TBA	975	gi|168031143|ref|XP_001768081.1|	2e-32	--	--	--	--	--	--	--	--
CL1599.Contig1_TBA	1881	gi|168037414|ref|XP_001771199.1|	5e-159	sp|Q944H5|MTM1_ARATH	9e-95	--	--	--	K15119	4e-160	ppp:PHYPADRAFT_137029
CL1599.Contig2_TBA	1908	gi|168037414|ref|XP_001771199.1|	5e-159	sp|Q944H5|MTM1_ARATH	9e-95	--	--	--	K15119	5e-160	ppp:PHYPADRAFT_137029
CL1599.Contig3_TBA	1832	gi|168037414|ref|XP_001771199.1|	5e-159	sp|Q944H5|MTM1_ARATH	9e-95	--	--	--	K15119	4e-160	ppp:PHYPADRAFT_137029
CL16.Contig10_TBA	1044	gi|168037330|ref|XP_001771157.1|	6e-31	sp|Q84LK0|MSH1_ARATH	3e-22	BMEI0933	1e-22	COG0031	K01738	3e-20	cme:CMH036C
CL16.Contig11_TBA	1299	gi|168062732|ref|XP_001783332.1|	6e-28	sp|O23735|CYSK2_BRAJU	2e-09	BMEI0933	2e-22	COG0031	K01738	4e-20	cme:CMH036C
CL16.Contig12_TBA	781	gi|168037330|ref|XP_001771157.1|	6e-76	sp|Q84LK0|MSH1_ARATH	1e-44	AGc2247	1e-28	COG0031	K01738	1e-25	cme:CMH036C
CL16.Contig13_TBA	530	gi|168062732|ref|XP_001783332.1|	9e-38	sp|O23735|CYSK2_BRAJU	4e-14	AGc2247	7e-29	COG0031	K01738	5e-26	cme:CMH036C
CL16.Contig14_TBA	1033	gi|168062732|ref|XP_001783332.1|	3e-32	sp|Q84LK0|MSH1_ARATH	3e-22	AGc2247	2e-28	COG0031	K01738	2e-25	cme:CMH036C
CL16.Contig15_TBA	399	gi|168062732|ref|XP_001783332.1|	1e-26	sp|O23735|CYSK2_BRAJU	2e-10	BMEI0933	2e-23	COG0031	K01738	5e-21	cme:CMH036C
CL16.Contig16_TBA	980	gi|168062732|ref|XP_001783332.1|	1e-45	sp|O81155|CYSKP_SOLTU	1e-14	alr4416	3e-30	COG0031	K01738	1e-26	cme:CMH036C
CL16.Contig17_TBA	1217	gi|168062732|ref|XP_001783332.1|	8e-43	sp|Q84LK0|MSH1_ARATH	3e-22	alr4416	4e-30	COG0031	K01738	2e-26	cme:CMH036C
CL16.Contig18_TBA	1206	gi|168062732|ref|XP_001783332.1|	1e-45	sp|O81155|CYSKP_SOLTU	2e-14	alr4416	4e-30	COG0031	K01738	2e-26	cme:CMH036C
CL16.Contig19_TBA	1760	gi|168062732|ref|XP_001783332.1|	0	sp|O23735|CYSK2_BRAJU	6e-55	AGc2247	2e-135	COG0031	K01738	4e-111	cme:CMH036C
CL16.Contig1_TBA	2162	gi|168062732|ref|XP_001783332.1|	0	sp|O23735|CYSK2_BRAJU	9e-51	AGc2247	1e-128	COG0031	K01738	1e-105	cme:CMH036C
CL16.Contig20_TBA	481	gi|168062732|ref|XP_001783332.1|	1e-34	sp|P31300|CYSKP_CAPAN	3e-13	BMEI0933	4e-26	COG0031	K01738	7e-23	cme:CMH036C
CL16.Contig21_TBA	1910	gi|168062732|ref|XP_001783332.1|	0	sp|O23735|CYSK2_BRAJU	8e-51	AGc2247	1e-128	COG0031	K01738	8e-106	cme:CMH036C
CL16.Contig22_TBA	2150	gi|168062732|ref|XP_001783332.1|	0	sp|O23735|CYSK2_BRAJU	9e-51	AGc2247	1e-128	COG0031	K01738	1e-105	cme:CMH036C
[truncated: 55,249 more rows]
