# Supplementary material for: De novo transcriptome characterization and gene expression profiling of the desiccation tolerant moss Bryum argenteum following rehydration
Source: BMC Genomics. 2015 May 28;16(1):416. doi: 10.1186/s12864-015-1633-y (PMC4445806; doi:10.1186/s12864-015-1633-y)
Supplement: Additional file 3: — Pfam domain/family annotation of B. argenteum TACs and statistics of B. argenteum TACs per family (2 sheets). [file 12864_2015_1633_MOESM3_ESM.xlsx]

## Sheet: Sheet1
TAC_ID	hmm acc	hmm name	bit-score	E_value	Type	Clan
CL143.Contig2_TBA	PF00931.17	NB-ARC	29.4	3.3e-07	Domain	CL0023
CL1.Contig1_TBA	PF12695.2	Abhydrolase_5	50.6	1.6e-13	Domain	CL0028
CL1.Contig4_TBA	PF12695.2	Abhydrolase_5	46.3	3.4e-12	Domain	CL0028
CL100.Contig1_TBA	PF00106.20	adh_short	91.5	5.1e-26	Domain	CL0063
CL100.Contig2_TBA	PF00106.20	adh_short	77.4	1.1e-21	Domain	CL0063
CL1002.Contig1_TBA	PF00011.16	HSP20	102.8	7.4e-30	Family	CL0190
CL1002.Contig2_TBA	PF00011.16	HSP20	100.3	4.5e-29	Family	CL0190
CL1002.Contig3_TBA	PF00011.16	HSP20	101.6	1.7e-29	Family	CL0190
CL1002.Contig4_TBA	PF00011.16	HSP20	100.2	4.7e-29	Family	CL0190
CL1005.Contig1_TBA	PF13855.1	LRR_8	27.4	2e-06	Repeat	CL0022
CL1005.Contig2_TBA	PF13855.1	LRR_8	27.8	1.5e-06	Repeat	CL0022
CL1006.Contig1_TBA	PF00725.17	3HCDH	75.1	4.1e-21	Domain	CL0106
CL1006.Contig1_TBA	PF00378.15	ECH	186	6e-55	Family	CL0127
CL1006.Contig1_TBA	PF02737.13	3HCDH_N	186	4.7e-55	Domain	CL0063
CL1006.Contig2_TBA	PF00725.17	3HCDH	75.1	4.1e-21	Domain	CL0106
CL1006.Contig2_TBA	PF00378.15	ECH	186	6e-55	Family	CL0127
CL1006.Contig2_TBA	PF02737.13	3HCDH_N	186	4.7e-55	Domain	CL0063
CL101.Contig1_TBA	PF01419.12	Jacalin	73.3	1.5e-20	Domain	No_clan
CL101.Contig3_TBA	PF01419.12	Jacalin	73.3	1.5e-20	Domain	No_clan
CL1010.Contig2_TBA	PF03107.11	C1_2	25.7	9e-06	Domain	CL0006
CL1010.Contig3_TBA	PF03107.11	C1_2	25.7	9e-06	Domain	CL0006
CL1010.Contig4_TBA	PF03107.11	C1_2	25.7	9e-06	Domain	CL0006
CL1011.Contig2_TBA	PF03372.18	Exo_endo_phos	81	1.2e-22	Domain	CL0530
CL1012.Contig1_TBA	PF02225.17	PA	46.3	2.5e-12	Family	No_clan
CL1012.Contig2_TBA	PF02225.17	PA	46.3	2.5e-12	Family	No_clan
CL1012.Contig3_TBA	PF02225.17	PA	44	1.3e-11	Family	No_clan
CL1012.Contig4_TBA	PF02225.17	PA	44	1.3e-11	Family	No_clan
CL1013.Contig1_TBA	PF03810.14	IBN_N	30.4	2.6e-07	Domain	CL0020
CL1013.Contig1_TBA	PF13513.1	HEAT_EZ	38.1	1.4e-09	Repeat	CL0020
CL1013.Contig2_TBA	PF03810.14	IBN_N	32.9	4.4e-08	Domain	CL0020
CL1013.Contig2_TBA	PF13513.1	HEAT_EZ	34.1	2.5e-08	Repeat	CL0020
CL1014.Contig2_TBA	PF13460.1	NAD_binding_10	27.7	2.3e-06	Domain	CL0063
CL1016.Contig2_TBA	PF00225.18	Kinesin	46.4	2e-12	Domain	CL0023
CL102.Contig1_TBA	PF14259.1	RRM_6	32.3	7e-08	Domain	CL0221
CL102.Contig1_TBA	PF00076.17	RRM_1	52.8	2.2e-14	Domain	CL0221
CL102.Contig1_TBA	PF00076.17	RRM_1	73.1	9.9e-21	Domain	CL0221
CL102.Contig3_TBA	PF14259.1	RRM_6	32.3	7e-08	Domain	CL0221
CL102.Contig3_TBA	PF00076.17	RRM_1	52.8	2.2e-14	Domain	CL0221
CL102.Contig3_TBA	PF00076.17	RRM_1	73.1	9.9e-21	Domain	CL0221
CL102.Contig4_TBA	PF14259.1	RRM_6	32.3	7e-08	Domain	CL0221
CL102.Contig4_TBA	PF00076.17	RRM_1	52.8	2.2e-14	Domain	CL0221
CL102.Contig4_TBA	PF00076.17	RRM_1	73.1	9.9e-21	Domain	CL0221
CL102.Contig5_TBA	PF14259.1	RRM_6	32.3	7e-08	Domain	CL0221
CL102.Contig5_TBA	PF00076.17	RRM_1	52.8	2.2e-14	Domain	CL0221
CL102.Contig5_TBA	PF00076.17	RRM_1	73.1	9.9e-21	Domain	CL0221
CL102.Contig6_TBA	PF14259.1	RRM_6	32.3	7e-08	Domain	CL0221
CL102.Contig6_TBA	PF00076.17	RRM_1	52.8	2.2e-14	Domain	CL0221
CL102.Contig6_TBA	PF00076.17	RRM_1	73.1	9.9e-21	Domain	CL0221
CL102.Contig7_TBA	PF14259.1	RRM_6	32.3	7e-08	Domain	CL0221
CL102.Contig7_TBA	PF00076.17	RRM_1	52.8	2.2e-14	Domain	CL0221
CL102.Contig7_TBA	PF00076.17	RRM_1	73.1	9.9e-21	Domain	CL0221
CL102.Contig8_TBA	PF14259.1	RRM_6	32.3	7e-08	Domain	CL0221
CL102.Contig8_TBA	PF00076.17	RRM_1	52.8	2.2e-14	Domain	CL0221
CL102.Contig8_TBA	PF00076.17	RRM_1	73.1	9.9e-21	Domain	CL0221
CL102.Contig9_TBA	PF14259.1	RRM_6	32.3	7e-08	Domain	CL0221
CL102.Contig9_TBA	PF00076.17	RRM_1	52.8	2.2e-14	Domain	CL0221
CL102.Contig9_TBA	PF00076.17	RRM_1	73.1	9.9e-21	Domain	CL0221
CL1020.Contig3_TBA	PF13178.1	DUF4005	30.4	3.3e-07	Family	No_clan
CL1020.Contig4_TBA	PF13178.1	DUF4005	30.4	3.3e-07	Family	No_clan
CL1022.Contig1_TBA	PF03169.10	OPT	112.6	1.7e-32	Family	No_clan
CL1022.Contig2_TBA	PF03169.10	OPT	407.2	1.1e-121	Family	No_clan
CL1022.Contig3_TBA	PF03169.10	OPT	62.5	2.5e-17	Family	No_clan
CL1022.Contig4_TBA	PF03169.10	OPT	184.2	3.8e-54	Family	No_clan
CL1022.Contig5_TBA	PF03169.10	OPT	184.2	3.8e-54	Family	No_clan
CL1022.Contig6_TBA	PF03169.10	OPT	524.3	3.9e-157	Family	No_clan
CL1022.Contig7_TBA	PF03169.10	OPT	112.7	1.6e-32	Family	No_clan
CL1022.Contig8_TBA	PF03169.10	OPT	62.5	2.5e-17	Family	No_clan
CL1023.Contig1_TBA	PF00251.15	Glyco_hydro_32N	44.5	1.2e-11	Domain	CL0143
CL1023.Contig2_TBA	PF08244.7	Glyco_hydro_32C	60.2	1.9e-16	Domain	No_clan
CL1023.Contig2_TBA	PF00251.15	Glyco_hydro_32N	311.2	7.5e-93	Domain	CL0143
CL1024.Contig2_TBA	PF00641.13	zf-RanBP	28.4	6e-07	Domain	CL0167
CL1026.Contig1_TBA	PF00249.26	Myb_DNA-binding	68.7	3e-19	Domain	CL0123
CL1026.Contig1_TBA	PF14379.1	Myb_CC_LHEQLE	80.3	5.3e-23	Family	No_clan
CL1026.Contig2_TBA	PF14379.1	Myb_CC_LHEQLE	66.7	9.6e-19	Family	No_clan
CL1026.Contig2_TBA	PF00249.26	Myb_DNA-binding	67.9	5.6e-19	Domain	CL0123
CL1027.Contig3_TBA	PF00107.21	ADH_zinc_N	52.4	3.6e-14	Family	CL0063
CL1027.Contig4_TBA	PF00107.21	ADH_zinc_N	51.9	5e-14	Family	CL0063
CL1028.Contig1_TBA	PF09783.4	Vac_ImportDeg	183.3	2.7e-54	Family	No_clan
CL1028.Contig2_TBA	PF09783.4	Vac_ImportDeg	183.3	2.7e-54	Family	No_clan
CL1029.Contig1_TBA	PF00179.21	UQ_con	54.5	7.6e-15	Domain	CL0208
CL1029.Contig2_TBA	PF00179.21	UQ_con	54.6	7.1e-15	Domain	CL0208
CL103.Contig1_TBA	PF09174.5	Maf1	166	7.2e-49	Family	No_clan
CL1032.Contig1_TBA	PF01348.16	Intron_maturas2	37.3	2.4e-09	Family	CL0359
CL1035.Contig2_TBA	PF13347.1	MFS_2	112.4	1.6e-32	Family	CL0015
CL1035.Contig3_TBA	PF13347.1	MFS_2	55	4.4e-15	Family	CL0015
CL1035.Contig4_TBA	PF13347.1	MFS_2	136.8	6.6e-40	Family	CL0015
CL1036.Contig2_TBA	PF10497.4	zf-4CXXC_R1	87.6	5.2e-25	Domain	No_clan
CL1036.Contig3_TBA	PF10497.4	zf-4CXXC_R1	59.8	2.2e-16	Domain	No_clan
CL1036.Contig4_TBA	PF10497.4	zf-4CXXC_R1	87.6	4.9e-25	Domain	No_clan
CL1036.Contig5_TBA	PF10497.4	zf-4CXXC_R1	59.8	2.2e-16	Domain	No_clan
CL1037.Contig2_TBA	PF11969.3	DcpS_C	82.2	3e-23	Family	CL0265
CL1038.Contig1_TBA	PF12697.2	Abhydrolase_6	72.3	5.1e-20	Domain	CL0028
CL1038.Contig2_TBA	PF12697.2	Abhydrolase_6	72.3	5.1e-20	Domain	CL0028
CL1039.Contig1_TBA	PF03094.10	Mlo	48.5	3.3e-13	Family	No_clan
CL1039.Contig2_TBA	PF03094.10	Mlo	68.7	2.5e-19	Family	No_clan
CL1039.Contig3_TBA	PF03094.10	Mlo	69.9	1.1e-19	Family	No_clan
CL1039.Contig4_TBA	PF03094.10	Mlo	48.5	3.3e-13	Family	No_clan
CL1039.Contig5_TBA	PF03094.10	Mlo	48.5	3.3e-13	Family	No_clan
CL1039.Contig6_TBA	PF03094.10	Mlo	48.5	3.3e-13	Family	No_clan
CL104.Contig17_TBA	PF14223.1	UBN2	65.4	3.7e-18	Family	CL0523
CL104.Contig20_TBA	PF14223.1	UBN2	60.8	9.5e-17	Family	CL0523
CL104.Contig24_TBA	PF14223.1	UBN2	65.4	3.7e-18	Family	CL0523
CL104.Contig25_TBA	PF14223.1	UBN2	65.4	3.7e-18	Family	CL0523
CL104.Contig26_TBA	PF14223.1	UBN2	64.1	9.5e-18	Family	CL0523
CL104.Contig3_TBA	PF14223.1	UBN2	64.1	9.5e-18	Family	CL0523
CL1041.Contig1_TBA	PF01918.16	Alba	49.4	2.4e-13	Family	CL0441
CL1041.Contig2_TBA	PF01918.16	Alba	65.8	1.8e-18	Family	CL0441
CL1042.Contig1_TBA	PF01043.15	SecA_PP_bind	107.5	4.5e-31	Domain	No_clan
CL1042.Contig1_TBA	PF07516.8	SecA_SW	172.6	9.3e-51	Family	No_clan
CL1042.Contig1_TBA	PF07517.9	SecA_DEAD	364.7	2.4e-109	Domain	CL0023
CL1042.Contig2_TBA	PF01043.15	SecA_PP_bind	107.7	3.9e-31	Domain	No_clan
CL1042.Contig2_TBA	PF07516.8	SecA_SW	172.9	7.5e-51	Family	No_clan
CL1042.Contig2_TBA	PF07517.9	SecA_DEAD	284.4	7.6e-85	Domain	CL0023
CL1043.Contig1_TBA	PF03194.10	LUC7	215.7	7.2e-64	Family	No_clan
CL1043.Contig5_TBA	PF03194.10	LUC7	141.9	2.4e-41	Family	No_clan
CL1043.Contig6_TBA	PF03194.10	LUC7	72	5.1e-20	Family	No_clan
CL1044.Contig1_TBA	PF05641.7	Agenet	44.5	1.2e-11	Domain	CL0049
CL1044.Contig2_TBA	PF05641.7	Agenet	44.3	1.4e-11	Domain	CL0049
CL1047.Contig1_TBA	PF01545.16	Cation_efflux	56.9	1.6e-15	Family	CL0184
CL1047.Contig2_TBA	PF01545.16	Cation_efflux	140.8	4.2e-41	Family	CL0184
CL1047.Contig4_TBA	PF01545.16	Cation_efflux	41.7	6.7e-11	Family	CL0184
CL1048.Contig1_TBA	PF03127.9	GAT	59.2	2.9e-16	Domain	No_clan
CL1048.Contig1_TBA	PF00790.14	VHS	113.2	6.7e-33	Family	CL0009
CL1048.Contig2_TBA	PF03127.9	GAT	59.2	2.9e-16	Domain	No_clan
CL1048.Contig2_TBA	PF00790.14	VHS	113.2	6.7e-33	Family	CL0009
CL1049.Contig1_TBA	PF00330.15	Aconitase	119.2	1.6e-34	Family	No_clan
CL1049.Contig2_TBA	PF00330.15	Aconitase	92.3	2.2e-26	Family	No_clan
CL1049.Contig3_TBA	PF00330.15	Aconitase	61.7	4.2e-17	Family	No_clan
CL1049.Contig4_TBA	PF00694.14	Aconitase_C	153.4	3.1e-45	Domain	CL0364
CL1049.Contig6_TBA	PF00694.14	Aconitase_C	145.6	8.1e-43	Domain	CL0364
CL1049.Contig6_TBA	PF00330.15	Aconitase	499.9	5.4e-150	Family	No_clan
CL105.Contig1_TBA	PF13639.1	zf-RING_2	58	5.7e-16	Domain	CL0229
CL105.Contig2_TBA	PF13639.1	zf-RING_2	58	5.7e-16	Domain	CL0229
CL1054.Contig2_TBA	PF00225.18	Kinesin	337.6	5.3e-101	Domain	CL0023
CL1054.Contig3_TBA	PF00225.18	Kinesin	338	4e-101	Domain	CL0023
CL1055.Contig1_TBA	PF00311.12	PEPcase	423.9	9.2e-127	Family	CL0151
CL1055.Contig2_TBA	PF00311.12	PEPcase	116.2	1e-33	Family	CL0151
CL1055.Contig3_TBA	PF00311.12	PEPcase	137.2	4.6e-40	Family	CL0151
CL1057.Contig1_TBA	PF03572.13	Peptidase_S41	128.2	1.9e-37	Family	CL0127
CL1057.Contig2_TBA	PF03572.13	Peptidase_S41	84.9	3.8e-24	Family	CL0127
CL1058.Contig1_TBA	PF03600.11	CitMHS	273.5	1.6e-81	Family	CL0182
CL1058.Contig2_TBA	PF03600.11	CitMHS	273.5	1.6e-81	Family	CL0182
CL1059.Contig1_TBA	PF03177.9	Nucleoporin_C	211.2	2.6e-62	Domain	No_clan
CL1062.Contig1_TBA	PF00582.21	Usp	102.4	2.2e-29	Domain	CL0039
CL1062.Contig2_TBA	PF00582.21	Usp	105.3	2.8e-30	Domain	CL0039
CL1062.Contig3_TBA	PF00582.21	Usp	105.3	2.8e-30	Domain	CL0039
CL1062.Contig4_TBA	PF00582.21	Usp	105.3	2.8e-30	Domain	CL0039
CL1062.Contig5_TBA	PF00582.21	Usp	102.4	2.2e-29	Domain	CL0039
CL1062.Contig6_TBA	PF00582.21	Usp	102.4	2.2e-29	Domain	CL0039
CL1062.Contig7_TBA	PF00582.21	Usp	102.4	2.2e-29	Domain	CL0039
CL1062.Contig8_TBA	PF00582.21	Usp	105.3	2.8e-30	Domain	CL0039
CL1064.Contig1_TBA	PF03040.9	CemA	35.1	9.9e-09	Family	No_clan
CL1066.Contig1_TBA	PF00806.14	PUF	27.4	1.4e-06	Repeat	CL0020
CL1066.Contig1_TBA	PF00806.14	PUF	29.1	4.1e-07	Repeat	CL0020
CL1066.Contig1_TBA	PF00806.14	PUF	29.3	3.4e-07	Repeat	CL0020
CL1066.Contig1_TBA	PF00806.14	PUF	32	5e-08	Repeat	CL0020
CL1066.Contig1_TBA	PF00806.14	PUF	42.5	2.2e-11	Repeat	CL0020
CL1066.Contig2_TBA	PF00806.14	PUF	27.4	1.4e-06	Repeat	CL0020
CL1066.Contig2_TBA	PF00806.14	PUF	29.1	4.1e-07	Repeat	CL0020
CL1066.Contig2_TBA	PF00806.14	PUF	29.3	3.4e-07	Repeat	CL0020
CL1066.Contig2_TBA	PF00806.14	PUF	32	5e-08	Repeat	CL0020
CL1066.Contig2_TBA	PF00806.14	PUF	42.5	2.2e-11	Repeat	CL0020
CL1067.Contig2_TBA	PF10249.4	NDUFB10	28.3	1.5e-06	Family	No_clan
CL1069.Contig1_TBA	PF10520.4	Kua-UEV1_localn	171.8	1e-50	Domain	No_clan
CL1069.Contig2_TBA	PF10520.4	Kua-UEV1_localn	208.8	4.7e-62	Domain	No_clan
CL107.Contig1_TBA	PF00847.15	AP2	52.6	3.6e-14	Domain	CL0081
CL107.Contig2_TBA	PF00847.15	AP2	52.3	4.3e-14	Domain	CL0081
CL107.Contig3_TBA	PF00847.15	AP2	52.2	4.9e-14	Domain	CL0081
CL1070.Contig1_TBA	PF00370.16	FGGY_N	79.4	2.4e-22	Domain	CL0108
CL1070.Contig1_TBA	PF02782.11	FGGY_C	148.1	2.2e-43	Domain	CL0108
CL1070.Contig2_TBA	PF00370.16	FGGY_N	79.2	2.8e-22	Domain	CL0108
CL1070.Contig2_TBA	PF02782.11	FGGY_C	134.3	3.8e-39	Domain	CL0108
CL1073.Contig1_TBA	PF13334.1	DUF4094	89.2	1.7e-25	Family	No_clan
CL1073.Contig1_TBA	PF01762.16	Galactosyl_T	171.3	1.6e-50	Family	CL0110
CL1073.Contig2_TBA	PF13334.1	DUF4094	89.2	1.7e-25	Family	No_clan
CL1073.Contig2_TBA	PF01762.16	Galactosyl_T	171.3	1.6e-50	Family	CL0110
CL1073.Contig3_TBA	PF13334.1	DUF4094	89.5	1.4e-25	Family	No_clan
CL1073.Contig3_TBA	PF01762.16	Galactosyl_T	171.3	1.7e-50	Family	CL0110
CL1073.Contig4_TBA	PF13334.1	DUF4094	89.5	1.4e-25	Family	No_clan
CL1073.Contig4_TBA	PF01762.16	Galactosyl_T	171.3	1.7e-50	Family	CL0110
CL1073.Contig5_TBA	PF13334.1	DUF4094	89.5	1.4e-25	Family	No_clan
CL1073.Contig5_TBA	PF01762.16	Galactosyl_T	171.3	1.7e-50	Family	CL0110
CL1073.Contig6_TBA	PF13334.1	DUF4094	89.5	1.4e-25	Family	No_clan
CL1073.Contig6_TBA	PF01762.16	Galactosyl_T	171.3	1.7e-50	Family	CL0110
CL1076.Contig1_TBA	PF01698.11	FLO_LFY	55.7	3.6e-15	Family	No_clan
CL1076.Contig2_TBA	PF01698.11	FLO_LFY	56	2.9e-15	Family	No_clan
CL1076.Contig3_TBA	PF01698.11	FLO_LFY	53.2	2.1e-14	Family	No_clan
CL1076.Contig4_TBA	PF01698.11	FLO_LFY	53.1	2.1e-14	Family	No_clan
CL1077.Contig1_TBA	PF02020.13	W2	76.6	1e-21	Family	CL0020
CL1077.Contig1_TBA	PF01873.12	eIF-5_eIF-2B	139	5.7e-41	Family	No_clan
CL1077.Contig2_TBA	PF02020.13	W2	80.9	4.7e-23	Family	CL0020
CL1077.Contig2_TBA	PF01873.12	eIF-5_eIF-2B	139	5.8e-41	Family	No_clan
CL1077.Contig3_TBA	PF02020.13	W2	76.6	1e-21	Family	CL0020
CL1077.Contig3_TBA	PF01873.12	eIF-5_eIF-2B	139	5.7e-41	Family	No_clan
CL1079.Contig1_TBA	PF00069.20	Pkinase	118.9	2e-34	Domain	CL0016
CL108.Contig1_TBA	PF00935.14	Ribosomal_L44	27.3	2.6e-06	Family	No_clan
CL108.Contig2_TBA	PF00935.14	Ribosomal_L44	27.3	2.6e-06	Family	No_clan
CL1080.Contig1_TBA	PF00170.16	bZIP_1	50.2	1.8e-13	Family	CL0018
CL1080.Contig1_TBA	PF12498.3	bZIP_C	59.8	5.5e-16	Family	No_clan
CL1080.Contig2_TBA	PF00170.16	bZIP_1	50.4	1.5e-13	Family	CL0018
CL1080.Contig2_TBA	PF12498.3	bZIP_C	60	4.8e-16	Family	No_clan
CL1084.Contig1_TBA	PF00690.21	Cation_ATPase_N	46.5	1.8e-12	Domain	No_clan
CL1084.Contig1_TBA	PF00702.21	Hydrolase	86.5	3.2e-24	Domain	CL0137
CL1084.Contig1_TBA	PF00122.15	E1-E2_ATPase	194.9	9.5e-58	Family	No_clan
CL1084.Contig2_TBA	PF00690.21	Cation_ATPase_N	52.4	2.5e-14	Domain	No_clan
CL1084.Contig2_TBA	PF00702.21	Hydrolase	84	1.8e-23	Domain	CL0137
CL1084.Contig2_TBA	PF00122.15	E1-E2_ATPase	197.3	1.7e-58	Family	No_clan
CL1084.Contig3_TBA	PF00690.21	Cation_ATPase_N	52.4	2.5e-14	Domain	No_clan
CL1084.Contig3_TBA	PF00702.21	Hydrolase	84	1.8e-23	Domain	CL0137
CL1084.Contig3_TBA	PF00122.15	E1-E2_ATPase	197.3	1.7e-58	Family	No_clan
CL1084.Contig4_TBA	PF00702.21	Hydrolase	37.3	3.7e-09	Domain	CL0137
CL1084.Contig4_TBA	PF00690.21	Cation_ATPase_N	50.5	9.6e-14	Domain	No_clan
CL1084.Contig4_TBA	PF00122.15	E1-E2_ATPase	195.5	6.3e-58	Family	No_clan
CL1084.Contig5_TBA	PF00122.15	E1-E2_ATPase	42.3	4.1e-11	Family	No_clan
CL1085.Contig1_TBA	PF04191.8	PEMT	45.8	5.2e-12	Family	CL0115
CL1085.Contig2_TBA	PF04191.8	PEMT	45.8	5.2e-12	Family	CL0115
CL1086.Contig1_TBA	PF01293.15	PEPCK_ATP	411	5e-123	Family	CL0374
CL1086.Contig2_TBA	PF01293.15	PEPCK_ATP	696.4	1.4e-209	Family	CL0374
CL1086.Contig3_TBA	PF01293.15	PEPCK_ATP	700.3	9e-211	Family	CL0374
CL1087.Contig1_TBA	PF05236.9	TAF4	197.5	2.3e-58	Family	No_clan
CL1088.Contig1_TBA	PF13855.1	LRR_8	37.6	1.3e-09	Repeat	CL0022
CL109.Contig1_TBA	PF12265.3	CAF1C_H4-bd	40.1	2.4e-10	Family	No_clan
CL109.Contig2_TBA	PF12265.3	CAF1C_H4-bd	40.1	2.4e-10	Family	No_clan
CL109.Contig3_TBA	PF12265.3	CAF1C_H4-bd	69.3	1.9e-19	Family	No_clan
CL109.Contig4_TBA	PF12265.3	CAF1C_H4-bd	40.1	2.4e-10	Family	No_clan
CL109.Contig5_TBA	PF12265.3	CAF1C_H4-bd	66.7	1.2e-18	Family	No_clan
CL109.Contig6_TBA	PF12265.3	CAF1C_H4-bd	40.1	2.4e-10	Family	No_clan
CL109.Contig7_TBA	PF12265.3	CAF1C_H4-bd	66.7	1.2e-18	Family	No_clan
CL109.Contig8_TBA	PF12265.3	CAF1C_H4-bd	69.3	1.9e-19	Family	No_clan
CL1090.Contig1_TBA	PF05875.7	Ceramidase	201.6	1.2e-59	Family	No_clan
CL1090.Contig2_TBA	PF05875.7	Ceramidase	67.7	8e-19	Family	No_clan
CL1090.Contig3_TBA	PF05875.7	Ceramidase	201.6	1.2e-59	Family	No_clan
CL1090.Contig4_TBA	PF05875.7	Ceramidase	201.6	1.2e-59	Family	No_clan
CL1090.Contig5_TBA	PF05875.7	Ceramidase	199	7e-59	Family	No_clan
CL1090.Contig6_TBA	PF05875.7	Ceramidase	199	7e-59	Family	No_clan
CL1090.Contig7_TBA	PF05875.7	Ceramidase	201.6	1.2e-59	Family	No_clan
CL1093.Contig1_TBA	PF01852.14	START	85.8	2.3e-24	Domain	CL0209
CL1093.Contig1_TBA	PF07059.7	DUF1336	226.6	2.5e-67	Family	No_clan
CL1093.Contig2_TBA	PF01852.14	START	85.8	2.3e-24	Domain	CL0209
CL1093.Contig2_TBA	PF07059.7	DUF1336	226.6	2.5e-67	Family	No_clan
CL1094.Contig1_TBA	PF02922.13	CBM_48	30.4	2.9e-07	Domain	CL0369
CL1094.Contig2_TBA	PF02922.13	CBM_48	30.4	2.9e-07	Domain	CL0369
CL1094.Contig3_TBA	PF02922.13	CBM_48	30.4	2.9e-07	Domain	CL0369
CL1094.Contig4_TBA	PF02922.13	CBM_48	30.4	2.9e-07	Domain	CL0369
CL1095.Contig3_TBA	PF02362.16	B3	40.2	1.9e-10	Family	CL0405
CL1095.Contig5_TBA	PF02362.16	B3	54.7	5.9e-15	Family	CL0405
CL1096.Contig2_TBA	PF00240.18	ubiquitin	93.4	4e-27	Domain	CL0072
CL1096.Contig3_TBA	PF13639.1	zf-RING_2	39.2	4.2e-10	Domain	CL0229
CL1096.Contig3_TBA	PF00240.18	ubiquitin	93.2	4.3e-27	Domain	CL0072
CL1096.Contig4_TBA	PF00240.18	ubiquitin	93.7	3.2e-27	Domain	CL0072
CL1097.Contig1_TBA	PF13476.1	AAA_23	91.6	7.8e-26	Family	CL0023
CL1097.Contig2_TBA	PF13476.1	AAA_23	91.8	6.9e-26	Family	CL0023
CL1097.Contig3_TBA	PF13476.1	AAA_23	91.8	6.9e-26	Family	CL0023
CL1097.Contig4_TBA	PF13476.1	AAA_23	91.8	6.9e-26	Family	CL0023
CL11.Contig1_TBA	PF08617.5	CGI-121	109.3	1.4e-31	Domain	No_clan
CL11.Contig2_TBA	PF08617.5	CGI-121	52.7	3.5e-14	Domain	No_clan
CL110.Contig1_TBA	PF07043.8	DUF1328	46.1	3.3e-12	Family	No_clan
CL110.Contig2_TBA	PF07043.8	DUF1328	39.9	3e-10	Family	No_clan
CL1100.Contig1_TBA	PF00664.18	ABC_membrane	86.7	1.6e-24	Family	CL0241
CL1100.Contig2_TBA	PF00664.18	ABC_membrane	60.3	1.9e-16	Family	CL0241
CL1102.Contig1_TBA	PF01494.14	FAD_binding_3	30.3	2.1e-07	Family	CL0063
CL1102.Contig1_TBA	PF01494.14	FAD_binding_3	37.8	1.1e-09	Family	CL0063
CL1102.Contig2_TBA	PF01494.14	FAD_binding_3	28.6	6.7e-07	Family	CL0063
CL1102.Contig2_TBA	PF01494.14	FAD_binding_3	30.2	2.2e-07	Family	CL0063
CL1103.Contig1_TBA	PF12799.2	LRR_4	32	6.5e-08	Family	CL0022
CL1103.Contig1_TBA	PF00069.20	Pkinase	147.5	3.7e-43	Domain	CL0016
CL1106.Contig1_TBA	PF00069.20	Pkinase	185.8	7.9e-55	Domain	CL0016
CL1106.Contig2_TBA	PF00069.20	Pkinase	185.2	1.2e-54	Domain	CL0016
CL1106.Contig3_TBA	PF00069.20	Pkinase	185.8	7.9e-55	Domain	CL0016
CL1106.Contig4_TBA	PF00069.20	Pkinase	208.8	7.6e-62	Domain	CL0016
CL1108.Contig1_TBA	PF07714.12	Pkinase_Tyr	59	3.4e-16	Domain	CL0016
CL1109.Contig2_TBA	PF00069.20	Pkinase	157.2	4e-46	Domain	CL0016
CL111.Contig1_TBA	PF00083.19	Sugar_tr	140.5	5.5e-41	Family	CL0015
CL111.Contig2_TBA	PF00083.19	Sugar_tr	135.7	1.6e-39	Family	CL0015
CL1110.Contig1_TBA	PF03096.9	Ndr	322.7	1e-96	Family	CL0028
CL1110.Contig2_TBA	PF03096.9	Ndr	322.7	1e-96	Family	CL0028
CL1110.Contig3_TBA	PF03096.9	Ndr	322.7	1e-96	Family	CL0028
CL1110.Contig4_TBA	PF03096.9	Ndr	322.7	1e-96	Family	CL0028
CL1110.Contig6_TBA	PF03096.9	Ndr	322.7	1e-96	Family	CL0028
CL1110.Contig7_TBA	PF03096.9	Ndr	322.7	1e-96	Family	CL0028
CL1113.Contig1_TBA	PF01585.18	G-patch	53.9	1.1e-14	Family	CL0449
CL1113.Contig2_TBA	PF01585.18	G-patch	54.7	6e-15	Family	CL0449
CL1117.Contig1_TBA	PF00566.13	RabGAP-TBC	178.5	1.2e-52	Family	No_clan
CL1117.Contig2_TBA	PF00566.13	RabGAP-TBC	178.5	1.2e-52	Family	No_clan
CL1117.Contig3_TBA	PF00566.13	RabGAP-TBC	178.7	1e-52	Family	No_clan
CL1117.Contig4_TBA	PF00566.13	RabGAP-TBC	178.7	1e-52	Family	No_clan
CL1117.Contig5_TBA	PF00566.13	RabGAP-TBC	178.7	1e-52	Family	No_clan
CL1117.Contig6_TBA	PF00566.13	RabGAP-TBC	178.5	1.2e-52	Family	No_clan
CL1117.Contig7_TBA	PF00566.13	RabGAP-TBC	178.5	1.2e-52	Family	No_clan
CL1117.Contig8_TBA	PF00566.13	RabGAP-TBC	178.7	1e-52	Family	No_clan
CL1118.Contig1_TBA	PF02138.13	Beach	352.2	1.8e-105	Family	No_clan
CL1118.Contig2_TBA	PF02138.13	Beach	352.2	1.8e-105	Family	No_clan
CL1119.Contig1_TBA	PF12854.2	PPR_1	26.2	4e-06	Repeat	CL0020
CL1119.Contig1_TBA	PF13041.1	PPR_2	56	2.8e-15	Repeat	CL0020
CL1119.Contig1_TBA	PF13041.1	PPR_2	57.1	1.2e-15	Repeat	CL0020
CL1119.Contig1_TBA	PF13041.1	PPR_2	57.5	9.3e-16	Repeat	CL0020
CL1119.Contig1_TBA	PF13041.1	PPR_2	62.4	2.8e-17	Repeat	CL0020
CL1119.Contig2_TBA	PF13041.1	PPR_2	31	1.7e-07	Repeat	CL0020
CL1119.Contig2_TBA	PF13041.1	PPR_2	31.5	1.2e-07	Repeat	CL0020
CL1119.Contig2_TBA	PF13041.1	PPR_2	55.9	2.9e-15	Repeat	CL0020
CL1119.Contig2_TBA	PF13041.1	PPR_2	57.1	1.3e-15	Repeat	CL0020
CL1119.Contig2_TBA	PF13041.1	PPR_2	59.5	2.2e-16	Repeat	CL0020
CL1119.Contig2_TBA	PF13041.1	PPR_2	61.4	5.8e-17	Repeat	CL0020
CL1119.Contig3_TBA	PF13041.1	PPR_2	31	1.7e-07	Repeat	CL0020
CL1119.Contig3_TBA	PF13041.1	PPR_2	31.4	1.3e-07	Repeat	CL0020
CL1119.Contig3_TBA	PF13041.1	PPR_2	55.9	2.9e-15	Repeat	CL0020
CL1119.Contig3_TBA	PF13041.1	PPR_2	57.1	1.3e-15	Repeat	CL0020
CL1119.Contig3_TBA	PF13041.1	PPR_2	59.5	2.3e-16	Repeat	CL0020
CL1119.Contig3_TBA	PF13041.1	PPR_2	61.3	5.9e-17	Repeat	CL0020
CL112.Contig1_TBA	PF12796.2	Ank_2	34	2.6e-08	Family	CL0465
CL112.Contig2_TBA	PF12796.2	Ank_2	33.3	4.3e-08	Family	CL0465
CL112.Contig3_TBA	PF12796.2	Ank_2	33.3	4.3e-08	Family	CL0465
CL112.Contig4_TBA	PF12796.2	Ank_2	34	2.6e-08	Family	CL0465
CL112.Contig5_TBA	PF12796.2	Ank_2	34	2.6e-08	Family	CL0465
CL112.Contig6_TBA	PF12796.2	Ank_2	33.3	4.3e-08	Family	CL0465
CL112.Contig7_TBA	PF12796.2	Ank_2	34	2.6e-08	Family	CL0465
CL112.Contig8_TBA	PF12796.2	Ank_2	33.3	4.3e-08	Family	CL0465
CL1122.Contig1_TBA	PF00011.16	HSP20	76.1	1.5e-21	Family	CL0190
CL1122.Contig2_TBA	PF00011.16	HSP20	76.1	1.5e-21	Family	CL0190
CL1122.Contig3_TBA	PF00011.16	HSP20	76.1	1.5e-21	Family	CL0190
CL1123.Contig1_TBA	PF07231.7	Hs1pro-1_N	136.8	5.7e-40	Family	No_clan
CL1123.Contig1_TBA	PF07014.7	Hs1pro-1_C	285.7	2.9e-85	Family	No_clan
CL1123.Contig2_TBA	PF07231.7	Hs1pro-1_N	121.8	2.3e-35	Family	No_clan
CL1123.Contig2_TBA	PF07014.7	Hs1pro-1_C	290.5	1e-86	Family	No_clan
CL1123.Contig3_TBA	PF07231.7	Hs1pro-1_N	121.8	2.3e-35	Family	No_clan
CL1123.Contig3_TBA	PF07014.7	Hs1pro-1_C	290.5	1e-86	Family	No_clan
CL1124.Contig1_TBA	PF00443.24	UCH	54	1.3e-14	Family	CL0125
CL1124.Contig2_TBA	PF00443.24	UCH	54	1.3e-14	Family	CL0125
CL1125.Contig1_TBA	PF00288.21	GHMP_kinases_N	44.8	9.2e-12	Family	CL0329
CL1125.Contig1_TBA	PF08544.8	GHMP_kinases_C	57.5	1.1e-15	Family	No_clan
CL1125.Contig1_TBA	PF10509.4	GalKase_gal_bdg	83.1	5.7e-24	Domain	No_clan
CL1125.Contig2_TBA	PF00288.21	GHMP_kinases_N	44.8	9.2e-12	Family	CL0329
CL1125.Contig2_TBA	PF08544.8	GHMP_kinases_C	57.5	1.1e-15	Family	No_clan
CL1125.Contig2_TBA	PF10509.4	GalKase_gal_bdg	83.1	5.7e-24	Domain	No_clan
CL1126.Contig1_TBA	PF00670.16	AdoHcyase_NAD	271.1	2.8e-81	Domain	CL0063
CL1126.Contig1_TBA	PF05221.12	AdoHcyase	471.8	4.2e-142	Domain	CL0325
CL1127.Contig1_TBA	PF03372.18	Exo_endo_phos	85.3	5.9e-24	Domain	CL0530
CL1127.Contig2_TBA	PF03372.18	Exo_endo_phos	85.3	5.9e-24	Domain	CL0530
CL1127.Contig3_TBA	PF03372.18	Exo_endo_phos	85.3	5.9e-24	Domain	CL0530
CL1127.Contig4_TBA	PF03372.18	Exo_endo_phos	85.3	5.9e-24	Domain	CL0530
CL1127.Contig5_TBA	PF03372.18	Exo_endo_phos	85.3	5.9e-24	Domain	CL0530
CL1127.Contig6_TBA	PF03372.18	Exo_endo_phos	85.3	5.9e-24	Domain	CL0530
CL1129.Contig1_TBA	PF11543.3	UN_NPL4	30	4.5e-07	Family	CL0072
CL1129.Contig2_TBA	PF11543.3	UN_NPL4	30	4.5e-07	Family	CL0072
CL1129.Contig3_TBA	PF11543.3	UN_NPL4	30.6	3e-07	Family	CL0072
CL1129.Contig4_TBA	PF11543.3	UN_NPL4	30.6	3e-07	Family	CL0072
CL113.Contig1_TBA	PF00481.16	PP2C	189.3	7.7e-56	Family	CL0238
CL113.Contig2_TBA	PF00481.16	PP2C	189.3	7.7e-56	Family	CL0238
CL1130.Contig1_TBA	PF12697.2	Abhydrolase_6	97	1.4e-27	Domain	CL0028
CL1130.Contig2_TBA	PF12697.2	Abhydrolase_6	97	1.4e-27	Domain	CL0028
CL1131.Contig1_TBA	PF02542.11	YgbB	201.5	6.1e-60	Family	No_clan
CL1131.Contig2_TBA	PF02542.11	YgbB	201.5	6.1e-60	Family	No_clan
CL1132.Contig1_TBA	PF00365.15	PFK	33.6	1.8e-08	Domain	CL0240
CL1132.Contig2_TBA	PF00365.15	PFK	83.3	1.4e-23	Domain	CL0240
CL1134.Contig1_TBA	PF00504.16	Chloroa_b-bind	169.2	7.4e-50	Family	No_clan
CL1134.Contig2_TBA	PF00504.16	Chloroa_b-bind	169.2	7.3e-50	Family	No_clan
CL1134.Contig3_TBA	PF00504.16	Chloroa_b-bind	169.2	7.5e-50	Family	No_clan
CL1134.Contig4_TBA	PF00504.16	Chloroa_b-bind	169.2	7.4e-50	Family	No_clan
CL1135.Contig2_TBA	PF01734.17	Patatin	89.1	3.5e-25	Family	CL0323
CL1136.Contig2_TBA	PF03763.8	Remorin_C	51.3	6.6e-14	Family	No_clan
CL1136.Contig3_TBA	PF03763.8	Remorin_C	51.3	6.6e-14	Family	No_clan
CL1138.Contig1_TBA	PF03619.11	Solute_trans_a	315.1	3.7e-94	Family	No_clan
CL1138.Contig2_TBA	PF03619.11	Solute_trans_a	315.1	3.7e-94	Family	No_clan
CL114.Contig1_TBA	PF13676.1	TIR_2	44.8	1.1e-11	Domain	CL0173
CL114.Contig1_TBA	PF00931.17	NB-ARC	67.7	7.2e-19	Domain	CL0023
CL114.Contig2_TBA	PF13676.1	TIR_2	44.8	1.1e-11	Domain	CL0173
CL114.Contig2_TBA	PF00931.17	NB-ARC	67.7	7.2e-19	Domain	CL0023
CL1141.Contig1_TBA	PF00467.24	KOW	32.7	3.8e-08	Family	CL0107
CL1142.Contig1_TBA	PF01336.20	tRNA_anti-codon	41.5	8.4e-11	Domain	CL0021
CL1142.Contig2_TBA	PF01336.20	tRNA_anti-codon	41.5	8.4e-11	Domain	CL0021
CL1142.Contig3_TBA	PF01336.20	tRNA_anti-codon	26.6	3.8e-06	Domain	CL0021
CL1142.Contig4_TBA	PF01336.20	tRNA_anti-codon	41.5	8.4e-11	Domain	CL0021
CL1146.Contig1_TBA	PF01869.15	BcrAD_BadFG	134.7	3.4e-39	Family	CL0108
CL1146.Contig2_TBA	PF01869.15	BcrAD_BadFG	47.9	1e-12	Family	CL0108
CL1147.Contig1_TBA	PF02560.9	Cyanate_lyase	106.7	3e-31	Domain	No_clan
CL1147.Contig2_TBA	PF02560.9	Cyanate_lyase	106.7	3e-31	Domain	No_clan
CL1147.Contig3_TBA	PF02560.9	Cyanate_lyase	106.7	3e-31	Domain	No_clan
CL1148.Contig1_TBA	PF00022.14	Actin	532.7	3.4e-160	Family	CL0108
CL1148.Contig2_TBA	PF00022.14	Actin	502.7	4.4e-151	Family	CL0108
CL1148.Contig3_TBA	PF00022.14	Actin	533.7	1.7e-160	Family	CL0108
CL1152.Contig1_TBA	PF00504.16	Chloroa_b-bind	27.3	3.4e-06	Family	No_clan
CL1152.Contig3_TBA	PF00504.16	Chloroa_b-bind	42	1e-10	Family	No_clan
CL1152.Contig4_TBA	PF00504.16	Chloroa_b-bind	42	1e-10	Family	No_clan
CL1152.Contig5_TBA	PF00504.16	Chloroa_b-bind	44.4	1.9e-11	Family	No_clan
CL1154.Contig1_TBA	PF07741.8	BRF1	53.8	1.7e-14	Family	No_clan
CL1154.Contig2_TBA	PF00382.14	TFIIB	43.4	2.1e-11	Domain	CL0065
CL1154.Contig3_TBA	PF00382.14	TFIIB	44.4	1e-11	Domain	CL0065
CL1154.Contig4_TBA	PF00382.14	TFIIB	44.4	1e-11	Domain	CL0065
CL1154.Contig5_TBA	PF00382.14	TFIIB	42.8	3.3e-11	Domain	CL0065
CL1154.Contig6_TBA	PF07741.8	BRF1	49.1	4.9e-13	Family	No_clan
CL1159.Contig2_TBA	PF08642.5	Rxt3	45.8	5.9e-12	Family	CL0513
CL1159.Contig3_TBA	PF08642.5	Rxt3	45.8	5.9e-12	Family	CL0513
CL116.Contig1_TBA	PF03124.9	EXS	51.8	5.8e-14	Family	No_clan
CL116.Contig10_TBA	PF03124.9	EXS	44.3	1.1e-11	Family	No_clan
CL116.Contig13_TBA	PF03124.9	EXS	50.6	1.3e-13	Family	No_clan
CL116.Contig14_TBA	PF03124.9	EXS	47	1.7e-12	Family	No_clan
CL116.Contig15_TBA	PF03124.9	EXS	44.3	1.1e-11	Family	No_clan
CL116.Contig16_TBA	PF03124.9	EXS	50.8	1.2e-13	Family	No_clan
CL116.Contig18_TBA	PF03124.9	EXS	47.5	1.2e-12	Family	No_clan
CL116.Contig18_TBA	PF03105.14	SPX	142.6	1.9e-41	Domain	No_clan
CL116.Contig2_TBA	PF03124.9	EXS	44.3	1.1e-11	Family	No_clan
CL116.Contig21_TBA	PF03124.9	EXS	44.3	1.1e-11	Family	No_clan
CL116.Contig22_TBA	PF03124.9	EXS	56.6	2.1e-15	Family	No_clan
CL116.Contig23_TBA	PF03124.9	EXS	44.3	1.1e-11	Family	No_clan
CL116.Contig24_TBA	PF03124.9	EXS	47	1.7e-12	Family	No_clan
CL116.Contig25_TBA	PF03124.9	EXS	50.6	1.3e-13	Family	No_clan
CL116.Contig26_TBA	PF03124.9	EXS	50.6	1.3e-13	Family	No_clan
CL116.Contig27_TBA	PF03124.9	EXS	41.7	7e-11	Family	No_clan
CL116.Contig27_TBA	PF03105.14	SPX	142.4	2.3e-41	Domain	No_clan
CL116.Contig3_TBA	PF03124.9	EXS	47	1.7e-12	Family	No_clan
CL116.Contig31_TBA	PF03124.9	EXS	311.5	6.5e-93	Family	No_clan
CL116.Contig32_TBA	PF03124.9	EXS	51.4	7.7e-14	Family	No_clan
CL116.Contig33_TBA	PF03105.14	SPX	141.1	5.7e-41	Domain	No_clan
CL116.Contig33_TBA	PF03124.9	EXS	303.8	1.4e-90	Family	No_clan
CL116.Contig34_TBA	PF03124.9	EXS	305.9	3.2e-91	Family	No_clan
CL116.Contig36_TBA	PF03105.14	SPX	144.1	6.8e-42	Domain	No_clan
CL116.Contig37_TBA	PF03124.9	EXS	305.9	3.2e-91	Family	No_clan
CL116.Contig4_TBA	PF03124.9	EXS	47	1.7e-12	Family	No_clan
CL116.Contig6_TBA	PF03124.9	EXS	50.6	1.3e-13	Family	No_clan
CL116.Contig8_TBA	PF03124.9	EXS	44.3	1.1e-11	Family	No_clan
CL116.Contig9_TBA	PF03124.9	EXS	50.7	1.2e-13	Family	No_clan
CL1162.Contig2_TBA	PF01008.12	IF-2B	142.4	1.3e-41	Family	CL0246
CL1162.Contig3_TBA	PF01008.12	IF-2B	221.7	9e-66	Family	CL0246
CL1163.Contig1_TBA	PF01565.18	FAD_binding_4	62.6	2.6e-17	Domain	CL0077
CL1163.Contig2_TBA	PF01565.18	FAD_binding_4	62.6	2.6e-17	Domain	CL0077
CL1164.Contig2_TBA	PF07521.7	RMMBL	40.9	1.3e-10	Motif	CL0398
CL1164.Contig2_TBA	PF00753.22	Lactamase_B	78.9	3.7e-22	Domain	CL0381
CL1165.Contig2_TBA	PF10539.4	Dev_Cell_Death	43.8	1.6e-11	Domain	No_clan
CL1166.Contig1_TBA	PF00168.25	C2	64.3	6.5e-18	Domain	CL0154
CL1166.Contig2_TBA	PF00168.25	C2	32.8	4.5e-08	Domain	CL0154
CL1166.Contig2_TBA	PF00168.25	C2	53	2.1e-14	Domain	CL0154
CL1166.Contig2_TBA	PF00168.25	C2	59.2	2.5e-16	Domain	CL0154
CL1166.Contig2_TBA	PF00168.25	C2	69.1	2.1e-19	Domain	CL0154
CL1166.Contig2_TBA	PF08372.5	PRT_C	210.1	1.1e-62	Family	CL0484
CL1166.Contig3_TBA	PF00168.25	C2	52.4	3.4e-14	Domain	CL0154
CL1166.Contig3_TBA	PF08372.5	PRT_C	220.2	8.6e-66	Family	CL0484
CL1167.Contig1_TBA	PF00168.25	C2	46.3	2.8e-12	Domain	CL0154
CL1167.Contig1_TBA	PF00168.25	C2	76.2	1.3e-21	Domain	CL0154
CL1167.Contig2_TBA	PF00168.25	C2	46.3	2.8e-12	Domain	CL0154
CL1167.Contig2_TBA	PF00168.25	C2	76.2	1.3e-21	Domain	CL0154
CL1167.Contig3_TBA	PF00168.25	C2	46.3	2.8e-12	Domain	CL0154
CL1167.Contig3_TBA	PF00168.25	C2	76.2	1.3e-21	Domain	CL0154
CL1168.Contig1_TBA	PF01544.13	CorA	29.8	2.9e-07	Family	No_clan
CL1168.Contig3_TBA	PF01544.13	CorA	36.1	3.4e-09	Family	No_clan
CL1168.Contig4_TBA	PF01544.13	CorA	28.4	7.6e-07	Family	No_clan
CL1169.Contig1_TBA	PF11926.3	DUF3444	153.4	4.8e-45	Family	No_clan
CL1169.Contig2_TBA	PF11926.3	DUF3444	153.7	3.9e-45	Family	No_clan
CL117.Contig1_TBA	PF00262.13	Calreticulin	354	6.4e-106	Family	No_clan
CL117.Contig2_TBA	PF00262.13	Calreticulin	354.5	4.7e-106	Family	No_clan
CL1170.Contig1_TBA	PF00076.17	RRM_1	32.1	6.1e-08	Domain	CL0221
CL1170.Contig1_TBA	PF00630.14	Filamin	65.1	6.5e-18	Domain	CL0159
CL1170.Contig2_TBA	PF00076.17	RRM_1	32.1	6.4e-08	Domain	CL0221
CL1170.Contig2_TBA	PF00630.14	Filamin	65.1	6.7e-18	Domain	CL0159
CL1171.Contig1_TBA	PF13837.1	Myb_DNA-bind_4	36.6	3.5e-09	Domain	CL0123
CL1171.Contig2_TBA	PF13837.1	Myb_DNA-bind_4	36.6	3.5e-09	Domain	CL0123
CL1172.Contig1_TBA	PF09735.4	Nckap1	79.8	8.6e-23	Family	No_clan
CL1172.Contig2_TBA	PF09735.4	Nckap1	79.8	8.6e-23	Family	No_clan
CL1173.Contig1_TBA	PF04734.8	Ceramidase_alk	950.5	3.4e-286	Family	No_clan
CL1173.Contig2_TBA	PF04734.8	Ceramidase_alk	32.5	2.1e-08	Family	No_clan
CL1173.Contig3_TBA	PF04734.8	Ceramidase_alk	32.5	2.1e-08	Family	No_clan
CL1173.Contig6_TBA	PF04734.8	Ceramidase_alk	32.5	2.1e-08	Family	No_clan
CL1173.Contig7_TBA	PF04734.8	Ceramidase_alk	40.6	7.3e-11	Family	No_clan
CL1173.Contig7_TBA	PF04734.8	Ceramidase_alk	535.6	1.2e-160	Family	No_clan
CL1173.Contig8_TBA	PF04734.8	Ceramidase_alk	118.3	2.2e-34	Family	No_clan
CL1173.Contig9_TBA	PF04734.8	Ceramidase_alk	40.4	8.4e-11	Family	No_clan
CL1173.Contig9_TBA	PF04734.8	Ceramidase_alk	152.1	1.4e-44	Family	No_clan
CL1173.Contig9_TBA	PF04734.8	Ceramidase_alk	363.9	1.1e-108	Family	No_clan
CL1176.Contig1_TBA	PF00173.23	Cyt-b5	85.7	1.4e-24	Domain	No_clan
CL1178.Contig1_TBA	PF00643.19	zf-B_box	26.6	3.8e-06	Domain	No_clan
CL1178.Contig1_TBA	PF06203.9	CCT	52.7	2.3e-14	Motif	CL0281
CL1178.Contig2_TBA	PF10275.4	Peptidase_C65	140.9	4.1e-41	Family	CL0125
CL1179.Contig1_TBA	PF13417.1	GST_N_3	47.1	2e-12	Domain	CL0172
CL1179.Contig1_TBA	PF00043.20	GST_C	47.9	9.5e-13	Domain	CL0497
CL1179.Contig2_TBA	PF13417.1	GST_N_3	47.1	2e-12	Domain	CL0172
CL1179.Contig2_TBA	PF00043.20	GST_C	47.9	9.5e-13	Domain	CL0497
CL118.Contig1_TBA	PF02874.18	ATP-synt_ab_N	79	2.1e-22	Domain	CL0275
CL118.Contig1_TBA	PF00306.22	ATP-synt_ab_C	85.9	2.5e-24	Domain	No_clan
CL118.Contig1_TBA	PF00006.20	ATP-synt_ab	207.2	2e-61	Family	CL0023
CL1180.Contig1_TBA	PF01753.13	zf-MYND	44.6	9.2e-12	Family	CL0175
CL1180.Contig3_TBA	PF00443.24	UCH	30.8	1.5e-07	Family	CL0125
CL1180.Contig4_TBA	PF01753.13	zf-MYND	42.3	4.6e-11	Family	CL0175
CL1180.Contig4_TBA	PF00443.24	UCH	69.6	2.1e-19	Family	CL0125
CL1180.Contig5_TBA	PF01753.13	zf-MYND	42.6	3.8e-11	Family	CL0175
CL1180.Contig5_TBA	PF00443.24	UCH	107.3	6.8e-31	Family	CL0125
CL1180.Contig7_TBA	PF00443.24	UCH	30.8	1.5e-07	Family	CL0125
CL1180.Contig8_TBA	PF01753.13	zf-MYND	44.2	1.3e-11	Family	CL0175
CL1181.Contig1_TBA	PF00069.20	Pkinase	183.3	4.5e-54	Domain	CL0016
CL1182.Contig1_TBA	PF08568.5	Kinetochor_Ybp2	43.8	1e-11	Family	No_clan
CL1182.Contig1_TBA	PF08568.5	Kinetochor_Ybp2	51.2	5.8e-14	Family	No_clan
CL1182.Contig2_TBA	PF08568.5	Kinetochor_Ybp2	44.8	5e-12	Family	No_clan
CL1183.Contig1_TBA	PF06694.6	Plant_NMP1	114.7	4e-33	Family	No_clan
CL1185.Contig1_TBA	PF07386.6	DUF1499	83.1	1.6e-23	Family	No_clan
CL1185.Contig2_TBA	PF07386.6	DUF1499	92.2	2.3e-26	Family	No_clan
CL1185.Contig3_TBA	PF07386.6	DUF1499	96.2	1.4e-27	Family	No_clan
CL1186.Contig1_TBA	PF00168.25	C2	52.1	4.3e-14	Domain	CL0154
CL1186.Contig2_TBA	PF00168.25	C2	52.1	4.3e-14	Domain	CL0154
CL1186.Contig3_TBA	PF00168.25	C2	52.1	4.3e-14	Domain	CL0154
CL1187.Contig1_TBA	PF13532.1	2OG-FeII_Oxy_2	72.9	2.8e-20	Domain	CL0029
CL1187.Contig2_TBA	PF08241.7	Methyltransf_11	48	1.2e-12	Domain	CL0063
CL1188.Contig1_TBA	PF00657.17	Lipase_GDSL	62.7	4.3e-17	Family	CL0264
CL1188.Contig2_TBA	PF00657.17	Lipase_GDSL	62.7	4.3e-17	Family	CL0264
CL1188.Contig3_TBA	PF00657.17	Lipase_GDSL	62.7	4.3e-17	Family	CL0264
CL1189.Contig1_TBA	PF13499.1	EF-hand_7	33.5	3.2e-08	Domain	CL0220
CL1189.Contig2_TBA	PF13499.1	EF-hand_7	33.5	3.2e-08	Domain	CL0220
CL1189.Contig3_TBA	PF13499.1	EF-hand_7	33.5	3.2e-08	Domain	CL0220
CL1189.Contig4_TBA	PF13499.1	EF-hand_7	33.5	3.2e-08	Domain	CL0220
CL119.Contig1_TBA	PF03547.13	Mem_trans	123.8	4.9e-36	Family	CL0064
CL119.Contig2_TBA	PF03547.13	Mem_trans	123.8	4.9e-36	Family	CL0064
CL1191.Contig1_TBA	PF14369.1	zf-RING_3	53.7	1.5e-14	Domain	No_clan
CL1191.Contig1_TBA	PF13639.1	zf-RING_2	58.3	4.7e-16	Domain	CL0229
CL1191.Contig2_TBA	PF14369.1	zf-RING_3	50.4	1.6e-13	Domain	No_clan
CL1191.Contig2_TBA	PF13639.1	zf-RING_2	58.3	4.7e-16	Domain	CL0229
CL1191.Contig3_TBA	PF14369.1	zf-RING_3	50.5	1.4e-13	Domain	No_clan
CL1191.Contig3_TBA	PF13639.1	zf-RING_2	55.3	4e-15	Domain	CL0229
CL1191.Contig4_TBA	PF14369.1	zf-RING_3	53.8	1.3e-14	Domain	No_clan
CL1191.Contig4_TBA	PF13639.1	zf-RING_2	55.3	4e-15	Domain	CL0229
CL1192.Contig2_TBA	PF00076.17	RRM_1	35.9	4e-09	Domain	CL0221
CL1192.Contig3_TBA	PF00076.17	RRM_1	36.1	3.4e-09	Domain	CL0221
CL1197.Contig2_TBA	PF00069.20	Pkinase	229.2	4.4e-68	Domain	CL0016
CL1197.Contig3_TBA	PF00069.20	Pkinase	229.2	4.4e-68	Domain	CL0016
CL1197.Contig4_TBA	PF00069.20	Pkinase	229.2	4.4e-68	Domain	CL0016
CL1197.Contig5_TBA	PF00069.20	Pkinase	229.2	4.4e-68	Domain	CL0016
CL1198.Contig1_TBA	PF01494.14	FAD_binding_3	28.9	5.4e-07	Family	CL0063
CL1198.Contig1_TBA	PF01494.14	FAD_binding_3	32.7	3.9e-08	Family	CL0063
CL1199.Contig2_TBA	PF01733.13	Nucleoside_tran	103.5	1.1e-29	Family	CL0015
CL1199.Contig3_TBA	PF01733.13	Nucleoside_tran	103.5	1.1e-29	Family	CL0015
CL12.Contig2_TBA	PF00139.14	Lectin_legB	103.2	1.4e-29	Domain	CL0004
CL120.Contig5_TBA	PF00083.19	Sugar_tr	52.2	3.4e-14	Family	CL0015
CL1200.Contig2_TBA	PF00106.20	adh_short	107.1	8.3e-31	Domain	CL0063
CL1201.Contig1_TBA	PF00400.27	WD40	26.2	4.9e-06	Repeat	CL0186
CL1201.Contig1_TBA	PF00400.27	WD40	30.1	2.8e-07	Repeat	CL0186
CL1201.Contig1_TBA	PF00400.27	WD40	42.3	3.9e-11	Repeat	CL0186
CL1201.Contig2_TBA	PF00400.27	WD40	26	5.7e-06	Repeat	CL0186
CL1201.Contig2_TBA	PF00400.27	WD40	26.2	4.9e-06	Repeat	CL0186
CL1201.Contig2_TBA	PF00400.27	WD40	40.7	1.3e-10	Repeat	CL0186
CL1202.Contig1_TBA	PF04547.7	Anoctamin	241.8	1.1e-71	Family	CL0416
CL1202.Contig2_TBA	PF04547.7	Anoctamin	43.2	1.9e-11	Family	CL0416
CL1202.Contig3_TBA	PF04547.7	Anoctamin	28.9	4.3e-07	Family	CL0416
CL1202.Contig4_TBA	PF04547.7	Anoctamin	32.5	3.5e-08	Family	CL0416
CL1202.Contig5_TBA	PF04547.7	Anoctamin	28.9	4.3e-07	Family	CL0416
CL1202.Contig6_TBA	PF04547.7	Anoctamin	32.5	3.5e-08	Family	CL0416
CL1203.Contig2_TBA	PF00400.27	WD40	29.4	4.6e-07	Repeat	CL0186
CL1204.Contig2_TBA	PF03372.18	Exo_endo_phos	26.6	4.9e-06	Domain	CL0530
CL1205.Contig1_TBA	PF14377.1	DUF4414	103.6	4.7e-30	Family	No_clan
CL1205.Contig2_TBA	PF14377.1	DUF4414	103.6	4.7e-30	Family	No_clan
CL1208.Contig1_TBA	PF03909.12	BSD	42.9	3e-11	Domain	No_clan
CL1208.Contig2_TBA	PF03909.12	BSD	42.9	3e-11	Domain	No_clan
CL1208.Contig3_TBA	PF03909.12	BSD	42.9	2.9e-11	Domain	No_clan
CL1208.Contig4_TBA	PF03909.12	BSD	42.9	2.9e-11	Domain	No_clan
CL121.Contig1_TBA	PF03649.8	UPF0014	191.3	1.5e-56	Family	No_clan
CL121.Contig3_TBA	PF03649.8	UPF0014	191.3	1.5e-56	Family	No_clan
CL1210.Contig1_TBA	PF00320.22	GATA	46	2.2e-12	Domain	CL0167
CL1210.Contig2_TBA	PF00320.22	GATA	47.3	9.1e-13	Domain	CL0167
CL1211.Contig1_TBA	PF14791.1	DNA_pol_B_thumb	74.3	4.3e-21	Family	No_clan
CL1211.Contig2_TBA	PF14791.1	DNA_pol_B_thumb	74.3	4.3e-21	Family	No_clan
CL1214.Contig1_TBA	PF08060.8	NOSIC	72	2.4e-20	Domain	No_clan
CL1214.Contig1_TBA	PF09785.4	Prp31_C	138.4	1.5e-40	Family	No_clan
CL1214.Contig1_TBA	PF01798.13	Nop	162.2	4.7e-48	Family	No_clan
CL1214.Contig4_TBA	PF08060.8	NOSIC	72	2.4e-20	Domain	No_clan
CL1214.Contig4_TBA	PF09785.4	Prp31_C	138.4	1.5e-40	Family	No_clan
CL1214.Contig4_TBA	PF01798.13	Nop	162.2	4.7e-48	Family	No_clan
CL1217.Contig1_TBA	PF01509.13	TruB_N	156	7.1e-46	Family	No_clan
CL1217.Contig2_TBA	PF01509.13	TruB_N	172.3	6.6e-51	Family	No_clan
CL1219.Contig1_TBA	PF01565.18	FAD_binding_4	79.4	1.6e-22	Domain	CL0077
CL1219.Contig10_TBA	PF01565.18	FAD_binding_4	118.4	1.5e-34	Domain	CL0077
CL1219.Contig10_TBA	PF02913.14	FAD-oxidase_C	215.6	6.2e-64	Domain	CL0277
CL1219.Contig11_TBA	PF01565.18	FAD_binding_4	118.4	1.5e-34	Domain	CL0077
CL1219.Contig11_TBA	PF02913.14	FAD-oxidase_C	215.6	6.2e-64	Domain	CL0277
CL1219.Contig12_TBA	PF01565.18	FAD_binding_4	110.8	3.4e-32	Domain	CL0077
CL1219.Contig13_TBA	PF01565.18	FAD_binding_4	110.8	3.4e-32	Domain	CL0077
CL1219.Contig14_TBA	PF01565.18	FAD_binding_4	28.7	7.2e-07	Domain	CL0077
CL1219.Contig15_TBA	PF01565.18	FAD_binding_4	79.4	1.6e-22	Domain	CL0077
CL1219.Contig16_TBA	PF01565.18	FAD_binding_4	28.7	7.2e-07	Domain	CL0077
CL1219.Contig2_TBA	PF01565.18	FAD_binding_4	27.5	1.7e-06	Domain	CL0077
CL1219.Contig3_TBA	PF01565.18	FAD_binding_4	79.4	1.6e-22	Domain	CL0077
CL1219.Contig4_TBA	PF01565.18	FAD_binding_4	79.4	1.6e-22	Domain	CL0077
CL1219.Contig5_TBA	PF01565.18	FAD_binding_4	110.8	3.4e-32	Domain	CL0077
CL1219.Contig6_TBA	PF01565.18	FAD_binding_4	121.5	1.7e-35	Domain	CL0077
CL1219.Contig7_TBA	PF01565.18	FAD_binding_4	110.8	3.4e-32	Domain	CL0077
CL1219.Contig8_TBA	PF01565.18	FAD_binding_4	118.4	1.5e-34	Domain	CL0077
CL1219.Contig8_TBA	PF02913.14	FAD-oxidase_C	215.6	6.2e-64	Domain	CL0277
CL1219.Contig9_TBA	PF01565.18	FAD_binding_4	79.4	1.6e-22	Domain	CL0077
CL122.Contig1_TBA	PF13855.1	LRR_8	27.4	1.9e-06	Repeat	CL0022
CL122.Contig1_TBA	PF13855.1	LRR_8	28.7	7.7e-07	Repeat	CL0022
CL122.Contig1_TBA	PF13855.1	LRR_8	35.8	4.9e-09	Repeat	CL0022
CL122.Contig1_TBA	PF12799.2	LRR_4	35.8	4.3e-09	Family	CL0022
CL122.Contig1_TBA	PF13855.1	LRR_8	37.1	1.9e-09	Repeat	CL0022
CL122.Contig2_TBA	PF13855.1	LRR_8	28.9	6.7e-07	Repeat	CL0022
CL122.Contig2_TBA	PF12799.2	LRR_4	37	1.7e-09	Family	CL0022
CL122.Contig2_TBA	PF13855.1	LRR_8	37.2	1.7e-09	Repeat	CL0022
CL1220.Contig1_TBA	PF04499.10	SAPS	33.1	2.2e-08	Family	No_clan
CL1220.Contig2_TBA	PF04499.10	SAPS	83.1	1.5e-23	Family	No_clan
CL1220.Contig2_TBA	PF04499.10	SAPS	116.4	1.3e-33	Family	No_clan
CL1221.Contig1_TBA	PF02347.11	GDC-P	47.8	8.3e-13	Family	CL0061
CL1221.Contig2_TBA	PF02347.11	GDC-P	47.8	8.3e-13	Family	CL0061
CL1223.Contig1_TBA	PF13041.1	PPR_2	48.6	5.4e-13	Repeat	CL0020
CL1223.Contig2_TBA	PF13041.1	PPR_2	48.6	5.4e-13	Repeat	CL0020
CL1226.Contig1_TBA	PF09364.5	XFP_N	168.1	2e-49	Family	CL0254
CL1226.Contig2_TBA	PF03894.10	XFP	224.8	5.3e-67	Family	CL0254
CL1226.Contig2_TBA	PF09363.5	XFP_C	228.5	5e-68	Family	No_clan
CL1226.Contig2_TBA	PF09364.5	XFP_N	307.9	6.6e-92	Family	CL0254
CL1227.Contig1_TBA	PF00011.16	HSP20	99.1	1e-28	Family	CL0190
CL1227.Contig2_TBA	PF00011.16	HSP20	107.7	2.2e-31	Family	CL0190
CL1227.Contig3_TBA	PF00011.16	HSP20	107.6	2.3e-31	Family	CL0190
CL1227.Contig4_TBA	PF00011.16	HSP20	112.1	9.5e-33	Family	CL0190
CL1227.Contig5_TBA	PF00011.16	HSP20	96.8	5.5e-28	Family	CL0190
CL1228.Contig1_TBA	PF05637.7	Glyco_transf_34	192.2	9.4e-57	Family	CL0110
CL1228.Contig2_TBA	PF05637.7	Glyco_transf_34	192.2	9.4e-57	Family	CL0110
CL1229.Contig1_TBA	PF00067.17	p450	66.2	1.8e-18	Domain	No_clan
CL1229.Contig2_TBA	PF00067.17	p450	56.1	2.3e-15	Domain	No_clan
CL123.Contig1_TBA	PF00808.18	CBFD_NFYB_HMF	30.2	3.4e-07	Domain	CL0012
CL123.Contig2_TBA	PF00808.18	CBFD_NFYB_HMF	30.4	2.8e-07	Domain	CL0012
CL1231.Contig1_TBA	PF00202.16	Aminotran_3	60.9	8.6e-17	Domain	CL0061
CL1232.Contig1_TBA	PF00231.14	ATP-synt	283.1	2.3e-84	Domain	No_clan
CL1232.Contig2_TBA	PF00231.14	ATP-synt	283.1	2.3e-84	Domain	No_clan
CL1232.Contig3_TBA	PF00231.14	ATP-synt	283.1	2.3e-84	Domain	No_clan
CL1232.Contig4_TBA	PF00231.14	ATP-synt	283.1	2.3e-84	Domain	No_clan
CL1233.Contig1_TBA	PF00076.17	RRM_1	60	1.2e-16	Domain	CL0221
CL1233.Contig3_TBA	PF00076.17	RRM_1	28.5	8.5e-07	Domain	CL0221
CL1234.Contig3_TBA	PF13589.1	HATPase_c_3	69	2.9e-19	Domain	CL0025
CL1234.Contig5_TBA	PF13589.1	HATPase_c_3	65.6	3.4e-18	Domain	CL0025
CL1237.Contig3_TBA	PF01048.15	PNP_UDP_1	26.9	2e-06	Domain	CL0408
CL1237.Contig5_TBA	PF01048.15	PNP_UDP_1	26.9	2e-06	Domain	CL0408
CL1237.Contig6_TBA	PF01048.15	PNP_UDP_1	26.9	2e-06	Domain	CL0408
CL1237.Contig8_TBA	PF01048.15	PNP_UDP_1	26.9	2e-06	Domain	CL0408
CL1238.Contig1_TBA	PF04548.11	AIG1	95.2	2.7e-27	Family	CL0023
CL1238.Contig1_TBA	PF11886.3	DUF3406	439.4	3.3e-132	Family	No_clan
CL1239.Contig1_TBA	PF08241.7	Methyltransf_11	57.7	1.2e-15	Domain	CL0063
CL1239.Contig2_TBA	PF08241.7	Methyltransf_11	57.7	1.2e-15	Domain	CL0063
CL124.Contig1_TBA	PF00899.16	ThiF	125.9	9e-37	Family	CL0063
CL124.Contig2_TBA	PF00899.16	ThiF	111	3.5e-32	Family	CL0063
CL1240.Contig1_TBA	PF11717.3	Tudor-knot	60.7	7.4e-17	Family	CL0049
CL1240.Contig1_TBA	PF01853.13	MOZ_SAS	297.8	2e-89	Family	CL0257
CL1240.Contig2_TBA	PF11717.3	Tudor-knot	69.2	1.6e-19	Family	CL0049
CL1240.Contig2_TBA	PF01853.13	MOZ_SAS	302.6	6.7e-91	Family	CL0257
CL1242.Contig1_TBA	PF13855.1	LRR_8	27.1	2.5e-06	Repeat	CL0022
CL1242.Contig2_TBA	PF13855.1	LRR_8	29.8	3.6e-07	Repeat	CL0022
CL1242.Contig3_TBA	PF13855.1	LRR_8	28.6	8.5e-07	Repeat	CL0022
CL1243.Contig1_TBA	PF00069.20	Pkinase	164.9	1.8e-48	Domain	CL0016
CL1243.Contig2_TBA	PF00069.20	Pkinase	164.9	1.8e-48	Domain	CL0016
CL1244.Contig1_TBA	PF03330.13	DPBB_1	49.7	2.7e-13	Domain	CL0199
CL1244.Contig2_TBA	PF03330.13	DPBB_1	49.7	2.7e-13	Domain	CL0199
CL1245.Contig2_TBA	PF00956.13	NAP	278.6	3.2e-83	Family	No_clan
CL1247.Contig1_TBA	PF01585.18	G-patch	61.1	6.2e-17	Family	CL0449
CL1247.Contig2_TBA	PF01585.18	G-patch	59	2.7e-16	Family	CL0449
CL1247.Contig3_TBA	PF01585.18	G-patch	61	6.3e-17	Family	CL0449
CL1249.Contig1_TBA	PF00025.16	Arf	210.6	8.7e-63	Domain	CL0023
CL1249.Contig2_TBA	PF00025.16	Arf	210.1	1.3e-62	Domain	CL0023
CL1251.Contig1_TBA	PF04852.7	DUF640	207.2	8.4e-62	Family	No_clan
CL1251.Contig2_TBA	PF04852.7	DUF640	207.2	8.4e-62	Family	No_clan
CL1252.Contig1_TBA	PF06830.6	Root_cap	82.4	1.4e-23	Family	No_clan
CL1252.Contig2_TBA	PF06830.6	Root_cap	91.5	2.1e-26	Family	No_clan
CL1252.Contig3_TBA	PF06830.6	Root_cap	89.9	6.7e-26	Family	No_clan
CL1255.Contig1_TBA	PF00072.19	Response_reg	53.6	1.8e-14	Domain	CL0304
CL1255.Contig1_TBA	PF00512.20	HisKA	64.1	8.6e-18	Domain	CL0025
CL1255.Contig1_TBA	PF02518.21	HATPase_c	103.7	4.2e-30	Domain	CL0025
CL1256.Contig1_TBA	PF00176.18	SNF2_N	36	3.2e-09	Family	CL0023
CL1256.Contig1_TBA	PF00271.26	Helicase_C	47.4	1.2e-12	Family	CL0023
CL1256.Contig2_TBA	PF00271.26	Helicase_C	46.9	1.7e-12	Family	CL0023
CL1256.Contig2_TBA	PF00176.18	SNF2_N	101.9	2.6e-29	Family	CL0023
CL1259.Contig1_TBA	PF14226.1	DIOX_N	71.5	7.8e-20	Family	No_clan
CL1259.Contig1_TBA	PF03171.15	2OG-FeII_Oxy	83.3	1.1e-23	Domain	CL0029
CL1259.Contig2_TBA	PF14226.1	DIOX_N	74.1	1.2e-20	Family	No_clan
CL1259.Contig3_TBA	PF03171.15	2OG-FeII_Oxy	33.3	4.2e-08	Domain	CL0029
CL126.Contig1_TBA	PF14200.1	RicinB_lectin_2	49.7	3.8e-13	Domain	CL0066
CL126.Contig2_TBA	PF14200.1	RicinB_lectin_2	49.7	3.8e-13	Domain	CL0066
CL1260.Contig1_TBA	PF07714.12	Pkinase_Tyr	50	2e-13	Domain	CL0016
CL1260.Contig2_TBA	PF07714.12	Pkinase_Tyr	26.9	2.2e-06	Domain	CL0016
CL1262.Contig2_TBA	PF00041.16	fn3	47.7	1.2e-12	Domain	CL0159
CL1262.Contig4_TBA	PF00041.16	fn3	49.2	4.2e-13	Domain	CL0159
CL1263.Contig1_TBA	PF00085.15	Thioredoxin	55.9	2.7e-15	Domain	CL0172
CL1263.Contig2_TBA	PF13848.1	Thioredoxin_6	39.6	4.3e-10	Domain	CL0172
CL1263.Contig2_TBA	PF00085.15	Thioredoxin	77.3	5.7e-22	Domain	CL0172
CL1264.Contig1_TBA	PF10247.4	Romo1	69.4	2.1e-19	Family	No_clan
CL1264.Contig2_TBA	PF10247.4	Romo1	69.4	2.1e-19	Family	No_clan
CL1265.Contig1_TBA	PF05195.11	AMP_N	86.4	1e-24	Domain	CL0356
CL1265.Contig2_TBA	PF05195.11	AMP_N	77.8	4.7e-22	Domain	CL0356
CL1266.Contig1_TBA	PF14226.1	DIOX_N	47.3	2.5e-12	Family	No_clan
CL1266.Contig2_TBA	PF14226.1	DIOX_N	79.2	3.2e-22	Family	No_clan
CL1267.Contig1_TBA	PF07173.7	DUF1399	32.8	7.2e-08	Family	No_clan
CL1267.Contig1_TBA	PF07173.7	DUF1399	114.6	3.9e-33	Family	No_clan
CL1267.Contig2_TBA	PF07173.7	DUF1399	32.8	7.2e-08	Family	No_clan
CL1267.Contig2_TBA	PF07173.7	DUF1399	114.6	3.9e-33	Family	No_clan
CL1269.Contig1_TBA	PF02341.10	RcbX	44	1.9e-11	Family	No_clan
CL1269.Contig10_TBA	PF02341.10	RcbX	63.2	2.1e-17	Family	No_clan
CL1269.Contig13_TBA	PF02341.10	RcbX	44	1.9e-11	Family	No_clan
CL1269.Contig14_TBA	PF02341.10	RcbX	42.1	7.3e-11	Family	No_clan
CL1269.Contig15_TBA	PF02341.10	RcbX	65.4	4.5e-18	Family	No_clan
CL1269.Contig2_TBA	PF02341.10	RcbX	65.4	4.5e-18	Family	No_clan
CL1269.Contig3_TBA	PF02341.10	RcbX	65.4	4.5e-18	Family	No_clan
CL1269.Contig5_TBA	PF02341.10	RcbX	65.4	4.5e-18	Family	No_clan
CL1269.Contig6_TBA	PF02341.10	RcbX	44	1.9e-11	Family	No_clan
CL1269.Contig8_TBA	PF02341.10	RcbX	44	1.9e-11	Family	No_clan
CL127.Contig1_TBA	PF01115.12	F_actin_cap_B	127.8	3.6e-37	Family	No_clan
CL127.Contig10_TBA	PF01115.12	F_actin_cap_B	127.8	3.6e-37	Family	No_clan
CL127.Contig11_TBA	PF01115.12	F_actin_cap_B	29.7	3.3e-07	Family	No_clan
CL127.Contig12_TBA	PF01115.12	F_actin_cap_B	287.4	6.5e-86	Family	No_clan
CL127.Contig2_TBA	PF01115.12	F_actin_cap_B	80.5	9.9e-23	Family	No_clan
CL127.Contig3_TBA	PF01115.12	F_actin_cap_B	41.6	7.6e-11	Family	No_clan
CL127.Contig4_TBA	PF01115.12	F_actin_cap_B	127.8	3.6e-37	Family	No_clan
CL127.Contig5_TBA	PF01115.12	F_actin_cap_B	82	3.4e-23	Family	No_clan
CL127.Contig6_TBA	PF01115.12	F_actin_cap_B	41.6	7.6e-11	Family	No_clan
CL127.Contig7_TBA	PF01115.12	F_actin_cap_B	80.5	9.9e-23	Family	No_clan
CL127.Contig8_TBA	PF01115.12	F_actin_cap_B	287.4	6.5e-86	Family	No_clan
CL127.Contig9_TBA	PF01115.12	F_actin_cap_B	127.8	3.6e-37	Family	No_clan
CL1274.Contig2_TBA	PF07691.7	PA14	27.9	1.5e-06	Domain	CL0301
CL1274.Contig2_TBA	PF11721.3	Malectin	29.7	4.6e-07	Domain	CL0468
CL1275.Contig1_TBA	PF14817.1	HAUS5	220.6	3.9e-65	Family	No_clan
CL1275.Contig2_TBA	PF14817.1	HAUS5	220.6	3.9e-65	Family	No_clan
CL1276.Contig1_TBA	PF02897.10	Peptidase_S9_N	140.2	6.7e-41	Domain	CL0186
CL1276.Contig2_TBA	PF02897.10	Peptidase_S9_N	344	8.6e-103	Domain	CL0186
CL1277.Contig1_TBA	PF03360.11	Glyco_transf_43	97.7	6.5e-28	Family	CL0110
CL1278.Contig1_TBA	PF07714.12	Pkinase_Tyr	84.8	4.7e-24	Domain	CL0016
CL1278.Contig2_TBA	PF13414.1	TPR_11	29.5	4e-07	Repeat	CL0020
CL1278.Contig2_TBA	PF07714.12	Pkinase_Tyr	83	1.7e-23	Domain	CL0016
CL1278.Contig4_TBA	PF13414.1	TPR_11	29.5	4.1e-07	Repeat	CL0020
CL1278.Contig4_TBA	PF07714.12	Pkinase_Tyr	90.3	1e-25	Domain	CL0016
CL128.Contig1_TBA	PF11891.3	DUF3411	166.5	4.6e-49	Family	No_clan
CL128.Contig2_TBA	PF11891.3	DUF3411	188.6	7.6e-56	Family	No_clan
CL1280.Contig2_TBA	PF13676.1	TIR_2	47.5	1.5e-12	Domain	CL0173
CL1280.Contig2_TBA	PF00931.17	NB-ARC	48.6	4.7e-13	Domain	CL0023
CL1280.Contig3_TBA	PF13676.1	TIR_2	47.5	1.5e-12	Domain	CL0173
CL1280.Contig3_TBA	PF00931.17	NB-ARC	48.3	5.9e-13	Domain	CL0023
CL1280.Contig4_TBA	PF13676.1	TIR_2	47.5	1.5e-12	Domain	CL0173
CL1280.Contig4_TBA	PF00931.17	NB-ARC	48.3	5.9e-13	Domain	CL0023
CL1280.Contig5_TBA	PF13676.1	TIR_2	47.6	1.4e-12	Domain	CL0173
CL1280.Contig5_TBA	PF00931.17	NB-ARC	48.3	5.7e-13	Domain	CL0023
CL1280.Contig6_TBA	PF13676.1	TIR_2	47.5	1.5e-12	Domain	CL0173
CL1280.Contig6_TBA	PF00931.17	NB-ARC	48.6	4.7e-13	Domain	CL0023
CL1280.Contig7_TBA	PF13676.1	TIR_2	47.5	1.5e-12	Domain	CL0173
CL1280.Contig7_TBA	PF00931.17	NB-ARC	48.6	4.6e-13	Domain	CL0023
CL1280.Contig8_TBA	PF13676.1	TIR_2	47.5	1.5e-12	Domain	CL0173
CL1280.Contig8_TBA	PF00931.17	NB-ARC	48.3	5.9e-13	Domain	CL0023
CL1280.Contig9_TBA	PF13676.1	TIR_2	47.5	1.5e-12	Domain	CL0173
CL1280.Contig9_TBA	PF00931.17	NB-ARC	48.6	4.7e-13	Domain	CL0023
CL1281.Contig1_TBA	PF00106.20	adh_short	44.4	1.5e-11	Domain	CL0063
CL1281.Contig2_TBA	PF00106.20	adh_short	45	1e-11	Domain	CL0063
CL1281.Contig3_TBA	PF00106.20	adh_short	72.1	4.7e-20	Domain	CL0063
CL1283.Contig1_TBA	PF00538.14	Linker_histone	78.1	3.9e-22	Domain	No_clan
CL1284.Contig1_TBA	PF08583.5	Cmc1	55.9	2.6e-15	Family	CL0351
CL1284.Contig2_TBA	PF08583.5	Cmc1	55.9	2.6e-15	Family	CL0351
CL1284.Contig3_TBA	PF08583.5	Cmc1	55.9	2.6e-15	Family	CL0351
CL1287.Contig1_TBA	PF00005.22	ABC_tran	79.2	3.2e-22	Domain	CL0023
CL1287.Contig2_TBA	PF00005.22	ABC_tran	79.2	3.2e-22	Domain	CL0023
CL1288.Contig1_TBA	PF12796.2	Ank_2	55.9	3.9e-15	Family	CL0465
CL1290.Contig1_TBA	PF03106.10	WRKY	103.3	4.3e-30	Domain	CL0274
CL1292.Contig1_TBA	PF03364.15	Polyketide_cyc	27	3.4e-06	Family	CL0209
CL1295.Contig1_TBA	PF00168.25	C2	47.2	1.5e-12	Domain	CL0154
CL1295.Contig2_TBA	PF00168.25	C2	47.2	1.5e-12	Domain	CL0154
CL1295.Contig3_TBA	PF00168.25	C2	47.2	1.5e-12	Domain	CL0154
CL13.Contig1_TBA	PF00641.13	zf-RanBP	26.4	2.5e-06	Domain	CL0167
CL13.Contig1_TBA	PF00641.13	zf-RanBP	27.4	1.2e-06	Domain	CL0167
CL13.Contig1_TBA	PF00641.13	zf-RanBP	29.8	2.2e-07	Domain	CL0167
CL13.Contig2_TBA	PF00641.13	zf-RanBP	26.4	2.6e-06	Domain	CL0167
CL13.Contig2_TBA	PF00641.13	zf-RanBP	27.4	1.3e-06	Domain	CL0167
CL13.Contig2_TBA	PF00641.13	zf-RanBP	29.8	2.3e-07	Domain	CL0167
CL13.Contig3_TBA	PF00641.13	zf-RanBP	26.3	2.6e-06	Domain	CL0167
CL13.Contig3_TBA	PF00641.13	zf-RanBP	27.3	1.3e-06	Domain	CL0167
CL13.Contig3_TBA	PF00641.13	zf-RanBP	29.7	2.3e-07	Domain	CL0167
CL13.Contig4_TBA	PF00641.13	zf-RanBP	26.4	2.6e-06	Domain	CL0167
CL13.Contig4_TBA	PF00641.13	zf-RanBP	27.4	1.3e-06	Domain	CL0167
CL13.Contig4_TBA	PF00641.13	zf-RanBP	29.8	2.3e-07	Domain	CL0167
CL130.Contig1_TBA	PF06955.7	XET_C	44.2	1.1e-11	Family	No_clan
CL130.Contig1_TBA	PF00722.16	Glyco_hydro_16	176.1	4.1e-52	Domain	CL0004
CL130.Contig2_TBA	PF06955.7	XET_C	44.2	1.1e-11	Family	No_clan
CL130.Contig2_TBA	PF00722.16	Glyco_hydro_16	176.1	4.1e-52	Domain	CL0004
CL130.Contig3_TBA	PF06955.7	XET_C	44.2	1.1e-11	Family	No_clan
CL130.Contig3_TBA	PF00722.16	Glyco_hydro_16	176.1	4.1e-52	Domain	CL0004
CL1301.Contig1_TBA	PF00957.16	Synaptobrevin	27.3	1.9e-06	Family	CL0445
CL1301.Contig1_TBA	PF13774.1	Longin	32.7	3.8e-08	Domain	No_clan
CL1301.Contig2_TBA	PF00957.16	Synaptobrevin	27.4	1.7e-06	Family	CL0445
CL1301.Contig2_TBA	PF13774.1	Longin	32.8	3.6e-08	Domain	No_clan
CL1304.Contig1_TBA	PF00085.15	Thioredoxin	97.7	2.5e-28	Domain	CL0172
CL1304.Contig2_TBA	PF00085.15	Thioredoxin	97.7	2.5e-28	Domain	CL0172
CL1306.Contig1_TBA	PF02362.16	B3	32.4	5e-08	Family	CL0405
CL1306.Contig3_TBA	PF02362.16	B3	31.1	1.3e-07	Family	CL0405
CL1306.Contig4_TBA	PF02362.16	B3	46.5	2e-12	Family	CL0405
CL1309.Contig1_TBA	PF00641.13	zf-RanBP	24.6	9.5e-06	Domain	CL0167
CL1309.Contig1_TBA	PF00641.13	zf-RanBP	25.3	5.8e-06	Domain	CL0167
CL1309.Contig1_TBA	PF00076.17	RRM_1	34.8	9.3e-09	Domain	CL0221
CL1309.Contig4_TBA	PF00641.13	zf-RanBP	24.6	9.5e-06	Domain	CL0167
CL1309.Contig4_TBA	PF00641.13	zf-RanBP	25.3	5.8e-06	Domain	CL0167
CL1309.Contig4_TBA	PF00076.17	RRM_1	34.8	9.3e-09	Domain	CL0221
CL1310.Contig1_TBA	PF00168.25	C2	50.4	1.5e-13	Domain	CL0154
CL1310.Contig2_TBA	PF00168.25	C2	49.7	2.4e-13	Domain	CL0154
CL1312.Contig2_TBA	PF08450.7	SGL	122.2	2.1e-35	Family	CL0186
CL1312.Contig3_TBA	PF08450.7	SGL	80.5	1.2e-22	Family	CL0186
CL1313.Contig1_TBA	PF00462.19	Glutaredoxin	59.8	1.8e-16	Domain	CL0172
CL1313.Contig1_TBA	PF00462.19	Glutaredoxin	62.9	2e-17	Domain	CL0172
CL1313.Contig1_TBA	PF00085.15	Thioredoxin	68.5	3.1e-19	Domain	CL0172
CL1313.Contig2_TBA	PF00462.19	Glutaredoxin	59.8	1.8e-16	Domain	CL0172
CL1313.Contig2_TBA	PF00462.19	Glutaredoxin	62.9	2e-17	Domain	CL0172
CL1313.Contig2_TBA	PF00085.15	Thioredoxin	68.5	3.1e-19	Domain	CL0172
CL1313.Contig4_TBA	PF00462.19	Glutaredoxin	59.8	1.8e-16	Domain	CL0172
CL1313.Contig4_TBA	PF00462.19	Glutaredoxin	62.9	2e-17	Domain	CL0172
CL1313.Contig4_TBA	PF00085.15	Thioredoxin	68.5	3.1e-19	Domain	CL0172
CL1314.Contig1_TBA	PF13813.1	MBOAT_2	28.4	1.3e-06	Family	CL0517
CL1314.Contig2_TBA	PF13813.1	MBOAT_2	27.5	2.4e-06	Family	CL0517
CL1316.Contig1_TBA	PF01066.16	CDP-OH_P_transf	63	2.5e-17	Family	No_clan
CL1316.Contig3_TBA	PF01066.16	CDP-OH_P_transf	63	2.5e-17	Family	No_clan
CL1318.Contig1_TBA	PF01740.16	STAS	91.7	1.9e-26	Domain	CL0502
CL1318.Contig1_TBA	PF13792.1	Sulfate_tra_GLY	106.1	5.3e-31	Domain	CL0062
CL1318.Contig1_TBA	PF00916.15	Sulfate_transp	327.1	6.7e-98	Family	CL0062
CL1318.Contig2_TBA	PF01740.16	STAS	91.7	1.9e-26	Domain	CL0502
CL1318.Contig2_TBA	PF13792.1	Sulfate_tra_GLY	106.1	5.3e-31	Domain	CL0062
CL1318.Contig2_TBA	PF00916.15	Sulfate_transp	327.1	6.7e-98	Family	CL0062
CL1320.Contig1_TBA	PF06101.6	DUF946	38.9	2.6e-10	Family	No_clan
CL1320.Contig2_TBA	PF06101.6	DUF946	43.7	9.3e-12	Family	No_clan
CL1321.Contig1_TBA	PF02551.10	Acyl_CoA_thio	94.7	3.2e-27	Domain	CL0050
CL1321.Contig2_TBA	PF02551.10	Acyl_CoA_thio	63.4	1.5e-17	Domain	CL0050
CL1321.Contig3_TBA	PF00027.24	cNMP_binding	46.5	2.3e-12	Domain	No_clan
CL1321.Contig3_TBA	PF13622.1	4HBT_3	114.1	8.4e-33	Domain	CL0050
CL1321.Contig4_TBA	PF00027.24	cNMP_binding	46.8	1.9e-12	Domain	No_clan
CL1321.Contig4_TBA	PF13622.1	4HBT_3	86.3	2.7e-24	Domain	CL0050
CL1322.Contig1_TBA	PF00672.20	HAMP	40.3	2.6e-10	Family	No_clan
CL1322.Contig1_TBA	PF00512.20	HisKA	72.1	2.6e-20	Domain	CL0025
CL1322.Contig1_TBA	PF00072.19	Response_reg	75.9	2.3e-21	Domain	CL0304
CL1322.Contig1_TBA	PF02518.21	HATPase_c	97.7	3e-28	Domain	CL0025
CL1322.Contig10_TBA	PF00672.20	HAMP	40.3	2.5e-10	Family	No_clan
CL1322.Contig10_TBA	PF00512.20	HisKA	72.2	2.5e-20	Domain	CL0025
CL1322.Contig10_TBA	PF00072.19	Response_reg	75.9	2.2e-21	Domain	CL0304
CL1322.Contig10_TBA	PF02518.21	HATPase_c	97.7	2.9e-28	Domain	CL0025
CL1322.Contig2_TBA	PF00672.20	HAMP	40.3	2.5e-10	Family	No_clan
CL1322.Contig2_TBA	PF00512.20	HisKA	72.2	2.5e-20	Domain	CL0025
CL1322.Contig2_TBA	PF00072.19	Response_reg	75.9	2.2e-21	Domain	CL0304
CL1322.Contig2_TBA	PF02518.21	HATPase_c	97.7	2.9e-28	Domain	CL0025
CL1322.Contig3_TBA	PF00672.20	HAMP	40.3	2.6e-10	Family	No_clan
CL1322.Contig3_TBA	PF00512.20	HisKA	72.1	2.6e-20	Domain	CL0025
CL1322.Contig3_TBA	PF00072.19	Response_reg	75.9	2.3e-21	Domain	CL0304
CL1322.Contig3_TBA	PF02518.21	HATPase_c	97.7	3e-28	Domain	CL0025
CL1322.Contig4_TBA	PF00672.20	HAMP	40.3	2.5e-10	Family	No_clan
CL1322.Contig4_TBA	PF00512.20	HisKA	72.2	2.5e-20	Domain	CL0025
CL1322.Contig4_TBA	PF00072.19	Response_reg	75.9	2.2e-21	Domain	CL0304
CL1322.Contig4_TBA	PF02518.21	HATPase_c	97.7	2.9e-28	Domain	CL0025
CL1322.Contig5_TBA	PF00672.20	HAMP	40.3	2.6e-10	Family	No_clan
CL1322.Contig5_TBA	PF00512.20	HisKA	72.1	2.6e-20	Domain	CL0025
CL1322.Contig5_TBA	PF00072.19	Response_reg	75.9	2.3e-21	Domain	CL0304
CL1322.Contig5_TBA	PF02518.21	HATPase_c	97.7	3e-28	Domain	CL0025
CL1322.Contig6_TBA	PF00672.20	HAMP	40.3	2.6e-10	Family	No_clan
CL1322.Contig6_TBA	PF00512.20	HisKA	72.1	2.6e-20	Domain	CL0025
CL1322.Contig6_TBA	PF00072.19	Response_reg	75.9	2.3e-21	Domain	CL0304
CL1322.Contig6_TBA	PF02518.21	HATPase_c	97.7	3e-28	Domain	CL0025
CL1322.Contig7_TBA	PF00072.19	Response_reg	81.9	2.9e-23	Domain	CL0304
CL1322.Contig8_TBA	PF00072.19	Response_reg	81.9	2.9e-23	Domain	CL0304
CL1322.Contig9_TBA	PF00672.20	HAMP	40.3	2.5e-10	Family	No_clan
CL1322.Contig9_TBA	PF00512.20	HisKA	72.2	2.5e-20	Domain	CL0025
CL1322.Contig9_TBA	PF00072.19	Response_reg	75.9	2.2e-21	Domain	CL0304
CL1322.Contig9_TBA	PF02518.21	HATPase_c	97.7	2.9e-28	Domain	CL0025
CL1323.Contig1_TBA	PF13960.1	DUF4218	155.2	5.2e-46	Domain	No_clan
CL1323.Contig2_TBA	PF13960.1	DUF4218	155.2	5.2e-46	Domain	No_clan
CL1323.Contig4_TBA	PF13960.1	DUF4218	155.2	5.2e-46	Domain	No_clan
CL1324.Contig1_TBA	PF00380.14	Ribosomal_S9	127.9	2.3e-37	Family	No_clan
CL1324.Contig2_TBA	PF00380.14	Ribosomal_S9	127.9	2.3e-37	Family	No_clan
CL1324.Contig3_TBA	PF00380.14	Ribosomal_S9	127.9	2.3e-37	Family	No_clan
CL1325.Contig3_TBA	PF01734.17	Patatin	31.7	1.3e-07	Family	CL0323
CL1325.Contig4_TBA	PF01734.17	Patatin	31.7	1.3e-07	Family	CL0323
CL1325.Contig8_TBA	PF01734.17	Patatin	31.7	1.3e-07	Family	CL0323
CL1327.Contig1_TBA	PF14803.1	Nudix_N_2	60.8	7e-17	Domain	No_clan
CL1327.Contig2_TBA	PF00293.23	NUDIX	46.6	2.4e-12	Domain	CL0261
CL1327.Contig2_TBA	PF14803.1	Nudix_N_2	59.3	2e-16	Domain	No_clan
CL1329.Contig1_TBA	PF02362.16	B3	35.2	6.8e-09	Family	CL0405
CL1329.Contig2_TBA	PF02362.16	B3	42.1	4.9e-11	Family	CL0405
CL1329.Contig3_TBA	PF02362.16	B3	42.1	4.9e-11	Family	CL0405
CL1329.Contig5_TBA	PF02362.16	B3	42.1	4.9e-11	Family	CL0405
CL1329.Contig6_TBA	PF02362.16	B3	35.2	6.8e-09	Family	CL0405
CL1329.Contig7_TBA	PF02362.16	B3	42.1	4.9e-11	Family	CL0405
CL1331.Contig1_TBA	PF12796.2	Ank_2	58.8	4.9e-16	Family	CL0465
CL1331.Contig2_TBA	PF12796.2	Ank_2	58.8	4.9e-16	Family	CL0465
CL1332.Contig1_TBA	PF04055.16	Radical_SAM	41.8	1.2e-10	Domain	No_clan
CL1334.Contig1_TBA	PF00847.15	AP2	53.8	1.5e-14	Domain	CL0081
CL1334.Contig2_TBA	PF00847.15	AP2	53.8	1.5e-14	Domain	CL0081
CL1335.Contig1_TBA	PF00155.16	Aminotran_1_2	314.2	9.8e-94	Domain	CL0061
CL1335.Contig2_TBA	PF00155.16	Aminotran_1_2	309.8	2.1e-92	Domain	CL0061
CL1335.Contig3_TBA	PF00155.16	Aminotran_1_2	314.7	7e-94	Domain	CL0061
CL1336.Contig1_TBA	PF05057.9	DUF676	189.1	6e-56	Family	CL0028
CL1336.Contig2_TBA	PF05057.9	DUF676	188.6	8.5e-56	Family	CL0028
CL1337.Contig1_TBA	PF04640.9	PLATZ	140.3	1.6e-41	Family	No_clan
CL1337.Contig2_TBA	PF04640.9	PLATZ	140.3	1.6e-41	Family	No_clan
CL1338.Contig1_TBA	PF00170.16	bZIP_1	47.1	1.6e-12	Family	CL0018
CL1338.Contig2_TBA	PF00170.16	bZIP_1	46.2	3.2e-12	Family	CL0018
CL1338.Contig3_TBA	PF00170.16	bZIP_1	46.2	3.2e-12	Family	CL0018
CL1338.Contig4_TBA	PF00170.16	bZIP_1	47.1	1.6e-12	Family	CL0018
CL1338.Contig5_TBA	PF00170.16	bZIP_1	46.2	3.2e-12	Family	CL0018
CL1338.Contig6_TBA	PF00170.16	bZIP_1	47.1	1.6e-12	Family	CL0018
CL1339.Contig1_TBA	PF10250.4	O-FucT	177	5.4e-52	Family	No_clan
CL1339.Contig2_TBA	PF10250.4	O-FucT	177	5.4e-52	Family	No_clan
CL1339.Contig3_TBA	PF10250.4	O-FucT	177	5.4e-52	Family	No_clan
CL1340.Contig1_TBA	PF01263.15	Aldose_epim	142.3	1.7e-41	Family	CL0103
CL1340.Contig2_TBA	PF01263.15	Aldose_epim	142.3	1.7e-41	Family	CL0103
CL1340.Contig3_TBA	PF01263.15	Aldose_epim	142.3	1.7e-41	Family	CL0103
CL1340.Contig4_TBA	PF01263.15	Aldose_epim	142.3	1.7e-41	Family	CL0103
CL1342.Contig1_TBA	PF05773.17	RWD	77.2	8.2e-22	Domain	CL0208
CL1342.Contig2_TBA	PF05773.17	RWD	77.2	8.2e-22	Domain	CL0208
CL1343.Contig1_TBA	PF03969.11	AFG1_ATPase	318.9	3.4e-95	Family	CL0023
CL1343.Contig2_TBA	PF03969.11	AFG1_ATPase	38.3	6.3e-10	Family	CL0023
CL1343.Contig3_TBA	PF03969.11	AFG1_ATPase	260.5	1.8e-77	Family	CL0023
CL1343.Contig4_TBA	PF03969.11	AFG1_ATPase	241.8	8.9e-72	Family	CL0023
CL1343.Contig5_TBA	PF03969.11	AFG1_ATPase	212.2	9.1e-63	Family	CL0023
CL1343.Contig6_TBA	PF03969.11	AFG1_ATPase	308.7	4.3e-92	Family	CL0023
CL1346.Contig1_TBA	PF02519.9	Auxin_inducible	90.5	5.4e-26	Family	No_clan
CL1346.Contig2_TBA	PF02519.9	Auxin_inducible	90.5	5.4e-26	Family	No_clan
CL1349.Contig1_TBA	PF00572.13	Ribosomal_L13	45.2	8.4e-12	Family	No_clan
CL1349.Contig2_TBA	PF00572.13	Ribosomal_L13	94.2	6e-27	Family	No_clan
CL1349.Contig3_TBA	PF00572.13	Ribosomal_L13	92.3	2.3e-26	Family	No_clan
CL1349.Contig4_TBA	PF00572.13	Ribosomal_L13	94.2	6e-27	Family	No_clan
CL135.Contig2_TBA	PF04194.8	PDCD2_C	88.1	4.4e-25	Domain	No_clan
CL1353.Contig1_TBA	PF02784.11	Orn_Arg_deC_N	93.4	1.2e-26	Domain	CL0036
CL1353.Contig2_TBA	PF02784.11	Orn_Arg_deC_N	28.9	5.6e-07	Domain	CL0036
CL1354.Contig1_TBA	PF03181.10	BURP	65.5	3.5e-18	Family	No_clan
CL1355.Contig1_TBA	PF00111.22	Fer2	30.3	2.5e-07	Domain	CL0486
CL1355.Contig1_TBA	PF01799.15	Fer2_2	71.7	3.3e-20	Domain	CL0486
CL1355.Contig1_TBA	PF03450.12	CO_deh_flav_C	75	3.5e-21	Domain	No_clan
CL1355.Contig1_TBA	PF01315.17	Ald_Xan_dh_C	97.5	4.3e-28	Domain	No_clan
CL1355.Contig1_TBA	PF00941.16	FAD_binding_5	104.6	3.6e-30	Family	CL0077
CL1355.Contig1_TBA	PF02738.13	Ald_Xan_dh_C2	347.4	1.1e-103	Domain	No_clan
CL1355.Contig2_TBA	PF00111.22	Fer2	30.3	2.5e-07	Domain	CL0486
CL1355.Contig2_TBA	PF01799.15	Fer2_2	71.7	3.3e-20	Domain	CL0486
CL1355.Contig2_TBA	PF03450.12	CO_deh_flav_C	75	3.5e-21	Domain	No_clan
CL1355.Contig2_TBA	PF01315.17	Ald_Xan_dh_C	97.5	4.3e-28	Domain	No_clan
CL1355.Contig2_TBA	PF00941.16	FAD_binding_5	104.6	3.6e-30	Family	CL0077
CL1355.Contig2_TBA	PF02738.13	Ald_Xan_dh_C2	347.4	1.1e-103	Domain	No_clan
CL1356.Contig1_TBA	PF12215.3	GBA2_N	167.2	4.3e-49	Family	No_clan
CL1356.Contig2_TBA	PF12215.3	GBA2_N	167.2	4.3e-49	Family	No_clan
CL1356.Contig3_TBA	PF12215.3	GBA2_N	167.2	4.3e-49	Family	No_clan
CL1362.Contig2_TBA	PF03109.11	ABC1	121.1	2.3e-35	Family	CL0016
CL1363.Contig1_TBA	PF04577.9	DUF563	63.6	2.3e-17	Family	No_clan
CL1363.Contig2_TBA	PF04577.9	DUF563	63.6	2.3e-17	Family	No_clan
CL1364.Contig1_TBA	PF13041.1	PPR_2	30.4	2.8e-07	Repeat	CL0020
CL1364.Contig1_TBA	PF13041.1	PPR_2	46.8	2.1e-12	Repeat	CL0020
CL1364.Contig2_TBA	PF13041.1	PPR_2	30.4	2.8e-07	Repeat	CL0020
CL1364.Contig2_TBA	PF13041.1	PPR_2	46.7	2.1e-12	Repeat	CL0020
CL1367.Contig1_TBA	PF01055.21	Glyco_hydro_31	235.6	9.4e-70	Family	CL0058
CL1367.Contig2_TBA	PF13802.1	Gal_mutarotas_2	49.7	2.4e-13	Domain	CL0103
CL1367.Contig2_TBA	PF01055.21	Glyco_hydro_31	461.1	3.4e-138	Family	CL0058
CL1368.Contig1_TBA	PF00005.22	ABC_tran	78.5	5.3e-22	Domain	CL0023
CL1368.Contig2_TBA	PF00005.22	ABC_tran	73.6	1.8e-20	Domain	CL0023
CL1368.Contig2_TBA	PF06472.10	ABC_membrane_2	201.7	1.2e-59	Family	CL0241
CL1368.Contig3_TBA	PF06472.10	ABC_membrane_2	26.7	2.6e-06	Family	CL0241
CL1369.Contig1_TBA	PF00403.21	HMA	35.7	7e-09	Domain	No_clan
CL137.Contig1_TBA	PF15054.1	DUF4535	80.7	3.4e-23	Family	No_clan
CL137.Contig2_TBA	PF11595.3	DUF3245	38.4	1.3e-09	Family	No_clan
CL1370.Contig2_TBA	PF00173.23	Cyt-b5	98.2	1.6e-28	Domain	No_clan
CL1370.Contig3_TBA	PF00173.23	Cyt-b5	98.2	1.6e-28	Domain	No_clan
CL1371.Contig2_TBA	PF13855.1	LRR_8	30.6	2e-07	Repeat	CL0022
CL1372.Contig1_TBA	PF08378.6	NERD	55.9	4.3e-15	Family	CL0236
CL1372.Contig10_TBA	PF08378.6	NERD	50.8	1.7e-13	Family	CL0236
CL1372.Contig11_TBA	PF08378.6	NERD	53.2	3.1e-14	Family	CL0236
CL1372.Contig12_TBA	PF08378.6	NERD	53	3.6e-14	Family	CL0236
CL1372.Contig2_TBA	PF08378.6	NERD	55.7	5.1e-15	Family	CL0236
CL1372.Contig3_TBA	PF08378.6	NERD	58.6	6.3e-16	Family	CL0236
CL1372.Contig4_TBA	PF08378.6	NERD	58.6	6.3e-16	Family	CL0236
CL1372.Contig9_TBA	PF08378.6	NERD	51	1.5e-13	Family	CL0236
CL1373.Contig1_TBA	PF01031.15	Dynamin_M	181.3	1.7e-53	Family	No_clan
CL1373.Contig1_TBA	PF00350.18	Dynamin_N	185.7	5.4e-55	Family	CL0023
CL1373.Contig2_TBA	PF02212.13	GED	64.7	5.2e-18	Family	No_clan
CL1373.Contig2_TBA	PF00350.18	Dynamin_N	186.3	3.6e-55	Family	CL0023
CL1373.Contig2_TBA	PF01031.15	Dynamin_M	231	1.2e-68	Family	No_clan
CL1374.Contig2_TBA	PF13417.1	GST_N_3	27.4	2.8e-06	Domain	CL0172
CL1374.Contig3_TBA	PF13417.1	GST_N_3	45.7	5.4e-12	Domain	CL0172
CL1374.Contig4_TBA	PF13417.1	GST_N_3	43.1	3.6e-11	Domain	CL0172
CL1374.Contig6_TBA	PF13417.1	GST_N_3	45.7	5.4e-12	Domain	CL0172
CL1374.Contig7_TBA	PF13417.1	GST_N_3	29.7	5.4e-07	Domain	CL0172
CL1375.Contig1_TBA	PF00782.15	DSPc	99.4	1.1e-28	Domain	CL0031
CL1375.Contig2_TBA	PF00782.15	DSPc	99.4	1.1e-28	Domain	CL0031
CL1376.Contig1_TBA	PF04146.10	YTH	163.2	2.5e-48	Domain	CL0178
CL1377.Contig1_TBA	PF02319.15	E2F_TDP	85.9	9.3e-25	Domain	CL0123
CL1377.Contig1_TBA	PF08781.5	DP	143	4.6e-42	Domain	No_clan
CL1377.Contig2_TBA	PF02319.15	E2F_TDP	84.4	2.8e-24	Domain	CL0123
CL1377.Contig2_TBA	PF08781.5	DP	142.9	5e-42	Domain	No_clan
CL1378.Contig1_TBA	PF03641.9	Lysine_decarbox	71.2	6.7e-20	Family	CL0349
CL1378.Contig2_TBA	PF03641.9	Lysine_decarbox	64.9	6e-18	Family	CL0349
CL1378.Contig3_TBA	PF03641.9	Lysine_decarbox	69.6	2.1e-19	Family	CL0349
CL1379.Contig1_TBA	PF00503.15	G-alpha	228.7	8.7e-68	Domain	CL0023
CL1379.Contig2_TBA	PF00503.15	G-alpha	228.7	8.7e-68	Domain	CL0023
CL1381.Contig1_TBA	PF13676.1	TIR_2	46.6	2.9e-12	Domain	CL0173
CL1382.Contig1_TBA	PF00311.12	PEPcase	92.9	1.1e-26	Family	CL0151
CL1382.Contig2_TBA	PF00311.12	PEPcase	130.5	4.9e-38	Family	CL0151
CL1384.Contig1_TBA	PF00281.14	Ribosomal_L5	71.7	3e-20	Domain	No_clan
CL1384.Contig1_TBA	PF00673.16	Ribosomal_L5_C	77.4	4.9e-22	Domain	No_clan
CL1384.Contig2_TBA	PF00281.14	Ribosomal_L5	72	2.3e-20	Domain	No_clan
CL1384.Contig2_TBA	PF00673.16	Ribosomal_L5_C	77.6	4.4e-22	Domain	No_clan
CL1384.Contig3_TBA	PF00281.14	Ribosomal_L5	72	2.3e-20	Domain	No_clan
CL1384.Contig3_TBA	PF00673.16	Ribosomal_L5_C	77.6	4.4e-22	Domain	No_clan
CL1384.Contig4_TBA	PF00281.14	Ribosomal_L5	71.7	3e-20	Domain	No_clan
CL1384.Contig4_TBA	PF00673.16	Ribosomal_L5_C	77.4	4.9e-22	Domain	No_clan
CL1385.Contig1_TBA	PF02338.14	OTU	61.4	1.1e-16	Family	CL0125
CL1385.Contig4_TBA	PF02338.14	OTU	61.4	1.1e-16	Family	CL0125
CL1385.Contig6_TBA	PF02338.14	OTU	61.4	1.1e-16	Family	CL0125
CL1386.Contig1_TBA	PF00512.20	HisKA	48.2	7.6e-13	Domain	CL0025
CL1386.Contig1_TBA	PF00072.19	Response_reg	80.9	6e-23	Domain	CL0304
CL1386.Contig1_TBA	PF02518.21	HATPase_c	83.4	8.5e-24	Domain	CL0025
CL1386.Contig2_TBA	PF00512.20	HisKA	48.2	7.6e-13	Domain	CL0025
CL1386.Contig2_TBA	PF00072.19	Response_reg	80.9	6e-23	Domain	CL0304
CL1386.Contig2_TBA	PF02518.21	HATPase_c	83.4	8.5e-24	Domain	CL0025
CL1386.Contig3_TBA	PF00512.20	HisKA	48.1	8e-13	Domain	CL0025
CL1386.Contig3_TBA	PF00072.19	Response_reg	80.9	6.3e-23	Domain	CL0304
CL1386.Contig3_TBA	PF02518.21	HATPase_c	83.3	9.1e-24	Domain	CL0025
CL1386.Contig4_TBA	PF00512.20	HisKA	48.1	8e-13	Domain	CL0025
CL1386.Contig4_TBA	PF00072.19	Response_reg	80.9	6.3e-23	Domain	CL0304
CL1386.Contig4_TBA	PF02518.21	HATPase_c	83.3	9.1e-24	Domain	CL0025
CL1387.Contig1_TBA	PF00271.26	Helicase_C	92.7	9.4e-27	Family	CL0023
CL1387.Contig3_TBA	PF00271.26	Helicase_C	90.5	4.6e-26	Family	CL0023
CL1387.Contig3_TBA	PF00270.24	DEAD	126	9.5e-37	Domain	CL0023
CL1387.Contig5_TBA	PF00271.26	Helicase_C	92.1	1.4e-26	Family	CL0023
CL1387.Contig6_TBA	PF00271.26	Helicase_C	92.7	9e-27	Family	CL0023
CL139.Contig1_TBA	PF07974.8	EGF_2	29	8.3e-07	Domain	CL0001
CL1391.Contig1_TBA	PF01248.21	Ribosomal_L7Ae	81.6	2.1e-23	Domain	CL0101
CL1391.Contig3_TBA	PF01248.21	Ribosomal_L7Ae	80.7	4e-23	Domain	CL0101
CL1392.Contig1_TBA	PF10645.4	Carb_bind	38.2	8.6e-10	Domain	No_clan
CL1395.Contig1_TBA	PF00850.14	Hist_deacetyl	320.6	1e-95	Domain	CL0302
CL1395.Contig2_TBA	PF00850.14	Hist_deacetyl	320.6	1e-95	Domain	CL0302
CL1395.Contig3_TBA	PF00850.14	Hist_deacetyl	320.6	1e-95	Domain	CL0302
CL1395.Contig4_TBA	PF00850.14	Hist_deacetyl	320.6	1e-95	Domain	CL0302
CL1396.Contig1_TBA	PF09496.5	CENP-O	51.3	9.6e-14	Family	No_clan
CL1396.Contig2_TBA	PF09496.5	CENP-O	50.7	1.5e-13	Family	No_clan
CL1398.Contig1_TBA	PF00251.15	Glyco_hydro_32N	357.1	7.7e-107	Domain	CL0143
CL1398.Contig2_TBA	PF00251.15	Glyco_hydro_32N	357.1	7.7e-107	Domain	CL0143
CL1399.Contig1_TBA	PF09741.4	DUF2045	209.5	3.7e-62	Family	No_clan
CL1399.Contig2_TBA	PF09741.4	DUF2045	209.5	3.7e-62	Family	No_clan
CL1399.Contig3_TBA	PF09741.4	DUF2045	209.5	3.7e-62	Family	No_clan
CL1399.Contig4_TBA	PF09741.4	DUF2045	209.5	3.7e-62	Family	No_clan
CL140.Contig1_TBA	PF01641.13	SelR	146.1	3.6e-43	Family	CL0080
CL140.Contig2_TBA	PF01641.13	SelR	146.1	3.6e-43	Family	CL0080
CL1404.Contig2_TBA	PF00439.20	Bromodomain	73.5	9e-21	Domain	No_clan
CL1404.Contig3_TBA	PF00439.20	Bromodomain	73.5	9.3e-21	Domain	No_clan
CL1405.Contig1_TBA	PF00069.20	Pkinase	151.4	2.4e-44	Domain	CL0016
CL1405.Contig2_TBA	PF00069.20	Pkinase	149.3	1e-43	Domain	CL0016
CL1406.Contig2_TBA	PF04968.7	CHORD	93	9.1e-27	Family	No_clan
CL1406.Contig3_TBA	PF04968.7	CHORD	93	9.1e-27	Family	No_clan
CL1407.Contig1_TBA	PF12095.3	DUF3571	29.3	7.2e-07	Family	No_clan
CL1407.Contig2_TBA	PF12095.3	DUF3571	88.8	2e-25	Family	No_clan
CL1408.Contig1_TBA	PF00515.23	TPR_1	29.1	4.7e-07	Repeat	CL0020
CL1408.Contig1_TBA	PF13414.1	TPR_11	56.2	1.9e-15	Repeat	CL0020
CL1408.Contig2_TBA	PF00515.23	TPR_1	28.8	5.9e-07	Repeat	CL0020
CL1408.Contig2_TBA	PF13414.1	TPR_11	57.5	7.3e-16	Repeat	CL0020
CL1414.Contig1_TBA	PF00076.17	RRM_1	59.3	2e-16	Domain	CL0221
CL1414.Contig2_TBA	PF00076.17	RRM_1	59.3	2e-16	Domain	CL0221
CL1414.Contig3_TBA	PF00076.17	RRM_1	58.3	4.1e-16	Domain	CL0221
CL1414.Contig4_TBA	PF00076.17	RRM_1	58.3	4.1e-16	Domain	CL0221
CL1414.Contig5_TBA	PF00076.17	RRM_1	58.3	4.1e-16	Domain	CL0221
CL1415.Contig1_TBA	PF00512.20	HisKA	48.6	5.8e-13	Domain	CL0025
CL1415.Contig1_TBA	PF02518.21	HATPase_c	84.7	3.3e-24	Domain	CL0025
CL1415.Contig1_TBA	PF00072.19	Response_reg	85.7	2.1e-24	Domain	CL0304
CL1415.Contig2_TBA	PF02518.21	HATPase_c	37.2	1.8e-09	Domain	CL0025
CL1415.Contig2_TBA	PF00072.19	Response_reg	86.9	8.7e-25	Domain	CL0304
CL1416.Contig1_TBA	PF01266.19	DAO	193.1	6.3e-57	Domain	CL0063
CL1416.Contig2_TBA	PF01266.19	DAO	193.1	6.3e-57	Domain	CL0063
CL1420.Contig1_TBA	PF10312.4	Cactin_mid	89.5	1.6e-25	Family	No_clan
CL1420.Contig2_TBA	PF09732.4	CactinC_cactus	196.2	1.1e-58	Domain	No_clan
CL1420.Contig2_TBA	PF10312.4	Cactin_mid	197.9	8.8e-59	Family	No_clan
CL1420.Contig3_TBA	PF09732.4	CactinC_cactus	196.2	1.1e-58	Domain	No_clan
CL1420.Contig3_TBA	PF10312.4	Cactin_mid	197.9	8.8e-59	Family	No_clan
CL1420.Contig4_TBA	PF09732.4	CactinC_cactus	196.2	1.1e-58	Domain	No_clan
CL1420.Contig4_TBA	PF10312.4	Cactin_mid	197.9	8.8e-59	Family	No_clan
CL1421.Contig1_TBA	PF06813.8	Nodulin-like	245.5	4.5e-73	Family	CL0015
CL1421.Contig2_TBA	PF06813.8	Nodulin-like	245.5	4.5e-73	Family	CL0015
CL1421.Contig3_TBA	PF06813.8	Nodulin-like	245.5	4.5e-73	Family	CL0015
CL1422.Contig1_TBA	PF07714.12	Pkinase_Tyr	57.8	8.3e-16	Domain	CL0016
CL1422.Contig2_TBA	PF07714.12	Pkinase_Tyr	54.7	7.4e-15	Domain	CL0016
CL1422.Contig4_TBA	PF07714.12	Pkinase_Tyr	54.9	6.2e-15	Domain	CL0016
CL1422.Contig5_TBA	PF07714.12	Pkinase_Tyr	54.9	6.2e-15	Domain	CL0016
CL1423.Contig1_TBA	PF03924.8	CHASE	51.5	6.6e-14	Domain	No_clan
CL1423.Contig1_TBA	PF00072.19	Response_reg	53.5	2e-14	Domain	CL0304
CL1423.Contig1_TBA	PF00512.20	HisKA	65.1	3.9e-18	Domain	CL0025
CL1423.Contig1_TBA	PF02518.21	HATPase_c	97.5	3.5e-28	Domain	CL0025
CL1423.Contig2_TBA	PF03924.8	CHASE	42.3	4.3e-11	Domain	No_clan
CL1423.Contig2_TBA	PF00072.19	Response_reg	54.8	7.6e-15	Domain	CL0304
CL1423.Contig2_TBA	PF00512.20	HisKA	66.2	1.9e-18	Domain	CL0025
CL1423.Contig2_TBA	PF02518.21	HATPase_c	95.8	1.2e-27	Domain	CL0025
CL1423.Contig3_TBA	PF00072.19	Response_reg	54.6	9.3e-15	Domain	CL0304
CL1423.Contig3_TBA	PF02518.21	HATPase_c	99	1.2e-28	Domain	CL0025
CL1428.Contig1_TBA	PF14310.1	Fn3-like	45.2	6.6e-12	Family	No_clan
CL1428.Contig1_TBA	PF01915.17	Glyco_hydro_3_C	176	7.9e-52	Domain	No_clan
CL1428.Contig1_TBA	PF00933.16	Glyco_hydro_3	186.1	7e-55	Family	CL0058
CL1428.Contig2_TBA	PF14310.1	Fn3-like	45.2	6.6e-12	Family	No_clan
CL1428.Contig2_TBA	PF01915.17	Glyco_hydro_3_C	176	7.9e-52	Domain	No_clan
CL1428.Contig2_TBA	PF00933.16	Glyco_hydro_3	186.1	7e-55	Family	CL0058
CL1429.Contig1_TBA	PF02705.11	K_trans	139.5	1.1e-40	Family	CL0062
CL143.Contig1_TBA	PF00931.17	NB-ARC	183.7	3.1e-54	Domain	CL0023
CL143.Contig3_TBA	PF00931.17	NB-ARC	139.3	1.1e-40	Domain	CL0023
CL143.Contig4_TBA	PF00931.17	NB-ARC	128.8	1.7e-37	Domain	CL0023
CL1430.Contig1_TBA	PF00364.17	Biotin_lipoyl	60.9	6.5e-17	Domain	CL0105
CL1430.Contig1_TBA	PF02817.12	E3_binding	62.1	2.6e-17	Family	No_clan
CL1430.Contig3_TBA	PF00364.17	Biotin_lipoyl	42.2	4.3e-11	Domain	CL0105
CL1430.Contig3_TBA	PF02817.12	E3_binding	62.6	1.8e-17	Family	No_clan
CL1432.Contig3_TBA	PF07887.6	Calmodulin_bind	29.6	3.4e-07	Family	No_clan
CL1433.Contig1_TBA	PF00190.17	Cupin_1	44.9	7e-12	Domain	CL0029
CL1433.Contig2_TBA	PF00190.17	Cupin_1	41	1.1e-10	Domain	CL0029
CL1435.Contig1_TBA	PF00249.26	Myb_DNA-binding	38.9	6.2e-10	Domain	CL0123
CL1435.Contig2_TBA	PF00249.26	Myb_DNA-binding	38.9	6.2e-10	Domain	CL0123
CL1438.Contig1_TBA	PF00091.20	Tubulin	108	5.6e-31	Domain	CL0442
CL1438.Contig10_TBA	PF03953.12	Tubulin_C	57.3	1.5e-15	Domain	CL0442
CL1438.Contig2_TBA	PF03953.12	Tubulin_C	73.1	1.9e-20	Domain	CL0442
CL1438.Contig2_TBA	PF00091.20	Tubulin	120	1.2e-34	Domain	CL0442
CL1438.Contig3_TBA	PF03953.12	Tubulin_C	73	2.1e-20	Domain	CL0442
CL1438.Contig3_TBA	PF00091.20	Tubulin	105.5	3.3e-30	Domain	CL0442
CL1438.Contig4_TBA	PF00091.20	Tubulin	122.5	2e-35	Domain	CL0442
CL1438.Contig5_TBA	PF00091.20	Tubulin	122.5	2e-35	Domain	CL0442
CL1438.Contig6_TBA	PF03953.12	Tubulin_C	73.2	1.9e-20	Domain	CL0442
CL1438.Contig6_TBA	PF00091.20	Tubulin	120	1.2e-34	Domain	CL0442
CL1438.Contig7_TBA	PF03953.12	Tubulin_C	73	2.1e-20	Domain	CL0442
CL1438.Contig7_TBA	PF00091.20	Tubulin	105.5	3.2e-30	Domain	CL0442
CL1438.Contig8_TBA	PF00091.20	Tubulin	108	5.6e-31	Domain	CL0442
CL1438.Contig9_TBA	PF03953.12	Tubulin_C	57.4	1.4e-15	Domain	CL0442
CL1439.Contig1_TBA	PF03144.20	GTP_EFTU_D2	38.9	6.7e-10	Domain	CL0023
CL1439.Contig1_TBA	PF03143.12	GTP_EFTU_D3	63	2.1e-17	Domain	No_clan
CL1439.Contig2_TBA	PF03144.20	GTP_EFTU_D2	39.7	3.9e-10	Domain	CL0023
CL1439.Contig2_TBA	PF03143.12	GTP_EFTU_D3	59.6	2.6e-16	Domain	No_clan
CL1439.Contig2_TBA	PF00009.22	GTP_EFTU	155.6	9.4e-46	Domain	CL0023
CL1441.Contig1_TBA	PF01399.22	PCI	54.9	8.7e-15	Family	CL0123
CL1441.Contig2_TBA	PF10602.4	RPN7	30.5	2.1e-07	Family	CL0020
CL1441.Contig2_TBA	PF01399.22	PCI	63.2	2.2e-17	Family	CL0123
CL1441.Contig2_TBA	PF09440.5	eIF3_N	150.7	2.3e-44	Domain	No_clan
CL1441.Contig3_TBA	PF10602.4	RPN7	32.1	6.5e-08	Family	CL0020
CL1441.Contig3_TBA	PF09440.5	eIF3_N	152	9.4e-45	Domain	No_clan
CL1441.Contig4_TBA	PF10602.4	RPN7	30.4	2.1e-07	Family	CL0020
CL1441.Contig4_TBA	PF09440.5	eIF3_N	153.7	2.8e-45	Domain	No_clan
CL1442.Contig2_TBA	PF14249.1	Tocopherol_cycl	25.3	5.3e-06	Family	No_clan
CL1445.Contig1_TBA	PF00583.19	Acetyltransf_1	54.5	8.7e-15	Family	CL0257
CL1445.Contig2_TBA	PF00583.19	Acetyltransf_1	50.7	1.3e-13	Family	CL0257
CL1445.Contig3_TBA	PF00583.19	Acetyltransf_1	55.6	3.8e-15	Family	CL0257
CL1446.Contig1_TBA	PF03357.16	Snf7	139.1	8.6e-41	Family	CL0235
CL1446.Contig2_TBA	PF03357.16	Snf7	139.1	8.9e-41	Family	CL0235
CL1446.Contig3_TBA	PF03357.16	Snf7	139.1	8.9e-41	Family	CL0235
CL1447.Contig1_TBA	PF00931.17	NB-ARC	41.8	5.4e-11	Domain	CL0023
CL1448.Contig1_TBA	PF00227.21	Proteasome	171.8	8.9e-51	Domain	CL0052
CL1448.Contig2_TBA	PF00227.21	Proteasome	173.1	3.7e-51	Domain	CL0052
CL145.Contig2_TBA	PF00454.22	PI3_PI4_kinase	144.5	3.4e-42	Family	No_clan
CL145.Contig3_TBA	PF00454.22	PI3_PI4_kinase	144.5	3.4e-42	Family	No_clan
CL1450.Contig1_TBA	PF00025.16	Arf	233.7	7.2e-70	Domain	CL0023
CL1450.Contig3_TBA	PF00025.16	Arf	155.9	5.7e-46	Domain	CL0023
CL1450.Contig4_TBA	PF00025.16	Arf	155.9	5.7e-46	Domain	CL0023
CL1450.Contig5_TBA	PF00025.16	Arf	211.7	4.2e-63	Domain	CL0023
CL1450.Contig6_TBA	PF00025.16	Arf	211.7	4.2e-63	Domain	CL0023
CL1450.Contig7_TBA	PF00025.16	Arf	211.7	4.2e-63	Domain	CL0023
CL1450.Contig8_TBA	PF00025.16	Arf	155.9	5.7e-46	Domain	CL0023
CL1451.Contig1_TBA	PF00847.15	AP2	32.5	6.6e-08	Domain	CL0081
CL1451.Contig2_TBA	PF00847.15	AP2	30.8	2.3e-07	Domain	CL0081
CL1451.Contig3_TBA	PF00847.15	AP2	30.8	2.3e-07	Domain	CL0081
CL1451.Contig4_TBA	PF00847.15	AP2	32.5	6.6e-08	Domain	CL0081
CL1451.Contig5_TBA	PF00847.15	AP2	32.5	6.6e-08	Domain	CL0081
CL1451.Contig6_TBA	PF00847.15	AP2	30.8	2.3e-07	Domain	CL0081
CL1451.Contig7_TBA	PF00847.15	AP2	32.5	6.6e-08	Domain	CL0081
CL1451.Contig8_TBA	PF00847.15	AP2	30.8	2.3e-07	Domain	CL0081
CL1452.Contig1_TBA	PF08449.6	UAA	74.9	4.7e-21	Family	CL0184
CL1452.Contig2_TBA	PF08449.6	UAA	256	3.4e-76	Family	CL0184
CL1454.Contig1_TBA	PF00827.12	Ribosomal_L15e	328.6	9e-99	Family	No_clan
CL1454.Contig2_TBA	PF00827.12	Ribosomal_L15e	328.6	9e-99	Family	No_clan
CL1454.Contig3_TBA	PF00827.12	Ribosomal_L15e	328.9	7.6e-99	Family	No_clan
CL1455.Contig1_TBA	PF00400.27	WD40	27.6	1.7e-06	Repeat	CL0186
CL1455.Contig1_TBA	PF00400.27	WD40	28.1	1.2e-06	Repeat	CL0186
CL1455.Contig1_TBA	PF00400.27	WD40	35	7.9e-09	Repeat	CL0186
CL1455.Contig1_TBA	PF00400.27	WD40	38.3	7.3e-10	Repeat	CL0186
CL1455.Contig1_TBA	PF00400.27	WD40	46.1	2.4e-12	Repeat	CL0186
CL1455.Contig2_TBA	PF00400.27	WD40	27.7	1.6e-06	Repeat	CL0186
CL1455.Contig2_TBA	PF00400.27	WD40	28.2	1.1e-06	Repeat	CL0186
CL1455.Contig2_TBA	PF00400.27	WD40	35.1	7.5e-09	Repeat	CL0186
CL1455.Contig2_TBA	PF00400.27	WD40	38.4	6.9e-10	Repeat	CL0186
CL1455.Contig2_TBA	PF00400.27	WD40	46.2	2.3e-12	Repeat	CL0186
CL1455.Contig3_TBA	PF00400.27	WD40	30.1	2.7e-07	Repeat	CL0186
CL1455.Contig3_TBA	PF00400.27	WD40	40.3	1.7e-10	Repeat	CL0186
CL1455.Contig4_TBA	PF00400.27	WD40	28.5	9e-07	Repeat	CL0186
CL1455.Contig4_TBA	PF00400.27	WD40	29	6.2e-07	Repeat	CL0186
CL1455.Contig4_TBA	PF00400.27	WD40	35.9	4.2e-09	Repeat	CL0186
CL1455.Contig4_TBA	PF00400.27	WD40	39.2	3.9e-10	Repeat	CL0186
CL1455.Contig4_TBA	PF00400.27	WD40	47	1.3e-12	Repeat	CL0186
CL1457.Contig1_TBA	PF04142.10	Nuc_sug_transp	125.8	1.4e-36	Family	CL0184
CL1458.Contig2_TBA	PF09133.5	SANTA	37.6	1.5e-09	Domain	No_clan
CL1458.Contig4_TBA	PF09133.5	SANTA	37.5	1.7e-09	Domain	No_clan
CL1459.Contig1_TBA	PF00072.19	Response_reg	52.9	3.2e-14	Domain	CL0304
CL1459.Contig2_TBA	PF00072.19	Response_reg	71.9	3.8e-20	Domain	CL0304
CL1460.Contig1_TBA	PF00571.23	CBS	28.2	1.2e-06	Domain	No_clan
CL1461.Contig1_TBA	PF11927.3	DUF3445	225.3	7.6e-67	Family	No_clan
CL1461.Contig2_TBA	PF11927.3	DUF3445	222.2	6.7e-66	Family	No_clan
CL1461.Contig3_TBA	PF11927.3	DUF3445	222.2	6.7e-66	Family	No_clan
CL1461.Contig4_TBA	PF11927.3	DUF3445	96.9	1.2e-27	Family	No_clan
CL1461.Contig5_TBA	PF11927.3	DUF3445	225.3	7.6e-67	Family	No_clan
CL1463.Contig1_TBA	PF08263.7	LRRNT_2	33.7	2.4e-08	Family	No_clan
CL1463.Contig2_TBA	PF08263.7	LRRNT_2	33.7	2.4e-08	Family	No_clan
CL1464.Contig1_TBA	PF02737.13	3HCDH_N	177.2	2.3e-52	Domain	CL0063
CL1464.Contig1_TBA	PF00378.15	ECH	179.7	5e-53	Family	CL0127
CL1464.Contig2_TBA	PF02737.13	3HCDH_N	177.2	2.3e-52	Domain	CL0063
CL1464.Contig2_TBA	PF00378.15	ECH	179.7	5e-53	Family	CL0127
CL1468.Contig2_TBA	PF11744.3	ALMT	62.1	3.6e-17	Family	CL0307
CL1469.Contig2_TBA	PF00615.14	RGS	28.2	1.5e-06	Domain	CL0272
CL147.Contig3_TBA	PF00249.26	Myb_DNA-binding	44.9	8.4e-12	Domain	CL0123
CL147.Contig3_TBA	PF00072.19	Response_reg	78.9	2.7e-22	Domain	CL0304
CL1470.Contig1_TBA	PF00403.21	HMA	56.2	2.6e-15	Domain	No_clan
CL1471.Contig1_TBA	PF02201.13	SWIB	72.4	1.7e-20	Domain	No_clan
CL1471.Contig2_TBA	PF02201.13	SWIB	72.4	1.7e-20	Domain	No_clan
CL1475.Contig1_TBA	PF00076.17	RRM_1	28.8	6.6e-07	Domain	CL0221
CL1475.Contig1_TBA	PF14259.1	RRM_6	55.5	4.1e-15	Domain	CL0221
CL1475.Contig2_TBA	PF00076.17	RRM_1	28.8	6.6e-07	Domain	CL0221
CL1475.Contig2_TBA	PF14259.1	RRM_6	55.5	4.1e-15	Domain	CL0221
CL1477.Contig1_TBA	PF00203.16	Ribosomal_S19	113.9	1.8e-33	Domain	No_clan
CL1477.Contig2_TBA	PF00203.16	Ribosomal_S19	118.4	7.1e-35	Domain	No_clan
CL1477.Contig3_TBA	PF00203.16	Ribosomal_S19	117.4	1.5e-34	Domain	No_clan
CL1478.Contig1_TBA	PF00004.24	AAA	77.7	8.5e-22	Family	CL0023
CL1478.Contig1_TBA	PF05362.8	Lon_C	261.8	2.9e-78	Domain	CL0329
CL1478.Contig3_TBA	PF00004.24	AAA	58.3	8.5e-16	Family	CL0023
CL1478.Contig6_TBA	PF00004.24	AAA	77.8	8.1e-22	Family	CL0023
CL1478.Contig6_TBA	PF05362.8	Lon_C	261.9	2.7e-78	Domain	CL0329
CL1478.Contig8_TBA	PF00004.24	AAA	58	1e-15	Family	CL0023
CL1479.Contig1_TBA	PF00956.13	NAP	163.2	5.4e-48	Family	No_clan
CL1479.Contig2_TBA	PF00956.13	NAP	165.5	1.1e-48	Family	No_clan
CL148.Contig2_TBA	PF00931.17	NB-ARC	35.5	4.6e-09	Domain	CL0023
CL148.Contig2_TBA	PF13676.1	TIR_2	36.6	3.7e-09	Domain	CL0173
CL148.Contig4_TBA	PF00931.17	NB-ARC	35.5	4.6e-09	Domain	CL0023
CL148.Contig4_TBA	PF13676.1	TIR_2	36.6	3.7e-09	Domain	CL0173
CL1480.Contig1_TBA	PF00069.20	Pkinase	253.7	1.5e-75	Domain	CL0016
CL1480.Contig2_TBA	PF00069.20	Pkinase	253.7	1.5e-75	Domain	CL0016
CL1481.Contig1_TBA	PF03141.11	Methyltransf_29	386.9	1.1e-115	Family	CL0063
CL1481.Contig2_TBA	PF03141.11	Methyltransf_29	386.9	1.1e-115	Family	CL0063
CL1482.Contig1_TBA	PF13519.1	VWA_2	45.6	7.8e-12	Domain	CL0128
CL1482.Contig2_TBA	PF13768.1	VWA_3	25.9	6.3e-06	Domain	CL0128
CL1482.Contig2_TBA	PF02743.13	Cache_1	25.8	5.4e-06	Domain	CL0165
CL1482.Contig3_TBA	PF02743.13	Cache_1	28.3	9.3e-07	Domain	CL0165
CL1482.Contig3_TBA	PF13519.1	VWA_2	45.8	6.7e-12	Domain	CL0128
CL1485.Contig1_TBA	PF15024.1	Glyco_transf_18	31.9	4.2e-08	Family	No_clan
CL1485.Contig1_TBA	PF10218.4	DUF2054	125.2	1.4e-36	Family	No_clan
CL1485.Contig2_TBA	PF15024.1	Glyco_transf_18	31.9	4.2e-08	Family	No_clan
CL1485.Contig2_TBA	PF10218.4	DUF2054	125.2	1.4e-36	Family	No_clan
CL1485.Contig3_TBA	PF15024.1	Glyco_transf_18	31.9	4.2e-08	Family	No_clan
CL1485.Contig3_TBA	PF10218.4	DUF2054	125.2	1.4e-36	Family	No_clan
CL1485.Contig4_TBA	PF15024.1	Glyco_transf_18	31.9	4.2e-08	Family	No_clan
CL1485.Contig4_TBA	PF10218.4	DUF2054	125.2	1.4e-36	Family	No_clan
CL1486.Contig1_TBA	PF00352.16	TBP	100.5	2.4e-29	Domain	CL0407
CL1486.Contig1_TBA	PF00352.16	TBP	119.9	2e-35	Domain	CL0407
CL1486.Contig2_TBA	PF00352.16	TBP	26.3	3.4e-06	Domain	CL0407
CL1486.Contig2_TBA	PF00352.16	TBP	101.1	1.6e-29	Domain	CL0407
CL1486.Contig3_TBA	PF00352.16	TBP	26.9	2.2e-06	Domain	CL0407
CL1486.Contig3_TBA	PF00352.16	TBP	109.9	2.7e-32	Domain	CL0407
CL1487.Contig3_TBA	PF12710.2	HAD	35.5	1e-08	Family	CL0137
CL149.Contig1_TBA	PF05199.8	GMC_oxred_C	57.8	1.4e-15	Domain	No_clan
CL149.Contig2_TBA	PF05199.8	GMC_oxred_C	73.5	2e-20	Domain	No_clan
CL1491.Contig1_TBA	PF02297.12	COX6B	59.2	2.9e-16	Domain	CL0351
CL1491.Contig2_TBA	PF02297.12	COX6B	59.2	2.9e-16	Domain	CL0351
CL1494.Contig1_TBA	PF00125.19	Histone	71.4	4.9e-20	Domain	CL0012
CL1494.Contig2_TBA	PF00125.19	Histone	77.4	6.4e-22	Domain	CL0012
CL1494.Contig3_TBA	PF00125.19	Histone	77.3	6.8e-22	Domain	CL0012
CL1495.Contig1_TBA	PF04646.7	DUF604	237.7	1.1e-70	Family	CL0110
CL1495.Contig2_TBA	PF04646.7	DUF604	237.7	1.1e-70	Family	CL0110
CL1495.Contig3_TBA	PF10294.4	Methyltransf_16	63.1	2.1e-17	Family	CL0063
CL1495.Contig5_TBA	PF04646.7	DUF604	237.7	1.1e-70	Family	CL0110
CL1495.Contig6_TBA	PF10294.4	Methyltransf_16	63.1	2.1e-17	Family	CL0063
CL150.Contig1_TBA	PF00011.16	HSP20	77.6	5.3e-22	Family	CL0190
CL1500.Contig1_TBA	PF00702.21	Hydrolase	72.3	7.2e-20	Domain	CL0137
CL1500.Contig2_TBA	PF00702.21	Hydrolase	73.7	2.7e-20	Domain	CL0137
CL1502.Contig1_TBA	PF00069.20	Pkinase	227.8	1.2e-67	Domain	CL0016
CL1502.Contig2_TBA	PF00069.20	Pkinase	229.8	2.8e-68	Domain	CL0016
CL1502.Contig3_TBA	PF00069.20	Pkinase	226.7	2.6e-67	Domain	CL0016
CL1504.Contig1_TBA	PF00181.18	Ribosomal_L2	48.4	6.7e-13	Domain	CL0021
CL1504.Contig1_TBA	PF03947.13	Ribosomal_L2_C	140.4	2.5e-41	Domain	CL0107
CL1504.Contig2_TBA	PF00181.18	Ribosomal_L2	48.4	6.7e-13	Domain	CL0021
CL1504.Contig2_TBA	PF03947.13	Ribosomal_L2_C	140.4	2.5e-41	Domain	CL0107
CL1508.Contig1_TBA	PF13510.1	Fer2_4	54.6	7e-15	Domain	CL0486
CL1508.Contig2_TBA	PF13510.1	Fer2_4	54.6	7e-15	Domain	CL0486
CL1509.Contig2_TBA	PF02485.16	Branch	97	9e-28	Family	No_clan
CL1512.Contig1_TBA	PF14008.1	Metallophos_C	71.7	3.6e-20	Domain	No_clan
CL1512.Contig1_TBA	PF00149.23	Metallophos	72.7	2.5e-20	Domain	CL0163
CL1512.Contig2_TBA	PF00149.23	Metallophos	35.3	7.2e-09	Domain	CL0163
CL1512.Contig2_TBA	PF14008.1	Metallophos_C	71.4	4.6e-20	Domain	No_clan
CL1515.Contig1_TBA	PF06911.7	Senescence	176.2	4.8e-52	Family	No_clan
CL1515.Contig2_TBA	PF06911.7	Senescence	176.2	4.8e-52	Family	No_clan
CL1517.Contig1_TBA	PF04055.16	Radical_SAM	42.4	7.8e-11	Domain	No_clan
CL1518.Contig1_TBA	PF04046.11	PSP	79.5	7.9e-23	Family	No_clan
CL1518.Contig1_TBA	PF04037.8	DUF382	202.3	1.8e-60	Family	No_clan
CL1518.Contig2_TBA	PF04046.11	PSP	79.5	7.9e-23	Family	No_clan
CL1518.Contig2_TBA	PF04037.8	DUF382	202.3	1.8e-60	Family	No_clan
CL1522.Contig1_TBA	PF03638.10	TCR	47.9	8.4e-13	Domain	No_clan
CL1522.Contig2_TBA	PF03638.10	TCR	47.4	1.2e-12	Domain	No_clan
CL1524.Contig2_TBA	PF12850.2	Metallophos_2	64.1	1.2e-17	Domain	CL0163
CL1527.Contig1_TBA	PF00891.13	Methyltransf_2	26.9	2.4e-06	Family	CL0063
CL1527.Contig1_TBA	PF08100.6	Dimerisation	61.8	3.7e-17	Domain	CL0123
CL1529.Contig1_TBA	PF01464.15	SLT	41.1	1e-10	Family	CL0037
CL1529.Contig2_TBA	PF01464.15	SLT	41.1	1e-10	Family	CL0037
CL1529.Contig3_TBA	PF01464.15	SLT	41.1	1e-10	Family	CL0037
CL1529.Contig4_TBA	PF01464.15	SLT	41.1	1e-10	Family	CL0037
CL1530.Contig1_TBA	PF00488.16	MutS_V	26.4	3.8e-06	Domain	CL0023
CL1531.Contig1_TBA	PF00622.23	SPRY	50.5	1.9e-13	Family	No_clan
CL1531.Contig2_TBA	PF00622.23	SPRY	62.1	4.9e-17	Family	No_clan
CL1531.Contig3_TBA	PF00622.23	SPRY	78.1	5.7e-22	Family	No_clan
CL1531.Contig3_TBA	PF10607.4	CLTH	113.8	4.9e-33	Domain	No_clan
CL1531.Contig4_TBA	PF00622.23	SPRY	64.9	6.6e-18	Family	No_clan
CL1531.Contig4_TBA	PF10607.4	CLTH	114.3	3.5e-33	Domain	No_clan
CL1532.Contig1_TBA	PF13246.1	Hydrolase_like2	32.2	7.5e-08	Family	CL0137
CL1532.Contig1_TBA	PF00702.21	Hydrolase	41.1	2.5e-10	Domain	CL0137
CL1533.Contig1_TBA	PF00641.13	zf-RanBP	25.2	5.9e-06	Domain	CL0167
CL1536.Contig1_TBA	PF01585.18	G-patch	66.5	1.2e-18	Family	CL0449
CL1536.Contig2_TBA	PF01585.18	G-patch	66.5	1.2e-18	Family	CL0449
CL1536.Contig3_TBA	PF01585.18	G-patch	66.5	1.2e-18	Family	CL0449
CL1536.Contig4_TBA	PF01585.18	G-patch	66.5	1.2e-18	Family	CL0449
CL1537.Contig1_TBA	PF00091.20	Tubulin	99.7	2e-28	Domain	CL0442
CL1537.Contig2_TBA	PF00091.20	Tubulin	107.5	8.2e-31	Domain	CL0442
CL1538.Contig1_TBA	PF00931.17	NB-ARC	30	2.1e-07	Domain	CL0023
CL1538.Contig2_TBA	PF00931.17	NB-ARC	32.8	3e-08	Domain	CL0023
CL1538.Contig2_TBA	PF01582.15	TIR	58.7	3.9e-16	Family	CL0173
CL1538.Contig3_TBA	PF00931.17	NB-ARC	32	5.5e-08	Domain	CL0023
CL1538.Contig3_TBA	PF01582.15	TIR	58	6.5e-16	Family	CL0173
CL1538.Contig4_TBA	PF00931.17	NB-ARC	35.6	4.3e-09	Domain	CL0023
CL1538.Contig5_TBA	PF00931.17	NB-ARC	33.7	1.6e-08	Domain	CL0023
CL1539.Contig1_TBA	PF13365.1	Trypsin_2	75.5	3.1e-21	Domain	CL0124
CL1539.Contig2_TBA	PF13180.1	PDZ_2	70.9	5.7e-20	Domain	CL0466
CL1539.Contig2_TBA	PF13365.1	Trypsin_2	75.9	2.3e-21	Domain	CL0124
CL1540.Contig1_TBA	PF00118.19	Cpn60_TCP1	87.4	7.7e-25	Family	No_clan
CL1540.Contig2_TBA	PF00118.19	Cpn60_TCP1	86.1	1.9e-24	Family	No_clan
CL1541.Contig1_TBA	PF00168.25	C2	79.7	9.9e-23	Domain	CL0154
CL1544.Contig1_TBA	PF04107.8	GCS2	244.3	1.3e-72	Family	CL0286
CL1544.Contig2_TBA	PF04107.8	GCS2	73.9	1.1e-20	Family	CL0286
CL1544.Contig2_TBA	PF04107.8	GCS2	152.5	1.2e-44	Family	CL0286
CL1544.Contig3_TBA	PF04107.8	GCS2	154.7	2.6e-45	Family	CL0286
CL1544.Contig4_TBA	PF04107.8	GCS2	244.3	1.3e-72	Family	CL0286
CL1544.Contig5_TBA	PF04107.8	GCS2	73.9	1.1e-20	Family	CL0286
CL1544.Contig5_TBA	PF04107.8	GCS2	152.5	1.2e-44	Family	CL0286
CL1545.Contig1_TBA	PF14700.1	RPOL_N	299	3.8e-89	Domain	No_clan
CL1545.Contig1_TBA	PF00940.14	RNA_pol	523.4	2.7e-157	Family	No_clan
CL1545.Contig2_TBA	PF14700.1	RPOL_N	299	3.8e-89	Domain	No_clan
CL1545.Contig2_TBA	PF00940.14	RNA_pol	523.4	2.7e-157	Family	No_clan
CL1547.Contig1_TBA	PF01476.15	LysM	32.3	6.6e-08	Domain	CL0187
CL1547.Contig1_TBA	PF01476.15	LysM	35.2	7.8e-09	Domain	CL0187
CL1547.Contig1_TBA	PF01476.15	LysM	41	1.2e-10	Domain	CL0187
CL1547.Contig1_TBA	PF01551.17	Peptidase_M23	112.4	7.7e-33	Family	CL0105
CL1547.Contig10_TBA	PF01476.15	LysM	32.4	6.1e-08	Domain	CL0187
CL1547.Contig10_TBA	PF01476.15	LysM	35.4	7.2e-09	Domain	CL0187
CL1547.Contig10_TBA	PF01476.15	LysM	41.1	1.1e-10	Domain	CL0187
CL1547.Contig10_TBA	PF01551.17	Peptidase_M23	97.4	3.6e-28	Family	CL0105
CL1547.Contig11_TBA	PF01476.15	LysM	32.3	6.3e-08	Domain	CL0187
CL1547.Contig11_TBA	PF01476.15	LysM	35.3	7.4e-09	Domain	CL0187
CL1547.Contig11_TBA	PF01476.15	LysM	41.1	1.2e-10	Domain	CL0187
CL1547.Contig11_TBA	PF01551.17	Peptidase_M23	97.4	3.7e-28	Family	CL0105
CL1547.Contig12_TBA	PF01476.15	LysM	36.6	2.9e-09	Domain	CL0187
CL1547.Contig12_TBA	PF01476.15	LysM	38	1.1e-09	Domain	CL0187
CL1547.Contig12_TBA	PF01476.15	LysM	39.2	4.4e-10	Domain	CL0187
CL1547.Contig12_TBA	PF01551.17	Peptidase_M23	79.4	1.5e-22	Family	CL0105
CL1547.Contig2_TBA	PF01476.15	LysM	32.3	6.6e-08	Domain	CL0187
CL1547.Contig2_TBA	PF01476.15	LysM	35.2	7.8e-09	Domain	CL0187
CL1547.Contig2_TBA	PF01476.15	LysM	41	1.2e-10	Domain	CL0187
CL1547.Contig2_TBA	PF01551.17	Peptidase_M23	112.4	7.7e-33	Family	CL0105
CL1547.Contig3_TBA	PF01476.15	LysM	32.3	6.6e-08	Domain	CL0187
CL1547.Contig3_TBA	PF01476.15	LysM	35.2	7.8e-09	Domain	CL0187
CL1547.Contig3_TBA	PF01476.15	LysM	41	1.2e-10	Domain	CL0187
CL1547.Contig3_TBA	PF01551.17	Peptidase_M23	112.4	7.7e-33	Family	CL0105
CL1547.Contig4_TBA	PF01476.15	LysM	32.3	6.6e-08	Domain	CL0187
CL1547.Contig4_TBA	PF01476.15	LysM	35.2	7.8e-09	Domain	CL0187
CL1547.Contig4_TBA	PF01476.15	LysM	41	1.2e-10	Domain	CL0187
CL1547.Contig4_TBA	PF01551.17	Peptidase_M23	112.4	7.7e-33	Family	CL0105
CL1547.Contig5_TBA	PF01476.15	LysM	32.3	6.3e-08	Domain	CL0187
CL1547.Contig5_TBA	PF01476.15	LysM	35.3	7.4e-09	Domain	CL0187
CL1547.Contig5_TBA	PF01476.15	LysM	41.1	1.2e-10	Domain	CL0187
CL1547.Contig5_TBA	PF01551.17	Peptidase_M23	97.4	3.7e-28	Family	CL0105
CL1547.Contig6_TBA	PF01476.15	LysM	32.3	6.4e-08	Domain	CL0187
CL1547.Contig6_TBA	PF01476.15	LysM	35.3	7.5e-09	Domain	CL0187
CL1547.Contig6_TBA	PF01476.15	LysM	41	1.2e-10	Domain	CL0187
CL1547.Contig6_TBA	PF01551.17	Peptidase_M23	112.4	7.4e-33	Family	CL0105
CL1547.Contig7_TBA	PF01476.15	LysM	32.3	6.3e-08	Domain	CL0187
CL1547.Contig7_TBA	PF01476.15	LysM	35.3	7.4e-09	Domain	CL0187
CL1547.Contig7_TBA	PF01476.15	LysM	41.1	1.2e-10	Domain	CL0187
CL1547.Contig7_TBA	PF01551.17	Peptidase_M23	97.4	3.7e-28	Family	CL0105
CL1547.Contig8_TBA	PF01476.15	LysM	32.4	6.1e-08	Domain	CL0187
CL1547.Contig8_TBA	PF01476.15	LysM	35.4	7.2e-09	Domain	CL0187
CL1547.Contig8_TBA	PF01476.15	LysM	41.1	1.1e-10	Domain	CL0187
CL1547.Contig8_TBA	PF01551.17	Peptidase_M23	97.4	3.6e-28	Family	CL0105
CL1547.Contig9_TBA	PF01476.15	LysM	32.3	6.4e-08	Domain	CL0187
CL1547.Contig9_TBA	PF01476.15	LysM	35.3	7.5e-09	Domain	CL0187
CL1547.Contig9_TBA	PF01476.15	LysM	41	1.2e-10	Domain	CL0187
CL1547.Contig9_TBA	PF01551.17	Peptidase_M23	112.4	7.4e-33	Family	CL0105
CL1548.Contig1_TBA	PF00076.17	RRM_1	53.5	1.3e-14	Domain	CL0221
CL1548.Contig2_TBA	PF00076.17	RRM_1	71.1	4.1e-20	Domain	CL0221
CL1548.Contig2_TBA	PF12353.3	eIF3g	119.4	8.3e-35	Family	No_clan
CL1548.Contig3_TBA	PF12353.3	eIF3g	76.8	1.3e-21	Family	No_clan
CL1549.Contig1_TBA	PF00069.20	Pkinase	89.9	1.4e-25	Domain	CL0016
CL1549.Contig2_TBA	PF07714.12	Pkinase_Tyr	33.7	1.9e-08	Domain	CL0016
CL155.Contig1_TBA	PF13414.1	TPR_11	54.8	5.3e-15	Repeat	CL0020
CL155.Contig1_TBA	PF13877.1	RPAP3_C	79.8	1.1e-22	Domain	No_clan
CL155.Contig2_TBA	PF13414.1	TPR_11	54.8	5.4e-15	Repeat	CL0020
CL155.Contig2_TBA	PF13877.1	RPAP3_C	79.7	1.1e-22	Domain	No_clan
CL1552.Contig1_TBA	PF00415.13	RCC1	30.6	2.8e-07	Repeat	CL0186
CL1552.Contig1_TBA	PF00415.13	RCC1	30.7	2.6e-07	Repeat	CL0186
CL1552.Contig1_TBA	PF00415.13	RCC1	33.6	3.2e-08	Repeat	CL0186
CL1552.Contig1_TBA	PF00415.13	RCC1	33.6	3.1e-08	Repeat	CL0186
CL1552.Contig1_TBA	PF00415.13	RCC1	47.9	1.1e-12	Repeat	CL0186
CL1552.Contig1_TBA	PF00415.13	RCC1	50.3	2e-13	Repeat	CL0186
CL1552.Contig1_TBA	PF00415.13	RCC1	51.2	1e-13	Repeat	CL0186
CL1552.Contig2_TBA	PF00415.13	RCC1	30.6	2.8e-07	Repeat	CL0186
CL1552.Contig2_TBA	PF00415.13	RCC1	30.7	2.6e-07	Repeat	CL0186
CL1552.Contig2_TBA	PF00415.13	RCC1	33.6	3.2e-08	Repeat	CL0186
CL1552.Contig2_TBA	PF00415.13	RCC1	33.6	3.1e-08	Repeat	CL0186
CL1552.Contig2_TBA	PF00415.13	RCC1	47.9	1.1e-12	Repeat	CL0186
CL1552.Contig2_TBA	PF00415.13	RCC1	50.3	2e-13	Repeat	CL0186
CL1552.Contig2_TBA	PF00415.13	RCC1	51.2	1e-13	Repeat	CL0186
CL1553.Contig1_TBA	PF00067.17	p450	216	7.2e-64	Domain	No_clan
CL1553.Contig2_TBA	PF00067.17	p450	216	7.2e-64	Domain	No_clan
CL1553.Contig3_TBA	PF00067.17	p450	216	7.2e-64	Domain	No_clan
CL1554.Contig1_TBA	PF01016.14	Ribosomal_L27	126.6	2.3e-37	Family	No_clan
CL1554.Contig2_TBA	PF01016.14	Ribosomal_L27	126.7	2e-37	Family	No_clan
CL1558.Contig1_TBA	PF00931.17	NB-ARC	27.8	1e-06	Domain	CL0023
CL1560.Contig1_TBA	PF02666.10	PS_Dcarbxylase	110.2	7.7e-32	Family	No_clan
CL1560.Contig2_TBA	PF02666.10	PS_Dcarbxylase	76	2.3e-21	Family	No_clan
CL1561.Contig1_TBA	PF13639.1	zf-RING_2	52.7	2.7e-14	Domain	CL0229
CL1561.Contig2_TBA	PF13639.1	zf-RING_2	52.7	2.7e-14	Domain	CL0229
CL1562.Contig1_TBA	PF04442.9	CtaG_Cox11	198.9	3.6e-59	Family	No_clan
CL1562.Contig2_TBA	PF04442.9	CtaG_Cox11	172.8	3.8e-51	Family	No_clan
CL1564.Contig1_TBA	PF03145.11	Sina	69.2	3.5e-19	Family	CL0389
CL1564.Contig2_TBA	PF03145.11	Sina	69.6	2.6e-19	Family	CL0389
CL1565.Contig1_TBA	PF00808.18	CBFD_NFYB_HMF	98.5	1.5e-28	Domain	CL0012
CL1565.Contig2_TBA	PF00808.18	CBFD_NFYB_HMF	98.5	1.5e-28	Domain	CL0012
CL1565.Contig3_TBA	PF00808.18	CBFD_NFYB_HMF	98.5	1.5e-28	Domain	CL0012
CL1565.Contig4_TBA	PF00808.18	CBFD_NFYB_HMF	98.5	1.5e-28	Domain	CL0012
CL1565.Contig5_TBA	PF00808.18	CBFD_NFYB_HMF	98.5	1.5e-28	Domain	CL0012
CL1565.Contig7_TBA	PF00808.18	CBFD_NFYB_HMF	98.5	1.5e-28	Domain	CL0012
CL1565.Contig8_TBA	PF00808.18	CBFD_NFYB_HMF	98.5	1.5e-28	Domain	CL0012
CL1565.Contig9_TBA	PF00808.18	CBFD_NFYB_HMF	98.5	1.5e-28	Domain	CL0012
CL1566.Contig1_TBA	PF00583.19	Acetyltransf_1	46.1	3.6e-12	Family	CL0257
CL1566.Contig4_TBA	PF00583.19	Acetyltransf_1	46.1	3.6e-12	Family	CL0257
CL1569.Contig2_TBA	PF01702.13	TGT	151.8	1.8e-44	Family	No_clan
CL1570.Contig1_TBA	PF00190.17	Cupin_1	60.5	1.1e-16	Domain	CL0029
CL1571.Contig1_TBA	PF00083.19	Sugar_tr	102.5	1.9e-29	Family	CL0015
CL1571.Contig2_TBA	PF00083.19	Sugar_tr	113.9	6.9e-33	Family	CL0015
CL1571.Contig3_TBA	PF00083.19	Sugar_tr	113.9	6.9e-33	Family	CL0015
CL1571.Contig4_TBA	PF00083.19	Sugar_tr	113.9	6.9e-33	Family	CL0015
CL1572.Contig2_TBA	PF02746.11	MR_MLE_N	46.9	2.4e-12	Domain	CL0227
CL1573.Contig1_TBA	PF12937.2	F-box-like	28.1	1.1e-06	Domain	CL0271
CL1573.Contig2_TBA	PF12937.2	F-box-like	28.1	1.1e-06	Domain	CL0271
CL1573.Contig3_TBA	PF12937.2	F-box-like	28.1	1.1e-06	Domain	CL0271
CL1573.Contig4_TBA	PF12937.2	F-box-like	28.1	1.1e-06	Domain	CL0271
CL1574.Contig1_TBA	PF02995.12	DUF229	28.9	3.7e-07	Family	CL0088
CL1575.Contig1_TBA	PF03595.12	SLAC1	171	2.4e-50	Family	No_clan
CL1575.Contig2_TBA	PF03595.12	SLAC1	171	2.4e-50	Family	No_clan
CL1576.Contig1_TBA	PF03016.10	Exostosin	181.9	1.4e-53	Family	No_clan
CL1576.Contig2_TBA	PF03016.10	Exostosin	245.5	5.9e-73	Family	No_clan
CL1576.Contig3_TBA	PF03016.10	Exostosin	204.8	1.4e-60	Family	No_clan
CL1577.Contig1_TBA	PF02874.18	ATP-synt_ab_N	51.9	6.2e-14	Domain	CL0275
CL1577.Contig2_TBA	PF02874.18	ATP-synt_ab_N	49	5e-13	Domain	CL0275
CL1577.Contig2_TBA	PF00306.22	ATP-synt_ab_C	58	1.1e-15	Domain	No_clan
CL1577.Contig2_TBA	PF00006.20	ATP-synt_ab	208.3	9.1e-62	Family	CL0023
CL1577.Contig3_TBA	PF02874.18	ATP-synt_ab_N	49	5e-13	Domain	CL0275
CL1577.Contig3_TBA	PF00306.22	ATP-synt_ab_C	58	1.1e-15	Domain	No_clan
CL1577.Contig3_TBA	PF00006.20	ATP-synt_ab	208.3	9.1e-62	Family	CL0023
CL1579.Contig1_TBA	PF00173.23	Cyt-b5	81.6	2.4e-23	Domain	No_clan
CL1579.Contig2_TBA	PF00173.23	Cyt-b5	81.6	2.4e-23	Domain	No_clan
CL1579.Contig3_TBA	PF00173.23	Cyt-b5	81.6	2.4e-23	Domain	No_clan
CL158.Contig1_TBA	PF07250.6	Glyoxal_oxid_N	174.4	2e-51	Family	No_clan
CL158.Contig2_TBA	PF07250.6	Glyoxal_oxid_N	114.2	4.7e-33	Family	No_clan
CL1581.Contig1_TBA	PF02364.10	Glucan_synthase	639	9.4e-192	Family	CL0111
CL1581.Contig2_TBA	PF02364.10	Glucan_synthase	418	6e-125	Family	CL0111
CL1582.Contig1_TBA	PF00144.19	Beta-lactamase	144.8	2.9e-42	Domain	CL0013
CL1582.Contig2_TBA	PF00144.19	Beta-lactamase	60.8	1e-16	Domain	CL0013
CL1587.Contig1_TBA	PF00153.22	Mito_carr	72.9	1.3e-20	Family	No_clan
CL1587.Contig1_TBA	PF00153.22	Mito_carr	81.3	3e-23	Family	No_clan
CL1587.Contig1_TBA	PF00153.22	Mito_carr	84.6	2.8e-24	Family	No_clan
CL1587.Contig2_TBA	PF00153.22	Mito_carr	84.8	2.4e-24	Family	No_clan
CL1587.Contig3_TBA	PF00153.22	Mito_carr	72.9	1.3e-20	Family	No_clan
CL1587.Contig3_TBA	PF00153.22	Mito_carr	81.3	3e-23	Family	No_clan
CL1587.Contig3_TBA	PF00153.22	Mito_carr	84.6	2.8e-24	Family	No_clan
CL1587.Contig4_TBA	PF00153.22	Mito_carr	66.4	1.3e-18	Family	No_clan
CL1587.Contig5_TBA	PF00153.22	Mito_carr	72.9	1.3e-20	Family	No_clan
CL1587.Contig5_TBA	PF00153.22	Mito_carr	81.3	3e-23	Family	No_clan
CL1587.Contig5_TBA	PF00153.22	Mito_carr	84.6	2.8e-24	Family	No_clan
CL1589.Contig1_TBA	PF13419.1	HAD_2	37.6	2.4e-09	Family	CL0137
CL1589.Contig2_TBA	PF13419.1	HAD_2	37.6	2.4e-09	Family	CL0137
CL159.Contig1_TBA	PF04801.8	Sin_N	307	1.9e-91	Family	No_clan
CL159.Contig2_TBA	PF04801.8	Sin_N	165.6	1.5e-48	Family	No_clan
CL1590.Contig2_TBA	PF03033.15	Glyco_transf_28	108	3e-31	Family	CL0113
CL1595.Contig1_TBA	PF01370.16	Epimerase	158.1	2.3e-46	Family	CL0063
CL1595.Contig2_TBA	PF01370.16	Epimerase	157.8	2.8e-46	Family	CL0063
CL1595.Contig3_TBA	PF01370.16	Epimerase	157.8	2.8e-46	Family	CL0063
CL1597.Contig1_TBA	PF00390.14	malic	257.4	5.7e-77	Domain	No_clan
CL1597.Contig1_TBA	PF03949.10	Malic_M	291.8	4.4e-87	Domain	CL0063
CL1597.Contig2_TBA	PF00390.14	malic	257.4	5.7e-77	Domain	No_clan
CL1597.Contig2_TBA	PF03949.10	Malic_M	291.8	4.4e-87	Domain	CL0063
CL1597.Contig3_TBA	PF03949.10	Malic_M	166.3	9e-49	Domain	CL0063
CL1597.Contig3_TBA	PF00390.14	malic	258.1	3.5e-77	Domain	No_clan
CL1597.Contig4_TBA	PF00390.14	malic	257.4	5.7e-77	Domain	No_clan
CL1597.Contig4_TBA	PF03949.10	Malic_M	291.8	4.4e-87	Domain	CL0063
CL1597.Contig5_TBA	PF03949.10	Malic_M	166.3	9e-49	Domain	CL0063
CL1597.Contig5_TBA	PF00390.14	malic	258.1	3.5e-77	Domain	No_clan
CL1597.Contig6_TBA	PF03949.10	Malic_M	166.3	9e-49	Domain	CL0063
CL1597.Contig6_TBA	PF00390.14	malic	258.1	3.5e-77	Domain	No_clan
CL1599.Contig1_TBA	PF00153.22	Mito_carr	50.2	1.5e-13	Family	No_clan
CL1599.Contig1_TBA	PF00153.22	Mito_carr	62.4	2.3e-17	Family	No_clan
CL1599.Contig1_TBA	PF00153.22	Mito_carr	67.3	6.9e-19	Family	No_clan
CL1599.Contig2_TBA	PF00153.22	Mito_carr	50.2	1.5e-13	Family	No_clan
CL1599.Contig2_TBA	PF00153.22	Mito_carr	62.4	2.3e-17	Family	No_clan
CL1599.Contig2_TBA	PF00153.22	Mito_carr	67.3	6.9e-19	Family	No_clan
CL1599.Contig3_TBA	PF00153.22	Mito_carr	50.2	1.5e-13	Family	No_clan
CL1599.Contig3_TBA	PF00153.22	Mito_carr	62.4	2.3e-17	Family	No_clan
CL1599.Contig3_TBA	PF00153.22	Mito_carr	67.3	6.9e-19	Family	No_clan
CL16.Contig1_TBA	PF00291.20	PALP	201.9	1.3e-59	Family	No_clan
CL16.Contig10_TBA	PF01624.15	MutS_I	30.7	2.4e-07	Domain	No_clan
CL16.Contig11_TBA	PF00291.20	PALP	51	1.2e-13	Family	No_clan
CL16.Contig12_TBA	PF01624.15	MutS_I	35.8	6.2e-09	Domain	No_clan
CL16.Contig13_TBA	PF00291.20	PALP	68.7	4.7e-19	Family	No_clan
CL16.Contig14_TBA	PF00291.20	PALP	68	7.6e-19	Family	No_clan
CL16.Contig15_TBA	PF00291.20	PALP	53.2	2.4e-14	Family	No_clan
CL16.Contig17_TBA	PF00291.20	PALP	67	1.5e-18	Family	No_clan
CL16.Contig19_TBA	PF00291.20	PALP	216.8	3.7e-64	Family	No_clan
CL16.Contig2_TBA	PF00291.20	PALP	216.8	3.7e-64	Family	No_clan
CL16.Contig20_TBA	PF00291.20	PALP	64.8	7.1e-18	Family	No_clan
CL16.Contig21_TBA	PF00291.20	PALP	201.9	1.3e-59	Family	No_clan
CL16.Contig22_TBA	PF00291.20	PALP	202.3	9.8e-60	Family	No_clan
CL16.Contig23_TBA	PF00291.20	PALP	218.8	9.4e-65	Family	No_clan
CL16.Contig24_TBA	PF01624.15	MutS_I	35.8	6.2e-09	Domain	No_clan
CL16.Contig25_TBA	PF00291.20	PALP	202.3	9.8e-60	Family	No_clan
CL16.Contig26_TBA	PF00291.20	PALP	201.9	1.3e-59	Family	No_clan
CL16.Contig3_TBA	PF00291.20	PALP	202.3	9.8e-60	Family	No_clan
CL16.Contig30_TBA	PF00291.20	PALP	202.3	9.8e-60	Family	No_clan
CL16.Contig31_TBA	PF00291.20	PALP	202.3	9.8e-60	Family	No_clan
CL16.Contig4_TBA	PF01624.15	MutS_I	30.7	2.4e-07	Domain	No_clan
CL16.Contig6_TBA	PF00291.20	PALP	66.4	2.3e-18	Family	No_clan
CL16.Contig7_TBA	PF00291.20	PALP	66.4	2.3e-18	Family	No_clan
CL16.Contig8_TBA	PF01624.15	MutS_I	35.8	6.2e-09	Domain	No_clan
CL16.Contig9_TBA	PF00291.20	PALP	202.3	9.8e-60	Family	No_clan
CL160.Contig1_TBA	PF02785.14	Biotin_carb_C	88.2	3.1e-25	Domain	No_clan
CL160.Contig1_TBA	PF00289.17	CPSase_L_chain	131.9	8.9e-39	Domain	No_clan
CL160.Contig1_TBA	PF02786.12	CPSase_L_D2	274.3	4.9e-82	Domain	CL0179
CL1601.Contig1_TBA	PF00436.20	SSB	73.1	1.3e-20	Domain	CL0021
CL1601.Contig2_TBA	PF00436.20	SSB	73.1	1.3e-20	Domain	CL0021
CL1601.Contig3_TBA	PF00436.20	SSB	73.1	1.3e-20	Domain	CL0021
CL1603.Contig1_TBA	PF03441.9	FAD_binding_7	46.1	3.4e-12	Domain	No_clan
CL1603.Contig1_TBA	PF00875.13	DNA_photolyase	94.5	5.6e-27	Domain	CL0039
CL1603.Contig2_TBA	PF03441.9	FAD_binding_7	46.1	3.4e-12	Domain	No_clan
CL1603.Contig2_TBA	PF00875.13	DNA_photolyase	94.5	5.6e-27	Domain	CL0039
CL1604.Contig1_TBA	PF01656.18	CbiA	82.7	2.1e-23	Domain	CL0023
CL1604.Contig2_TBA	PF01656.18	CbiA	25.1	9.8e-06	Domain	CL0023
CL1605.Contig1_TBA	PF07714.12	Pkinase_Tyr	37.2	1.5e-09	Domain	CL0016
CL1605.Contig2_TBA	PF00069.20	Pkinase	60.1	1.7e-16	Domain	CL0016
CL1606.Contig10_TBA	PF10294.4	Methyltransf_16	43.4	2.3e-11	Family	CL0063
CL1606.Contig12_TBA	PF10294.4	Methyltransf_16	88.1	4.4e-25	Family	CL0063
CL1606.Contig13_TBA	PF08264.8	Anticodon_1	82.5	2.4e-23	Domain	No_clan
CL1606.Contig13_TBA	PF00133.17	tRNA-synt_1	620.7	1.7e-186	Family	CL0039
CL1606.Contig2_TBA	PF10294.4	Methyltransf_16	43.4	2.3e-11	Family	CL0063
CL1606.Contig3_TBA	PF08264.8	Anticodon_1	27.4	2.2e-06	Domain	No_clan
CL1606.Contig3_TBA	PF00133.17	tRNA-synt_1	621.2	1.2e-186	Family	CL0039
CL1606.Contig4_TBA	PF08264.8	Anticodon_1	82.1	3.2e-23	Domain	No_clan
CL1606.Contig4_TBA	PF00133.17	tRNA-synt_1	620.8	1.7e-186	Family	CL0039
CL1606.Contig5_TBA	PF08264.8	Anticodon_1	82.5	2.4e-23	Domain	No_clan
CL1606.Contig5_TBA	PF00133.17	tRNA-synt_1	620.7	1.7e-186	Family	CL0039
CL1606.Contig6_TBA	PF00133.17	tRNA-synt_1	537.5	2.7e-161	Family	CL0039
CL1606.Contig7_TBA	PF08264.8	Anticodon_1	82.1	3.2e-23	Domain	No_clan
CL1606.Contig7_TBA	PF00133.17	tRNA-synt_1	620.8	1.7e-186	Family	CL0039
CL1606.Contig8_TBA	PF00133.17	tRNA-synt_1	338.3	5.8e-101	Family	CL0039
CL1606.Contig9_TBA	PF10294.4	Methyltransf_16	88.1	4.4e-25	Family	CL0063
CL1609.Contig1_TBA	PF01494.14	FAD_binding_3	95.5	3.1e-27	Family	CL0063
CL1609.Contig2_TBA	PF01494.14	FAD_binding_3	82.1	3.7e-23	Family	CL0063
CL161.Contig1_TBA	PF00071.17	Ras	191.3	6.7e-57	Domain	CL0023
CL161.Contig2_TBA	PF00071.17	Ras	69.3	2.3e-19	Domain	CL0023
CL161.Contig3_TBA	PF00071.17	Ras	189.6	2.3e-56	Domain	CL0023
CL1610.Contig1_TBA	PF01189.12	Nol1_Nop2_Fmu	33.2	3.4e-08	Family	CL0063
CL1610.Contig2_TBA	PF01189.12	Nol1_Nop2_Fmu	33.6	2.5e-08	Family	CL0063
CL1611.Contig1_TBA	PF03492.10	Methyltransf_7	222.9	4.3e-66	Family	CL0063
CL1611.Contig2_TBA	PF03492.10	Methyltransf_7	222.9	4.3e-66	Family	CL0063
CL1612.Contig1_TBA	PF08127.8	Propeptide_C1	34.2	1.4e-08	Motif	No_clan
CL1612.Contig1_TBA	PF00112.18	Peptidase_C1	133	1.3e-38	Domain	CL0125
CL1612.Contig2_TBA	PF08127.8	Propeptide_C1	32.4	5e-08	Motif	No_clan
CL1612.Contig2_TBA	PF00112.18	Peptidase_C1	130.6	7.1e-38	Domain	CL0125
CL1614.Contig1_TBA	PF00226.26	DnaJ	84.7	2.5e-24	Domain	CL0392
CL1614.Contig2_TBA	PF00226.26	DnaJ	84.7	2.5e-24	Domain	CL0392
CL1617.Contig1_TBA	PF00481.16	PP2C	62	5.5e-17	Family	CL0238
CL1617.Contig2_TBA	PF00481.16	PP2C	72.4	3.5e-20	Family	CL0238
CL1617.Contig3_TBA	PF00481.16	PP2C	72.7	3e-20	Family	CL0238
CL1617.Contig4_TBA	PF00481.16	PP2C	61.3	8.6e-17	Family	CL0238
CL1617.Contig5_TBA	PF00481.16	PP2C	72.1	4.5e-20	Family	CL0238
CL1617.Contig6_TBA	PF00481.16	PP2C	73	2.3e-20	Family	CL0238
CL162.Contig1_TBA	PF00226.26	DnaJ	35.6	5.6e-09	Domain	CL0392
CL162.Contig1_TBA	PF07743.8	HSCB_C	64.6	8e-18	Domain	No_clan
CL162.Contig2_TBA	PF00226.26	DnaJ	35.9	4.4e-09	Domain	CL0392
CL162.Contig2_TBA	PF07743.8	HSCB_C	47.9	1.4e-12	Domain	No_clan
CL1621.Contig1_TBA	PF06179.7	Med22	95.5	1.7e-27	Family	No_clan
CL1621.Contig2_TBA	PF06179.7	Med22	72.7	2.2e-20	Family	No_clan
CL1622.Contig1_TBA	PF00571.23	CBS	38.3	7.9e-10	Domain	No_clan
CL1622.Contig2_TBA	PF00564.19	PB1	31.7	8.8e-08	Domain	CL0072
CL1622.Contig3_TBA	PF00564.19	PB1	39.5	3.3e-10	Domain	CL0072
CL1622.Contig4_TBA	PF00571.23	CBS	27	2.7e-06	Domain	No_clan
CL1622.Contig4_TBA	PF00571.23	CBS	27.3	2.2e-06	Domain	No_clan
CL1622.Contig4_TBA	PF00571.23	CBS	31.4	1.1e-07	Domain	No_clan
CL1622.Contig4_TBA	PF00564.19	PB1	39	4.5e-10	Domain	CL0072
CL1622.Contig5_TBA	PF00571.23	CBS	27	2.7e-06	Domain	No_clan
CL1622.Contig5_TBA	PF00571.23	CBS	27.3	2.2e-06	Domain	No_clan
CL1622.Contig5_TBA	PF00571.23	CBS	31.4	1.1e-07	Domain	No_clan
CL1622.Contig5_TBA	PF00564.19	PB1	39	4.5e-10	Domain	CL0072
CL1622.Contig6_TBA	PF00571.23	CBS	27	2.7e-06	Domain	No_clan
CL1622.Contig6_TBA	PF00571.23	CBS	27.3	2.2e-06	Domain	No_clan
CL1622.Contig6_TBA	PF00571.23	CBS	31.4	1.1e-07	Domain	No_clan
CL1622.Contig6_TBA	PF00564.19	PB1	39	4.5e-10	Domain	CL0072
CL1623.Contig1_TBA	PF03727.11	Hexokinase_2	50.3	1.7e-13	Domain	CL0108
CL1623.Contig1_TBA	PF00349.16	Hexokinase_1	54	1.3e-14	Domain	CL0108
CL1623.Contig2_TBA	PF00349.16	Hexokinase_1	199.1	4.9e-59	Domain	CL0108
CL1623.Contig2_TBA	PF03727.11	Hexokinase_2	209.5	4.2e-62	Domain	CL0108
CL1624.Contig1_TBA	PF01846.14	FF	27.6	2e-06	Family	No_clan
CL1624.Contig1_TBA	PF01846.14	FF	45.3	6e-12	Family	No_clan
CL1624.Contig2_TBA	PF01846.14	FF	27.6	2e-06	Family	No_clan
CL1624.Contig2_TBA	PF01846.14	FF	45.3	6e-12	Family	No_clan
CL1624.Contig3_TBA	PF01846.14	FF	27.6	2e-06	Family	No_clan
CL1624.Contig3_TBA	PF01846.14	FF	45.3	6e-12	Family	No_clan
CL1626.Contig1_TBA	PF03358.10	FMN_red	42	6.1e-11	Family	CL0042
CL1626.Contig2_TBA	PF03358.10	FMN_red	42	6.1e-11	Family	CL0042
CL1627.Contig1_TBA	PF00141.18	peroxidase	127.5	5e-37	Family	No_clan
CL1627.Contig2_TBA	PF00141.18	peroxidase	127.5	5e-37	Family	No_clan
CL1628.Contig1_TBA	PF02797.10	Chal_sti_synt_C	119.3	1.3e-34	Domain	CL0046
CL1628.Contig1_TBA	PF00195.14	Chal_sti_synt_N	130.3	6.1e-38	Domain	CL0046
CL1628.Contig2_TBA	PF00195.14	Chal_sti_synt_N	104.9	3.5e-30	Domain	CL0046
CL1628.Contig2_TBA	PF02797.10	Chal_sti_synt_C	119.9	8.3e-35	Domain	CL0046
CL1629.Contig1_TBA	PF04371.10	PAD_porph	90.5	1e-25	Family	CL0197
CL1629.Contig2_TBA	PF04371.10	PAD_porph	186.2	7.3e-55	Family	CL0197
CL1630.Contig5_TBA	PF13676.1	TIR_2	40.4	2.5e-10	Domain	CL0173
CL1631.Contig1_TBA	PF00828.14	Ribosomal_L18e	78.8	4.3e-22	Family	No_clan
CL1631.Contig2_TBA	PF00828.14	Ribosomal_L18e	79	3.8e-22	Family	No_clan
CL1631.Contig3_TBA	PF00828.14	Ribosomal_L18e	81	8.9e-23	Family	No_clan
CL1632.Contig1_TBA	PF04783.7	DUF630	80.5	6.1e-23	Family	No_clan
CL1632.Contig2_TBA	PF04783.7	DUF630	80.5	6.1e-23	Family	No_clan
CL1632.Contig3_TBA	PF04783.7	DUF630	80.5	6.1e-23	Family	No_clan
CL1633.Contig1_TBA	PF00407.14	Bet_v_1	48.4	6.9e-13	Domain	CL0209
CL1633.Contig1_TBA	PF00407.14	Bet_v_1	62.3	3.5e-17	Domain	CL0209
CL1633.Contig2_TBA	PF00407.14	Bet_v_1	48.4	6.9e-13	Domain	CL0209
CL1633.Contig2_TBA	PF00407.14	Bet_v_1	62.3	3.5e-17	Domain	CL0209
CL1633.Contig3_TBA	PF00407.14	Bet_v_1	48.4	6.9e-13	Domain	CL0209
CL1633.Contig3_TBA	PF00407.14	Bet_v_1	62.6	3e-17	Domain	CL0209
CL1633.Contig4_TBA	PF00407.14	Bet_v_1	48.4	6.9e-13	Domain	CL0209
CL1633.Contig4_TBA	PF00407.14	Bet_v_1	62.6	3e-17	Domain	CL0209
CL1634.Contig1_TBA	PF01529.15	zf-DHHC	142.5	7.9e-42	Family	CL0167
CL1635.Contig1_TBA	PF07859.8	Abhydrolase_3	194	2.2e-57	Domain	CL0028
CL1635.Contig2_TBA	PF07859.8	Abhydrolase_3	194	2.2e-57	Domain	CL0028
CL1637.Contig1_TBA	PF08240.7	ADH_N	47	1.8e-12	Domain	CL0296
CL1637.Contig1_TBA	PF00107.21	ADH_zinc_N	103.7	4.8e-30	Family	CL0063
CL1637.Contig2_TBA	PF08240.7	ADH_N	47	1.8e-12	Domain	CL0296
CL1637.Contig2_TBA	PF00107.21	ADH_zinc_N	103.7	4.8e-30	Family	CL0063
CL1638.Contig1_TBA	PF07714.12	Pkinase_Tyr	33.6	1.9e-08	Domain	CL0016
CL1638.Contig2_TBA	PF07714.12	Pkinase_Tyr	33.6	1.9e-08	Domain	CL0016
CL1638.Contig3_TBA	PF07714.12	Pkinase_Tyr	31.7	7.7e-08	Domain	CL0016
CL1639.Contig1_TBA	PF01501.15	Glyco_transf_8	118.6	2.6e-34	Family	CL0110
CL1639.Contig2_TBA	PF01501.15	Glyco_transf_8	244.6	9.2e-73	Family	CL0110
CL1639.Contig3_TBA	PF01501.15	Glyco_transf_8	244.9	7.4e-73	Family	CL0110
CL1643.Contig1_TBA	PF01595.15	DUF21	42.6	3.8e-11	Family	No_clan
CL1643.Contig2_TBA	PF01595.15	DUF21	127.7	2.8e-37	Family	No_clan
CL1644.Contig1_TBA	PF01979.15	Amidohydro_1	35	1.2e-08	Domain	CL0034
CL1644.Contig2_TBA	PF01979.15	Amidohydro_1	35	1.2e-08	Domain	CL0034
CL1645.Contig4_TBA	PF03735.9	ENT	80.9	4e-23	Family	No_clan
CL1645.Contig5_TBA	PF03735.9	ENT	80.9	4e-23	Family	No_clan
CL1646.Contig1_TBA	PF02866.13	Ldh_1_C	118.8	2e-34	Domain	CL0341
CL1646.Contig1_TBA	PF00056.18	Ldh_1_N	134.3	2.5e-39	Family	CL0063
CL1646.Contig2_TBA	PF02866.13	Ldh_1_C	114.7	3.4e-33	Domain	CL0341
CL1646.Contig2_TBA	PF00056.18	Ldh_1_N	153.6	2.8e-45	Family	CL0063
CL1646.Contig3_TBA	PF02866.13	Ldh_1_C	114.7	3.4e-33	Domain	CL0341
CL1646.Contig3_TBA	PF00056.18	Ldh_1_N	153.6	2.8e-45	Family	CL0063
CL1646.Contig4_TBA	PF02866.13	Ldh_1_C	114.7	3.4e-33	Domain	CL0341
CL1646.Contig4_TBA	PF00056.18	Ldh_1_N	153.6	2.8e-45	Family	CL0063
CL1647.Contig1_TBA	PF00144.19	Beta-lactamase	128	3.8e-37	Domain	CL0013
CL1647.Contig2_TBA	PF00144.19	Beta-lactamase	145.2	2.2e-42	Domain	CL0013
CL1648.Contig1_TBA	PF01979.15	Amidohydro_1	25.6	8.2e-06	Domain	CL0034
CL1648.Contig2_TBA	PF13594.1	Amidohydro_5	45	6.7e-12	Domain	CL0034
CL1649.Contig2_TBA	PF00400.27	WD40	34.6	1e-08	Repeat	CL0186
CL1649.Contig4_TBA	PF00400.27	WD40	34.6	1e-08	Repeat	CL0186
CL165.Contig2_TBA	PF01504.13	PIP5K	119.6	1.1e-34	Family	No_clan
CL165.Contig4_TBA	PF01504.13	PIP5K	204.9	1e-60	Family	No_clan
CL1650.Contig2_TBA	PF13855.1	LRR_8	30.9	1.6e-07	Repeat	CL0022
CL1654.Contig1_TBA	PF13855.1	LRR_8	37.8	1.1e-09	Repeat	CL0022
CL1654.Contig2_TBA	PF13855.1	LRR_8	37.8	1.1e-09	Repeat	CL0022
CL1656.Contig1_TBA	PF00637.15	Clathrin	48.6	6e-13	Family	CL0020
CL1656.Contig1_TBA	PF00637.15	Clathrin	95.5	2e-27	Family	CL0020
CL1656.Contig1_TBA	PF00637.15	Clathrin	110.6	4.2e-32	Family	CL0020
CL1656.Contig1_TBA	PF00637.15	Clathrin	113.3	6.6e-33	Family	CL0020
CL1656.Contig1_TBA	PF00637.15	Clathrin	119.2	9.7e-35	Family	CL0020
CL1656.Contig2_TBA	PF00637.15	Clathrin	49.8	2.6e-13	Family	CL0020
CL1656.Contig3_TBA	PF00637.15	Clathrin	95.9	1.5e-27	Family	CL0020
CL1656.Contig3_TBA	PF00637.15	Clathrin	105.3	1.9e-30	Family	CL0020
CL1656.Contig3_TBA	PF00637.15	Clathrin	106.4	8.5e-31	Family	CL0020
CL1656.Contig3_TBA	PF00637.15	Clathrin	123	6.7e-36	Family	CL0020
CL1658.Contig1_TBA	PF00069.20	Pkinase	141.2	3e-41	Domain	CL0016
CL1658.Contig2_TBA	PF00069.20	Pkinase	83.1	1.6e-23	Domain	CL0016
CL1659.Contig1_TBA	PF13833.1	EF-hand_8	28	1.2e-06	Domain	CL0220
CL1659.Contig1_TBA	PF13499.1	EF-hand_7	35.7	6.8e-09	Domain	CL0220
CL1659.Contig2_TBA	PF13833.1	EF-hand_8	28	1.2e-06	Domain	CL0220
CL1659.Contig2_TBA	PF13499.1	EF-hand_7	35.7	6.8e-09	Domain	CL0220
CL1663.Contig1_TBA	PF03595.12	SLAC1	178.5	1.3e-52	Family	No_clan
CL1663.Contig2_TBA	PF03595.12	SLAC1	178.5	1.3e-52	Family	No_clan
CL1664.Contig1_TBA	PF00010.21	HLH	36.8	2.2e-09	Domain	No_clan
CL1664.Contig2_TBA	PF00010.21	HLH	36.8	2.2e-09	Domain	No_clan
CL1664.Contig3_TBA	PF00010.21	HLH	36.8	2.2e-09	Domain	No_clan
CL1664.Contig4_TBA	PF00010.21	HLH	36.8	2.2e-09	Domain	No_clan
CL1665.Contig1_TBA	PF12352.3	V-SNARE_C	78.8	2.2e-22	Domain	CL0147
CL1665.Contig1_TBA	PF05008.10	V-SNARE	94.4	3.3e-27	Family	CL0147
CL1665.Contig2_TBA	PF12352.3	V-SNARE_C	78.8	2.2e-22	Domain	CL0147
CL1665.Contig2_TBA	PF05008.10	V-SNARE	94.4	3.3e-27	Family	CL0147
CL1665.Contig3_TBA	PF12352.3	V-SNARE_C	78.8	2.2e-22	Domain	CL0147
CL1665.Contig3_TBA	PF05008.10	V-SNARE	94.4	3.3e-27	Family	CL0147
CL1665.Contig4_TBA	PF12352.3	V-SNARE_C	78.8	2.2e-22	Domain	CL0147
CL1665.Contig4_TBA	PF05008.10	V-SNARE	94.4	3.3e-27	Family	CL0147
CL1665.Contig5_TBA	PF12352.3	V-SNARE_C	78.8	2.2e-22	Domain	CL0147
CL1665.Contig5_TBA	PF05008.10	V-SNARE	94.4	3.3e-27	Family	CL0147
CL1665.Contig6_TBA	PF12352.3	V-SNARE_C	78.8	2.2e-22	Domain	CL0147
CL1665.Contig6_TBA	PF05008.10	V-SNARE	94.4	3.3e-27	Family	CL0147
CL1666.Contig1_TBA	PF12697.2	Abhydrolase_6	108.5	4.3e-31	Domain	CL0028
CL1666.Contig2_TBA	PF12697.2	Abhydrolase_6	108.5	4.3e-31	Domain	CL0028
CL1668.Contig1_TBA	PF00155.16	Aminotran_1_2	194.4	2.5e-57	Domain	CL0061
CL1668.Contig2_TBA	PF00155.16	Aminotran_1_2	194.4	2.5e-57	Domain	CL0061
CL1668.Contig3_TBA	PF00155.16	Aminotran_1_2	116.9	9e-34	Domain	CL0061
CL1669.Contig1_TBA	PF00249.26	Myb_DNA-binding	45.3	6.3e-12	Domain	CL0123
CL1669.Contig1_TBA	PF00249.26	Myb_DNA-binding	61.5	5.5e-17	Domain	CL0123
CL167.Contig10_TBA	PF00415.13	RCC1	36	5.7e-09	Repeat	CL0186
CL167.Contig10_TBA	PF00415.13	RCC1	40.9	1.7e-10	Repeat	CL0186
CL167.Contig10_TBA	PF00415.13	RCC1	45.7	5.2e-12	Repeat	CL0186
CL167.Contig10_TBA	PF00415.13	RCC1	56.4	2.4e-15	Repeat	CL0186
CL167.Contig5_TBA	PF00415.13	RCC1	36	5.7e-09	Repeat	CL0186
CL167.Contig5_TBA	PF00415.13	RCC1	40.9	1.7e-10	Repeat	CL0186
CL167.Contig5_TBA	PF00415.13	RCC1	45.7	5.2e-12	Repeat	CL0186
CL167.Contig5_TBA	PF00415.13	RCC1	56.4	2.4e-15	Repeat	CL0186
CL167.Contig6_TBA	PF00415.13	RCC1	35.5	8.1e-09	Repeat	CL0186
CL167.Contig6_TBA	PF00415.13	RCC1	40.4	2.3e-10	Repeat	CL0186
CL167.Contig6_TBA	PF00415.13	RCC1	45.3	7.2e-12	Repeat	CL0186
CL167.Contig6_TBA	PF00415.13	RCC1	56	3.2e-15	Repeat	CL0186
CL167.Contig9_TBA	PF00415.13	RCC1	35.5	8.1e-09	Repeat	CL0186
CL167.Contig9_TBA	PF00415.13	RCC1	40.4	2.3e-10	Repeat	CL0186
CL167.Contig9_TBA	PF00415.13	RCC1	45.3	7.2e-12	Repeat	CL0186
CL167.Contig9_TBA	PF00415.13	RCC1	56	3.2e-15	Repeat	CL0186
CL1670.Contig1_TBA	PF00416.17	Ribosomal_S13	123.7	3.9e-36	Family	CL0303
CL1670.Contig2_TBA	PF00416.17	Ribosomal_S13	123.7	3.9e-36	Family	CL0303
CL1671.Contig1_TBA	PF01603.15	B56	605.1	4.8e-182	Family	No_clan
CL1671.Contig2_TBA	PF01603.15	B56	605.1	4.8e-182	Family	No_clan
CL1671.Contig3_TBA	PF01603.15	B56	605.1	4.8e-182	Family	No_clan
CL1671.Contig6_TBA	PF01603.15	B56	605.2	4.4e-182	Family	No_clan
CL1671.Contig7_TBA	PF01603.15	B56	605.2	4.4e-182	Family	No_clan
CL1671.Contig8_TBA	PF01603.15	B56	605.2	4.4e-182	Family	No_clan
CL1672.Contig1_TBA	PF03151.11	TPT	102.7	1.4e-29	Family	CL0184
CL1672.Contig2_TBA	PF03151.11	TPT	102.7	1.4e-29	Family	CL0184
CL1673.Contig2_TBA	PF12515.3	CaATP_NAI	35.1	6.7e-09	Family	No_clan
CL1673.Contig2_TBA	PF00690.21	Cation_ATPase_N	48.7	3.6e-13	Domain	No_clan
CL1673.Contig2_TBA	PF00702.21	Hydrolase	107.6	1.1e-30	Domain	CL0137
CL1673.Contig2_TBA	PF00689.16	Cation_ATPase_C	147.2	3.4e-43	Family	No_clan
CL1673.Contig2_TBA	PF00122.15	E1-E2_ATPase	192.9	3.8e-57	Family	No_clan
CL1675.Contig3_TBA	PF13839.1	PC-Esterase	74.9	8.4e-21	Family	CL0264
CL1676.Contig1_TBA	PF00254.23	FKBP_C	87.9	3.2e-25	Domain	No_clan
CL1676.Contig3_TBA	PF00254.23	FKBP_C	87.9	3.2e-25	Domain	No_clan
CL1677.Contig1_TBA	PF07717.11	OB_NTP_bind	100.5	4.7e-29	Domain	CL0021
CL1677.Contig2_TBA	PF00270.24	DEAD	33.8	2.1e-08	Domain	CL0023
CL1677.Contig2_TBA	PF00271.26	Helicase_C	40.1	2.4e-10	Family	CL0023
CL1677.Contig2_TBA	PF04408.18	HA2	82.2	2.1e-23	Domain	No_clan
CL1677.Contig2_TBA	PF07717.11	OB_NTP_bind	97	5.6e-28	Domain	CL0021
CL1677.Contig3_TBA	PF00270.24	DEAD	34	1.9e-08	Domain	CL0023
CL1677.Contig3_TBA	PF00271.26	Helicase_C	40.2	2.2e-10	Family	CL0023
CL1677.Contig3_TBA	PF07717.11	OB_NTP_bind	97.1	5.1e-28	Domain	CL0021
CL1677.Contig3_TBA	PF04408.18	HA2	98.8	1.5e-28	Domain	No_clan
CL1678.Contig1_TBA	PF10998.3	DUF2838	111.4	1.9e-32	Family	No_clan
CL1678.Contig2_TBA	PF10998.3	DUF2838	111.4	1.9e-32	Family	No_clan
CL1679.Contig1_TBA	PF00400.27	WD40	29.8	3.5e-07	Repeat	CL0186
CL1679.Contig1_TBA	PF00400.27	WD40	30	2.9e-07	Repeat	CL0186
CL1679.Contig1_TBA	PF00400.27	WD40	34.1	1.5e-08	Repeat	CL0186
CL1683.Contig1_TBA	PF00010.21	HLH	38.5	6.3e-10	Domain	No_clan
CL1683.Contig1_TBA	PF14215.1	bHLH-MYC_N	115.2	3.2e-33	Family	No_clan
CL1683.Contig2_TBA	PF00010.21	HLH	38.4	6.9e-10	Domain	No_clan
CL1683.Contig2_TBA	PF14215.1	bHLH-MYC_N	115.1	3.5e-33	Family	No_clan
CL1684.Contig1_TBA	PF00012.15	HSP70	224.2	2e-66	Family	CL0108
CL1684.Contig2_TBA	PF00012.15	HSP70	895	1.4e-269	Family	CL0108
CL1685.Contig15_TBA	PF00240.18	ubiquitin	28.6	6.7e-07	Domain	CL0072
CL1685.Contig17_TBA	PF00240.18	ubiquitin	31	1.2e-07	Domain	CL0072
CL1685.Contig18_TBA	PF00240.18	ubiquitin	31	1.2e-07	Domain	CL0072
CL1685.Contig7_TBA	PF00240.18	ubiquitin	31	1.2e-07	Domain	CL0072
CL1685.Contig9_TBA	PF00240.18	ubiquitin	31	1.2e-07	Domain	CL0072
CL1686.Contig1_TBA	PF09809.4	MRP-L27	72.6	1.8e-20	Family	No_clan
CL1686.Contig2_TBA	PF09809.4	MRP-L27	72.6	1.8e-20	Family	No_clan
CL1686.Contig3_TBA	PF09809.4	MRP-L27	72.6	1.8e-20	Family	No_clan
CL1687.Contig2_TBA	PF00069.20	Pkinase	158	2.4e-46	Domain	CL0016
CL1688.Contig1_TBA	PF11744.3	ALMT	150.4	5.5e-44	Family	CL0307
CL1688.Contig2_TBA	PF11744.3	ALMT	150.4	5.5e-44	Family	CL0307
CL1688.Contig3_TBA	PF11744.3	ALMT	150.4	5.5e-44	Family	CL0307
CL1688.Contig4_TBA	PF11744.3	ALMT	150.4	5.5e-44	Family	CL0307
CL1688.Contig5_TBA	PF11744.3	ALMT	150.4	5.5e-44	Family	CL0307
CL1688.Contig6_TBA	PF11744.3	ALMT	150.4	5.5e-44	Family	CL0307
CL1689.Contig1_TBA	PF00112.18	Peptidase_C1	170.1	5.8e-50	Domain	CL0125
CL169.Contig1_TBA	PF00515.23	TPR_1	37.8	8.2e-10	Repeat	CL0020
CL169.Contig2_TBA	PF00515.23	TPR_1	39.1	3.2e-10	Repeat	CL0020
CL169.Contig3_TBA	PF00515.23	TPR_1	37.8	8.2e-10	Repeat	CL0020
CL169.Contig4_TBA	PF00515.23	TPR_1	37.8	8.2e-10	Repeat	CL0020
CL169.Contig5_TBA	PF00515.23	TPR_1	39.1	3.2e-10	Repeat	CL0020
CL169.Contig6_TBA	PF00515.23	TPR_1	39.1	3.2e-10	Repeat	CL0020
CL1690.Contig1_TBA	PF12854.2	PPR_1	35.1	6.4e-09	Repeat	CL0020
CL1690.Contig2_TBA	PF12854.2	PPR_1	35.4	5.1e-09	Repeat	CL0020
CL1690.Contig3_TBA	PF01535.15	PPR	25.6	7.3e-06	Family	CL0020
CL1690.Contig4_TBA	PF12854.2	PPR_1	35.1	6.5e-09	Repeat	CL0020
CL1690.Contig4_TBA	PF13041.1	PPR_2	41.6	8.7e-11	Repeat	CL0020
CL1690.Contig6_TBA	PF01535.15	PPR	25.7	6.5e-06	Family	CL0020
CL1691.Contig1_TBA	PF07714.12	Pkinase_Tyr	183.5	3.6e-54	Domain	CL0016
CL1691.Contig2_TBA	PF07714.12	Pkinase_Tyr	177.1	3.3e-52	Domain	CL0016
CL1693.Contig1_TBA	PF04367.8	DUF502	28.3	1.1e-06	Family	No_clan
CL1693.Contig1_TBA	PF04367.8	DUF502	48.7	5e-13	Family	No_clan
CL1693.Contig2_TBA	PF04367.8	DUF502	92.8	9.6e-27	Family	No_clan
CL1693.Contig3_TBA	PF04367.8	DUF502	92.5	1.2e-26	Family	No_clan
CL1693.Contig4_TBA	PF04367.8	DUF502	28.1	1.3e-06	Family	No_clan
CL1693.Contig4_TBA	PF04367.8	DUF502	48.5	5.8e-13	Family	No_clan
CL1695.Contig1_TBA	PF00481.16	PP2C	46.2	3.7e-12	Family	CL0238
CL1695.Contig2_TBA	PF00481.16	PP2C	46	4e-12	Family	CL0238
CL1696.Contig1_TBA	PF07885.11	Ion_trans_2	56.5	1.6e-15	Domain	CL0030
CL1696.Contig1_TBA	PF07885.11	Ion_trans_2	59.1	2.5e-16	Domain	CL0030
CL1696.Contig2_TBA	PF07885.11	Ion_trans_2	56.5	1.6e-15	Domain	CL0030
CL1696.Contig2_TBA	PF07885.11	Ion_trans_2	59.1	2.5e-16	Domain	CL0030
CL1696.Contig3_TBA	PF07885.11	Ion_trans_2	56.5	1.6e-15	Domain	CL0030
CL1696.Contig3_TBA	PF07885.11	Ion_trans_2	59.1	2.5e-16	Domain	CL0030
CL1698.Contig1_TBA	PF01779.12	Ribosomal_L29e	52.3	3.4e-14	Family	No_clan
CL1698.Contig2_TBA	PF01779.12	Ribosomal_L29e	52.3	3.4e-14	Family	No_clan
CL17.Contig1_TBA	PF13424.1	TPR_12	32.6	5.4e-08	Repeat	CL0020
CL17.Contig1_TBA	PF13414.1	TPR_11	40	2.2e-10	Repeat	CL0020
CL17.Contig1_TBA	PF13414.1	TPR_11	47.2	1.3e-12	Repeat	CL0020
CL17.Contig1_TBA	PF13424.1	TPR_12	47.8	9.9e-13	Repeat	CL0020
CL17.Contig1_TBA	PF13414.1	TPR_11	59.8	1.5e-16	Repeat	CL0020
CL17.Contig1_TBA	PF13844.1	Glyco_transf_41	191.9	1e-56	Family	CL0113
CL17.Contig1_TBA	PF13844.1	Glyco_transf_41	229.6	3.6e-68	Family	CL0113
CL17.Contig2_TBA	PF00515.23	TPR_1	27.4	1.6e-06	Repeat	CL0020
CL17.Contig2_TBA	PF13414.1	TPR_11	36.5	2.6e-09	Repeat	CL0020
CL17.Contig2_TBA	PF13414.1	TPR_11	43.7	1.5e-11	Repeat	CL0020
CL17.Contig3_TBA	PF00515.23	TPR_1	27.4	1.6e-06	Repeat	CL0020
CL17.Contig3_TBA	PF13414.1	TPR_11	36.5	2.6e-09	Repeat	CL0020
CL17.Contig3_TBA	PF13414.1	TPR_11	43.7	1.5e-11	Repeat	CL0020
CL17.Contig4_TBA	PF13844.1	Glyco_transf_41	193.6	2.9e-57	Family	CL0113
CL17.Contig5_TBA	PF00515.23	TPR_1	27.4	1.6e-06	Repeat	CL0020
CL17.Contig5_TBA	PF13414.1	TPR_11	36.5	2.6e-09	Repeat	CL0020
CL17.Contig5_TBA	PF13414.1	TPR_11	43.7	1.5e-11	Repeat	CL0020
CL17.Contig6_TBA	PF00515.23	TPR_1	27.4	1.6e-06	Repeat	CL0020
CL17.Contig6_TBA	PF13414.1	TPR_11	36.5	2.6e-09	Repeat	CL0020
CL17.Contig6_TBA	PF13414.1	TPR_11	43.7	1.5e-11	Repeat	CL0020
CL17.Contig7_TBA	PF13414.1	TPR_11	39.8	2.5e-10	Repeat	CL0020
CL17.Contig7_TBA	PF13424.1	TPR_12	47.6	1.1e-12	Repeat	CL0020
CL17.Contig7_TBA	PF13414.1	TPR_11	47.4	1.1e-12	Repeat	CL0020
CL17.Contig7_TBA	PF13414.1	TPR_11	59.6	1.6e-16	Repeat	CL0020
CL17.Contig7_TBA	PF13844.1	Glyco_transf_41	229.4	4.1e-68	Family	CL0113
CL17.Contig7_TBA	PF13844.1	Glyco_transf_41	231.5	9.5e-69	Family	CL0113
CL17.Contig8_TBA	PF13844.1	Glyco_transf_41	232.2	5.9e-69	Family	CL0113
CL17.Contig9_TBA	PF13414.1	TPR_11	47.3	1.1e-12	Repeat	CL0020
CL17.Contig9_TBA	PF13414.1	TPR_11	62.5	2.1e-17	Repeat	CL0020
CL170.Contig1_TBA	PF11204.3	DUF2985	70.3	8.5e-20	Family	No_clan
CL170.Contig1_TBA	PF04749.12	PLAC8	76.1	2.5e-21	Family	No_clan
CL170.Contig2_TBA	PF11204.3	DUF2985	70.3	8.5e-20	Family	No_clan
CL170.Contig2_TBA	PF04749.12	PLAC8	76.1	2.5e-21	Family	No_clan
CL1701.Contig1_TBA	PF03514.9	GRAS	263.2	2.9e-78	Family	CL0063
CL1701.Contig2_TBA	PF03514.9	GRAS	263.2	2.9e-78	Family	CL0063
CL1703.Contig1_TBA	PF01423.17	LSM	55.2	3.7e-15	Domain	CL0527
CL1703.Contig2_TBA	PF01423.17	LSM	55.2	3.7e-15	Domain	CL0527
CL1704.Contig1_TBA	PF01745.11	IPT	34.9	8.3e-09	Family	CL0023
CL1704.Contig2_TBA	PF01715.12	IPPT	29.3	3.8e-07	Family	CL0023
CL1704.Contig3_TBA	PF01715.12	IPPT	82.5	2.3e-23	Family	CL0023
CL1704.Contig4_TBA	PF01715.12	IPPT	184.4	1.8e-54	Family	CL0023
CL1705.Contig1_TBA	PF00403.21	HMA	32.4	7.1e-08	Domain	No_clan
CL1708.Contig1_TBA	PF01494.14	FAD_binding_3	63.5	1.7e-17	Family	CL0063
CL1709.Contig1_TBA	PF01199.13	Ribosomal_L34e	112.6	7.2e-33	Family	No_clan
CL1709.Contig2_TBA	PF01199.13	Ribosomal_L34e	112.6	7.4e-33	Family	No_clan
CL1709.Contig3_TBA	PF01199.13	Ribosomal_L34e	111.9	1.3e-32	Family	No_clan
CL1709.Contig4_TBA	PF01199.13	Ribosomal_L34e	67	1.3e-18	Family	No_clan
CL1713.Contig2_TBA	PF00917.21	MATH	78.7	3.7e-22	Domain	CL0389
CL1713.Contig4_TBA	PF00917.21	MATH	78.7	3.7e-22	Domain	CL0389
CL1716.Contig3_TBA	PF14619.1	SnAC	27.3	2.9e-06	Domain	No_clan
CL1716.Contig4_TBA	PF14619.1	SnAC	27.3	2.9e-06	Domain	No_clan
CL1717.Contig1_TBA	PF00581.15	Rhodanese	41	1.9e-10	Domain	No_clan
CL1718.Contig1_TBA	PF13855.1	LRR_8	33.7	2.2e-08	Repeat	CL0022
CL1718.Contig2_TBA	PF08263.7	LRRNT_2	40.1	2.4e-10	Family	No_clan
CL1719.Contig1_TBA	PF00672.20	HAMP	30.3	3.4e-07	Family	No_clan
CL1719.Contig2_TBA	PF00512.20	HisKA	77.4	5.9e-22	Domain	CL0025
CL1721.Contig1_TBA	PF00838.12	TCTP	198.4	7.2e-59	Domain	CL0080
CL1721.Contig2_TBA	PF00838.12	TCTP	198.4	7.2e-59	Domain	CL0080
CL1722.Contig1_TBA	PF00861.17	Ribosomal_L18p	59.7	3e-16	Family	CL0267
CL1722.Contig2_TBA	PF00861.17	Ribosomal_L18p	71.7	5.4e-20	Family	CL0267
CL1722.Contig3_TBA	PF00861.17	Ribosomal_L18p	139.3	6.4e-41	Family	CL0267
CL1723.Contig1_TBA	PF10288.4	DUF2392	61.1	1.1e-16	Family	No_clan
CL1723.Contig2_TBA	PF10288.4	DUF2392	61.1	1.1e-16	Family	No_clan
CL1723.Contig3_TBA	PF10288.4	DUF2392	66.8	1.8e-18	Family	No_clan
CL1725.Contig3_TBA	PF00583.19	Acetyltransf_1	52.5	3.5e-14	Family	CL0257
CL1725.Contig4_TBA	PF00583.19	Acetyltransf_1	52.5	3.5e-14	Family	CL0257
CL1726.Contig1_TBA	PF04603.7	Mog1	111.5	2.8e-32	Domain	No_clan
CL1727.Contig1_TBA	PF12906.2	RINGv	42.6	4.3e-11	Domain	CL0229
CL1727.Contig2_TBA	PF12906.2	RINGv	42.7	4e-11	Domain	CL0229
CL1729.Contig1_TBA	PF00408.15	PGM_PMM_IV	41.2	1.2e-10	Family	No_clan
CL1729.Contig1_TBA	PF02879.11	PGM_PMM_II	44.6	1.4e-11	Domain	No_clan
CL1729.Contig1_TBA	PF02880.11	PGM_PMM_III	94.3	4.4e-27	Domain	No_clan
CL1729.Contig1_TBA	PF02878.11	PGM_PMM_I	125.3	1.1e-36	Domain	No_clan
CL1729.Contig2_TBA	PF00408.15	PGM_PMM_IV	41.2	1.2e-10	Family	No_clan
CL1729.Contig2_TBA	PF02879.11	PGM_PMM_II	44.6	1.4e-11	Domain	No_clan
CL1729.Contig2_TBA	PF02880.11	PGM_PMM_III	94.3	4.4e-27	Domain	No_clan
CL1729.Contig2_TBA	PF02878.11	PGM_PMM_I	125.3	1.1e-36	Domain	No_clan
CL173.Contig1_TBA	PF04142.10	Nuc_sug_transp	32.6	4.1e-08	Family	CL0184
CL173.Contig2_TBA	PF04142.10	Nuc_sug_transp	32.6	4.1e-08	Family	CL0184
CL173.Contig3_TBA	PF04142.10	Nuc_sug_transp	107.8	4.5e-31	Family	CL0184
CL1732.Contig1_TBA	PF06090.7	Ins_P5_2-kin	69.3	2.8e-19	Family	No_clan
CL1732.Contig2_TBA	PF06090.7	Ins_P5_2-kin	69.3	2.8e-19	Family	No_clan
CL1733.Contig1_TBA	PF00171.17	Aldedh	423	1e-126	Family	CL0099
CL1733.Contig2_TBA	PF00171.17	Aldedh	423	1e-126	Family	CL0099
CL1735.Contig1_TBA	PF00069.20	Pkinase	27.7	1.3e-06	Domain	CL0016
CL1737.Contig1_TBA	PF07859.8	Abhydrolase_3	69.9	2.1e-19	Domain	CL0028
CL1737.Contig2_TBA	PF07859.8	Abhydrolase_3	182.2	9.1e-54	Domain	CL0028
CL1739.Contig1_TBA	PF14259.1	RRM_6	32.6	5.4e-08	Domain	CL0221
CL1739.Contig1_TBA	PF14259.1	RRM_6	34.2	1.7e-08	Domain	CL0221
CL1739.Contig1_TBA	PF13893.1	RRM_5	41.4	8.8e-11	Domain	CL0221
CL1739.Contig1_TBA	PF13893.1	RRM_5	55.6	3.4e-15	Domain	CL0221
CL1739.Contig10_TBA	PF14259.1	RRM_6	32.6	5.4e-08	Domain	CL0221
CL1739.Contig10_TBA	PF14259.1	RRM_6	34.2	1.7e-08	Domain	CL0221
CL1739.Contig10_TBA	PF13893.1	RRM_5	41.4	8.8e-11	Domain	CL0221
CL1739.Contig10_TBA	PF13893.1	RRM_5	55.6	3.4e-15	Domain	CL0221
CL1739.Contig11_TBA	PF14259.1	RRM_6	35	1e-08	Domain	CL0221
CL1739.Contig11_TBA	PF13893.1	RRM_5	43.7	1.8e-11	Domain	CL0221
CL1739.Contig12_TBA	PF14259.1	RRM_6	32.6	5.4e-08	Domain	CL0221
CL1739.Contig12_TBA	PF14259.1	RRM_6	34.2	1.7e-08	Domain	CL0221
CL1739.Contig12_TBA	PF13893.1	RRM_5	41.4	8.8e-11	Domain	CL0221
CL1739.Contig12_TBA	PF13893.1	RRM_5	55.6	3.4e-15	Domain	CL0221
CL1739.Contig13_TBA	PF14259.1	RRM_6	35	1e-08	Domain	CL0221
CL1739.Contig13_TBA	PF13893.1	RRM_5	43.7	1.8e-11	Domain	CL0221
CL1739.Contig14_TBA	PF14259.1	RRM_6	32.6	5.4e-08	Domain	CL0221
CL1739.Contig14_TBA	PF14259.1	RRM_6	34.2	1.7e-08	Domain	CL0221
CL1739.Contig14_TBA	PF13893.1	RRM_5	41.4	8.8e-11	Domain	CL0221
CL1739.Contig14_TBA	PF13893.1	RRM_5	55.6	3.4e-15	Domain	CL0221
CL1739.Contig15_TBA	PF14259.1	RRM_6	35.2	8.7e-09	Domain	CL0221
CL1739.Contig16_TBA	PF14259.1	RRM_6	35.2	8.7e-09	Domain	CL0221
CL1739.Contig17_TBA	PF14259.1	RRM_6	36.6	3.3e-09	Domain	CL0221
CL1739.Contig17_TBA	PF13893.1	RRM_5	57.8	6.8e-16	Domain	CL0221
CL1739.Contig2_TBA	PF14259.1	RRM_6	35	1e-08	Domain	CL0221
CL1739.Contig2_TBA	PF13893.1	RRM_5	43.7	1.8e-11	Domain	CL0221
CL1739.Contig3_TBA	PF14259.1	RRM_6	35.2	8.7e-09	Domain	CL0221
CL1739.Contig4_TBA	PF14259.1	RRM_6	35	1e-08	Domain	CL0221
CL1739.Contig4_TBA	PF13893.1	RRM_5	43.7	1.8e-11	Domain	CL0221
CL1739.Contig5_TBA	PF14259.1	RRM_6	35.2	8.7e-09	Domain	CL0221
CL1739.Contig6_TBA	PF14259.1	RRM_6	35.2	8.7e-09	Domain	CL0221
CL1739.Contig7_TBA	PF14259.1	RRM_6	35.2	8.7e-09	Domain	CL0221
CL1739.Contig8_TBA	PF14259.1	RRM_6	35.2	8.7e-09	Domain	CL0221
CL1739.Contig9_TBA	PF14259.1	RRM_6	35.2	8.7e-09	Domain	CL0221
CL174.Contig10_TBA	PF05231.9	MASE1	49.4	2.9e-13	Domain	No_clan
CL174.Contig11_TBA	PF00027.24	cNMP_binding	35.6	5.7e-09	Domain	No_clan
CL174.Contig12_TBA	PF00027.24	cNMP_binding	35.5	6.2e-09	Domain	No_clan
CL174.Contig13_TBA	PF00027.24	cNMP_binding	35.5	6.2e-09	Domain	No_clan
CL174.Contig15_TBA	PF00027.24	cNMP_binding	38.4	7.9e-10	Domain	No_clan
CL174.Contig17_TBA	PF00027.24	cNMP_binding	39	5e-10	Domain	No_clan
CL174.Contig20_TBA	PF00027.24	cNMP_binding	39	5e-10	Domain	No_clan
CL174.Contig22_TBA	PF00027.24	cNMP_binding	39	5e-10	Domain	No_clan
CL174.Contig23_TBA	PF05231.9	MASE1	49.6	2.7e-13	Domain	No_clan
CL174.Contig24_TBA	PF00027.24	cNMP_binding	38.4	7.9e-10	Domain	No_clan
CL174.Contig25_TBA	PF05231.9	MASE1	49.4	2.9e-13	Domain	No_clan
CL174.Contig26_TBA	PF00027.24	cNMP_binding	38.4	7.9e-10	Domain	No_clan
CL174.Contig27_TBA	PF00027.24	cNMP_binding	39	5e-10	Domain	No_clan
CL174.Contig29_TBA	PF00027.24	cNMP_binding	39	5e-10	Domain	No_clan
CL174.Contig31_TBA	PF00027.24	cNMP_binding	38.4	7.9e-10	Domain	No_clan
CL174.Contig32_TBA	PF05231.9	MASE1	49.4	2.9e-13	Domain	No_clan
CL174.Contig33_TBA	PF05231.9	MASE1	49.4	2.9e-13	Domain	No_clan
CL174.Contig35_TBA	PF00027.24	cNMP_binding	38.4	7.9e-10	Domain	No_clan
CL174.Contig36_TBA	PF00027.24	cNMP_binding	39	5e-10	Domain	No_clan
CL174.Contig37_TBA	PF05231.9	MASE1	49.6	2.7e-13	Domain	No_clan
CL174.Contig38_TBA	PF00027.24	cNMP_binding	38.4	7.9e-10	Domain	No_clan
CL174.Contig4_TBA	PF00027.24	cNMP_binding	35.6	5.7e-09	Domain	No_clan
CL174.Contig41_TBA	PF00027.24	cNMP_binding	38.4	7.9e-10	Domain	No_clan
CL174.Contig42_TBA	PF05231.9	MASE1	49.5	2.9e-13	Domain	No_clan
CL174.Contig6_TBA	PF00027.24	cNMP_binding	35.6	5.7e-09	Domain	No_clan
CL174.Contig7_TBA	PF05231.9	MASE1	45.7	3.9e-12	Domain	No_clan
CL174.Contig8_TBA	PF05231.9	MASE1	45.9	3.6e-12	Domain	No_clan
CL174.Contig9_TBA	PF00027.24	cNMP_binding	35.5	6.2e-09	Domain	No_clan
CL1740.Contig1_TBA	PF00011.16	HSP20	101.7	1.6e-29	Family	CL0190
CL1740.Contig2_TBA	PF00011.16	HSP20	101.2	2.2e-29	Family	CL0190
CL1740.Contig3_TBA	PF00011.16	HSP20	101.7	1.6e-29	Family	CL0190
CL1741.Contig1_TBA	PF08545.5	ACP_syn_III	98.2	1.5e-28	Domain	CL0046
CL1741.Contig1_TBA	PF08541.5	ACP_syn_III_C	125.2	7.3e-37	Domain	CL0046
CL1741.Contig2_TBA	PF08545.5	ACP_syn_III	63.7	9.1e-18	Domain	CL0046
CL1741.Contig2_TBA	PF08541.5	ACP_syn_III_C	126.6	2.7e-37	Domain	CL0046
CL1741.Contig4_TBA	PF08545.5	ACP_syn_III	101	2.1e-29	Domain	CL0046
CL1741.Contig4_TBA	PF08541.5	ACP_syn_III_C	131.8	6.4e-39	Domain	CL0046
CL1743.Contig1_TBA	PF13843.1	DDE_Tnp_1_7	72.6	2.9e-20	Domain	CL0219
CL1743.Contig10_TBA	PF13843.1	DDE_Tnp_1_7	72.6	2.9e-20	Domain	CL0219
CL1743.Contig2_TBA	PF13843.1	DDE_Tnp_1_7	72.6	2.9e-20	Domain	CL0219
CL1743.Contig3_TBA	PF13843.1	DDE_Tnp_1_7	72.6	2.9e-20	Domain	CL0219
CL1743.Contig4_TBA	PF13843.1	DDE_Tnp_1_7	72.6	2.9e-20	Domain	CL0219
CL1743.Contig5_TBA	PF13843.1	DDE_Tnp_1_7	72.6	2.9e-20	Domain	CL0219
CL1743.Contig6_TBA	PF13843.1	DDE_Tnp_1_7	72.6	2.9e-20	Domain	CL0219
CL1743.Contig8_TBA	PF13843.1	DDE_Tnp_1_7	72.6	2.9e-20	Domain	CL0219
CL1743.Contig9_TBA	PF13843.1	DDE_Tnp_1_7	42.2	5.2e-11	Domain	CL0219
CL1744.Contig1_TBA	PF06058.8	DCP1	148.3	9.7e-44	Family	CL0266
CL1744.Contig3_TBA	PF06058.8	DCP1	121.3	2.2e-35	Family	CL0266
CL1745.Contig1_TBA	PF13837.1	Myb_DNA-bind_4	41.8	8.6e-11	Domain	CL0123
CL1745.Contig2_TBA	PF13837.1	Myb_DNA-bind_4	41.8	8.6e-11	Domain	CL0123
CL1745.Contig3_TBA	PF13837.1	Myb_DNA-bind_4	41.8	8.6e-11	Domain	CL0123
CL1749.Contig1_TBA	PF03006.15	HlyIII	230.7	1.3e-68	Family	No_clan
CL1749.Contig2_TBA	PF03006.15	HlyIII	250.2	1.4e-74	Family	No_clan
CL175.Contig1_TBA	PF00069.20	Pkinase	153.3	6.3e-45	Domain	CL0016
CL1750.Contig1_TBA	PF02431.10	Chalcone	131.4	2.5e-38	Domain	No_clan
CL1750.Contig2_TBA	PF02431.10	Chalcone	131.4	2.5e-38	Domain	No_clan
CL1750.Contig3_TBA	PF02431.10	Chalcone	131.4	2.5e-38	Domain	No_clan
CL1751.Contig1_TBA	PF01650.13	Peptidase_C13	145.8	1.3e-42	Family	CL0093
CL1751.Contig2_TBA	PF01650.13	Peptidase_C13	371.2	2.1e-111	Family	CL0093
CL1753.Contig1_TBA	PF03719.10	Ribosomal_S5_C	82.2	1.2e-23	Domain	CL0329
CL1753.Contig1_TBA	PF00333.15	Ribosomal_S5	90.1	5.4e-26	Domain	CL0196
CL1753.Contig2_TBA	PF03719.10	Ribosomal_S5_C	80.9	2.8e-23	Domain	CL0329
CL1753.Contig2_TBA	PF00333.15	Ribosomal_S5	100.9	2.3e-29	Domain	CL0196
CL1754.Contig1_TBA	PF13246.1	Hydrolase_like2	44.5	1.1e-11	Family	CL0137
CL1754.Contig1_TBA	PF00122.15	E1-E2_ATPase	57.5	9.3e-16	Family	No_clan
CL1754.Contig2_TBA	PF13246.1	Hydrolase_like2	46.9	2e-12	Family	CL0137
CL1754.Contig2_TBA	PF00122.15	E1-E2_ATPase	63	1.9e-17	Family	No_clan
CL1754.Contig3_TBA	PF13246.1	Hydrolase_like2	46.8	2e-12	Family	CL0137
CL1754.Contig3_TBA	PF00122.15	E1-E2_ATPase	63	2e-17	Family	No_clan
CL1756.Contig1_TBA	PF00031.16	Cystatin	26	7.1e-06	Domain	CL0121
CL1756.Contig2_TBA	PF00031.16	Cystatin	46	4e-12	Domain	CL0121
CL1756.Contig3_TBA	PF00031.16	Cystatin	46.8	2.3e-12	Domain	CL0121
CL1757.Contig1_TBA	PF14543.1	TAXi_N	48.1	1.1e-12	Domain	CL0129
CL1757.Contig10_TBA	PF14543.1	TAXi_N	48.1	1.1e-12	Domain	CL0129
CL1757.Contig11_TBA	PF14543.1	TAXi_N	48.1	1.1e-12	Domain	CL0129
CL1757.Contig12_TBA	PF14543.1	TAXi_N	48.1	1.1e-12	Domain	CL0129
CL1757.Contig13_TBA	PF14543.1	TAXi_N	48.1	1.1e-12	Domain	CL0129
CL1757.Contig14_TBA	PF14543.1	TAXi_N	48.1	1.1e-12	Domain	CL0129
CL1757.Contig15_TBA	PF14543.1	TAXi_N	48.1	1.1e-12	Domain	CL0129
CL1757.Contig16_TBA	PF14543.1	TAXi_N	48.1	1.1e-12	Domain	CL0129
[truncated: 27,418 more rows]
