# Supplementary material for: De novo transcriptome characterization and gene expression profiling of the desiccation tolerant moss Bryum argenteum following rehydration
Source: BMC Genomics. 2015 May 28;16(1):416. doi: 10.1186/s12864-015-1633-y (PMC4445806; doi:10.1186/s12864-015-1633-y)
Supplement: Additional file 4: — All B. argenteum transcription factors annotated using PlantTFDB and the lists of differentially expressed TFs (2 sheets). [file 12864_2015_1633_MOESM4_ESM.xlsx]

## Sheet: TF_Annotation
B. argenteum transcription factors predicted by PlantTFDB
Unigene_ID	TF_Family	Best_hit_With_At	E-value	Description
Unigene4530_TBA	AP2	AT3G54320.3	2e-88	Integrase-type DNA-binding superfamily protein
Unigene29217_TBA	AP2	AT1G72570.1	1e-119	Integrase-type DNA-binding superfamily protein
Unigene31763_TBA	AP2	AT3G54320.3	3e-93	Integrase-type DNA-binding superfamily protein
CL2043.Contig1_TBA	ARF	AT1G30330.1	1e-149	auxin response factor 6
CL2043.Contig2_TBA	ARF	AT1G30330.1	0	auxin response factor 6
CL4502.Contig1_TBA	ARF	AT4G30080.1	4e-97	auxin response factor 16
CL4502.Contig2_TBA	ARF	AT4G30080.1	1e-166	auxin response factor 16
CL5070.Contig1_TBA	ARF	AT5G62000.3	1e-135	auxin response factor 2
Unigene14831_TBA	ARF	AT5G62000.4	6e-81	auxin response factor 2
Unigene34085_TBA	ARF	AT1G30330.2	0	auxin response factor 6
CL147.Contig3_TBA	ARR-B	AT3G16857.1	1e-104	response regulator 1
Unigene11580_TBA	ARR-B	AT3G16857.1	2e-56	response regulator 1
CL1095.Contig3_TBA	B3	AT3G24650.1	6e-39	AP2/B3-like transcriptional factor family protein
CL1095.Contig5_TBA	B3	AT3G24650.1	5e-44	AP2/B3-like transcriptional factor family protein
CL1306.Contig1_TBA	B3	AT1G28300.1	5e-23	AP2/B3-like transcriptional factor family protein
CL1306.Contig3_TBA	B3	AT1G28300.1	2e-20	AP2/B3-like transcriptional factor family protein
CL1306.Contig4_TBA	B3	AT1G28300.1	1e-28	AP2/B3-like transcriptional factor family protein
CL1329.Contig1_TBA	B3	AT2G24690.1	2e-05	Transcriptional factor B3 family protein
CL1329.Contig2_TBA	B3	AT1G01030.1	4e-06	AP2/B3-like transcriptional factor family protein
CL1329.Contig3_TBA	B3	AT1G01030.1	4e-06	AP2/B3-like transcriptional factor family protein
CL1329.Contig5_TBA	B3	AT1G01030.1	4e-06	AP2/B3-like transcriptional factor family protein
CL1329.Contig6_TBA	B3	AT2G24690.1	2e-05	Transcriptional factor B3 family protein
CL1329.Contig7_TBA	B3	AT1G01030.1	4e-06	AP2/B3-like transcriptional factor family protein
CL2008.Contig1_TBA	B3	AT3G24650.1	2e-36	AP2/B3-like transcriptional factor family protein
CL2008.Contig3_TBA	B3	AT3G24650.1	1e-35	AP2/B3-like transcriptional factor family protein
CL2008.Contig4_TBA	B3	AT3G24650.1	1e-32	AP2/B3-like transcriptional factor family protein
CL2008.Contig5_TBA	B3	AT3G24650.1	2e-36	AP2/B3-like transcriptional factor family protein
CL2008.Contig6_TBA	B3	AT3G24650.1	1e-32	AP2/B3-like transcriptional factor family protein
CL2008.Contig8_TBA	B3	AT3G24650.1	1e-35	AP2/B3-like transcriptional factor family protein
CL2367.Contig1_TBA	B3	AT3G18990.1	2e-10	AP2/B3-like transcriptional factor family protein
CL2367.Contig2_TBA	B3	AT3G18990.1	2e-10	AP2/B3-like transcriptional factor family protein
CL4276.Contig1_TBA	B3	AT3G24650.1	6e-28	AP2/B3-like transcriptional factor family protein
CL4276.Contig2_TBA	B3	AT3G24650.1	2e-35	AP2/B3-like transcriptional factor family protein
Unigene10105_TBA	B3	AT3G19184.1	2e-41	AP2/B3-like transcriptional factor family protein
Unigene3919_TBA	B3	AT3G18990.1	5e-09	AP2/B3-like transcriptional factor family protein
Unigene7498_TBA	B3	AT4G34400.1	2e-07	AP2/B3-like transcriptional factor family protein
Unigene10842_TBA	B3	AT4G00260.1	2e-07	Transcriptional factor B3 family protein
Unigene11187_TBA	B3	AT5G66980.1	8e-06	AP2/B3-like transcriptional factor family protein
Unigene16045_TBA	B3	AT2G24650.1	2e-07	DNA binding;DNA binding;sequence-specific DNA binding transcription factors
Unigene18564_TBA	B3	AT3G24650.1	2e-29	AP2/B3-like transcriptional factor family protein
Unigene19505_TBA	B3	AT1G01030.1	5e-29	AP2/B3-like transcriptional factor family protein
Unigene24972_TBA	B3	AT3G24650.1	3e-31	AP2/B3-like transcriptional factor family protein
Unigene25595_TBA	B3	AT3G19184.1	7e-39	AP2/B3-like transcriptional factor family protein
Unigene25913_TBA	B3	AT3G24650.1	2e-34	AP2/B3-like transcriptional factor family protein
Unigene36708_TBA	B3	AT3G18960.1	0.0001	AP2/B3-like transcriptional factor family protein
Unigene40024_TBA	B3	AT4G31660.1	0.0006	AP2/B3-like transcriptional factor family protein
Unigene22085_TBA	BBR-BPC	AT2G21240.2	1e-47	basic pentacysteine 4
CL3445.Contig1_TBA	BES1	AT4G18890.1	4e-25	BES1/BZR1 homolog 3
CL3445.Contig2_TBA	BES1	AT4G18890.1	4e-25	BES1/BZR1 homolog 3
Unigene18423_TBA	BES1	AT1G78700.1	2e-09	BES1/BZR1 homolog 4
Unigene18424_TBA	BES1	AT2G45880.1	2e-15	beta-amylase 7
Unigene19910_TBA	BES1	AT4G18890.1	1e-10	BES1/BZR1 homolog 3
Unigene34158_TBA	BES1	AT4G18890.1	6e-41	BES1/BZR1 homolog 3
CL382.Contig1_TBA	bHLH	AT3G19860.1	3e-42	basic helix-loop-helix (bHLH) DNA-binding superfamily protein
CL382.Contig2_TBA	bHLH	AT3G19860.1	3e-42	basic helix-loop-helix (bHLH) DNA-binding superfamily protein
CL458.Contig1_TBA	bHLH	AT1G68920.3	6e-48	basic helix-loop-helix (bHLH) DNA-binding superfamily protein
CL458.Contig2_TBA	bHLH	AT1G68920.3	6e-53	basic helix-loop-helix (bHLH) DNA-binding superfamily protein
CL1664.Contig1_TBA	bHLH	AT2G42280.1	8e-34	basic helix-loop-helix (bHLH) DNA-binding superfamily protein
CL1664.Contig2_TBA	bHLH	AT2G42280.1	8e-34	basic helix-loop-helix (bHLH) DNA-binding superfamily protein
CL1664.Contig3_TBA	bHLH	AT2G42280.1	8e-34	basic helix-loop-helix (bHLH) DNA-binding superfamily protein
CL1664.Contig4_TBA	bHLH	AT2G42280.1	8e-34	basic helix-loop-helix (bHLH) DNA-binding superfamily protein
CL1683.Contig1_TBA	bHLH	AT1G32640.1	1e-42	Basic helix-loop-helix (bHLH) DNA-binding family protein
CL1683.Contig2_TBA	bHLH	AT1G32640.1	5e-44	Basic helix-loop-helix (bHLH) DNA-binding family protein
CL1812.Contig2_TBA	bHLH	AT1G63650.3	3e-14	basic helix-loop-helix (bHLH) DNA-binding superfamily protein
CL2255.Contig1_TBA	bHLH	AT2G16910.1	9e-33	basic helix-loop-helix (bHLH) DNA-binding superfamily protein
CL2255.Contig2_TBA	bHLH	AT2G16910.1	9e-33	basic helix-loop-helix (bHLH) DNA-binding superfamily protein
CL2255.Contig3_TBA	bHLH	AT2G16910.1	9e-33	basic helix-loop-helix (bHLH) DNA-binding superfamily protein
CL2255.Contig4_TBA	bHLH	AT2G16910.1	9e-33	basic helix-loop-helix (bHLH) DNA-binding superfamily protein
CL2779.Contig2_TBA	bHLH	AT3G26744.4	2e-13	basic helix-loop-helix (bHLH) DNA-binding superfamily protein
CL3058.Contig1_TBA	bHLH	AT1G09530.2	5e-41	phytochrome interacting factor 3
CL3058.Contig2_TBA	bHLH	AT1G09530.2	5e-41	phytochrome interacting factor 3
CL3058.Contig3_TBA	bHLH	AT1G09530.2	2e-41	phytochrome interacting factor 3
CL3058.Contig4_TBA	bHLH	AT1G09530.2	5e-41	phytochrome interacting factor 3
CL3272.Contig1_TBA	bHLH	AT1G12860.1	2e-78	basic helix-loop-helix (bHLH) DNA-binding superfamily protein
CL3272.Contig2_TBA	bHLH	AT1G12860.1	6e-72	basic helix-loop-helix (bHLH) DNA-binding superfamily protein
CL3272.Contig3_TBA	bHLH	AT1G12860.1	6e-72	basic helix-loop-helix (bHLH) DNA-binding superfamily protein
CL3272.Contig4_TBA	bHLH	AT1G12860.1	2e-78	basic helix-loop-helix (bHLH) DNA-binding superfamily protein
CL3394.Contig1_TBA	bHLH	AT4G00480.1	2e-58	basic helix-loop-helix (bHLH) DNA-binding superfamily protein
CL3394.Contig2_TBA	bHLH	AT1G63650.3	2e-30	basic helix-loop-helix (bHLH) DNA-binding superfamily protein
CL3394.Contig5_TBA	bHLH	AT4G00480.1	2e-58	basic helix-loop-helix (bHLH) DNA-binding superfamily protein
CL3435.Contig2_TBA	bHLH	AT2G46510.1	6e-15	ABA-inducible BHLH-type transcription factor
CL3631.Contig1_TBA	bHLH	AT5G54680.1	9e-77	basic helix-loop-helix (bHLH) DNA-binding superfamily protein
CL3631.Contig2_TBA	bHLH	AT5G54680.1	9e-77	basic helix-loop-helix (bHLH) DNA-binding superfamily protein
CL5015.Contig1_TBA	bHLH	AT3G21330.1	5e-27	basic helix-loop-helix (bHLH) DNA-binding superfamily protein
CL5015.Contig2_TBA	bHLH	AT3G21330.1	7e-27	basic helix-loop-helix (bHLH) DNA-binding superfamily protein
CL5037.Contig2_TBA	bHLH	AT1G63650.3	3e-12	basic helix-loop-helix (bHLH) DNA-binding superfamily protein
Unigene10531_TBA	bHLH	AT2G24260.1	4e-74	LJRHL1-like 1
Unigene5992_TBA	bHLH	AT2G16910.1	5e-30	basic helix-loop-helix (bHLH) DNA-binding superfamily protein
Unigene6837_TBA	bHLH	AT1G68920.3	2e-45	basic helix-loop-helix (bHLH) DNA-binding superfamily protein
Unigene8764_TBA	bHLH	AT5G56960.1	3e-09	basic helix-loop-helix (bHLH) DNA-binding family protein
Unigene10732_TBA	bHLH	AT3G19860.1	7e-30	basic helix-loop-helix (bHLH) DNA-binding superfamily protein
Unigene11149_TBA	bHLH	AT4G33880.1	1e-27	ROOT HAIR DEFECTIVE 6-LIKE 2
Unigene11297_TBA	bHLH	AT3G21330.1	2e-30	basic helix-loop-helix (bHLH) DNA-binding superfamily protein
Unigene11765_TBA	bHLH	AT3G21330.1	4e-29	basic helix-loop-helix (bHLH) DNA-binding superfamily protein
Unigene12137_TBA	bHLH	AT1G27740.1	3e-19	root hair defective 6-like 4
Unigene12795_TBA	bHLH	AT1G63650.3	4e-09	basic helix-loop-helix (bHLH) DNA-binding superfamily protein
Unigene12878_TBA	bHLH	AT3G26744.4	1e-16	basic helix-loop-helix (bHLH) DNA-binding superfamily protein
Unigene14909_TBA	bHLH	AT2G16910.1	7e-09	basic helix-loop-helix (bHLH) DNA-binding superfamily protein
Unigene20351_TBA	bHLH	AT4G37850.1	2e-41	basic helix-loop-helix (bHLH) DNA-binding superfamily protein
Unigene22660_TBA	bHLH	AT1G35460.1	9e-35	basic helix-loop-helix (bHLH) DNA-binding superfamily protein
Unigene23821_TBA	bHLH	AT4G37850.1	5e-06	basic helix-loop-helix (bHLH) DNA-binding superfamily protein
Unigene23860_TBA	bHLH	AT1G63650.3	5e-12	basic helix-loop-helix (bHLH) DNA-binding superfamily protein
Unigene24356_TBA	bHLH	AT5G46760.1	2e-49	Basic helix-loop-helix (bHLH) DNA-binding family protein
Unigene28943_TBA	bHLH	AT3G07340.1	2e-50	basic helix-loop-helix (bHLH) DNA-binding superfamily protein
Unigene29236_TBA	bHLH	AT4G00870.1	2e-08	basic helix-loop-helix (bHLH) DNA-binding superfamily protein
Unigene29952_TBA	bHLH	AT1G12860.1	1e-19	basic helix-loop-helix (bHLH) DNA-binding superfamily protein
Unigene32186_TBA	bHLH	AT5G08130.3	2e-30	basic helix-loop-helix (bHLH) DNA-binding superfamily protein
Unigene32832_TBA	bHLH	AT5G54680.1	2e-75	basic helix-loop-helix (bHLH) DNA-binding superfamily protein
Unigene33106_TBA	bHLH	AT2G42280.1	1e-33	basic helix-loop-helix (bHLH) DNA-binding superfamily protein
Unigene34285_TBA	bHLH	AT1G35460.1	2e-35	basic helix-loop-helix (bHLH) DNA-binding superfamily protein
Unigene34441_TBA	bHLH	AT1G68920.2	1e-54	basic helix-loop-helix (bHLH) DNA-binding superfamily protein
CL3435.Contig1_TBA	bHLH	AT4G16430.1	9e-05	basic helix-loop-helix (bHLH) DNA-binding superfamily protein
CL3631.Contig3_TBA	bHLH	AT5G54680.1	5e-60	basic helix-loop-helix (bHLH) DNA-binding superfamily protein
CL5037.Contig1_TBA	bHLH	AT4G09820.1	8e-05	basic helix-loop-helix (bHLH) DNA-binding superfamily protein
Unigene1373_TBA	bHLH	AT1G68920.2	2e-35	basic helix-loop-helix (bHLH) DNA-binding superfamily protein
Unigene3466_TBA	bHLH	AT2G16910.1	2e-08	basic helix-loop-helix (bHLH) DNA-binding superfamily protein
CL1080.Contig1_TBA	bZIP	AT5G28770.1	2e-46	bZIP transcription factor family protein
CL1080.Contig2_TBA	bZIP	AT5G28770.1	2e-41	bZIP transcription factor family protein
CL674.Contig2_TBA	bZIP	AT1G06070.1	3e-89	Basic-leucine zipper (bZIP) transcription factor family protein
CL824.Contig2_TBA	bZIP	AT2G42380.2	1e-43	Basic-leucine zipper (bZIP) transcription factor family protein
CL1338.Contig1_TBA	bZIP	AT1G45249.1	1e-66	abscisic acid responsive elements-binding factor 2
CL1338.Contig2_TBA	bZIP	AT1G45249.1	3e-65	abscisic acid responsive elements-binding factor 2
CL1338.Contig3_TBA	bZIP	AT1G45249.1	3e-65	abscisic acid responsive elements-binding factor 2
CL1338.Contig4_TBA	bZIP	AT1G45249.1	1e-66	abscisic acid responsive elements-binding factor 2
CL1338.Contig5_TBA	bZIP	AT1G45249.1	3e-65	abscisic acid responsive elements-binding factor 2
CL1338.Contig6_TBA	bZIP	AT1G45249.1	1e-66	abscisic acid responsive elements-binding factor 2
CL2777.Contig1_TBA	bZIP	AT2G35530.1	1e-53	basic region/leucine zipper transcription factor 16
CL2777.Contig2_TBA	bZIP	AT2G35530.1	1e-53	basic region/leucine zipper transcription factor 16
CL2843.Contig2_TBA	bZIP	AT5G28770.2	7e-33	bZIP transcription factor family protein
CL2843.Contig3_TBA	bZIP	AT5G28770.1	4e-28	bZIP transcription factor family protein
CL2843.Contig4_TBA	bZIP	AT5G28770.2	2e-41	bZIP transcription factor family protein
CL3009.Contig1_TBA	bZIP	AT2G18160.1	4e-08	basic leucine-zipper 2
CL3009.Contig2_TBA	bZIP	AT2G18160.1	3e-10	basic leucine-zipper 2
CL3029.Contig1_TBA	bZIP	AT1G75390.1	5e-24	basic leucine-zipper 44
CL3029.Contig2_TBA	bZIP	AT1G75390.1	5e-24	basic leucine-zipper 44
Unigene14045_TBA	bZIP	AT2G35530.1	2e-09	basic region/leucine zipper transcription factor 16
Unigene17189_TBA	bZIP	AT3G56660.1	3e-08	basic region/leucine zipper motif protein 49
Unigene19888_TBA	bZIP	AT3G17609.3	5e-14	HY5-homolog
Unigene20801_TBA	bZIP	AT3G12250.2	1e-106	TGACG motif-binding factor 6
Unigene20822_TBA	bZIP	AT1G19490.1	1e-14	Basic-leucine zipper (bZIP) transcription factor family protein
Unigene24870_TBA	bZIP	AT3G10800.1	5e-53	Basic-leucine zipper (bZIP) transcription factor family protein
Unigene25996_TBA	bZIP	AT5G11260.1	6e-43	Basic-leucine zipper (bZIP) transcription factor family protein
Unigene25997_TBA	bZIP	AT5G11260.1	6e-43	Basic-leucine zipper (bZIP) transcription factor family protein
Unigene28630_TBA	bZIP	AT1G06070.1	2e-92	Basic-leucine zipper (bZIP) transcription factor family protein
Unigene33110_TBA	bZIP	AT3G30530.1	3e-15	basic leucine-zipper 42
Unigene42165_TBA	bZIP	AT5G11260.1	1e-09	Basic-leucine zipper (bZIP) transcription factor family protein
CL2341.Contig1_TBA	bZIP	AT3G58120.1	7e-41	Basic-leucine zipper (bZIP) transcription factor family protein
CL2341.Contig2_TBA	bZIP	AT3G58120.1	7e-41	Basic-leucine zipper (bZIP) transcription factor family protein
Unigene11503_TBA	bZIP	AT2G16770.1	6e-59	Basic-leucine zipper (bZIP) transcription factor family protein
Unigene28005_TBA	bZIP	AT3G58120.1	2e-30	Basic-leucine zipper (bZIP) transcription factor family protein
CL989.Contig1_TBA	C2H2	AT3G13810.1	1e-115	indeterminate(ID)-domain 11
CL989.Contig3_TBA	C2H2	AT3G13810.1	1e-113	indeterminate(ID)-domain 11
CL989.Contig5_TBA	C2H2	AT3G13810.1	1e-114	indeterminate(ID)-domain 11
CL1442.Contig1_TBA	C2H2	AT3G13810.1	1e-115	indeterminate(ID)-domain 11
CL2298.Contig1_TBA	C2H2	AT1G72050.1	1e-45	transcription factor IIIA
Unigene3108_TBA	C2H2	AT2G01940.1	1e-101	C2H2-like zinc finger protein
Unigene28653_TBA	C2H2	AT4G06634.2	3e-63	zinc finger (C2H2 type) family protein
Unigene29680_TBA	C2H2	AT2G28710.1	0.0008	C2H2-type zinc finger family protein
Unigene38014_TBA	C2H2	AT5G61470.1	9e-05	C2H2-like zinc finger protein
CL286.Contig1_TBA	C2H2	AT1G30970.1	1e-50	zinc finger (C2H2 type) family protein
CL286.Contig2_TBA	C2H2	AT1G30970.1	3e-57	zinc finger (C2H2 type) family protein
CL286.Contig3_TBA	C2H2	AT1G30970.1	1e-50	zinc finger (C2H2 type) family protein
CL1240.Contig1_TBA	C2H2
CL1247.Contig2_TBA	C2H2
CL2515.Contig1_TBA	C2H2	AT4G35280.1	3e-22	C2H2-like zinc finger protein
CL2515.Contig2_TBA	C2H2	AT4G35280.1	3e-22	C2H2-like zinc finger protein
CL3079.Contig1_TBA	C2H2	AT5G04240.1	0.003	Zinc finger (C2H2 type) family protein / transcription factor jumonji (jmj) family protein
Unigene393_TBA	C2H2	AT1G74250.1	4e-84	DNAJ heat shock N-terminal domain-containing protein
Unigene6524_TBA	C2H2	AT4G17810.1	4e-22	C2H2 and C2HC zinc fingers superfamily protein
Unigene5094_TBA	C2H2
Unigene12072_TBA	C2H2	AT5G63280.1	2e-69	C2H2-like zinc finger protein
Unigene8659_TBA	C2H2	AT3G53820.1	4e-09	C2H2 and C2HC zinc fingers superfamily protein
Unigene11139_TBA	C2H2
Unigene8843_TBA	C2H2
Unigene15774_TBA	C2H2	AT3G57670.1	4e-49	C2H2-type zinc finger family protein
Unigene15776_TBA	C2H2	AT3G57670.1	3e-56	C2H2-type zinc finger family protein
Unigene16002_TBA	C2H2	AT5G52010.1	9e-75	C2H2-like zinc finger protein
Unigene18780_TBA	C2H2	AT4G06634.2	6e-06	zinc finger (C2H2 type) family protein
Unigene21633_TBA	C2H2	AT5G03150.1	2e-11	C2H2-like zinc finger protein
Unigene21635_TBA	C2H2
Unigene25346_TBA	C2H2	AT1G34370.3	3e-93	C2H2 and C2HC zinc fingers superfamily protein
Unigene25347_TBA	C2H2	AT1G34370.3	3e-93	C2H2 and C2HC zinc fingers superfamily protein
Unigene30732_TBA	C2H2	AT4G06634.2	3e-18	zinc finger (C2H2 type) family protein
Unigene33442_TBA	C2H2	AT4G06634.2	7e-44	zinc finger (C2H2 type) family protein
Unigene34002_TBA	C2H2	AT2G37740.1	1e-23	zinc-finger protein 10
CL467.Contig1_TBA	C3H	AT2G19810.1	5e-76	CCCH-type zinc finger family protein
CL467.Contig2_TBA	C3H	AT2G19810.1	3e-76	CCCH-type zinc finger family protein
CL66.Contig2_TBA	C3H	AT3G21810.1	2e-11	Zinc finger C-x8-C-x5-C-x3-H type family protein
CL66.Contig4_TBA	C3H	AT3G21810.1	1e-10	Zinc finger C-x8-C-x5-C-x3-H type family protein
CL66.Contig7_TBA	C3H	AT3G21810.1	2e-11	Zinc finger C-x8-C-x5-C-x3-H type family protein
CL66.Contig8_TBA	C3H	AT3G21810.1	1e-10	Zinc finger C-x8-C-x5-C-x3-H type family protein
CL839.Contig1_TBA	C3H	AT3G02830.1	3e-45	zinc finger protein 1
CL839.Contig2_TBA	C3H	AT3G02830.1	1e-128	zinc finger protein 1
CL839.Contig3_TBA	C3H	AT3G02830.1	2e-45	zinc finger protein 1
CL1914.Contig2_TBA	C3H	AT5G51980.1	1e-135	Transducin/WD40 repeat-like superfamily protein
CL1914.Contig3_TBA	C3H	AT5G51980.1	1e-134	Transducin/WD40 repeat-like superfamily protein
CL2734.Contig1_TBA	C3H	AT5G06770.1	6e-34	KH domain-containing protein / zinc finger (CCCH type) family protein
CL2734.Contig2_TBA	C3H	AT5G06770.1	6e-34	KH domain-containing protein / zinc finger (CCCH type) family protein
CL2933.Contig1_TBA	C3H	AT2G47850.2	8e-07	Zinc finger C-x8-C-x5-C-x3-H type family protein
CL2933.Contig2_TBA	C3H	AT2G47850.2	9e-07	Zinc finger C-x8-C-x5-C-x3-H type family protein
Unigene3742_TBA	C3H	AT4G29190.1	6e-05	Zinc finger C-x8-C-x5-C-x3-H type family protein
Unigene6041_TBA	C3H	AT3G48440.1	5e-05	Zinc finger C-x8-C-x5-C-x3-H type family protein
Unigene7101_TBA	C3H	AT3G48440.1	2e-09	Zinc finger C-x8-C-x5-C-x3-H type family protein
Unigene8028_TBA	C3H	AT1G01350.1	7e-21	Zinc finger (CCCH-type/C3HC4-type RING finger) family protein
Unigene889_TBA	C3H	AT5G63260.1	1e-08	Zinc finger C-x8-C-x5-C-x3-H type family protein
Unigene9790_TBA	C3H	AT2G20280.1	1e-147	Zinc finger C-x8-C-x5-C-x3-H type family protein
Unigene13134_TBA	C3H	AT1G10320.1	4e-42	Zinc finger C-x8-C-x5-C-x3-H type family protein
Unigene19568_TBA	C3H	AT3G08505.2	3e-23	zinc finger (CCCH-type/C3HC4-type RING finger) family protein
Unigene20410_TBA	C3H	AT2G28450.2	1e-151	zinc finger (CCCH-type) family protein
Unigene22329_TBA	C3H	AT3G08505.2	2e-06	zinc finger (CCCH-type/C3HC4-type RING finger) family protein
Unigene22358_TBA	C3H	AT5G26749.1	3e-23	C2H2 and C2HC zinc fingers superfamily protein
Unigene24561_TBA	C3H	AT1G75340.1	5e-42	Zinc finger C-x8-C-x5-C-x3-H type family protein
Unigene24903_TBA	C3H	AT3G08505.2	0.002	zinc finger (CCCH-type/C3HC4-type RING finger) family protein
Unigene25353_TBA	C3H	AT3G12130.1	8e-14	KH domain-containing protein / zinc finger (CCCH type) family protein
Unigene26514_TBA	C3H	AT2G20280.1	0.008	Zinc finger C-x8-C-x5-C-x3-H type family protein
Unigene30016_TBA	C3H	AT3G51120.1	1e-10	DNA binding;zinc ion binding;nucleic acid binding;nucleic acid binding
Unigene31226_TBA	C3H	AT1G66810.1	4e-19	Zinc finger C-x8-C-x5-C-x3-H type family protein
Unigene33687_TBA	C3H	AT5G07500.1	0.0007	Zinc finger C-x8-C-x5-C-x3-H type family protein
Unigene33858_TBA	C3H	AT1G01350.1	1e-136	Zinc finger (CCCH-type/C3HC4-type RING finger) family protein
Unigene35638_TBA	C3H	AT2G35430.1	6e-11	Zinc finger C-x8-C-x5-C-x3-H type family protein
Unigene37949_TBA	C3H	AT1G32360.1	2e-27	Zinc finger (CCCH-type) family protein
Unigene829_TBA	C3H	AT2G35430.1	0.006	Zinc finger C-x8-C-x5-C-x3-H type family protein
CL1113.Contig1_TBA	C3H	AT2G24830.1	1e-114	zinc finger (CCCH-type) family protein / D111/G-patch domain-containing protein
Unigene11451_TBA	CAMTA	AT5G64220.2	7e-64	Calmodulin-binding transcription activator protein with CG-1 and Ankyrin domains
CL1178.Contig1_TBA	CO-like	AT1G25440.1	3e-20	B-box type zinc finger protein with CCT domain
CL3669.Contig1_TBA	CO-like	AT1G68520.1	1e-27	B-box type zinc finger protein with CCT domain
CL4525.Contig1_TBA	CO-like	AT5G24930.1	1e-84	CONSTANS-like 4
CL4525.Contig2_TBA	CO-like	AT5G24930.1	5e-83	CONSTANS-like 4
CL4525.Contig3_TBA	CO-like	AT5G24930.1	5e-83	CONSTANS-like 4
CL4525.Contig4_TBA	CO-like	AT5G24930.1	1e-84	CONSTANS-like 4
CL3107.Contig1_TBA	CO-like	AT3G07650.4	1e-54	CONSTANS-like 9
CL3107.Contig2_TBA	CO-like	AT3G07650.4	4e-61	CONSTANS-like 9
Unigene29634_TBA	CO-like	AT5G48250.1	9e-34	B-box type zinc finger protein with CCT domain
CL1522.Contig1_TBA	CPP	AT4G29000.1	2e-24	Tesmin/TSO1-like CXC domain-containing protein
CL1522.Contig2_TBA	CPP	AT4G29000.1	1e-24	Tesmin/TSO1-like CXC domain-containing protein
Unigene18333_TBA	CPP	AT2G20110.1	6e-36	Tesmin/TSO1-like CXC domain-containing protein
Unigene18334_TBA	CPP	AT2G20110.1	4e-33	Tesmin/TSO1-like CXC domain-containing protein
Unigene19445_TBA	CPP	AT4G14770.1	3e-55	TESMIN/TSO1-like CXC 2
CL4668.Contig1_TBA	DBB	AT1G78600.2	3e-49	light-regulated zinc finger protein 1
CL4668.Contig2_TBA	DBB	AT1G78600.2	3e-49	light-regulated zinc finger protein 1
Unigene12944_TBA	DBB	AT1G06040.2	3e-38	B-box zinc finger family protein
Unigene24725_TBA	DBB	AT4G38960.1	3e-55	B-box type zinc finger family protein
CL989.Contig2_TBA	Dof	AT5G60200.1	1e-26	TARGET OF MONOPTEROS 6
CL1951.Contig1_TBA	Dof	AT3G47500.1	5e-34	cycling DOF factor 3
CL1951.Contig2_TBA	Dof	AT3G47500.1	1e-32	cycling DOF factor 3
CL4104.Contig1_TBA	Dof	AT3G47500.1	9e-39	cycling DOF factor 3
CL4104.Contig2_TBA	Dof	AT3G47500.1	9e-39	cycling DOF factor 3
Unigene6851_TBA	Dof	AT1G29160.1	5e-31	Dof-type zinc finger DNA-binding family protein
Unigene14393_TBA	Dof	AT1G26790.1	2e-36	Dof-type zinc finger DNA-binding family protein
Unigene19800_TBA	Dof	AT1G51700.1	5e-23	DOF zinc finger protein 1
Unigene24868_TBA	Dof	AT5G39660.2	3e-10	cycling DOF factor 2
Unigene24869_TBA	Dof	AT5G60200.1	2e-22	TARGET OF MONOPTEROS 6
Unigene29377_TBA	Dof	AT3G52440.1	6e-24	Dof-type zinc finger DNA-binding family protein
Unigene29379_TBA	Dof	AT5G39660.2	2e-09	cycling DOF factor 2
Unigene29383_TBA	Dof	AT1G51700.1	3e-14	DOF zinc finger protein 1
Unigene30383_TBA	Dof	AT3G47500.1	3e-34	cycling DOF factor 3
Unigene33835_TBA	Dof	AT3G47500.1	2e-10	cycling DOF factor 3
Unigene38749_TBA	Dof	AT1G21340.1	8e-12	Dof-type zinc finger DNA-binding family protein
CL1377.Contig1_TBA	E2F/DP	AT5G03415.1	1e-106	Transcription factor DP
CL1377.Contig2_TBA	E2F/DP	AT5G03415.1	1e-102	Transcription factor DP
CL3573.Contig1_TBA	E2F/DP	AT2G36010.1	1e-108	E2F transcription factor 3
CL3573.Contig3_TBA	E2F/DP	AT2G36010.3	1e-108	E2F transcription factor 3
Unigene2895_TBA	E2F/DP	AT5G03415.1	8e-21	Transcription factor DP
Unigene8493_TBA	E2F/DP	AT3G48160.1	9e-34	DP-E2F-like 1
Unigene8494_TBA	E2F/DP	AT3G48160.1	4e-29	DP-E2F-like 1
Unigene28622_TBA	EIL	AT2G27050.1	1e-154	ETHYLENE-INSENSITIVE3-like 1
CL107.Contig1_TBA	ERF	AT4G32800.1	2e-26	Integrase-type DNA-binding superfamily protein
CL107.Contig2_TBA	ERF	AT5G11590.1	2e-26	Integrase-type DNA-binding superfamily protein
CL107.Contig3_TBA	ERF	AT2G44940.1	1e-26	Integrase-type DNA-binding superfamily protein
CL986.Contig1_TBA	ERF	AT3G15210.1	7e-19	ethylene responsive element binding factor 4
CL986.Contig2_TBA	ERF	AT3G15210.1	7e-19	ethylene responsive element binding factor 4
CL1334.Contig1_TBA	ERF	AT2G44940.1	7e-38	Integrase-type DNA-binding superfamily protein
CL1334.Contig2_TBA	ERF	AT2G44940.1	7e-38	Integrase-type DNA-binding superfamily protein
CL1451.Contig1_TBA	ERF	AT1G46768.1	3e-12	related to AP2 1
CL1451.Contig2_TBA	ERF	AT1G03800.1	1e-11	ERF domain protein 10
CL1451.Contig3_TBA	ERF	AT1G03800.1	1e-11	ERF domain protein 10
CL1451.Contig4_TBA	ERF	AT1G46768.1	3e-12	related to AP2 1
CL1451.Contig5_TBA	ERF	AT1G46768.1	3e-12	related to AP2 1
CL1451.Contig6_TBA	ERF	AT1G03800.1	1e-11	ERF domain protein 10
CL1451.Contig7_TBA	ERF	AT1G46768.1	3e-12	related to AP2 1
CL1451.Contig8_TBA	ERF	AT1G03800.1	1e-11	ERF domain protein 10
CL1789.Contig1_TBA	ERF	AT4G32800.1	5e-32	Integrase-type DNA-binding superfamily protein
CL1789.Contig2_TBA	ERF	AT4G32800.1	5e-32	Integrase-type DNA-binding superfamily protein
CL1789.Contig3_TBA	ERF	AT4G32800.1	5e-32	Integrase-type DNA-binding superfamily protein
CL1789.Contig4_TBA	ERF	AT4G32800.1	5e-32	Integrase-type DNA-binding superfamily protein
CL2247.Contig1_TBA	ERF	AT1G19210.1	5e-09	Integrase-type DNA-binding superfamily protein
CL2247.Contig2_TBA	ERF	AT1G19210.1	5e-09	Integrase-type DNA-binding superfamily protein
CL2247.Contig3_TBA	ERF	AT1G19210.1	5e-09	Integrase-type DNA-binding superfamily protein
CL2638.Contig1_TBA	ERF	AT2G44940.1	5e-37	Integrase-type DNA-binding superfamily protein
CL2638.Contig2_TBA	ERF	AT5G25810.1	8e-22	Integrase-type DNA-binding superfamily protein
CL2638.Contig3_TBA	ERF	AT2G44940.1	5e-37	Integrase-type DNA-binding superfamily protein
CL2638.Contig4_TBA	ERF	AT2G44940.1	5e-37	Integrase-type DNA-binding superfamily protein
CL2638.Contig5_TBA	ERF	AT5G25810.1	8e-22	Integrase-type DNA-binding superfamily protein
CL2638.Contig6_TBA	ERF	AT5G25810.1	8e-22	Integrase-type DNA-binding superfamily protein
CL3415.Contig1_TBA	ERF	AT5G19790.1	5e-31	related to AP2 11
CL3477.Contig1_TBA	ERF	AT2G33710.1	6e-27	Integrase-type DNA-binding superfamily protein
CL3477.Contig2_TBA	ERF	AT2G47520.1	2e-27	Integrase-type DNA-binding superfamily protein
CL4252.Contig1_TBA	ERF	AT4G13040.1	5e-43	Integrase-type DNA-binding superfamily protein
CL4252.Contig2_TBA	ERF	AT4G13040.1	1e-43	Integrase-type DNA-binding superfamily protein
Unigene3075_TBA	ERF	AT5G25190.1	2e-47	Integrase-type DNA-binding superfamily protein
Unigene3260_TBA	ERF	AT1G24590.1	1e-31	DORNROSCHEN-like
Unigene4368_TBA	ERF	AT5G13330.1	9e-34	related to AP2 6l
Unigene4419_TBA	ERF	AT5G47220.1	8e-32	ethylene responsive element binding factor 2
Unigene4921_TBA	ERF	AT1G19210.1	9e-15	Integrase-type DNA-binding superfamily protein
Unigene5055_TBA	ERF	AT2G40350.1	7e-44	Integrase-type DNA-binding superfamily protein
Unigene5236_TBA	ERF	AT4G31060.1	6e-07	Integrase-type DNA-binding superfamily protein
Unigene5273_TBA	ERF	AT2G33710.1	3e-35	Integrase-type DNA-binding superfamily protein
Unigene5276_TBA	ERF	AT4G32800.1	2e-34	Integrase-type DNA-binding superfamily protein
Unigene5573_TBA	ERF	AT3G57600.1	2e-39	Integrase-type DNA-binding superfamily protein
Unigene5823_TBA	ERF	AT4G17500.1	3e-42	ethylene responsive element binding factor 1
Unigene6453_TBA	ERF	AT1G19210.1	4e-29	Integrase-type DNA-binding superfamily protein
Unigene8667_TBA	ERF	AT4G17500.1	7e-38	ethylene responsive element binding factor 1
Unigene918_TBA	ERF	AT4G25470.1	1e-07	C-repeat/DRE binding factor 2
Unigene9385_TBA	ERF	AT2G35700.1	2e-25	ERF family protein 38
Unigene11130_TBA	ERF	AT5G19790.1	8e-09	related to AP2 11
Unigene11257_TBA	ERF	AT4G17500.1	2e-21	ethylene responsive element binding factor 1
Unigene11258_TBA	ERF	AT5G47220.1	1e-21	ethylene responsive element binding factor 2
Unigene11587_TBA	ERF	AT1G19210.1	3e-13	Integrase-type DNA-binding superfamily protein
Unigene11896_TBA	ERF	AT4G39780.1	5e-34	Integrase-type DNA-binding superfamily protein
Unigene12352_TBA	ERF	AT3G20310.1	7e-28	ethylene response factor 7
Unigene13381_TBA	ERF	AT5G19790.1	1e-13	related to AP2 11
Unigene14015_TBA	ERF	AT2G40220.1	2e-20	Integrase-type DNA-binding superfamily protein
Unigene16078_TBA	ERF	AT5G65130.1	2e-11	Integrase-type DNA-binding superfamily protein
Unigene17794_TBA	ERF	AT5G21960.1	3e-08	Integrase-type DNA-binding superfamily protein
Unigene19744_TBA	ERF	AT1G19210.1	5e-19	Integrase-type DNA-binding superfamily protein
Unigene20186_TBA	ERF	AT5G19790.1	2e-27	related to AP2 11
Unigene20521_TBA	ERF	AT5G13330.1	8e-35	related to AP2 6l
Unigene21847_TBA	ERF	AT1G74930.1	3e-14	Integrase-type DNA-binding superfamily protein
Unigene22533_TBA	ERF	AT4G39780.1	5e-41	Integrase-type DNA-binding superfamily protein
Unigene24992_TBA	ERF	AT4G06746.1	4e-09	related to AP2 9
Unigene24993_TBA	ERF	AT2G23340.1	1e-08	DREB and EAR motif protein 3
Unigene25813_TBA	ERF	AT1G19210.1	8e-07	Integrase-type DNA-binding superfamily protein
Unigene27208_TBA	ERF	AT1G75490.1	2e-39	Integrase-type DNA-binding superfamily protein
Unigene30515_TBA	ERF	AT1G71450.1	3e-10	Integrase-type DNA-binding superfamily protein
Unigene31769_TBA	ERF	AT1G21910.1	4e-31	Integrase-type DNA-binding superfamily protein
Unigene31771_TBA	ERF	AT5G11590.1	7e-27	Integrase-type DNA-binding superfamily protein
Unigene32354_TBA	ERF	AT1G71450.1	3e-17	Integrase-type DNA-binding superfamily protein
Unigene32493_TBA	ERF	AT1G19210.1	4e-13	Integrase-type DNA-binding superfamily protein
Unigene32610_TBA	ERF	AT5G44210.1	2e-34	erf domain protein 9
Unigene32767_TBA	ERF	AT4G32800.1	4e-31	Integrase-type DNA-binding superfamily protein
Unigene32959_TBA	ERF	AT4G28140.1	2e-31	Integrase-type DNA-binding superfamily protein
Unigene33016_TBA	ERF	AT1G19210.1	1e-36	Integrase-type DNA-binding superfamily protein
Unigene33070_TBA	ERF	AT2G33710.1	1e-32	Integrase-type DNA-binding superfamily protein
Unigene33142_TBA	ERF	AT1G19210.1	1e-13	Integrase-type DNA-binding superfamily protein
Unigene33196_TBA	ERF	AT4G32800.1	4e-32	Integrase-type DNA-binding superfamily protein
Unigene33253_TBA	ERF	AT2G36450.1	5e-11	Integrase-type DNA-binding superfamily protein
Unigene33680_TBA	ERF	AT2G47520.1	3e-12	Integrase-type DNA-binding superfamily protein
Unigene33713_TBA	ERF	AT4G17500.1	2e-32	ethylene responsive element binding factor 1
Unigene34000_TBA	ERF	AT1G19210.1	2e-15	Integrase-type DNA-binding superfamily protein
Unigene34057_TBA	ERF	AT5G44210.1	2e-24	erf domain protein 9
Unigene34091_TBA	ERF	AT4G06746.1	2e-07	related to AP2 9
Unigene34590_TBA	ERF	AT2G44940.1	5e-27	Integrase-type DNA-binding superfamily protein
Unigene34712_TBA	ERF	AT1G46768.1	4e-08	related to AP2 1
Unigene34730_TBA	ERF	AT5G47220.1	6e-38	ethylene responsive element binding factor 2
Unigene34879_TBA	ERF	AT2G44840.1	5e-31	ethylene-responsive element binding factor 13
Unigene36118_TBA	ERF	AT2G40340.1	1e-40	Integrase-type DNA-binding superfamily protein
Unigene36957_TBA	ERF	AT1G13260.1	2e-61	related to ABI3/VP1 1
CL1026.Contig1_TBA	G2-like	AT3G24120.1	3e-69	Homeodomain-like superfamily protein
CL1026.Contig2_TBA	G2-like	AT4G13640.1	4e-65	Homeodomain-like superfamily protein
CL577.Contig2_TBA	G2-like	AT5G16560.1	8e-41	Homeodomain-like superfamily protein
CL577.Contig3_TBA	G2-like	AT5G16560.1	1e-40	Homeodomain-like superfamily protein
CL577.Contig4_TBA	G2-like	AT5G16560.1	1e-40	Homeodomain-like superfamily protein
CL578.Contig1_TBA	G2-like	AT2G03500.1	6e-65	Homeodomain-like superfamily protein
CL931.Contig1_TBA	G2-like	AT2G42660.1	1e-23	Homeodomain-like superfamily protein
CL931.Contig2_TBA	G2-like	AT2G42660.1	1e-23	Homeodomain-like superfamily protein
CL2501.Contig2_TBA	G2-like	AT2G01060.1	1e-43	myb-like HTH transcriptional regulator family protein
CL2501.Contig3_TBA	G2-like	AT2G01060.1	2e-43	myb-like HTH transcriptional regulator family protein
CL2537.Contig1_TBA	G2-like	AT1G14600.1	1e-06	Homeodomain-like superfamily protein
CL2537.Contig2_TBA	G2-like	AT1G14600.1	1e-06	Homeodomain-like superfamily protein
CL2537.Contig3_TBA	G2-like	AT2G42660.1	2e-16	Homeodomain-like superfamily protein
CL2537.Contig4_TBA	G2-like	AT2G42660.1	2e-16	Homeodomain-like superfamily protein
CL3581.Contig2_TBA	G2-like	AT2G40260.1	5e-33	Homeodomain-like superfamily protein
CL3957.Contig1_TBA	G2-like	AT2G20400.1	4e-10	myb-like HTH transcriptional regulator family protein
CL3957.Contig2_TBA	G2-like	AT2G38300.1	6e-25	myb-like HTH transcriptional regulator family protein
CL3957.Contig3_TBA	G2-like	AT2G38300.1	6e-25	myb-like HTH transcriptional regulator family protein
CL4596.Contig2_TBA	G2-like	AT3G24120.1	7e-66	Homeodomain-like superfamily protein
CL4596.Contig3_TBA	G2-like	AT3G24120.1	1e-68	Homeodomain-like superfamily protein
CL5066.Contig1_TBA	G2-like	AT2G01060.1	1e-37	myb-like HTH transcriptional regulator family protein
Unigene10650_TBA	G2-like	AT2G20570.1	3e-51	GBF's pro-rich region-interacting factor 1
Unigene6831_TBA	G2-like	AT2G38300.1	1e-31	myb-like HTH transcriptional regulator family protein
Unigene6849_TBA	G2-like	AT3G46640.3	2e-43	Homeodomain-like superfamily protein
Unigene9903_TBA	G2-like	AT2G40260.1	3e-33	Homeodomain-like superfamily protein
Unigene12463_TBA	G2-like	AT3G24120.1	3e-31	Homeodomain-like superfamily protein
Unigene12721_TBA	G2-like	AT2G01060.1	2e-60	myb-like HTH transcriptional regulator family protein
Unigene13460_TBA	G2-like	AT3G46640.2	4e-52	Homeodomain-like superfamily protein
Unigene18760_TBA	G2-like	AT2G03500.1	5e-52	Homeodomain-like superfamily protein
Unigene19884_TBA	G2-like	AT5G42630.2	2e-40	Homeodomain-like superfamily protein
Unigene29610_TBA	G2-like	AT5G59570.1	6e-23	Homeodomain-like superfamily protein
Unigene31242_TBA	G2-like	AT2G01060.1	8e-59	myb-like HTH transcriptional regulator family protein
Unigene31451_TBA	G2-like	AT3G24120.1	1e-70	Homeodomain-like superfamily protein
Unigene33489_TBA	G2-like	AT2G01060.1	2e-56	myb-like HTH transcriptional regulator family protein
Unigene37111_TBA	G2-like	AT1G14600.1	8e-12	Homeodomain-like superfamily protein
Unigene39618_TBA	G2-like	AT1G25550.1	2e-28	myb-like transcription factor family protein
CL931.Contig5_TBA	G2-like	AT2G40260.1	3e-10	Homeodomain-like superfamily protein
CL3581.Contig1_TBA	G2-like	AT2G40260.1	4e-14	Homeodomain-like superfamily protein
CL1210.Contig1_TBA	GATA	AT4G17570.1	4e-35	GATA transcription factor 26
CL1210.Contig2_TBA	GATA	AT4G17570.1	1e-29	GATA transcription factor 26
CL4103.Contig1_TBA	GATA	AT3G21175.2	5e-79	ZIM-like 1
CL4103.Contig2_TBA	GATA	AT3G21175.2	5e-79	ZIM-like 1
CL4530.Contig2_TBA	GATA	AT4G32890.1	7e-56	GATA transcription factor 9
CL4570.Contig1_TBA	GATA	AT5G49300.1	6e-19	GATA transcription factor 16
CL4570.Contig2_TBA	GATA	AT5G49300.1	8e-07	GATA transcription factor 16
Unigene7666_TBA	GATA	AT4G36240.1	5e-14	GATA transcription factor 7
Unigene9284_TBA	GATA	AT3G20750.1	2e-09	GATA transcription factor 29
Unigene10810_TBA	GATA	AT2G18380.1	7e-17	GATA transcription factor 20
Unigene12685_TBA	GATA	AT4G32890.1	2e-41	GATA transcription factor 9
Unigene13230_TBA	GATA	AT5G26930.1	6e-08	GATA transcription factor 23
Unigene14103_TBA	GATA	AT4G24470.3	0.003	GATA-type zinc finger protein with TIFY domain
Unigene16550_TBA	GATA	AT1G08000.2	2e-05	GATA transcription factor 10
Unigene19954_TBA	GATA	AT3G20750.1	0.0003	GATA transcription factor 29
Unigene25563_TBA	GATA	AT3G50870.1	3e-16	GATA type zinc finger transcription factor family protein
Unigene35491_TBA	GATA	AT5G26930.1	5e-06	GATA transcription factor 23
CL351.Contig1_TBA	GRAS	AT2G29060.1	1e-91	GRAS family transcription factor
CL351.Contig2_TBA	GRAS	AT1G07530.1	1e-128	SCARECROW-like 14
CL351.Contig3_TBA	GRAS	AT1G07530.1	1e-128	SCARECROW-like 14
CL675.Contig1_TBA	GRAS	AT1G50600.1	1e-168	scarecrow-like 5
CL675.Contig2_TBA	GRAS	AT1G50600.1	1e-168	scarecrow-like 5
CL675.Contig3_TBA	GRAS	AT1G50600.1	1e-168	scarecrow-like 5
CL998.Contig1_TBA	GRAS	AT1G66350.1	6e-78	RGA-like 1
CL998.Contig2_TBA	GRAS	AT1G66350.1	6e-78	RGA-like 1
CL998.Contig3_TBA	GRAS	AT1G66350.1	6e-78	RGA-like 1
CL1701.Contig1_TBA	GRAS	AT3G13840.1	1e-54	GRAS family transcription factor
CL1701.Contig2_TBA	GRAS	AT3G13840.1	1e-54	GRAS family transcription factor
CL1758.Contig1_TBA	GRAS	AT1G07530.1	1e-117	SCARECROW-like 14
CL1758.Contig2_TBA	GRAS	AT1G07530.1	1e-117	SCARECROW-like 14
CL2095.Contig1_TBA	GRAS	AT3G03450.1	4e-48	RGA-like 2
CL2715.Contig1_TBA	GRAS	AT3G49950.1	5e-74	GRAS family transcription factor
CL2715.Contig2_TBA	GRAS	AT3G49950.1	3e-88	GRAS family transcription factor
CL3847.Contig1_TBA	GRAS	AT1G07530.1	2e-53	SCARECROW-like 14
CL3847.Contig2_TBA	GRAS	AT1G07530.1	2e-53	SCARECROW-like 14
Unigene263_TBA	GRAS	AT4G37650.1	4e-99	GRAS family transcription factor
Unigene5923_TBA	GRAS	AT1G14920.1	1e-147	GRAS family transcription factor family protein
Unigene9310_TBA	GRAS	AT3G54220.1	1e-47	GRAS family transcription factor
Unigene11068_TBA	GRAS	AT3G46600.2	5e-38	GRAS family transcription factor
Unigene11856_TBA	GRAS	AT3G13840.1	6e-49	GRAS family transcription factor
Unigene13037_TBA	GRAS	AT3G03450.1	3e-79	RGA-like 2
Unigene13441_TBA	GRAS	AT4G37650.1	3e-50	GRAS family transcription factor
Unigene14251_TBA	GRAS	AT3G54220.1	9e-47	GRAS family transcription factor
Unigene14774_TBA	GRAS	AT1G55580.1	1e-28	GRAS family transcription factor
Unigene14776_TBA	GRAS	AT4G17230.1	5e-15	SCARECROW-like 13
Unigene15004_TBA	GRAS	AT2G29060.1	7e-24	GRAS family transcription factor
Unigene16264_TBA	GRAS	AT3G54220.1	6e-34	GRAS family transcription factor
Unigene16266_TBA	GRAS	AT1G63100.1	4e-95	GRAS family transcription factor
Unigene17175_TBA	GRAS	AT3G49950.1	3e-82	GRAS family transcription factor
Unigene17177_TBA	GRAS	AT3G49950.1	1e-07	GRAS family transcription factor
Unigene17620_TBA	GRAS	AT3G54220.1	4e-73	GRAS family transcription factor
Unigene19163_TBA	GRAS	AT1G50420.1	6e-30	scarecrow-like 3
Unigene19618_TBA	GRAS	AT4G37650.1	5e-17	GRAS family transcription factor
Unigene25664_TBA	GRAS	AT1G07530.1	3e-97	SCARECROW-like 14
Unigene26688_TBA	GRAS	AT1G66350.1	1e-100	RGA-like 1
Unigene27811_TBA	GRAS	AT4G37650.1	1e-19	GRAS family transcription factor
Unigene31131_TBA	GRAS	AT4G37650.1	2e-13	GRAS family transcription factor
Unigene35292_TBA	GRAS	AT1G50420.1	6e-06	scarecrow-like 3
Unigene36777_TBA	GRAS	AT4G37650.1	4e-29	GRAS family transcription factor
Unigene37055_TBA	GRAS	AT3G54220.1	2e-15	GRAS family transcription factor
Unigene40830_TBA	GRAS	AT1G66350.1	2e-06	RGA-like 1
CL2272.Contig1_TBA	GRF	AT4G37740.1	3e-49	growth-regulating factor 2
CL2272.Contig2_TBA	GRF	AT4G37740.1	3e-49	growth-regulating factor 2
CL2272.Contig3_TBA	GRF	AT4G37740.1	2e-48	growth-regulating factor 2
CL2272.Contig4_TBA	GRF	AT4G37740.1	2e-48	growth-regulating factor 2
CL594.Contig1_TBA	HB-other	AT1G28420.1	2e-25	homeobox-1
CL594.Contig2_TBA	HB-other	AT1G28420.1	2e-25	homeobox-1
Unigene9589_TBA	HB-other	AT4G29940.1	3e-17	pathogenesis related homeodomain protein A
Unigene33230_TBA	HB-other	AT5G11270.1	1e-34	overexpressor of cationic peroxidase 3
Unigene24587_TBA	HB-other	AT5G41410.1	2e-13	POX (plant homeobox) family protein
Unigene28121_TBA	HB-other	AT2G27990.1	1e-13	BEL1-like homeodomain 8
Unigene29039_TBA	HB-other	AT3G18380.1	1e-102	sequence-specific DNA binding transcription factors;sequence-specific DNA binding
Unigene30413_TBA	HB-other	AT1G75410.2	1e-22	BEL1-like homeodomain 3
Unigene30890_TBA	HB-other	AT2G27990.1	2e-11	BEL1-like homeodomain 8
Unigene35355_TBA	HB-other	AT4G02560.2	6e-48	Homeodomain-like superfamily protein
Unigene38842_TBA	HB-other	AT2G35940.3	8e-18	BEL1-like homeodomain 1
Unigene40942_TBA	HB-other	AT5G02030.1	4e-06	POX (plant homeobox) family protein
Unigene6813_TBA	HB-PHD	AT3G19510.1	5e-74	Homeodomain-like protein with RING/FYVE/PHD-type zinc finger domain
CL431.Contig1_TBA	HD-ZIP	AT4G32880.1	0	homeobox gene 8
CL431.Contig3_TBA	HD-ZIP	AT4G32880.1	0	homeobox gene 8
CL431.Contig2_TBA	HD-ZIP	AT4G32880.1	0	homeobox gene 8
CL431.Contig4_TBA	HD-ZIP	AT4G32880.1	0	homeobox gene 8
CL431.Contig6_TBA	HD-ZIP	AT4G32880.1	0	homeobox gene 8
CL431.Contig5_TBA	HD-ZIP	AT4G32880.1	0	homeobox gene 8
CL2172.Contig4_TBA	HD-ZIP	AT1G05230.4	0	homeodomain GLABROUS 2
Unigene6212_TBA	HD-ZIP	AT1G69780.1	1e-41	Homeobox-leucine zipper protein family
Unigene19228_TBA	HD-ZIP	AT4G16780.1	9e-24	homeobox protein 2
Unigene28628_TBA	HD-ZIP	AT5G06710.1	3e-70	homeobox from Arabidopsis thaliana
Unigene25549_TBA	HD-ZIP	AT1G69780.1	6e-42	Homeobox-leucine zipper protein family
Unigene25548_TBA	HD-ZIP	AT1G69780.1	2e-43	Homeobox-leucine zipper protein family
Unigene26689_TBA	HD-ZIP	AT4G40060.1	2e-39	homeobox protein 16
Unigene35177_TBA	HD-ZIP	AT3G01470.1	6e-37	homeobox 1
Unigene32498_TBA	HD-ZIP	AT3G01470.1	2e-39	homeobox 1
Unigene35941_TBA	HD-ZIP	AT3G01470.1	3e-30	homeobox 1
Unigene31453_TBA	HD-ZIP	AT1G05230.4	0	homeodomain GLABROUS 2
Unigene31454_TBA	HD-ZIP	AT1G05230.4	0	homeodomain GLABROUS 2
CL4274.Contig1_TBA	HRT-like	AT5G56780.1	8e-29	effector of transcription2
CL4274.Contig2_TBA	HRT-like	AT5G56780.1	1e-22	effector of transcription2
Unigene13418_TBA	HRT-like	AT5G56780.1	2e-21	effector of transcription2
Unigene13577_TBA	HRT-like	AT5G56780.1	7e-20	effector of transcription2
CL2398.Contig1_TBA	HSF	AT5G16820.2	2e-95	heat shock factor 3
CL3329.Contig1_TBA	HSF	AT3G02990.1	3e-90	heat shock transcription factor A1E
CL3329.Contig2_TBA	HSF	AT3G02990.1	3e-90	heat shock transcription factor A1E
Unigene23402_TBA	HSF	AT1G46264.1	1e-19	heat shock transcription factor B4
Unigene23403_TBA	HSF	AT1G46264.1	2e-53	heat shock transcription factor B4
CL1784.Contig1_TBA	LBD	AT2G30130.1	2e-60	Lateral organ boundaries (LOB) domain family protein
CL1784.Contig2_TBA	LBD	AT1G31320.1	2e-29	LOB domain-containing protein 4
CL3737.Contig1_TBA	LBD	AT3G27650.1	8e-42	LOB domain-containing protein 25
CL4978.Contig1_TBA	LBD	AT3G27650.1	1e-62	LOB domain-containing protein 25
CL4978.Contig2_TBA	LBD	AT3G27650.1	1e-62	LOB domain-containing protein 25
Unigene4641_TBA	LBD	AT3G27650.1	2e-44	LOB domain-containing protein 25
Unigene5403_TBA	LBD	AT2G30340.1	1e-62	LOB domain-containing protein 13
Unigene12335_TBA	LBD	AT5G67420.1	3e-67	LOB domain-containing protein 37
Unigene12788_TBA	LBD	AT5G67420.1	5e-68	LOB domain-containing protein 37
Unigene13580_TBA	LBD	AT3G03760.1	2e-43	LOB domain-containing protein 20
Unigene20964_TBA	LBD	AT3G03760.1	8e-64	LOB domain-containing protein 20
Unigene27070_TBA	LBD	AT3G27650.1	1e-16	LOB domain-containing protein 25
Unigene35861_TBA	LBD	AT2G30130.1	6e-37	Lateral organ boundaries (LOB) domain family protein
CL1076.Contig1_TBA	LFY	AT5G61850.1	7e-06	floral meristem identity control protein LEAFY (LFY)
CL1076.Contig2_TBA	LFY	AT5G61850.1	9e-06	floral meristem identity control protein LEAFY (LFY)
CL1076.Contig3_TBA	LFY	AT5G61850.1	8e-06	floral meristem identity control protein LEAFY (LFY)
CL1076.Contig4_TBA	LFY	AT5G61850.1	7e-06	floral meristem identity control protein LEAFY (LFY)
CL4794.Contig1_TBA	LFY	AT5G61850.1	4e-05	floral meristem identity control protein LEAFY (LFY)
CL4794.Contig2_TBA	LFY	AT5G61850.1	4e-05	floral meristem identity control protein LEAFY (LFY)
Unigene867_TBA	LFY	AT5G61850.1	2e-06	floral meristem identity control protein LEAFY (LFY)
Unigene33375_TBA	LFY	AT5G61850.1	2e-84	floral meristem identity control protein LEAFY (LFY)
Unigene13882_TBA	LSD	AT4G20380.7	1e-60	LSD1 zinc finger family protein
CL728.Contig1_TBA	MIKC	AT1G77980.1	1e-39	AGAMOUS-like 66
CL3534.Contig1_TBA	MIKC	AT3G58780.1	4e-55	K-box region and MADS-box transcription factor family protein
CL3432.Contig1_TBA	M-type	AT4G36590.1	7e-15	MADS-box transcription factor family protein
CL3432.Contig2_TBA	M-type	AT4G36590.1	7e-15	MADS-box transcription factor family protein
Unigene7705_TBA	M-type	AT2G24840.1	8e-23	AGAMOUS-like 61
Unigene11673_TBA	M-type	AT5G60440.1	1e-14	AGAMOUS-like 62
Unigene16837_TBA	M-type	AT1G77980.1	1e-38	AGAMOUS-like 66
Unigene30099_TBA	M-type	AT2G14210.1	6e-21	AGAMOUS-like 44
Unigene36778_TBA	M-type	AT5G13790.1	1e-21	AGAMOUS-like 15
CL1435.Contig1_TBA	MYB	AT5G08520.1	1e-78	Duplicated homeodomain-like superfamily protein
CL1435.Contig2_TBA	MYB	AT5G08520.1	1e-78	Duplicated homeodomain-like superfamily protein
CL1669.Contig1_TBA	MYB	AT4G01680.3	4e-82	myb domain protein 55
CL3409.Contig1_TBA	MYB	AT3G55730.1	4e-59	myb domain protein 109
CL3735.Contig1_TBA	MYB	AT1G66230.1	7e-74	myb domain protein 20
CL3735.Contig2_TBA	MYB	AT1G66230.1	1e-74	myb domain protein 20
CL3916.Contig1_TBA	MYB	AT5G56110.1	9e-62	myb domain protein 103
CL3916.Contig2_TBA	MYB	AT5G56110.1	9e-62	myb domain protein 103
CL4354.Contig2_TBA	MYB	AT5G11510.1	4e-21	myb domain protein 3r-4
Unigene2809_TBA	MYB	AT4G05100.1	5e-59	myb domain protein 74
Unigene6241_TBA	MYB	AT1G22640.1	3e-61	myb domain protein 3
Unigene14591_TBA	MYB	AT5G56110.1	8e-61	myb domain protein 103
Unigene18297_TBA	MYB	AT2G32460.2	7e-71	myb domain protein 101
Unigene21049_TBA	MYB	AT5G02320.2	2e-89	myb domain protein 3r-5
Unigene25621_TBA	MYB	AT3G52250.1	3e-11	Duplicated homeodomain-like superfamily protein
Unigene25929_TBA	MYB	AT3G09370.1	4e-46	myb domain protein 3r-3
Unigene27796_TBA	MYB	AT3G52250.1	1e-52	Duplicated homeodomain-like superfamily protein
Unigene28520_TBA	MYB	AT5G02320.2	6e-32	myb domain protein 3r-5
Unigene29391_TBA	MYB	AT3G09370.1	3e-52	myb domain protein 3r-3
Unigene31199_TBA	MYB	AT3G18100.2	7e-98	myb domain protein 4r1
Unigene39837_TBA	MYB	AT3G18100.1	6e-31	myb domain protein 4r1
CL4354.Contig1_TBA	MYB	AT5G11510.2	1e-19	myb domain protein 3r-4
Unigene2836_TBA	MYB	AT1G09770.1	2e-75	cell division cycle 5
Unigene5345_TBA	MYB	AT3G50060.1	5e-60	myb domain protein 77
Unigene5438_TBA	MYB	AT1G26780.1	4e-68	myb domain protein 117
Unigene7658_TBA	MYB	AT1G09770.1	0	cell division cycle 5
Unigene11355_TBA	MYB	AT1G69560.1	3e-67	myb domain protein 105
Unigene16349_TBA	MYB	AT1G69560.1	3e-69	myb domain protein 105
Unigene18975_TBA	MYB	AT3G27785.1	7e-51	myb domain protein 118
Unigene29068_TBA	MYB	AT1G26780.1	3e-71	myb domain protein 117
Unigene29882_TBA	MYB	AT4G32730.2	1e-43	Homeodomain-like protein
CL3238.Contig1_TBA	MYB_related	AT5G47390.1	7e-84	myb-like transcription factor family protein
CL3238.Contig2_TBA	MYB_related	AT5G47390.1	7e-84	myb-like transcription factor family protein
CL3238.Contig3_TBA	MYB_related	AT5G47390.1	1e-59	myb-like transcription factor family protein
CL3361.Contig1_TBA	MYB_related	AT5G15310.2	7e-55	myb domain protein 16
CL3409.Contig2_TBA	MYB_related	AT3G55730.1	2e-30	myb domain protein 109
CL3877.Contig1_TBA	MYB_related	AT1G01520.1	2e-81	Homeodomain-like superfamily protein
CL3877.Contig2_TBA	MYB_related	AT1G01520.1	2e-81	Homeodomain-like superfamily protein
CL4088.Contig2_TBA	MYB_related	AT1G26780.1	6e-18	myb domain protein 117
CL4143.Contig1_TBA	MYB_related	AT5G58340.2	8e-11	myb-like HTH transcriptional regulator family protein
CL4143.Contig2_TBA	MYB_related	AT5G58340.2	8e-11	myb-like HTH transcriptional regulator family protein
CL4209.Contig1_TBA	MYB_related	AT5G06110.2	0	DnaJ domain ;Myb-like DNA-binding domain
Unigene10149_TBA	MYB_related	AT3G10580.2	5e-14	Homeodomain-like superfamily protein
Unigene10563_TBA	MYB_related	AT4G39160.1	2e-22	Homeodomain-like superfamily protein
Unigene299_TBA	MYB_related	AT5G37260.1	5e-38	Homeodomain-like superfamily protein
Unigene384_TBA	MYB_related	AT5G45420.1	8e-55	Duplicated homeodomain-like superfamily protein
Unigene4378_TBA	MYB_related	AT1G74840.1	2e-14	Homeodomain-like superfamily protein
Unigene8921_TBA	MYB_related	AT5G10280.1	2e-13	myb domain protein 92
Unigene11121_TBA	MYB_related	AT5G08520.1	2e-70	Duplicated homeodomain-like superfamily protein
Unigene11253_TBA	MYB_related	AT5G08520.1	2e-13	Duplicated homeodomain-like superfamily protein
Unigene16618_TBA	MYB_related	AT2G38090.1	2e-13	Duplicated homeodomain-like superfamily protein
Unigene18132_TBA	MYB_related	AT3G49850.1	2e-07	telomere repeat binding factor 3
Unigene20580_TBA	MYB_related	AT1G74840.2	6e-14	Homeodomain-like superfamily protein
Unigene20754_TBA	MYB_related	AT3G09600.1	3e-30	Homeodomain-like superfamily protein
Unigene20865_TBA	MYB_related	AT4G01280.2	0.0002	Homeodomain-like superfamily protein
Unigene21187_TBA	MYB_related	AT3G09600.2	1e-34	Homeodomain-like superfamily protein
Unigene22268_TBA	MYB_related	AT5G58900.1	5e-21	Homeodomain-like transcriptional regulator
Unigene23871_TBA	MYB_related	AT5G58340.2	4e-09	myb-like HTH transcriptional regulator family protein
Unigene25537_TBA	MYB_related	AT1G18330.2	0.0005	Homeodomain-like superfamily protein
Unigene25619_TBA	MYB_related	AT3G52250.1	1e-37	Duplicated homeodomain-like superfamily protein
Unigene25869_TBA	MYB_related	AT5G08520.1	1e-09	Duplicated homeodomain-like superfamily protein
Unigene26165_TBA	MYB_related	AT1G17460.1	7e-07	TRF-like 3
Unigene27525_TBA	MYB_related	AT1G09710.1	2e-19	Homeodomain-like superfamily protein
Unigene29106_TBA	MYB_related	AT2G38090.1	2e-18	Duplicated homeodomain-like superfamily protein
Unigene29587_TBA	MYB_related	AT1G17460.1	5e-36	TRF-like 3
Unigene30151_TBA	MYB_related	AT5G01200.1	4e-15	Duplicated homeodomain-like superfamily protein
Unigene30588_TBA	MYB_related	AT5G67580.2	5e-20	Homeodomain-like/winged-helix DNA-binding family protein
Unigene31420_TBA	MYB_related	AT5G61620.1	1e-13	myb-like transcription factor family protein
Unigene34064_TBA	MYB_related	AT5G08520.1	2e-12	Duplicated homeodomain-like superfamily protein
Unigene37933_TBA	MYB_related	AT3G52250.1	3e-07	Duplicated homeodomain-like superfamily protein
Unigene39006_TBA	MYB_related	AT4G38620.1	8e-24	myb domain protein 4
Unigene39406_TBA	MYB_related	AT5G56110.1	6e-38	myb domain protein 103
Unigene39970_TBA	MYB_related	AT5G58340.2	8e-06	myb-like HTH transcriptional regulator family protein
CL2310.Contig1_TBA	MYB_related	AT1G07540.1	1e-47	TRF-like 2
CL2310.Contig2_TBA	MYB_related	AT1G07540.1	1e-47	TRF-like 2
CL4757.Contig1_TBA	MYB_related	AT5G41020.1	2e-26	myb family transcription factor
CL4757.Contig2_TBA	MYB_related	AT5G41020.1	4e-05	myb family transcription factor
Unigene4387_TBA	MYB_related	AT5G02320.2	8e-14	myb domain protein 3r-5
Unigene10619_TBA	MYB_related	AT1G74840.2	1e-06	Homeodomain-like superfamily protein
Unigene18776_TBA	MYB_related	AT5G02320.2	6e-11	myb domain protein 3r-5
Unigene26803_TBA	MYB_related	AT3G21430.2	5e-17	DNA binding
CL341.Contig1_TBA	NAC	AT4G28500.1	8e-74	NAC domain containing protein 73
CL341.Contig2_TBA	NAC	AT4G28500.1	8e-74	NAC domain containing protein 73
CL3220.Contig1_TBA	NAC	AT2G18060.1	1e-07	vascular related NAC-domain protein 1
CL3726.Contig1_TBA	NAC	AT1G12260.1	2e-75	NAC 7
CL3726.Contig2_TBA	NAC	AT1G12260.1	2e-75	NAC 7
CL3726.Contig3_TBA	NAC	AT1G12260.1	2e-75	NAC 7
Unigene1001_TBA	NAC	AT5G53950.1	2e-81	NAC (No Apical Meristem) domain transcriptional regulator superfamily protein
Unigene4591_TBA	NAC	AT5G61430.1	1e-26	NAC domain containing protein 100
Unigene21615_TBA	NAC	AT5G53950.1	4e-61	NAC (No Apical Meristem) domain transcriptional regulator superfamily protein
Unigene21616_TBA	NAC	AT5G53950.1	3e-75	NAC (No Apical Meristem) domain transcriptional regulator superfamily protein
Unigene22053_TBA	NAC	AT4G36160.1	2e-65	NAC domain containing protein 76
Unigene22082_TBA	NAC	AT1G12260.1	2e-66	NAC 7
Unigene22372_TBA	NAC	AT3G29035.1	6e-13	NAC domain containing protein 3
Unigene22373_TBA	NAC	AT1G61110.1	5e-65	NAC domain containing protein 25
Unigene22693_TBA	NAC	AT1G01720.1	4e-73	NAC (No Apical Meristem) domain transcriptional regulator superfamily protein
Unigene25460_TBA	NAC	AT1G01720.1	8e-89	NAC (No Apical Meristem) domain transcriptional regulator superfamily protein
Unigene32443_TBA	NAC	AT5G04410.1	3e-75	NAC domain containing protein 2
Unigene32942_TBA	NAC	AT1G01720.1	2e-84	NAC (No Apical Meristem) domain transcriptional regulator superfamily protein
Unigene19881_TBA	NF-X1	AT1G10170.1	4e-50	NF-X-like 1
Unigene27260_TBA	NF-X1	AT5G05660.1	1e-130	sequence-specific DNA binding transcription factors;zinc ion binding;sequence-specific DNA binding transcription factors
CL4163.Contig1_TBA	NF-YA	AT1G30500.2	9e-40	nuclear factor Y, subunit A7
CL4163.Contig2_TBA	NF-YA	AT1G30500.2	9e-40	nuclear factor Y, subunit A7
Unigene31196_TBA	NF-YA	AT3G14020.1	8e-26	nuclear factor Y, subunit A6
CL1565.Contig1_TBA	NF-YB	AT4G14540.1	3e-65	nuclear factor Y, subunit B3
CL1565.Contig2_TBA	NF-YB	AT4G14540.1	3e-65	nuclear factor Y, subunit B3
CL1565.Contig3_TBA	NF-YB	AT4G14540.1	3e-65	nuclear factor Y, subunit B3
CL1565.Contig4_TBA	NF-YB	AT4G14540.1	3e-65	nuclear factor Y, subunit B3
CL1565.Contig5_TBA	NF-YB	AT4G14540.1	3e-65	nuclear factor Y, subunit B3
CL1565.Contig7_TBA	NF-YB	AT4G14540.1	3e-65	nuclear factor Y, subunit B3
CL1565.Contig8_TBA	NF-YB	AT4G14540.1	3e-65	nuclear factor Y, subunit B3
CL1565.Contig9_TBA	NF-YB	AT4G14540.1	3e-65	nuclear factor Y, subunit B3
CL4536.Contig1_TBA	NF-YB	AT5G23090.2	3e-72	nuclear factor Y, subunit B13
CL4536.Contig2_TBA	NF-YB	AT5G23090.2	3e-72	nuclear factor Y, subunit B13
Unigene4725_TBA	NF-YB	AT2G27470.1	1e-31	nuclear factor Y, subunit B11
Unigene20414_TBA	NF-YB	AT5G23090.4	7e-40	nuclear factor Y, subunit B13
Unigene32857_TBA	NF-YB	AT4G14540.1	8e-74	nuclear factor Y, subunit B3
CL123.Contig1_TBA	NF-YC	AT3G48590.1	2e-20	nuclear factor Y, subunit C1
CL123.Contig2_TBA	NF-YC	AT1G56170.2	1e-20	nuclear factor Y, subunit C2
CL1987.Contig1_TBA	NF-YC	AT1G56170.2	1e-63	nuclear factor Y, subunit C2
CL1987.Contig2_TBA	NF-YC	AT1G56170.2	1e-63	nuclear factor Y, subunit C2
CL2870.Contig3_TBA	NF-YC	AT5G19490.1	2e-51	Histone superfamily protein
CL2870.Contig5_TBA	NF-YC	AT5G19490.1	2e-51	Histone superfamily protein
Unigene12990_TBA	NF-YC	AT5G63470.2	1e-61	nuclear factor Y, subunit C4
Unigene16039_TBA	NF-YC	AT1G07980.1	3e-17	nuclear factor Y, subunit C10
Unigene20540_TBA	NF-YC	AT1G56170.2	5e-21	nuclear factor Y, subunit C2
Unigene20541_TBA	NF-YC	AT3G48590.1	2e-43	nuclear factor Y, subunit C1
Unigene25499_TBA	NF-YC	AT1G56170.2	3e-75	nuclear factor Y, subunit C2
Unigene31035_TBA	NF-YC	AT1G56170.2	2e-62	nuclear factor Y, subunit C2
Unigene31037_TBA	NF-YC	AT1G56170.2	6e-64	nuclear factor Y, subunit C2
CL198.Contig12_TBA	Nin-like	AT4G35590.1	2e-23	RWP-RK domain-containing protein
CL198.Contig13_TBA	Nin-like	AT4G35590.1	5e-22	RWP-RK domain-containing protein
CL198.Contig18_TBA	Nin-like	AT4G35590.1	2e-23	RWP-RK domain-containing protein
CL198.Contig25_TBA	Nin-like	AT4G35590.1	5e-22	RWP-RK domain-containing protein
CL198.Contig27_TBA	Nin-like	AT4G35590.1	5e-22	RWP-RK domain-containing protein
CL198.Contig2_TBA	Nin-like	AT4G35590.1	5e-22	RWP-RK domain-containing protein
CL198.Contig39_TBA	Nin-like	AT4G35590.1	2e-23	RWP-RK domain-containing protein
CL198.Contig4_TBA	Nin-like	AT4G35590.1	2e-23	RWP-RK domain-containing protein
CL198.Contig5_TBA	Nin-like	AT4G35590.1	2e-23	RWP-RK domain-containing protein
CL198.Contig9_TBA	Nin-like	AT4G35590.1	5e-22	RWP-RK domain-containing protein
CL4136.Contig1_TBA	Nin-like	AT1G64530.1	1e-136	Plant regulator RWP-RK family protein
CL4136.Contig2_TBA	Nin-like	AT1G64530.1	1e-136	Plant regulator RWP-RK family protein
CL4482.Contig1_TBA	Nin-like	AT1G74480.1	2e-08	RWP-RK domain-containing protein
CL4482.Contig2_TBA	Nin-like	AT1G74480.1	9e-09	RWP-RK domain-containing protein
Unigene44_TBA	Nin-like	AT4G35590.1	6e-15	RWP-RK domain-containing protein
Unigene7855_TBA	Nin-like	AT3G59580.2	9e-09	Plant regulator RWP-RK family protein
Unigene22681_TBA	Nin-like	AT4G24020.1	3e-07	NIN like protein 7
Unigene26296_TBA	Nin-like	AT4G24020.1	1e-148	NIN like protein 7
Unigene30063_TBA	Nin-like	AT1G74480.1	2e-13	RWP-RK domain-containing protein
Unigene11638_TBA	Nin-like	AT4G38340.1	0.005	Plant regulator RWP-RK family protein
Unigene20858_TBA	Nin-like	AT1G64530.1	0.0006	Plant regulator RWP-RK family protein
Unigene25300_TBA	Nin-like	AT5G66990.1	4e-06	RWP-RK domain-containing protein
Unigene25557_TBA	Nin-like	AT1G18790.1	6e-06	RWP-RK domain-containing protein
Unigene9204_TBA	Nin-like	AT5G66990.1	5e-06	RWP-RK domain-containing protein
Unigene8521_TBA	S1Fa-like	AT3G53370.1	1e-09	S1FA-like DNA-binding protein
CL736.Contig10_TBA	SBP	AT1G02065.1	7e-50	squamosa promoter binding protein-like 8
CL736.Contig11_TBA	SBP	AT1G02065.1	7e-50	squamosa promoter binding protein-like 8
CL736.Contig2_TBA	SBP	AT1G02065.1	7e-50	squamosa promoter binding protein-like 8
CL736.Contig3_TBA	SBP	AT1G02065.1	7e-50	squamosa promoter binding protein-like 8
CL736.Contig4_TBA	SBP	AT1G02065.1	7e-50	squamosa promoter binding protein-like 8
CL736.Contig5_TBA	SBP	AT1G02065.1	7e-50	squamosa promoter binding protein-like 8
CL736.Contig6_TBA	SBP	AT1G02065.1	7e-50	squamosa promoter binding protein-like 8
CL736.Contig7_TBA	SBP	AT1G02065.1	7e-50	squamosa promoter binding protein-like 8
CL736.Contig8_TBA	SBP	AT1G02065.1	7e-50	squamosa promoter binding protein-like 8
CL736.Contig9_TBA	SBP	AT1G02065.1	7e-50	squamosa promoter binding protein-like 8
CL3448.Contig1_TBA	SBP	AT2G47070.1	5e-42	squamosa promoter binding protein-like 1
CL3448.Contig2_TBA	SBP	AT2G47070.1	3e-42	squamosa promoter binding protein-like 1
Unigene23742_TBA	SBP	AT5G43270.3	2e-17	squamosa promoter binding protein-like 2
Unigene25458_TBA	SBP	AT5G18830.2	3e-77	squamosa promoter binding protein-like 7
Unigene27579_TBA	SBP	AT1G20980.1	1e-84	squamosa promoter binding protein-like 14
Unigene30709_TBA	SBP	AT3G60030.1	2e-24	squamosa promoter-binding protein-like 12
CL989.Contig4_TBA	SRS	AT5G12330.2	3e-57	Lateral root primordium (LRP) protein-related
CL2461.Contig1_TBA	SRS	AT1G32730.1	2e-11
CL4336.Contig1_TBA	SRS	AT5G12330.2	2e-50	Lateral root primordium (LRP) protein-related
CL4336.Contig2_TBA	SRS	AT5G12330.2	2e-50	Lateral root primordium (LRP) protein-related
Unigene29179_TBA	SRS	AT5G12330.2	3e-57	Lateral root primordium (LRP) protein-related
Unigene31036_TBA	SRS	AT1G32730.1	2e-11
Unigene11887_TBA	TCP	AT1G69690.1	4e-40	TCP family transcription factor
Unigene26672_TBA	TCP	AT4G18390.2	1e-34	TEOSINTE BRANCHED 1, cycloidea and PCF transcription factor 2
Unigene29173_TBA	Trihelix	AT3G10030.2	5e-23	aspartate/glutamate/uridylate kinase family protein
CL615.Contig1_TBA	Trihelix	AT2G33550.1	2e-14	Homeodomain-like superfamily protein
CL615.Contig2_TBA	Trihelix	AT2G33550.1	2e-14	Homeodomain-like superfamily protein
CL1171.Contig1_TBA	Trihelix	AT3G09370.2	8e-06	myb domain protein 3r-3
CL1171.Contig2_TBA	Trihelix	AT3G09370.2	8e-06	myb domain protein 3r-3
CL1745.Contig1_TBA	Trihelix	AT2G35640.1	4e-24	Homeodomain-like superfamily protein
CL1745.Contig2_TBA	Trihelix	AT2G35640.1	4e-24	Homeodomain-like superfamily protein
CL1745.Contig3_TBA	Trihelix	AT2G35640.1	4e-24	Homeodomain-like superfamily protein
CL2461.Contig4_TBA	Trihelix	AT1G33240.1	2e-06	GT-2-like 1
CL2461.Contig5_TBA	Trihelix	AT1G33240.1	2e-06	GT-2-like 1
CL4625.Contig1_TBA	Trihelix	AT3G14180.1	3e-21	sequence-specific DNA binding transcription factors
CL4625.Contig3_TBA	Trihelix	AT3G14180.1	6e-21	sequence-specific DNA binding transcription factors
CL4686.Contig1_TBA	Trihelix	AT3G25990.1	0.002	Homeodomain-like superfamily protein
CL5209.Contig2_TBA	Trihelix	AT1G13450.1	1e-113	Homeodomain-like superfamily protein
Unigene3174_TBA	Trihelix	AT4G31270.1	7e-05	sequence-specific DNA binding transcription factors
Unigene4624_TBA	Trihelix	AT1G76880.1	1e-62	Duplicated homeodomain-like superfamily protein
Unigene740_TBA	Trihelix	AT3G25990.1	0.003	Homeodomain-like superfamily protein
Unigene11569_TBA	Trihelix	AT2G38250.1	2e-45	Homeodomain-like superfamily protein
Unigene11888_TBA	Trihelix	AT1G33240.1	0.0006	GT-2-like 1
Unigene11938_TBA	Trihelix	AT2G33550.1	3e-22	Homeodomain-like superfamily protein
Unigene16171_TBA	Trihelix	AT2G33550.1	2e-08	Homeodomain-like superfamily protein
Unigene17883_TBA	Trihelix	AT2G33550.1	4e-05	Homeodomain-like superfamily protein
Unigene21456_TBA	Trihelix	AT2G38250.1	3e-35	Homeodomain-like superfamily protein
Unigene21639_TBA	Trihelix	AT1G76880.1	2e-07	Duplicated homeodomain-like superfamily protein
Unigene23423_TBA	Trihelix	AT1G76880.1	6e-47	Duplicated homeodomain-like superfamily protein
Unigene23427_TBA	Trihelix	AT1G76880.1	1e-46	Duplicated homeodomain-like superfamily protein
Unigene24703_TBA	Trihelix	AT2G33550.1	2e-20	Homeodomain-like superfamily protein
Unigene33492_TBA	Trihelix	AT2G35640.1	2e-23	Homeodomain-like superfamily protein
Unigene33518_TBA	Trihelix	AT3G14180.1	7e-18	sequence-specific DNA binding transcription factors
Unigene35460_TBA	Trihelix	AT2G35640.1	1e-22	Homeodomain-like superfamily protein
Unigene37088_TBA	Trihelix	AT1G33240.1	5e-05	GT-2-like 1
Unigene20563_TBA	VOZ	AT1G28520.2	1e-117	vascular plant one zinc finger protein
Unigene27194_TBA	WOX	AT4G35550.1	9e-52	WUSCHEL related homeobox 13
CL1290.Contig1_TBA	WRKY	AT1G69310.2	1e-41	WRKY DNA-binding protein 57
CL562.Contig1_TBA	WRKY	AT2G38470.1	2e-91	WRKY DNA-binding protein 33
CL562.Contig2_TBA	WRKY	AT2G38470.1	2e-91	WRKY DNA-binding protein 33
CL562.Contig3_TBA	WRKY	AT2G38470.1	2e-93	WRKY DNA-binding protein 33
CL562.Contig4_TBA	WRKY	AT2G38470.1	1e-52	WRKY DNA-binding protein 33
CL562.Contig5_TBA	WRKY	AT1G13960.1	2e-90	WRKY DNA-binding protein 4
CL2486.Contig1_TBA	WRKY	AT2G44745.1	5e-17	WRKY family transcription factor
CL2486.Contig2_TBA	WRKY	AT2G44745.1	5e-17	WRKY family transcription factor
CL2486.Contig3_TBA	WRKY	AT2G44745.1	5e-17	WRKY family transcription factor
CL3199.Contig1_TBA	WRKY	AT5G26170.1	5e-33	WRKY DNA-binding protein 50
CL3199.Contig2_TBA	WRKY	AT5G26170.1	5e-34	WRKY DNA-binding protein 50
CL4476.Contig1_TBA	WRKY	AT3G04670.1	8e-57	WRKY DNA-binding protein 39
CL4476.Contig2_TBA	WRKY	AT3G04670.1	1e-57	WRKY DNA-binding protein 39
Unigene2482_TBA	WRKY	AT2G46400.1	1e-15	WRKY DNA-binding protein 46
Unigene3338_TBA	WRKY	AT2G44745.1	1e-35	WRKY family transcription factor
Unigene5515_TBA	WRKY	AT1G69310.2	1e-39	WRKY DNA-binding protein 57
Unigene9898_TBA	WRKY	AT4G04450.1	6e-58	WRKY family transcription factor
Unigene16982_TBA	WRKY	AT5G26170.1	5e-33	WRKY DNA-binding protein 50
Unigene18785_TBA	WRKY	AT2G03340.1	3e-29	WRKY DNA-binding protein 3
Unigene23430_TBA	WRKY	AT1G69310.2	6e-37	WRKY DNA-binding protein 57
Unigene28662_TBA	WRKY	AT5G26170.1	2e-16	WRKY DNA-binding protein 50
Unigene29761_TBA	WRKY	AT4G04450.1	1e-72	WRKY family transcription factor
Unigene33631_TBA	WRKY	AT4G04450.1	9e-83	WRKY family transcription factor
Unigene20447_TBA	YABBY	AT1G69180.1	3e-12	Plant-specific transcription factor YABBY family protein
CL3384.Contig1_TBA	ZF-HD	AT1G14440.2	3e-55	homeobox protein 31
Unigene9240_TBA	ZF-HD	AT4G24660.1	2e-29	homeobox protein 22
Unigene24153_TBA	ZF-HD	AT2G02540.1	2e-56	homeobox protein 21

## Sheet: TF_Statistic
List of Differentially Expressed transcription factors												Statistic of B.argenteum TFs by family
R2/Dry				R24/Dry				R24/R2				TF families	Total	R2 v Dry		R24 v Dry		R24 v R2
GeneID	TF_family	log2 Ratio		GeneID	TF_family	log2 Ratio		GeneID	TF_family	log2 Ratio				Up-regulated	Down-regulated	Up-regulated	Down-regulated	Up-regulated	Down-regulated
Unigene20865_TBA	MYB_related	12.2521		Unigene20858_TBA	Nin-like	12.7199		Unigene25549_TBA	HD-ZIP	4.6431		AP2	3		1	2	1	1	1
Unigene20858_TBA	Nin-like	11.6744		Unigene34590_TBA	ERF	11.8868		CL107.Contig1_TBA	ERF	4.51186		ARF	7	3		5		2
Unigene30151_TBA	MYB_related	11.5108		Unigene35292_TBA	GRAS	11.2226		CL3415.Contig1_TBA	ERF	4.31594		ARR-B	2
Unigene27208_TBA	ERF	10.5727		Unigene9310_TBA	GRAS	11.1159		Unigene16039_TBA	NF-YC	4.02643		B3	34		3	1	3
Unigene22681_TBA	Nin-like	10.1289		Unigene3075_TBA	ERF	10.5755		Unigene15004_TBA	GRAS	3.81998		BBR-BPC	1					1
Unigene34730_TBA	ERF	10.0126		CL4252.Contig2_TBA	ERF	10.5013		Unigene23427_TBA	Trihelix	3.7634		BES1	6			3		2
CL4354.Contig2_TBA	MYB	9.06607		Unigene30151_TBA	MYB_related	10.3673		Unigene34590_TBA	ERF	3.7045		bHLH	63	8	2	16	3	6
Unigene5573_TBA	ERF	5.006		Unigene34730_TBA	ERF	10.3386		CL107.Contig3_TBA	ERF	3.7045		bZIP	34	1	1	1	1		1
Unigene28121_TBA	HB-other	4.98858		Unigene17177_TBA	GRAS	10.3185		Unigene26165_TBA	MYB_related	3.57897		C2H2	35	1		4		2
Unigene10650_TBA	G2-like	4.7556		CL5015.Contig1_TBA	bHLH	9.23236		Unigene34091_TBA	ERF	3.40494		C3H	38	2		6		2	1
Unigene20754_TBA	MYB_related	4.74065		CL351.Contig2_TBA	GRAS	8.91216		Unigene9310_TBA	GRAS	3.05814		CAMTA	1
Unigene10149_TBA	MYB_related	4.71028		Unigene10650_TBA	G2-like	6.08901		Unigene21616_TBA	NAC	2.53047		CO-like	9	1	1	2	1	3
Unigene25557_TBA	Nin-like	4.64754		Unigene10149_TBA	MYB_related	5.31962		Unigene4591_TBA	NAC	2.50781		CPP	5
Unigene11888_TBA	Trihelix	4.32561		Unigene4591_TBA	NAC	4.94361		Unigene33230_TBA	HB-other	2.42464		DBB	4		1	1	1	1
Unigene30063_TBA	Nin-like	3.9165		Unigene21633_TBA	C2H2	4.86019		CL4104.Contig1_TBA	Dof	2.40905		Dof	16	1	5	4	5	4
Unigene24903_TBA	C3H	3.83376		Unigene29068_TBA	MYB	4.69027		Unigene14831_TBA	ARF	2.36915		E2F/DP	7
CL107.Contig2_TBA	ERF	3.82811		Unigene12137_TBA	bHLH	4.68462		CL3477.Contig1_TBA	ERF	2.30717		EIL	1
Unigene30732_TBA	C2H2	3.67925		Unigene10810_TBA	GATA	4.65694		Unigene30515_TBA	ERF	2.1024		ERF	91	18	3	23	9	7	13
Unigene29068_TBA	MYB	3.63682		Unigene11253_TBA	MYB_related	4.44516		Unigene10810_TBA	GATA	2.09317		G2-like	38	5		9		4
Unigene31226_TBA	C3H	3.61512		Unigene28628_TBA	HD-ZIP	4.42207		CL4104.Contig2_TBA	Dof	2.06296		GATA	17	3		3	1	1	2
Unigene25929_TBA	MYB	3.52492		Unigene25557_TBA	Nin-like	4.36269		Unigene889_TBA	C3H	1.99401		GRAS	44	3	2	9	1	4	1
Unigene21187_TBA	MYB_related	3.47762		Unigene889_TBA	C3H	4.31962		Unigene16982_TBA	WRKY	1.99401		GRF	4
Unigene18776_TBA	MYB_related	3.40362		Unigene26165_TBA	MYB_related	4.1497		Unigene20541_TBA	NF-YC	1.96754		HB-other	12	2		4	1	2	2
Unigene12137_TBA	bHLH	3.40362		Unigene28943_TBA	bHLH	4.11258		CL1178.Contig1_TBA	CO-like	1.9467		HB-PHD	1
Unigene28628_TBA	HD-ZIP	3.12969		Unigene5438_TBA	MYB	4.09339		Unigene29634_TBA	CO-like	1.9269		HD-ZIP	18	3	2	3	1	3	1
Unigene29610_TBA	G2-like	3.04321		CL3445.Contig2_TBA	BES1	4.08259		Unigene34002_TBA	C2H2	1.82736		HRT-like	4	1		3		1
Unigene28662_TBA	WRKY	3.00369		Unigene36957_TBA	ERF	3.91909		Unigene13441_TBA	GRAS	1.77162		HSF	5	1					1
Unigene25664_TBA	GRAS	2.97445		CL1178.Contig1_TBA	CO-like	3.88666		Unigene24725_TBA	DBB	1.76462		LBD	13	3		1			1
Unigene13460_TBA	G2-like	2.9333		Unigene13037_TBA	GRAS	3.84598		Unigene16349_TBA	MYB	1.7634		LFY	8
Unigene12878_TBA	bHLH	2.92828		Unigene18297_TBA	MYB	3.79879		Unigene13577_TBA	HRT-like	1.7634		LSD	1	1
Unigene28520_TBA	MYB	2.90292		Unigene13460_TBA	G2-like	3.7625		Unigene28943_TBA	bHLH	1.75895		MIKC	2	1
CL4530.Contig2_TBA	GATA	2.89265		CL4104.Contig1_TBA	Dof	3.73466		Unigene6837_TBA	bHLH	1.7471		M-type	7	1		1	1		1
Unigene33070_TBA	ERF	2.86808		Unigene12878_TBA	bHLH	3.64446		Unigene21615_TBA	NAC	1.7045		MYB	31	7		9	1	3
CL4596.Contig2_TBA	G2-like	2.85613		CL3477.Contig1_TBA	ERF	3.63278		Unigene13037_TBA	GRAS	1.70094		MYB_related	50	7	1	8	1	3	3
Unigene5438_TBA	MYB	2.82662		CL4104.Contig2_TBA	Dof	3.59716		CL1951.Contig1_TBA	Dof	1.60107		NAC	18	2	1	4	2	3	2
Unigene32959_TBA	ERF	2.66931		CL3631.Contig2_TBA	bHLH	3.59716		Unigene25537_TBA	MYB_related	1.58349		NF-X1	2	1		1			1
Unigene22660_TBA	bHLH	2.58117		CL4570.Contig1_TBA	GATA	3.52316		Unigene19910_TBA	BES1	1.5702		NF-YA	3
Unigene10810_TBA	GATA	2.56377		Unigene32959_TBA	ERF	3.46609		Unigene5094_TBA	C2H2	1.55791		NF-YB	13			1		1
Unigene34879_TBA	ERF	2.54801		CL5015.Contig2_TBA	bHLH	3.39071		Unigene23430_TBA	WRKY	1.50811		NF-YC	13	1	2	1	1	2	1
Unigene10619_TBA	MYB_related	2.53562		Unigene21616_TBA	NAC	3.33824		Unigene10563_TBA	MYB_related	1.50201		Nin-like	24	5		3			1
Unigene4591_TBA	NAC	2.4358		Unigene23427_TBA	Trihelix	3.33412		CL1026.Contig2_TBA	G2-like	1.4262		S1Fa-like	1
Unigene31771_TBA	ERF	2.39273		Unigene16349_TBA	MYB	3.33412		Unigene22085_TBA	BBR-BPC	1.38258		SBP	16
Unigene13418_TBA	HRT-like	2.38835		Unigene25664_TBA	GRAS	3.32447		Unigene34285_TBA	bHLH	1.33527		SRS	6			1
Unigene4368_TBA	ERF	2.36868		Unigene14831_TBA	ARF	3.28878		Unigene10650_TBA	G2-like	1.33341		TCP	2			1
Unigene28943_TBA	bHLH	2.35363		Unigene30063_TBA	Nin-like	3.27523		Unigene20563_TBA	VOZ	1.31471		Trihelix	31	1		3		1
Unigene8667_TBA	ERF	2.29865		Unigene34091_TBA	ERF	3.2387		Unigene28628_TBA	HD-ZIP	1.29238		VOZ	1			1		1
Unigene35177_TBA	HD-ZIP	2.28497		Unigene21615_TBA	NAC	3.15565		Unigene12137_TBA	bHLH	1.281		WOX	1
Unigene13037_TBA	GRAS	2.14504		Unigene25929_TBA	MYB	3.08259		Unigene4530_TBA	AP2	1.28001		WRKY	23	7		7		2	2
Unigene23821_TBA	bHLH	2.10322		CL107.Contig1_TBA	ERF	3.08259		Unigene20351_TBA	bHLH	1.2792		YABBY	1
Unigene13381_TBA	ERF	2.08414		Unigene13577_TBA	HRT-like	3.07109		Unigene5438_TBA	MYB	1.26677		ZF-HD	3			1
Unigene19888_TBA	bZIP	2.06492		CL3415.Contig1_TBA	ERF	3.05659		Unigene23860_TBA	bHLH	1.21496		Total	770	90	25	142	34	62	35
Unigene33631_TBA	WRKY	2.0439		Unigene6837_TBA	bHLH	2.9862		Unigene12721_TBA	G2-like	1.18563
CL1290.Contig1_TBA	WRKY	1.99219		Unigene26803_TBA	MYB_related	2.9382		CL1026.Contig1_TBA	G2-like	1.18521
Unigene33253_TBA	ERF	1.97922		CL5070.Contig1_TBA	ARF	2.93111		Unigene19800_TBA	Dof	1.13335
Unigene32493_TBA	ERF	1.95133		CL4596.Contig2_TBA	G2-like	2.90284		Unigene34158_TBA	BES1	1.11954
CL1178.Contig1_TBA	CO-like	1.93996		CL107.Contig3_TBA	ERF	2.86019		Unigene24561_TBA	C3H	1.10474
Unigene30413_TBA	HB-other	1.92706		CL107.Contig2_TBA	ERF	2.86019		Unigene29039_TBA	HB-other	1.09991
Unigene33016_TBA	ERF	1.90463		Unigene19910_TBA	BES1	2.82543		CL3669.Contig1_TBA	CO-like	1.07374
CL5070.Contig1_TBA	ARF	1.89935		Unigene33230_TBA	HB-other	2.68886		Unigene29068_TBA	MYB	1.05345
Unigene12685_TBA	GATA	1.82448		Unigene24153_TBA	ZF-HD	2.66755		CL5070.Contig1_TBA	ARF	1.03177
CL2043.Contig2_TBA	ARF	1.79724		Unigene3260_TBA	ERF	2.64446		CL431.Contig3_TBA	HD-ZIP	1.01834
CL562.Contig5_TBA	WRKY	1.79696		CL2043.Contig2_TBA	ARF	2.6426		Unigene32857_TBA	NF-YB	1.01331
Unigene11765_TBA	bHLH	1.79376		Unigene23821_TBA	bHLH	2.6378		Unigene12335_TBA	LBD	-1.03393
CL728.Contig1_TBA	MIKC	1.7904		CL5037.Contig2_TBA	bHLH	2.63278		Unigene16078_TBA	ERF	-1.10285
Unigene19881_TBA	NF-X1	1.7894		Unigene3338_TBA	WRKY	2.60821		Unigene32443_TBA	NAC	-1.12455
Unigene3338_TBA	WRKY	1.70318		Unigene13418_TBA	HRT-like	2.59716		Unigene26688_TBA	GRAS	-1.19629
Unigene25300_TBA	Nin-like	1.69272		CL4274.Contig1_TBA	HRT-like	2.59716		Unigene9589_TBA	HB-other	-1.25661
Unigene27796_TBA	MYB	1.61037		Unigene11765_TBA	bHLH	2.51554		Unigene17189_TBA	bZIP	-1.26443
Unigene13882_TBA	LSD	1.57653		Unigene13441_TBA	GRAS	2.41273		Unigene299_TBA	MYB_related	-1.36324
Unigene32443_TBA	NAC	1.5697		Unigene24725_TBA	DBB	2.38744		Unigene25563_TBA	GATA	-1.37522
Unigene34000_TBA	ERF	1.55022		Unigene24903_TBA	C3H	2.37957		CL4530.Contig2_TBA	GATA	-1.39503
CL4502.Contig2_TBA	ARF	1.54801		Unigene30588_TBA	MYB_related	2.37477		Unigene32354_TBA	ERF	-1.42155
Unigene34057_TBA	ERF	1.52342		Unigene26672_TBA	TCP	2.35323		Unigene24903_TBA	C3H	-1.45419
CL1951.Contig2_TBA	Dof	1.51374		Unigene23860_TBA	bHLH	2.33412		Unigene1001_TBA	NAC	-1.57059
Unigene4641_TBA	LBD	1.43948		Unigene30515_TBA	ERF	2.33388		Unigene19881_TBA	NF-X1	-1.60628
Unigene30099_TBA	M-type	1.35599		Unigene33070_TBA	ERF	2.32787		CL562.Contig5_TBA	WRKY	-1.63362
Unigene19884_TBA	G2-like	1.33855		Unigene23430_TBA	WRKY	2.31587		CL2398.Contig1_TBA	HSF	-1.68905
Unigene31199_TBA	MYB	1.33154		Unigene34002_TBA	C2H2	2.30498		Unigene5055_TBA	ERF	-1.70025
Unigene12335_TBA	LBD	1.30916		Unigene33253_TBA	ERF	2.29877		Unigene11673_TBA	M-type	-1.85621
Unigene6212_TBA	HD-ZIP	1.29587		Unigene10619_TBA	MYB_related	2.29361		Unigene28662_TBA	WRKY	-1.88046
Unigene5515_TBA	WRKY	1.28122		Unigene5515_TBA	WRKY	2.27523		Unigene34879_TBA	ERF	-2.10285
Unigene5273_TBA	ERF	1.26087		Unigene25499_TBA	NF-YC	2.19204		Unigene20865_TBA	MYB_related	-2.20239
Unigene6837_TBA	bHLH	1.23911		CL4502.Contig2_TBA	ARF	2.17361		Unigene25300_TBA	Nin-like	-2.44606
Unigene25499_TBA	NF-YC	1.19253		CL1026.Contig1_TBA	G2-like	2.1185		Unigene4419_TBA	ERF	-2.46141
Unigene11856_TBA	GRAS	1.18964		Unigene12685_TBA	GATA	2.05592		Unigene5276_TBA	ERF	-2.79375
Unigene33680_TBA	ERF	1.18544		Unigene34285_TBA	bHLH	2.05284		Unigene20754_TBA	MYB_related	-2.88046
CL2398.Contig1_TBA	HSF	1.16311		CL1951.Contig2_TBA	Dof	1.95203		Unigene33016_TBA	ERF	-3.09888
Unigene23860_TBA	bHLH	1.11916		Unigene6212_TBA	HD-ZIP	1.93664		Unigene5573_TBA	ERF	-3.10928
Unigene5403_TBA	LBD	1.09156		CL4336.Contig2_TBA	SRS	1.89972		Unigene28121_TBA	HB-other	-3.12839
CL3199.Contig2_TBA	WRKY	1.08598		Unigene5573_TBA	ERF	1.89672		Unigene5273_TBA	ERF	-3.39933
Unigene33106_TBA	bHLH	-1.03384		Unigene32493_TBA	ERF	1.89604		Unigene35177_TBA	HD-ZIP	-3.42478
Unigene19800_TBA	Dof	-1.05076		Unigene29217_TBA	AP2	1.83532		Unigene34000_TBA	ERF	-3.76976
CL3107.Contig1_TBA	CO-like	-1.09485		CL431.Contig3_TBA	HD-ZIP	1.8208		Unigene4368_TBA	ERF	-3.96792
Unigene11503_TBA	bZIP	-1.20236		Unigene5823_TBA	ERF	1.74472		Unigene12990_TBA	NF-YC	-4.46542
Unigene24868_TBA	Dof	-1.23426		Unigene11068_TBA	GRAS	1.73466		Unigene31763_TBA	AP2	-5.00974
Unigene25913_TBA	B3	-1.23965		Unigene5403_TBA	LBD	1.72895		Unigene33196_TBA	ERF	-5.72595
Unigene25537_TBA	MYB_related	-1.25312		Unigene22660_TBA	bHLH	1.71933		Unigene6453_TBA	ERF	-9.40259
Unigene24972_TBA	B3	-1.29241		Unigene10842_TBA	B3	1.68241
Unigene12990_TBA	NF-YC	-1.39549		Unigene29761_TBA	WRKY	1.65937
Unigene32498_TBA	HD-ZIP	-1.40941		Unigene19888_TBA	bZIP	1.63192
Unigene24869_TBA	Dof	-1.45283		Unigene32610_TBA	ERF	1.6247
Unigene12944_TBA	DBB	-1.56844		CL1290.Contig1_TBA	WRKY	1.61083
Unigene29377_TBA	Dof	-1.60552		Unigene31242_TBA	G2-like	1.60538
Unigene12795_TBA	bHLH	-1.71373		Unigene33631_TBA	WRKY	1.57162
Unigene31763_TBA	AP2	-1.73184		Unigene11149_TBA	bHLH	1.56308
Unigene29379_TBA	Dof	-1.73961		Unigene19884_TBA	G2-like	1.54959
Unigene22082_TBA	NAC	-1.7756		Unigene24561_TBA	C3H	1.51759
Unigene10105_TBA	B3	-1.78822		Unigene21049_TBA	MYB	1.51227
Unigene5923_TBA	GRAS	-1.89162		Unigene35355_TBA	HB-other	1.50656
Unigene5055_TBA	ERF	-1.9197		Unigene20351_TBA	bHLH	1.46591
Unigene33713_TBA	ERF	-2.06063		Unigene34158_TBA	BES1	1.46368
CL2715.Contig2_TBA	GRAS	-2.22897		Unigene33492_TBA	Trihelix	1.45809
Unigene16039_TBA	NF-YC	-3.30374		Unigene26514_TBA	C3H	1.44926
Unigene918_TBA	ERF	-3.6169		Unigene5094_TBA	C2H2	1.43842
Unigene25549_TBA	HD-ZIP	-4.48817		Unigene7101_TBA	C3H	1.41273
				CL3477.Contig2_TBA	ERF	1.39071
				Unigene31199_TBA	MYB	1.37832
				Unigene13381_TBA	ERF	1.35812
				Unigene4624_TBA	Trihelix	1.35515
				CL1026.Contig2_TBA	G2-like	1.35409
				Unigene29039_TBA	HB-other	1.33577
				Unigene10563_TBA	MYB_related	1.33577
				Unigene34057_TBA	ERF	1.32103
				Unigene10531_TBA	bHLH	1.29771
				Unigene29634_TBA	CO-like	1.28641
				Unigene32857_TBA	NF-YB	1.28003
				Unigene30099_TBA	M-type	1.2598
				Unigene12721_TBA	G2-like	1.25386
				Unigene20410_TBA	C3H	1.24608
				CL1951.Contig1_TBA	Dof	1.23676
				Unigene20563_TBA	VOZ	1.23459
				Unigene27796_TBA	MYB	1.19481
				Unigene27260_TBA	NF-X1	1.18212
				Unigene5345_TBA	MYB	1.16352
				Unigene22373_TBA	NAC	1.11477
				Unigene34085_TBA	ARF	1.08679
				CL3199.Contig2_TBA	WRKY	1.08647
				Unigene11856_TBA	GRAS	1.07274
				Unigene4530_TBA	AP2	1.06373
				Unigene31451_TBA	G2-like	1.05813
				Unigene393_TBA	C2H2	1.03528
				Unigene30413_TBA	HB-other	1.00221
				Unigene25913_TBA	B3	-1.06206
				Unigene6851_TBA	Dof	-1.06628
				CL3107.Contig1_TBA	CO-like	-1.21858
				Unigene29379_TBA	Dof	-1.26393
				Unigene32498_TBA	HD-ZIP	-1.39735
				Unigene12944_TBA	DBB	-1.48589
				Unigene33106_TBA	bHLH	-1.49218
				Unigene29377_TBA	Dof	-1.53574
				Unigene10105_TBA	B3	-1.55132
				Unigene16078_TBA	ERF	-1.64231
				Unigene11673_TBA	M-type	-1.70052
				Unigene17189_TBA	bZIP	-1.70966
				Unigene9589_TBA	HB-other	-1.74761
				CL3735.Contig1_TBA	MYB	-1.83056
				Unigene24869_TBA	Dof	-1.84025
				Unigene10732_TBA	bHLH	-1.84025
				Unigene918_TBA	ERF	-1.9124
				Unigene5276_TBA	ERF	-2.00275
				Unigene24972_TBA	B3	-2.07142
				Unigene5273_TBA	ERF	-2.13846
				Unigene25563_TBA	GATA	-2.16016
				Unigene34000_TBA	ERF	-2.21953
				Unigene299_TBA	MYB_related	-2.29735
				Unigene12795_TBA	bHLH	-2.48727
				Unigene24868_TBA	Dof	-2.58038
				Unigene25460_TBA	NAC	-2.78366
				CL2715.Contig2_TBA	GRAS	-2.95743
				Unigene4419_TBA	ERF	-3.08934
				Unigene22082_TBA	NAC	-3.27497
				Unigene5055_TBA	ERF	-3.61995
				Unigene33713_TBA	ERF	-3.70662
				Unigene12990_TBA	NF-YC	-5.86091
				Unigene33196_TBA	ERF	-6.12991
				Unigene31763_TBA	AP2	-6.74158
