# Supplementary material for: De novo transcriptome characterization and gene expression profiling of the desiccation tolerant moss Bryum argenteum following rehydration
Source: BMC Genomics. 2015 May 28;16(1):416. doi: 10.1186/s12864-015-1633-y (PMC4445806; doi:10.1186/s12864-015-1633-y)
Supplement: Additional file 5: — Digital gene expression profiles for Dry, R2 and R24 and the full list of differentially expressed genes by pairwise comparisons (4 sheets). [file 12864_2015_1633_MOESM5_ESM.xlsx]

## Sheet: 3_DGEs
Gene_ID	Length(bp)	Dry		R2		R24
		Reads	RPKM	Reads	RPKM	Reads	RPKM
CL50.Contig1_TBA	8229	22846	1306.05	19206	1223.07	18939	1310.26
Unigene5191_TBA	2775	19623	3326.58	9029	1705.06	391	80.2161
Unigene32282_TBA	1417	15187	5041.94	10865	4018.11	1101	442.349
Unigene14442_TBA	1139	14829	6124.68	12198	5612.13	487	243.418
Unigene29260_TBA	1041	14402	6508.3	5577	2807.45	281	153.675
Unigene32285_TBA	1320	13559	4832.25	6928	2750.4	911	392.909
Unigene23248_TBA	2365	13120	2609.74	7378	1634.82	318	76.5498
Unigene20849_TBA	1393	10901	3681.38	3284	1235.42	188	76.8342
Unigene11154_TBA	724	10449	6789.4	11750	8504.75	6351	4994.03
Unigene5185_TBA	2247	10413	2180.06	6113	1425.65	351	88.9307
Unigene16803_TBA	1040	10217	4621.53	4361	2197.43	248	135.758
Unigene32291_TBA	900	9785	5114.62	3271	1904.59	166	105.006
Unigene32286_TBA	1444	9700	3160.09	5061	1836.67	253	99.7473
Unigene621_TBA	1132	9692	4027.75	11866	5493.14	1881	945.998
CL764.Contig2_TBA	1008	9238	4311.35	4957	2577.04	3812	2152.98
Unigene32303_TBA	3163	9231	1372.92	5896	976.834	367	66.0564
Unigene32284_TBA	1292	9152	3332.34	5377	2180.92	251	110.601
Unigene20848_TBA	1135	8990	3726.14	3985	1839.9	155	77.747
Unigene23247_TBA	1105	8561	3644.66	3865	1832.95	168	86.5555
Unigene14441_TBA	624	8405	6336.49	6644	5579.66	229	208.929
Unigene20726_TBA	1068	7706	3394.32	4034	1979.37	2228	1187.66
Unigene5182_TBA	1145	7674	3152.91	3645	1668.22	195	96.9565
Unigene32280_TBA	803	7654	4484.03	3423	2233.85	158	112.018
Unigene32294_TBA	981	7307	3504.01	3581	1912.92	133	77.1846
Unigene5183_TBA	1491	6914	2181.46	2946	1035.42	1633	623.529
Unigene32287_TBA	964	6696	3267.64	3529	1918.39	724	427.572
Unigene5171_TBA	2456	6642	1272.23	6472	1380.93	140	32.4525
Unigene32301_TBA	639	6586	4848.6	2942	2412.71	146	130.077
Unigene5265_TBA	1083	6507	2826.49	2287	1106.62	129	67.8124
Unigene32313_TBA	1461	6236	2007.94	3546	1271.89	108	42.0844
Unigene19236_TBA	1327	6199	2197.59	3203	1264.88	169	72.5043
Unigene15028_TBA	559	6083	5119.19	2817	2640.81	124	126.287
Unigene29764_TBA	1070	5869	2580.33	5213	2553.09	107	56.9309
Unigene5220_TBA	698	5867	3954.18	2869	2153.96	116	94.6129
Unigene18872_TBA	741	5811	3689.16	1077	761.658	169	129.842
Unigene32283_TBA	854	5606	3088.09	6403	3929.05	609	405.982
Unigene16947_TBA	1931	5574	1357.94	1382	375.049	207	61.029
Unigene5187_TBA	727	5437	3518.2	1953	1407.77	87	68.1291
Unigene10_TBA	663	5348	3794.66	1761	1391.9	55	47.2277
Unigene14209_TBA	1509	5323	1659.44	3185	1106.07	614	231.647
Unigene32307_TBA	881	5293	2826.32	1931	1148.6	469	303.071
Unigene5195_TBA	1954	5231	1259.38	5891	1579.89	15797	4602.54
Unigene32305_TBA	2956	5130	816.41	14287	2532.79	7435	1431.94
Unigene32293_TBA	1473	5093	1626.55	1851	658.516	687	265.523
Unigene32306_TBA	1161	5056	2048.66	1579	712.709	110	53.9397
Unigene23249_TBA	968	4937	2399.29	2234	1209.4	104	61.1654
Unigene5455_TBA	829	4819	2734.62	2286	1445.05	837	574.803
Unigene32300_TBA	635	4600	3407.84	2672	2205.08	399	357.723
CL5158.Contig1_TBA	1493	4597	1448.47	2709	950.849	39	14.8714
Unigene5219_TBA	728	4554	2942.77	1809	1302.18	207	161.878
Unigene5214_TBA	2239	4518	949.265	1297	303.563	51	12.9677
Unigene5170_TBA	3569	4462	588.137	3107	456.202	4652	742.063
Unigene5199_TBA	2012	4402	1029.24	1620	421.939	31	8.77166
CL1953.Contig1_TBA	14247	4313	142.414	2570	94.5305	377	15.0649
Unigene32290_TBA	676	4283	2980.55	1339	1038	114	96.0077
Unigene56_TBA	2375	4241	840.04	1267	279.56	284	68.0773
Unigene5154_TBA	2983	4167	657.152	1808	317.62	82	15.6498
Unigene5180_TBA	1118	4165	1752.54	3953	1852.88	225	114.575
Unigene24754_TBA	808	4080	2375.44	4474	2901.66	147	103.575
Unigene5209_TBA	1032	4077	1858.47	1039	527.592	60	33.0993
CL4133.Contig1_TBA	742	4040	2561.37	2032	1435.1	41	31.4578
Unigene5163_TBA	2895	4032	655.19	1755	317.681	148	29.1046
Unigene30556_TBA	1302	4005	1447.06	2979	1199.01	192	83.9534
Unigene16854_TBA	1599	3980	1170.93	956	313.308	26	9.25705
Unigene19284_TBA	2203	3956	844.767	915	217.655	24	6.20218
Unigene32314_TBA	696	3929	2655.63	1460	1099.27	82	67.0737
Unigene32382_TBA	975	3828	1846.98	2898	1557.6	408	238.234
Unigene32344_TBA	895	3815	2005.24	969	567.366	30	19.083
Unigene32312_TBA	1918	3782	927.616	1019	278.412	60	17.8095
CL741.Contig1_TBA	1283	3655	1340.16	2801	1144.06	16991	7539.46
Unigene32339_TBA	1854	3584	909.397	1280	361.795	290	89.0505
Unigene32333_TBA	3483	3566	481.641	1574	236.817	4501	735.705
Unigene17259_TBA	2302	3535	722.403	1806	411.126	397	98.1823
Unigene14585_TBA	2104	3507	784.125	965	240.35	43	11.6351
Unigene32402_TBA	2100	3390	759.409	1169	291.714	128	34.7007
Unigene5200_TBA	1963	3366	806.658	1858	496.007	26	7.54051
Unigene32352_TBA	1925	3322	811.828	2454	668.046	653	193.121
Unigene32337_TBA	3428	3312	454.512	727	111.136	98	16.2755
Unigene32309_TBA	1728	3220	876.612	3875	1175.14	870	286.631
Unigene32347_TBA	1902	3215	795.181	1257	346.328	125	37.4151
CL3637.Contig2_TBA	785	3195	1914.68	1068	712.958	53	38.4374
Unigene11710_TBA	2610	3195	575.872	857	172.069	223	48.6421
CL695.Contig2_TBA	778	3098	1873.26	1507	1015.07	51	37.3197
Unigene14440_TBA	359	3092	4051.73	2456	3585.06	98	155.41
Unigene5178_TBA	1908	3032	747.56	3903	1071.97	233	69.5225
Unigene15395_TBA	765	3026	1860.81	1681	1151.51	70	52.0936
Unigene11965_TBA	3598	2976	389.105	696	101.37	1522	240.825
Unigene15535_TBA	867	2957	1604.46	1809	1093.41	102	66.9775
Unigene32436_TBA	1821	2927	756.15	913	262.738	51	15.9444
CL3259.Contig1_TBA	1145	2900	1191.48	1420	649.898	2961	1472.25
Unigene32311_TBA	882	2897	1545.17	1573	934.593	372	240.117
Unigene32801_TBA	1232	2880	1099.71	1737	738.842	114	52.6795
Unigene5636_TBA	1851	2877	731.188	1782	504.503	3912	1203.21
Unigene32299_TBA	719	2869	1877.14	2537	1849.07	1079	854.359
Unigene26614_TBA	598	2833	2228.64	988	865.801	52	49.5051
Unigene17569_TBA	960	2831	1387.28	3490	1905.1	6402	3796.58
CL3628.Contig2_TBA	1082	2783	1209.99	1441	697.91	58	30.5175
Unigene30419_TBA	1122	2766	1159.72	1382	645.472	2050	1040.18
Unigene32397_TBA	2519	2725	508.901	1195	248.601	65	14.6904
Unigene32410_TBA	2927	2659	427.357	2336	418.227	1644	319.762
Unigene32341_TBA	663	2658	1885.98	1432	1131.86	54	46.369
Unigene5860_TBA	1623	2652	768.688	510	164.67	36	12.6279
Unigene5587_TBA	1779	2651	701.018	880	259.22	33	10.5605
Unigene29482_TBA	1311	2599	932.608	627	250.627	59	25.6211
Unigene32315_TBA	1223	2577	991.25	729	312.366	59	27.4646
Unigene21494_TBA	1062	2559	1133.55	1014	500.352	90	48.2465
Unigene32327_TBA	1904	2548	629.547	1797	494.588	568	169.836
Unigene6502_TBA	5129	2545	233.427	973	99.4129	233	25.8625
Unigene32318_TBA	786	2519	1507.65	2105	1403.43	1124	814.126
Unigene5348_TBA	2323	2491	504.452	1903	429.291	4806	1177.83
Unigene32376_TBA	1428	2481	817.323	2681	983.855	239	95.2835
Unigene32328_TBA	915	2465	1267.33	2072	1186.67	412	256.345
CL4494.Contig1_TBA	2514	2444	457.332	1487	309.962	166	37.5916
Unigene5192_TBA	579	2424	1969.47	1065	963.903	34	33.4309
Unigene32292_TBA	393	2389	2859.69	818	1090.74	41	59.3935
CL4906.Contig1_TBA	1617	2388	694.736	1983	642.651	1857	653.807
Unigene32379_TBA	1283	2379	872.295	1198	489.32	184	81.6468
Unigene32319_TBA	1306	2297	827.396	1507	604.69	374	163.033
Unigene5172_TBA	1136	2285	946.244	1492	688.261	335	167.886
Unigene11323_TBA	2172	2279	493.605	658	158.755	31	8.12549
Unigene10789_TBA	2699	2269	395.482	1377	267.358	377	79.5218
Unigene31170_TBA	669	2231	1568.8	3718	2912.36	4397	3741.78
Unigene32355_TBA	3084	2230	340.162	872	148.171	3611	666.593
Unigene6851_TBA	2751	2225	380.483	1090	207.634	878	181.699
Unigene5168_TBA	1181	2198	875.534	1456	646.062	112	53.9903
Unigene32405_TBA	1589	2193	649.247	568	187.321	91	32.6036
Unigene32324_TBA	1642	2187	626.572	1214	387.443	37	12.8285
Unigene24228_TBA	1506	2186	682.843	971	337.876	187	70.6911
Unigene32326_TBA	1608	2151	629.288	1128	367.608	2108	746.333
Unigene5184_TBA	316	2133	3175.41	809	1341.6	33	59.4531
Unigene5252_TBA	1191	2126	839.744	1710	752.397	1213	579.825
Unigene32325_TBA	1029	2120	969.205	2165	1102.57	138	76.3505
Unigene5297_TBA	552	2117	1804.17	514	487.963	107	110.355
Unigene5177_TBA	932	2115	1067.55	832	467.81	50	30.5423
Unigene32407_TBA	945	2064	1027.48	695	385.403	9	5.42199
CL4618.Contig3_TBA	1934	2064	502.052	940	254.703	89	26.1988
Unigene5254_TBA	2297	2051	420.049	926	211.258	267	66.1756
Unigene26631_TBA	1484	2038	646.049	967	341.472	266	102.046
Unigene32348_TBA	1407	2036	680.737	396	147.49	14	5.66476
Unigene5217_TBA	1251	2009	755.471	1165	488.013	36	16.383
Unigene20629_TBA	1388	2008	680.565	1710	645.608	52	21.3286
Unigene29568_TBA	947	1978	982.589	1885	1043.09	2796	1680.87
Unigene32317_TBA	702	1978	1325.51	1435	1071.22	637	516.595
Unigene32330_TBA	1708	1966	541.491	1731	531.094	1356	451.981
CL4847.Contig1_TBA	497	1955	1850.49	909	958.451	54	61.8565
Unigene25507_TBA	1241	1955	741.089	645	272.364	52	23.855
Unigene32358_TBA	1054	1938	864.985	420	208.82	16	8.64226
Unigene20040_TBA	439	1933	2071.39	807	963.322	293	379.971
Unigene14210_TBA	383	1931	2371.8	1136	1554.33	219	325.532
Unigene32295_TBA	416	1916	2166.69	1225	1543.14	39	53.3727
Unigene13155_TBA	1195	1910	751.901	1199	525.792	1004	478.315
Unigene5216_TBA	1458	1892	610.462	647	232.546	146	57.009
Unigene32430_TBA	965	1885	918.924	445	241.655	50	29.4979
Unigene30418_TBA	2179	1884	406.742	1630	392.006	2423	633.059
Unigene32400_TBA	1856	1867	473.219	555	156.703	18	5.52131
Unigene5274_TBA	2308	1866	380.339	761	172.787	86	21.2134
Unigene32381_TBA	815	1862	1074.77	930	597.982	110	76.8392
CL3975.Contig3_TBA	3026	1858	288.85	497	86.0696	71	13.3579
Unigene32297_TBA	1244	1856	701.864	1355	570.797	2503	1145.48
Unigene32302_TBA	640	1850	1359.84	910	745.116	70	62.2681
CL5158.Contig2_TBA	1456	1846	596.439	579	208.391	21	8.21118
Unigene17231_TBA	2469	1836	349.822	1003	212.884	64	14.7573
Unigene32296_TBA	1042	1823	823.027	622	312.813	2572	1405.24
Unigene16098_TBA	777	1822	1103.12	1481	998.841	69	50.5564
Unigene32375_TBA	2076	1822	412.873	800	201.941	3348	918.134
CL3259.Contig2_TBA	1102	1773	756.872	771	366.636	1469	758.906
Unigene32412_TBA	1538	1731	529.464	1004	342.09	348	128.816
Unigene32298_TBA	1386	1730	587.189	1639	619.695	810	332.713
Unigene32321_TBA	948	1725	856.005	908	501.926	62	37.2333
Unigene13132_TBA	1624	1702	493.025	583	188.124	14	4.90783
CL3634.Contig3_TBA	2285	1692	348.345	768	176.132	36	8.96942
CL3467.Contig2_TBA	5088	1680	155.331	840	86.5156	689	77.0939
Unigene5174_TBA	792	1674	994.319	1435	949.487	501	360.131
Unigene32756_TBA	894	1664	875.611	500	293.086	66	42.0295
Unigene32491_TBA	1827	1661	427.687	381	109.282	39	12.1527
Unigene32369_TBA	2726	1654	285.434	1158	222.61	635	132.616
Unigene6515_TBA	1388	1642	556.518	929	350.743	43	17.6371
Unigene5181_TBA	862	1632	890.652	986	599.421	45	29.7203
Unigene32394_TBA	1193	1630	642.751	720	316.267	34	16.2251
CL4239.Contig1_TBA	2560	1628	299.164	564	115.452	194	43.1429
Unigene11245_TBA	2677	1627	285.913	608	119.019	279	59.334
Unigene32393_TBA	1701	1594	440.838	735	226.436	736	246.332
Unigene5467_TBA	1584	1591	472.509	835	276.245	59	21.2053
Unigene888_TBA	853	1587	875.232	909	558.441	29	19.3552
Unigene6584_TBA	764	1586	976.574	1440	987.715	1901	1416.57
CL1793.Contig1_TBA	979	1584	761.146	1245	666.422	1572	914.151
Unigene5211_TBA	996	1583	747.682	962	506.149	301	172.05
Unigene32411_TBA	1365	1581	544.872	558	214.222	107	44.6271
Unigene32485_TBA	2090	1572	353.836	476	119.35	175	47.6694
Unigene32345_TBA	932	1562	788.425	515	289.57	58	35.4291
Unigene21021_TBA	1581	1549	460.909	433	143.522	14	5.04132
CL4494.Contig2_TBA	1202	1546	605.063	907	395.426	83	39.3117
Unigene32338_TBA	1010	1545	719.619	1414	733.653	2016	1136.36
Unigene32450_TBA	1122	1539	645.269	403	188.224	140	71.0367
Unigene20041_TBA	404	1535	1787.4	768	996.19	230	324.111
Unigene5152_TBA	1320	1518	540.995	1554	616.935	144	62.1064
CL5136.Contig1_TBA	277	1510	2564.44	554	1048.08	18	36.9948
Unigene32710_TBA	2157	1504	328.015	497	120.745	163	43.0215
Unigene5594_TBA	849	1496	828.933	728	449.351	698	468.054
Unigene12772_TBA	3577	1496	196.747	720	105.481	704	112.047
CL3539.Contig1_TBA	956	1496	736.155	1613	884.176	2136	1272.01
Unigene11702_TBA	3765	1495	186.798	868	120.814	2559	386.949
Unigene30207_TBA	1203	1486	581.097	1479	644.266	1899	898.684
CL397.Contig2_TBA	1659	1485	421.09	1513	477.92	2115	725.791
Unigene16608_TBA	2638	1482	264.283	600	119.19	149	32.1558
Unigene13949_TBA	898	1480	775.32	858	500.695	25	15.8494
Unigene5914_TBA	3258	1478	213.412	638	102.62	30	5.24225
CL3819.Contig1_TBA	1136	1477	611.642	817	376.883	23	11.5265
Unigene5048_TBA	3518	1473	196.971	674	100.398	125	20.2284
Unigene5189_TBA	422	1467	1635.36	1732	2150.79	1057	1425.97
CL918.Contig1_TBA	1072	1465	642.892	233	113.9	1161	616.574
CL3637.Contig1_TBA	875	1464	787.097	473	283.28	27	17.5672
Unigene21495_TBA	824	1464	835.813	618	393.028	61	42.1454
CL2416.Contig2_TBA	1889	1454	362.099	540	149.804	24	7.23315
Unigene28486_TBA	4907	1443	138.339	1092	116.619	756	87.7109
Unigene13603_TBA	1809	1415	367.971	475	137.6	35	11.0148
CL4444.Contig2_TBA	2894	1402	227.9	702	127.116	53	10.4262
CL3677.Contig2_TBA	2161	1398	304.332	224	54.3195	111	29.2426
Unigene32308_TBA	803	1387	812.562	1428	931.912	1955	1386.05
Unigene32310_TBA	1370	1375	472.147	805	307.92	32	13.2977
Unigene32388_TBA	2420	1357	263.791	1392	301.43	458	107.745
Unigene32392_TBA	3008	1355	211.913	1323	230.486	2119	401.052
Unigene18873_TBA	368	1353	1729.6	301	428.629	29	44.864
Unigene32342_TBA	814	1348	779.042	1334	858.804	1763	1233.04
Unigene32387_TBA	2669	1346	237.242	1070	210.086	942	200.933
Unigene32447_TBA	1139	1345	555.513	384	176.673	37	18.4938
CL711.Contig1_TBA	2727	1342	231.506	1277	245.396	2523	526.72
Unigene12509_TBA	2581	1341	244.42	464	94.209	96	21.1754
Unigene22522_TBA	3274	1339	192.397	319	51.0593	52	9.04217
Unigene32366_TBA	1739	1337	361.682	1146	345.34	411	134.552
CL4583.Contig2_TBA	2138	1327	291.984	1239	303.687	2761	735.202
Unigene32383_TBA	1347	1321	461.35	431	167.676	65	27.4722
Unigene32542_TBA	1982	1317	312.592	1578	417.221	485	139.311
Unigene5186_TBA	1527	1303	401.422	995	341.465	737	274.774
Unigene32323_TBA	697	1302	878.767	985	740.57	48	39.2063
Unigene11244_TBA	1805	1293	336.99	464	134.711	190	59.9272
Unigene32479_TBA	1519	1280	396.413	538	185.604	164	61.4659
Unigene24222_TBA	875	1278	687.097	1354	810.911	99	64.4132
Unigene30851_TBA	1483	1271	403.181	5307	1875.3	2715	1042.26
Unigene5221_TBA	339	1269	1760.99	626	967.692	28	47.0226
Unigene11149_TBA	2735	1268	218.101	1748	334.924	3096	644.453
Unigene6485_TBA	1488	1266	400.245	540	190.175	24	9.1824
Unigene27299_TBA	1247	1261	475.712	659	276.937	49	22.3706
CL3139.Contig2_TBA	1462	1260	405.432	1436	514.718	1795	698.98
Unigene24002_TBA	2815	1258	210.231	613	114.115	164	33.1675
Unigene16097_TBA	1810	1256	326.442	954	276.205	59	18.5576
Unigene32585_TBA	2730	1254	216.088	684	131.297	220	45.8784
Unigene5213_TBA	1739	1247	337.336	953	287.181	1410	461.602
Unigene28471_TBA	1338	1246	438.084	551	215.803	27	11.4883
CL2198.Contig2_TBA	1886	1245	310.544	379	105.308	8	2.41488
Unigene5210_TBA	882	1240	661.376	801	475.912	218	140.714
Unigene5149_TBA	1317	1236	441.497	911	362.489	156	67.4352
Unigene5193_TBA	1648	1233	351.966	1847	587.316	112	38.6909
Unigene29341_TBA	1215	1229	475.851	799	344.614	137	64.1937
Unigene26707_TBA	1963	1228	294.289	555	148.161	1158	335.843
CL5218.Contig2_TBA	662	1225	870.509	992	785.265	806	693.146
Unigene32419_TBA	997	1221	576.124	1093	574.497	1859	1061.53
Unigene5203_TBA	970	1221	592.16	508	274.444	50	29.3458
Unigene32350_TBA	798	1219	718.615	473	310.614	21	14.9818
Unigene5295_TBA	917	1211	621.255	1348	770.341	1777	1103.23
Unigene20962_TBA	740	1210	769.217	1070	757.73	1478	1137.08
Unigene28572_TBA	4419	1208	128.599	948	112.421	642	82.7102
Unigene13766_TBA	1651	1204	343.064	934	296.457	415	143.103
Unigene32377_TBA	1680	1178	329.861	880	274.496	23	7.79411
CL192.Contig1_TBA	3523	1172	156.499	1049	156.036	346	55.9128
Unigene21595_TBA	1339	1163	408.596	716	280.217	334	142.008
Unigene5196_TBA	811	1158	671.712	1187	766.995	1686	1183.54
CL307.Contig1_TBA	863	1155	629.603	786	477.281	21	13.8534
Unigene5279_TBA	1294	1153	419.17	897	363.263	13	5.71949
Unigene5614_TBA	2053	1153	264.202	1284	327.747	1124	311.692
Unigene5893_TBA	1023	1150	528.832	475	243.321	38	21.1473
Unigene11185_TBA	1875	1149	288.28	353	98.6588	47	14.2707
CL4293.Contig2_TBA	2810	1146	191.855	3124	582.596	3323	673.243
Unigene67_TBA	2036	1137	262.711	1361	350.302	891	249.143
Unigene25322_TBA	2515	1128	210.992	270	56.2585	66	14.9401
CL1753.Contig2_TBA	1009	1128	525.912	1000	519.363	1422	802.336
Unigene159_TBA	1923	1122	274.479	869	236.812	246	72.8289
Unigene31488_TBA	2928	1121	180.107	312	55.8401	219	42.5815
Unigene5173_TBA	736	1114	712.037	961	684.239	353	273.052
Unigene32437_TBA	887	1114	590.822	580	342.663	24	15.4041
Unigene32474_TBA	1222	1111	427.699	536	229.856	106	49.3836
Unigene30579_TBA	2412	1111	216.687	930	202.054	872	205.82
Unigene32577_TBA	1897	1100	272.785	723	199.725	351	105.339
CL1238.Contig1_TBA	5291	1097	97.5358	925	91.615	1444	155.374
Unigene32289_TBA	2316	1096	222.622	837	189.387	310	76.2028
Unigene28176_TBA	2220	1084	229.706	562	132.662	317	81.2932
Unigene32320_TBA	1541	1084	330.919	1045	355.366	107	39.5302
Unigene32374_TBA	1543	1082	329.881	1228	417.056	22	8.11717
Unigene32440_TBA	1450	1078	349.741	497	179.618	213	83.6295
CL4829.Contig2_TBA	1174	1070	428.757	1222	545.463	1677	813.229
Unigene32586_TBA	1156	1068	434.619	433	196.287	118	58.1128
CL2360.Contig1_TBA	675	1066	742.932	1003	778.681	1369	1154.64
Unigene5212_TBA	769	1064	650.895	843	574.465	1283	949.835
CL1391.Contig1_TBA	777	1064	644.193	1022	689.275	1324	970.096
Unigene32373_TBA	1815	1062	275.26	864	249.459	1439	451.369
Unigene32443_TBA	2495	1056	199.108	2814	591.039	1188	271.078
Unigene32497_TBA	1668	1055	297.544	785	246.624	421	143.692
CL3590.Contig1_TBA	1612	1053	307.297	230	74.7696	325	114.78
Unigene6912_TBA	1562	1053	317.134	464	155.668	21	7.65396
Unigene31484_TBA	2656	1051	186.153	1190	234.791	1490	319.379
CL531.Contig2_TBA	2574	1050	191.901	788	160.428	58	12.8282
Unigene32451_TBA	1085	1047	453.954	1006	485.882	888	465.941
Unigene13424_TBA	2731	1047	180.352	845	162.143	1499	312.484
Unigene17189_TBA	1252	1045	392.652	689	288.388	264	120.046
CL4687.Contig1_TBA	1449	1043	338.619	699	252.797	234	91.9381
Unigene5892_TBA	1482	1043	331.079	557	196.956	31	11.9086
Unigene12314_TBA	390	1039	1253.27	634	851.897	30	43.793
Unigene32470_TBA	2081	1037	234.424	1653	416.259	2188	598.581
CL1684.Contig2_TBA	2573	1036	189.415	2464	501.838	1477	326.805
CL3499.Contig3_TBA	240	1035	2028.73	478	1043.71	15	35.5818
Unigene5266_TBA	642	1035	758.404	300	244.877	6	5.32064
CL2673.Contig1_TBA	868	1033	559.856	936	565.091	1455	954.314
Unigene6157_TBA	2132	1029	227.051	392	96.3521	103	27.5041
Unigene32528_TBA	1546	1023	311.287	1333	451.838	759	279.499
CL2088.Contig1_TBA	550	1022	874.145	370	352.534	10	10.3511
Unigene32384_TBA	806	1021	595.917	364	236.662	11	7.76972
Unigene32667_TBA	2060	1018	232.475	400	101.755	145	40.0727
Unigene17568_TBA	227	1017	2107.61	1117	2578.63	1950	4890.54
Unigene23949_TBA	211	1017	2267.43	664	1649.1	11	29.6796
Unigene32399_TBA	1424	1014	334.983	580	213.442	210	83.9571
Unigene809_TBA	2096	1013	227.36	290	72.5052	97	26.3468
Unigene13272_TBA	1183	1009	401.238	339	150.168	17	8.18111
Unigene32329_TBA	817	1005	578.681	806	516.982	41	28.57
Unigene455_TBA	1268	998	370.26	438	181.016	184	82.6126
CL3823.Contig1_TBA	3893	994	120.115	644	86.689	259	37.8759
CL4166.Contig2_TBA	4167	993	112.104	747	93.9419	377	51.5069
Unigene5215_TBA	671	989	693.377	246	192.121	10	8.48448
CL1152.Contig5_TBA	1000	987	464.315	562	294.509	25	14.2327
Unigene16132_TBA	957	986	484.686	982	537.727	1429	850.096
Unigene32691_TBA	2877	985	161.062	388	70.6731	91	18.0073
Unigene32484_TBA	2066	983	223.83	606	153.711	89	24.5249
Unigene32396_TBA	1442	982	320.362	834	303.084	1364	538.514
Unigene5055_TBA	1939	982	238.248	233	62.971	66	19.3782
Unigene16131_TBA	958	981	481.725	870	475.901	1417	842.078
Unigene32704_TBA	3024	974	151.521	447	77.4619	113	21.2738
Unigene5175_TBA	3265	974	140.337	1747	280.396	1688	294.332
CL4357.Contig1_TBA	1703	974	269.054	866	266.481	897	299.865
CL5018.Contig2_TBA	948	967	479.859	814	449.965	52	31.2279
Unigene32574_TBA	2041	965	222.423	559	143.526	580	161.783
Unigene26691_TBA	2333	960	193.576	895	201.035	757	184.726
Unigene5360_TBA	2757	960	163.806	1460	277.51	99	20.4431
Unigene31241_TBA	3426	958	131.545	946	144.699	729	121.14
Unigene32545_TBA	1077	958	418.452	244	118.723	9	4.75746
CL698.Contig2_TBA	887	956	507.025	443	261.723	61	39.152
CL2845.Contig2_TBA	3262	956	137.87	438	70.3643	238	41.5376
Unigene16368_TBA	886	955	507.067	737	435.909	49	31.4855
Unigene5227_TBA	1721	951	259.953	480	146.158	63	20.8405
Unigene12195_TBA	2209	946	201.461	373	88.4862	82	21.1332
Unigene26600_TBA	2951	938	149.53	2509	445.547	1090	210.283
Unigene13156_TBA	921	936	478.092	608	345.944	474	292.999
Unigene21778_TBA	2224	936	197.987	805	189.681	108	27.6463
CL4042.Contig1_TBA	1974	931	221.87	953	252.993	377	108.728
Unigene32672_TBA	2543	928	171.671	435	89.6407	63	14.104
CL3927.Contig1_TBA	876	923	495.67	956	571.895	1352	878.659
Unigene32336_TBA	1090	922	397.924	1033	496.634	1299	678.47
Unigene26647_TBA	1178	918	366.6	922	410.155	1048	506.482
Unigene21668_TBA	680	916	633.697	342	263.56	379	317.306
Unigene30136_TBA	2176	914	197.598	606	145.941	864	226.049
Unigene24887_TBA	2505	910	170.895	507	106.063	43	9.77257
Unigene26710_TBA	1363	908	313.39	732	281.435	1205	503.314
CL3851.Contig2_TBA	1047	905	406.628	906	453.465	1428	776.478
CL1477.Contig3_TBA	682	904	623.562	996	765.31	1216	1015.07
Unigene14370_TBA	2598	902	163.329	573	115.579	92	20.1603
Unigene32526_TBA	1583	900	267.459	856	283.371	1080	388.41
Unigene755_TBA	1626	898	259.807	1101	354.837	225	78.7789
Unigene25913_TBA	1885	897	223.86	341	94.7994	355	107.217
CL467.Contig2_TBA	3179	896	132.591	1089	179.515	1362	243.913
Unigene31051_TBA	351	893	1196.85	399	595.701	16	25.9514
Unigene12640_TBA	2274	888	183.704	296	68.2125	14	3.50498
Unigene32641_TBA	2038	887	204.746	506	130.109	189	52.7965
Unigene24474_TBA	1631	883	254.684	498	160.007	116	40.4904
Unigene10911_TBA	1799	883	230.901	442	128.752	187	59.1777
Unigene32386_TBA	494	881	838.966	1360	1442.69	149	171.715
Unigene32500_TBA	1019	875	403.952	263	135.252	38	21.2304
CL4118.Contig1_TBA	1824	873	225.157	425	122.103	102	31.8363
Unigene32426_TBA	1045	866	389.849	528	264.777	302	164.528
Unigene29054_TBA	1248	863	325.306	822	345.159	1969	898.212
CL4956.Contig1_TBA	892	863	455.136	370	217.37	2	1.27648
Unigene24911_TBA	2379	862	170.454	540	118.949	253	60.5444
Unigene5202_TBA	617	861	656.468	503	427.214	5	4.61352
Unigene32831_TBA	3335	859	121.169	239	37.5547	109	18.6071
Unigene16607_TBA	1143	854	351.485	349	160.008	70	34.8658
Unigene32750_TBA	1903	844	208.641	1225	337.334	1074	321.302
Unigene32445_TBA	1017	844	390.406	177	91.2042	83	46.4628
Unigene26648_TBA	1235	844	321.493	952	403.954	1357	625.548
Unigene6916_TBA	933	842	424.547	628	352.728	184	112.275
Unigene22533_TBA	2439	840	162.018	436	93.6779	361	84.2642
CL1123.Contig1_TBA	2376	838	165.918	637	140.493	389	93.2075
CL4456.Contig1_TBA	759	836	518.155	798	550.964	909	681.82
Unigene32403_TBA	695	835	565.193	315	237.513	28	22.9362
CL1229.Contig1_TBA	1918	834	204.556	1123	306.827	454	134.758
CL365.Contig1_TBA	501	833	782.173	883	923.603	1194	1356.8
CL3632.Contig2_TBA	1041	830	375.079	914	460.106	1384	756.891
Unigene17179_TBA	1722	830	226.746	688	209.372	165	54.5505
Unigene13098_TBA	1373	828	283.697	271	103.433	11	4.5611
CL467.Contig1_TBA	3531	827	110.18	748	111.011	545	87.8712
Unigene31411_TBA	1453	827	267.754	587	211.707	1352	529.735
Unigene32462_TBA	1031	826	376.892	281	142.827	150	82.8286
Unigene17773_TBA	1408	825	275.643	348	129.521	729	294.763
Unigene24978_TBA	5445	818	70.6726	1254	120.687	1469	153.593
CL1084.Contig1_TBA	3511	816	109.334	1200	179.107	1297	210.309
Unigene18417_TBA	816	816	470.43	837	537.524	1356	946.057
CL2374.Contig1_TBA	1532	815	250.262	518	177.188	81	30.1005
Unigene6358_TBA	2371	815	161.704	280	61.8855	24	5.76272
CL118.Contig1_TBA	2314	809	164.468	796	180.265	1330	327.217
Unigene21210_TBA	1128	808	336.975	1235	573.747	1183	597.068
Unigene32483_TBA	1210	808	314.139	235	101.776	20	9.41006
CL1126.Contig1_TBA	2001	808	189.959	561	146.919	1284	365.314
Unigene8184_TBA	2928	807	129.658	185	33.1103	3	0.583308
Unigene30417_TBA	661	806	573.626	573	454.272	794	683.86
Unigene32435_TBA	1957	805	193.509	1318	352.929	765	222.545
CL2588.Contig1_TBA	763	800	493.243	876	601.647	1202	896.867
CL476.Contig2_TBA	768	798	488.807	844	575.895	1086	805.038
Unigene32304_TBA	546	797	686.691	616	591.222	47	49.0064
Unigene25644_TBA	2437	796	153.657	1116	239.978	1601	374.01
Unigene32390_TBA	1648	794	226.652	1567	498.281	1996	689.527
Unigene33081_TBA	3617	794	103.268	722	104.605	249	39.1921
Unigene32417_TBA	604	791	616.077	109	94.5697	6	5.65539
Unigene10138_TBA	3052	791	121.923	559	95.982	146	27.2343
Unigene18117_TBA	1545	791	240.848	300	101.755	32	11.7915
Unigene16309_TBA	1094	791	340.138	900	431.11	1368	711.896
Unigene5194_TBA	954	790	389.56	620	340.57	304	181.415
CL3699.Contig4_TBA	698	788	531.088	473	355.114	1754	1430.61
Unigene5198_TBA	1202	787	308.011	351	153.026	373	176.666
Unigene5228_TBA	1156	783	318.639	228	103.357	55	27.0865
CL801.Contig1_TBA	1359	783	271.043	3174	1223.91	2497	1046.04
Unigene15513_TBA	682	781	538.719	871	669.262	12	10.0172
Unigene14826_TBA	1385	780	264.936	2136	808.191	3271	1344.56
Unigene6013_TBA	1668	778	219.421	381	119.699	323	110.244
Unigene32380_TBA	818	776	446.276	910	582.976	980	682.057
CL325.Contig1_TBA	1842	775	197.928	232	66.0026	147	45.4334
Unigene32678_TBA	2011	775	181.295	707	184.234	718	203.264
Unigene5162_TBA	1839	775	198.251	508	144.759	699	216.393
Unigene813_TBA	3835	774	94.9448	278	37.9876	60	8.90705
Unigene11805_TBA	2046	773	177.733	347	88.8764	155	43.1295
Unigene32444_TBA	1646	773	220.925	703	223.814	554	191.614
Unigene32575_TBA	950	772	382.287	164	90.4654	67	40.1513
CL3730.Contig1_TBA	525	772	691.757	822	820.493	1043	1131.03
CL1229.Contig2_TBA	2210	771	164.118	464	110.024	1652	425.565
Unigene32714_TBA	1865	767	193.469	536	150.608	78	23.8102
CL2673.Contig2_TBA	807	765	445.947	799	518.843	1007	710.401
Unigene73_TBA	2114	764	170.014	559	138.57	893	240.489
CL30.Contig2_TBA	978	764	367.494	758	406.156	1081	629.267
Unigene12589_TBA	1707	763	210.274	689	211.518	2098	699.713
Unigene31602_TBA	610	763	588.424	799	686.403	983	917.427
Unigene32473_TBA	2036	763	176.296	235	60.4857	165	46.1375
Unigene32567_TBA	1341	754	264.507	546	213.367	95	40.3313
Unigene11623_TBA	1506	753	235.215	287	99.8664	132	49.8996
Unigene29101_TBA	1021	753	346.948	763	391.617	932	519.682
Unigene22251_TBA	1312	750	268.92	194	77.4873	48	20.8284
Unigene5285_TBA	1865	747	188.424	619	173.93	222	67.7676
Unigene33257_TBA	2226	746	157.655	635	149.49	191	48.849
Unigene33006_TBA	2239	745	156.53	175	40.9587	20	5.08538
Unigene25277_TBA	2014	741	173.083	218	56.723	38	10.7417
Unigene32332_TBA	755	741	461.707	815	565.683	993	748.773
Unigene12943_TBA	1012	741	344.455	265	137.223	206	115.887
Unigene32334_TBA	510	741	683.508	751	771.671	1145	1278.15
CL4166.Contig1_TBA	4355	738	79.7193	917	110.343	768	100.397
Unigene5554_TBA	3218	736	107.594	451	73.4434	88	15.5684
Unigene32322_TBA	753	735	459.185	1727	1201.88	450	340.224
Unigene32487_TBA	834	731	412.332	601	377.634	116	79.1844
Unigene33119_TBA	2791	730	123.043	563	105.709	149	30.3931
Unigene5536_TBA	2860	730	120.075	751	137.606	749	149.095
Unigene5997_TBA	1073	729	319.612	212	103.538	8	4.24461
Unigene12110_TBA	1815	729	188.95	529	152.736	656	205.767
Unigene32514_TBA	1589	729	215.824	550	181.385	134	48.0097
Unigene32553_TBA	1297	727	263.688	450	181.817	17	7.46203
Unigene22202_TBA	2640	724	129.012	298	59.1527	1087	234.409
Unigene5269_TBA	858	722	395.863	465	284.006	207	137.351
CL3073.Contig3_TBA	1206	721	281.244	436	189.453	3236	1527.6
CL1751.Contig2_TBA	1768	720	191.578	324	96.034	659	212.203
Unigene13746_TBA	2667	719	126.824	338	66.4135	192	40.9851
Unigene32354_TBA	1296	716	259.898	1004	405.967	345	151.552
Unigene21594_TBA	1383	711	241.848	230	87.1501	141	58.0423
CL1945.Contig3_TBA	2859	709	116.661	932	170.83	631	125.65
CL4361.Contig1_TBA	1766	703	187.266	582	172.701	352	113.475
Unigene32413_TBA	925	702	357.019	340	192.619	64	39.39
Unigene25365_TBA	2956	700	111.401	954	169.124	1232	237.276
Unigene13117_TBA	3777	700	87.1859	258	35.7961	22	3.31607
CL2445.Contig2_TBA	990	699	332.152	771	408.114	1007	579.085
Unigene21610_TBA	2190	698	149.936	590	141.179	432	112.302
CL1236.Contig1_TBA	885	697	370.497	338	200.141	14	9.00601
Unigene5034_TBA	1780	694	183.415	164	48.2821	15	4.79755
CL3632.Contig1_TBA	623	692	522.533	645	542.543	817	746.59
CL1673.Contig2_TBA	4004	691	81.1857	1413	184.931	543	77.2065
Unigene32363_TBA	716	691	454.005	704	515.255	882	701.299
Unigene6208_TBA	851	689	380.877	476	293.116	74	49.5051
Unigene32565_TBA	1934	688	167.351	1074	291.012	496	146.007
Unigene5147_TBA	2007	687	161.029	300	78.3315	119	33.7557
CL2113.Contig2_TBA	864	686	373.513	716	434.272	933	614.774
Unigene12788_TBA	2357	686	136.918	881	195.875	1065	257.24
Unigene32578_TBA	1121	686	287.882	167	78.068	9	4.57072
Unigene32453_TBA	1115	685	289.009	256	120.317	349	178.196
CL2622.Contig3_TBA	2414	682	132.905	618	134.157	420	99.0512
CL3604.Contig2_TBA	1582	681	202.505	296	98.05	11	3.95853
Unigene5164_TBA	1967	679	162.391	619	164.911	17	4.92031
Unigene529_TBA	421	678	757.605	1067	1328.14	418	565.252
Unigene11713_TBA	2219	674	142.889	308	72.7371	98	25.143
Unigene6283_TBA	1141	673	277.476	237	108.849	192	95.7996
Unigene21667_TBA	926	672	341.392	285	161.286	223	137.101
Unigene5123_TBA	2859	670	110.244	836	153.234	114	22.7007
CL2095.Contig3_TBA	708	669	444.517	701	518.856	896	720.481
CL4131.Contig1_TBA	2412	668	130.285	390	84.7324	50	11.8016
Unigene20027_TBA	2705	668	116.173	631	122.243	451	94.9199
Unigene32671_TBA	1664	667	188.568	483	152.109	855	292.523
CL3454.Contig1_TBA	1566	664	199.467	306	102.398	16	5.81669
Unigene13236_TBA	2706	663	115.261	412	79.787	150	31.5581
Unigene512_TBA	562	662	554.137	795	741.299	1072	1085.94
Unigene24006_TBA	2229	659	139.082	197	46.3147	28	7.15148
Unigene5118_TBA	1679	658	184.362	263	82.0857	42	14.2412
Unigene32709_TBA	3307	658	93.6024	412	65.2868	304	52.3344
Unigene23682_TBA	1020	657	303.013	100	51.3762	13	7.2559
Unigene26550_TBA	2197	656	140.465	359	85.6302	670	173.617
CL5218.Contig3_TBA	336	655	917.059	1529	2384.68	597	1011.54
Unigene29100_TBA	898	655	343.131	643	375.23	860	545.218
Unigene7096_TBA	1178	655	261.572	974	433.287	59	28.5138
Unigene11381_TBA	1643	654	187.256	340	108.444	210	72.7662
Unigene22340_TBA	1006	653	305.359	849	442.254	549	310.686
Unigene32502_TBA	941	652	325.952	1202	669.387	1002	606.214
CL5128.Contig1_TBA	562	652	545.766	632	589.309	832	842.82
Unigene5298_TBA	257	651	1191.63	178	362.952	39	86.3932
CL532.Contig1_TBA	943	649	323.764	716	397.891	890	537.312
Unigene24099_TBA	483	649	632.11	410	444.835	11	12.9656
Unigene5601_TBA	2254	649	135.452	444	103.227	322	81.3298
Unigene10560_TBA	4043	648	75.3992	492	63.7711	341	48.0174
Unigene9090_TBA	3537	648	86.1857	739	109.489	610	98.1844
CL3082.Contig2_TBA	613	645	494.988	648	553.958	779	723.477
Unigene6580_TBA	1759	642	171.698	203	60.4773	45	14.5645
Unigene32827_TBA	2423	641	124.451	641	138.633	209	49.1067
Unigene32340_TBA	883	641	341.502	773	458.755	453	292.069
CL3730.Contig2_TBA	427	640	705.095	596	731.444	791	1054.62
CL2557.Contig1_TBA	973	639	308.947	569	306.452	13	7.60639
CL3817.Contig1_TBA	709	636	421.994	635	469.343	978	785.309
CL1631.Contig3_TBA	855	636	349.934	714	437.617	892	593.946
Unigene32356_TBA	937	636	319.31	663	370.797	316	191.997
Unigene5134_TBA	3067	635	97.3992	505	86.2859	201	37.3104
Unigene33287_TBA	3627	634	82.2313	304	43.9226	329	51.6412
Unigene12990_TBA	613	633	485.779	216	184.653	9	8.35853
Unigene5204_TBA	564	633	527.983	233	216.491	31	31.2918
Unigene20145_TBA	4306	631	68.9367	650	79.1046	609	80.5177
Unigene12712_TBA	1516	630	195.495	346	119.602	233	87.4993
Unigene32573_TBA	2085	630	142.144	529	132.957	241	65.805
CL94.Contig1_TBA	2263	629	130.756	425	98.4163	93	23.3963
CL4829.Contig1_TBA	547	629	540.952	648	620.798	914	951.276
Unigene27757_TBA	684	629	432.603	813	622.869	625	520.202
CL532.Contig2_TBA	894	628	330.459	636	372.805	868	552.752
CL1245.Contig2_TBA	1804	628	163.764	608	176.616	594	187.455
Unigene32614_TBA	1627	628	181.58	513	165.231	168	58.7854
Unigene13000_TBA	1443	628	204.733	349	126.742	918	362.18
CL987.Contig1_TBA	1573	627	187.514	487	162.242	1003	363.011
CL3178.Contig2_TBA	1027	626	286.747	726	370.449	915	507.223
Unigene33051_TBA	2645	621	110.449	359	71.1265	81	17.4344
Unigene4419_TBA	1768	618	164.438	359	106.408	60	19.3204
Unigene5280_TBA	2101	618	138.375	300	74.8269	204	55.278
Unigene11633_TBA	3419	616	84.7573	586	89.8175	456	75.93
Unigene32389_TBA	1212	615	238.708	790	341.576	605	284.185
Unigene32510_TBA	902	615	320.748	722	419.462	669	422.248
Unigene25196_TBA	2560	614	112.83	285	58.3401	242	53.8175
CL3132.Contig2_TBA	1828	613	157.754	649	186.051	62	19.3092
Unigene24217_TBA	5901	613	48.8686	333	29.572	164	15.8222
Unigene10239_TBA	1861	610	154.198	135	38.0145	22	6.73014
Unigene6426_TBA	3816	609	75.0765	335	46.0043	382	56.9906
Unigene12466_TBA	1794	607	159.17	312	91.137	2014	639.124
Unigene410_TBA	217	606	1313.74	917	2214.48	399	1046.79
Unigene32478_TBA	1342	604	211.729	759	296.382	434	184.113
Unigene31752_TBA	1554	604	182.844	270	91.049	716	262.307
Unigene32716_TBA	1406	604	202.091	244	90.9425	64	25.9145
Unigene32604_TBA	1568	602	180.612	162	54.1416	19	6.89851
Unigene13471_TBA	1894	602	149.524	211	58.3801	126	37.8738
CL3306.Contig2_TBA	787	602	359.846	599	398.855	784	567.139
Unigene27496_TBA	5031	601	56.1973	448	46.6644	261	29.5348
Unigene32237_TBA	2305	601	122.659	200	45.4696	132	32.6025
Unigene5103_TBA	2592	600	108.896	326	65.9091	331	72.7011
CL1439.Contig2_TBA	2387	600	118.248	421	92.4256	391	93.255
Unigene25907_TBA	1608	600	175.534	143	46.6028	147	52.045
CL3017.Contig1_TBA	6515	599	43.2522	944	75.9312	846	73.9271
CL492.Contig2_TBA	3009	598	93.492	313	54.5111	237	44.8409
Unigene32727_TBA	2579	594	108.35	615	124.964	698	154.082
Unigene5282_TBA	832	594	335.86	239	150.535	12	8.21118
Unigene28906_TBA	6751	594	41.3917	709	55.0352	679	57.2598
Unigene32537_TBA	2381	593	117.163	310	68.2283	428	102.337
Unigene11716_TBA	3772	592	73.8321	298	41.4006	88	13.2819
Unigene26714_TBA	1046	592	266.247	705	353.199	466	253.631
Unigene32434_TBA	938	592	296.903	516	288.277	81	49.1621
CL3597.Contig2_TBA	1171	591	237.425	331	148.127	32	15.5575
CL1391.Contig3_TBA	1032	589	268.492	601	305.181	873	481.596
Unigene23245_TBA	252	589	1099.54	291	605.139	12	27.1099
Unigene26704_TBA	2245	587	123.003	157	36.6476	106	26.8805
Unigene22061_TBA	722	586	381.817	587	426.053	775	611.1
CL2402.Contig1_TBA	1966	583	139.502	226	60.2403	41	11.8727
Unigene22338_TBA	2185	583	125.52	441	105.767	261	68.0044
Unigene15514_TBA	383	583	716.086	614	840.102	10	14.8645
Unigene32401_TBA	1307	582	209.48	341	136.723	606	263.964
Unigene26626_TBA	4279	582	63.9847	711	87.0743	1048	139.433
CL3178.Contig3_TBA	830	581	329.301	666	420.493	986	676.311
Unigene7058_TBA	2292	580	119.044	454	103.802	623	154.747
Unigene10879_TBA	1922	580	141.961	495	134.963	805	238.446
Unigene13857_TBA	2187	579	124.545	269	64.4564	105	27.3331
Unigene5197_TBA	489	578	556.051	292	312.922	304	353.926
CL1753.Contig1_TBA	672	578	404.626	583	454.634	698	591.336
Unigene32498_TBA	2023	577	134.176	195	50.5128	181	50.9367
Unigene19976_TBA	2837	575	95.3463	331	61.1408	264	52.9776
CL3111.Contig1_TBA	2316	575	116.795	368	83.2668	323	79.3984
Unigene5258_TBA	1120	575	241.516	608	284.478	297	150.968
CL1504.Contig2_TBA	1107	574	243.927	611	289.238	791	406.796
Unigene32675_TBA	1804	574	149.682	469	136.238	329	103.826
Unigene32608_TBA	1259	573	214.104	583	242.664	958	433.199
Unigene32482_TBA	780	573	345.585	221	148.477	12	8.7586
Unigene5151_TBA	880	573	306.314	228	135.773	719	465.151
Unigene5231_TBA	1716	573	157.084	569	173.763	1022	339.064
CL4128.Contig1_TBA	2147	572	125.331	930	226.993	654	173.418
Unigene21209_TBA	1565	572	171.94	908	304.042	905	329.217
Unigene32618_TBA	1880	570	142.63	415	115.679	85	25.74
Unigene32893_TBA	1712	568	156.077	532	162.843	454	150.973
Unigene32532_TBA	1999	568	133.669	604	158.339	1201	342.041
Unigene18396_TBA	531	566	501.438	553	545.749	781	837.345
CL2743.Contig1_TBA	1029	566	258.76	402	204.726	796	440.398
Unigene11034_TBA	2467	566	107.93	396	84.1179	275	63.4617
Unigene32644_TBA	1376	566	193.506	296	112.729	16	6.61987
Unigene10923_TBA	4631	566	57.4959	580	65.632	549	67.4909
Unigene18793_TBA	535	566	497.689	622	609.255	845	899.189
Unigene32862_TBA	1995	565	133.23	195	51.2217	202	57.6443
Unigene10240_TBA	1425	562	185.531	106	38.981	18	7.19127
Unigene32416_TBA	638	561	413.654	480	394.26	667	595.186
CL2902.Contig4_TBA	1907	560	138.144	529	145.368	484	144.492
Unigene32609_TBA	2421	558	108.426	961	208.013	1446	340.033
Unigene5160_TBA	1023	558	256.598	202	103.476	387	215.369
Unigene25944_TBA	5356	556	48.8348	424	41.4847	335	35.6084
CL4709.Contig3_TBA	1706	555	153.042	146	44.8473	21	7.0079
Unigene32647_TBA	1957	555	133.413	636	170.306	319	92.8
CL4357.Contig2_TBA	1580	555	165.246	421	139.633	761	274.205
Unigene6957_TBA	2430	554	107.25	1076	232.043	1309	306.677
Unigene9312_TBA	1437	553	181.035	454	165.562	159	62.9924
Unigene32361_TBA	1234	552	210.436	602	255.649	576	265.739
Unigene33035_TBA	2896	551	89.5052	163	29.4952	172	33.8125
Unigene12575_TBA	569	550	454.722	752	692.577	54	54.0293
CL2934.Contig1_TBA	1806	550	143.265	412	119.548	132	41.6106
Unigene12194_TBA	1031	549	250.501	192	97.5899	50	27.6095
CL1720.Contig3_TBA	1177	549	219.428	110	48.9755	4	1.93478
Unigene32370_TBA	1229	547	209.378	410	174.821	437	202.431
Unigene32186_TBA	3256	544	78.5977	324	52.1462	357	62.4211
Unigene31516_TBA	238	544	1075.27	162	356.698	1	2.39205
Unigene12213_TBA	1571	542	162.3	647	215.819	110	39.8625
Unigene32751_TBA	1479	541	172.078	344	121.886	111	42.727
Unigene6797_TBA	2621	541	97.1014	586	117.164	168	36.4914
Unigene31050_TBA	322	540	788.921	171	278.293	2	3.53608
Unigene33076_TBA	2448	539	103.579	600	128.441	287	66.7449
Unigene25328_TBA	1606	538	157.591	238	77.6594	145	51.4009
CL3383.Contig2_TBA	1743	537	144.935	227	68.2482	67	21.8839
Unigene5784_TBA	1417	536	177.947	508	187.87	208	83.5683
CL641.Contig2_TBA	1457	534	172.416	131	47.1166	3	1.17222
Unigene30019_TBA	552	534	455.09	522	495.557	681	702.354
Unigene10104_TBA	1099	532	227.724	155	73.9089	146	75.6316
Unigene21385_TBA	1435	529	173.42	254	92.7565	101	40.0698
Unigene11071_TBA	3743	527	66.2348	396	55.4419	338	51.4097
Unigene13556_TBA	1192	524	206.8	192	84.4087	64	30.5669
Unigene5165_TBA	975	524	252.826	498	267.662	91	53.1355
Unigene30896_TBA	4015	524	61.3961	502	65.521	752	106.63
Unigene12861_TBA	1617	523	152.155	307	99.4926	152	53.5157
Unigene5018_TBA	2338	523	105.233	916	205.312	752	183.114
Unigene60_TBA	1427	522	172.085	261	95.8471	238	94.9513
Unigene5155_TBA	701	521	349.635	384	287.062	4	3.24855
Unigene5102_TBA	1617	521	151.573	158	51.2047	13	4.577
CL1945.Contig2_TBA	3165	521	77.4389	652	107.953	450	80.9444
Unigene32707_TBA	2232	520	109.598	1096	257.323	353	90.0385
Unigene32956_TBA	1379	520	177.392	135	51.3017	55	22.7063
Unigene32774_TBA	1946	519	125.464	543	146.224	23	6.72873
Unigene32900_TBA	1885	519	129.524	328	91.1853	267	80.6395
CL3911.Contig2_TBA	3247	519	75.1935	285	45.9965	301	52.7755
CL30.Contig1_TBA	611	519	399.596	540	463.143	796	741.685
CL4855.Contig2_TBA	848	515	285.698	1301	803.978	313	210.134
Unigene29634_TBA	3115	514	77.6248	296	49.7962	1036	189.343
Unigene5117_TBA	2496	514	96.8755	451	94.6879	451	102.868
Unigene26009_TBA	2082	512	115.687	272	68.4622	44	12.0315
Unigene32804_TBA	2310	510	103.861	376	85.2979	790	194.699
CL3354.Contig3_TBA	694	510	345.705	492	371.508	670	549.621
Unigene32745_TBA	1717	510	139.732	672	205.098	1265	419.438
Unigene26688_TBA	3286	509	72.8695	590	94.0907	237	41.0609
Unigene5030_TBA	2133	509	112.259	359	88.1995	122	32.5624
Unigene22160_TBA	1042	509	229.798	81	40.7361	38	20.7617
CL4747.Contig1_TBA	808	509	296.348	552	358.006	670	472.075
Unigene29192_TBA	1831	508	130.518	650	186.032	829	257.759
CL5187.Contig1_TBA	543	508	440.108	489	471.923	655	686.735
Unigene5031_TBA	1376	507	173.334	427	162.619	38	15.7222
CL1103.Contig1_TBA	3442	506	69.1568	726	110.532	1135	187.73
Unigene5270_TBA	618	503	382.891	126	106.843	7	6.44848
Unigene33067_TBA	2076	501	113.529	404	101.98	245	67.1872
CL1049.Contig6_TBA	4150	501	56.7917	675	85.235	614	84.2303
Unigene12166_TBA	2535	500	92.7871	141	29.1477	20	4.49159
Unigene636_TBA	5169	499	45.414	261	26.4604	963	106.064
CL307.Contig4_TBA	1037	499	226.369	111	56.0927	-	-
Unigene32454_TBA	1267	498	184.905	320	132.354	41	18.4228
CL2861.Contig1_TBA	1267	497	184.533	532	220.038	768	345.09
Unigene26658_TBA	3376	496	69.1154	268	41.6001	54	9.10624
Unigene5074_TBA	1047	496	222.859	215	107.61	23	12.5063
Unigene31129_TBA	2372	496	98.3699	333	73.5685	225	54.0027
Unigene649_TBA	5850	496	39.8861	827	74.0819	476	46.3232
Unigene32698_TBA	1340	495	173.778	305	119.277	208	88.3703
Unigene24949_TBA	1396	495	166.807	297	111.489	546	222.667
Unigene33022_TBA	1315	495	177.082	149	59.3776	36	15.5856
CL4747.Contig2_TBA	777	494	299.09	474	319.683	665	487.246
Unigene32703_TBA	1486	494	156.388	475	167.509	602	230.635
Unigene11530_TBA	2388	493	97.1198	263	57.7144	282	67.2299
Unigene1001_TBA	2101	492	110.163	697	173.848	216	58.5296
CL964.Contig1_TBA	700	491	329.973	303	226.833	5	4.06649
CL901.Contig3_TBA	522	491	442.493	223	223.87	8	8.72504
CL2360.Contig2_TBA	692	490	333.108	512	387.727	590	485.393
Unigene32391_TBA	778	489	295.682	494	332.744	859	628.581
Unigene21723_TBA	2135	487	107.307	427	104.808	1928	514.111
Unigene32859_TBA	2297	487	99.7386	334	76.1988	179	44.3649
Unigene11275_TBA	4139	486	55.2378	571	72.2941	692	95.1828
Unigene5169_TBA	376	486	608.056	291	405.572	23	34.8247
CL429.Contig3_TBA	1882	485	121.232	415	115.556	520	157.301
Unigene31661_TBA	885	484	257.275	1167	691.019	2260	1453.83
CL397.Contig1_TBA	910	484	250.207	424	244.167	478	299.044
Unigene32882_TBA	3804	484	59.855	573	78.9363	661	98.9256
CL3779.Contig1_TBA	1378	482	164.548	269	102.298	73	30.1593
Unigene32346_TBA	779	481	290.471	337	226.702	141	103.046
Unigene19354_TBA	848	481	266.836	549	339.265	703	471.962
Unigene19178_TBA	1226	479	183.798	534	228.251	84	39.0065
Unigene5036_TBA	1105	479	203.924	91	43.156	14	7.21296
Unigene1017_TBA	1858	479	121.279	142	40.0502	118	36.1563
Unigene32800_TBA	1490	478	150.917	258	90.7394	16	6.11338
CL3057.Contig4_TBA	2125	478	105.819	225	55.4863	27	7.23357
CL1454.Contig2_TBA	1168	477	192.119	409	183.503	697	339.733
Unigene32439_TBA	210	476	1066.31	93	232.074	-	-
Unigene5026_TBA	957	476	233.986	291	159.347	63	37.478
Unigene23518_TBA	3500	475	63.8441	413	61.8364	668	108.657
Unigene33101_TBA	2510	475	89.0257	158	32.9872	35	7.93857
Unigene32367_TBA	596	473	373.345	485	426.44	631	602.741
Unigene5690_TBA	1824	473	121.992	585	168.071	1046	326.479
Unigene17570_TBA	1011	473	220.093	548	284.048	758	426.841
Unigene31149_TBA	1335	472	166.324	671	263.393	385	164.183
Unigene7067_TBA	1851	472	119.958	714	202.141	104	31.9871
Unigene1019_TBA	1255	471	176.552	237	98.9617	97	44.0024
Unigene32449_TBA	1615	469	136.614	585	189.822	763	268.968
CL3181.Contig1_TBA	2208	468	99.7108	1186	281.48	836	215.554
Unigene20362_TBA	1556	468	141.492	137	46.1396	42	15.3669
Unigene7289_TBA	1903	468	115.692	157	43.2338	194	58.0378
Unigene10637_TBA	3689	468	59.6805	254	36.0817	145	22.3773
Unigene7205_TBA	2606	467	84.302	350	70.3811	142	31.0214
CL3290.Contig2_TBA	3861	465	56.6563	234	31.7599	47	6.9302
Unigene13453_TBA	596	465	367.03	391	343.79	24	22.9252
Unigene32422_TBA	617	464	353.776	273	231.868	178	164.241
Unigene25468_TBA	3603	463	60.4522	282	41.0154	144	22.7534
Unigene33106_TBA	1770	463	123.056	203	60.1015	136	43.7435
Unigene8971_TBA	3511	462	61.9023	493	73.5832	249	40.3754
CL4444.Contig1_TBA	2876	461	75.4063	236	43.0017	17	3.36518
Unigene5236_TBA	2326	461	93.2366	759	170.999	445	108.918
Unigene28206_TBA	4193	460	51.6093	531	66.3639	544	73.8621
Unigene779_TBA	2383	459	90.6116	197	43.3216	127	30.3408
Unigene5613_TBA	1646	459	131.183	182	57.9434	58	20.0607
Unigene2645_TBA	449	458	479.86	139	162.23	226	286.556
Unigene26601_TBA	5503	458	39.1527	641	61.0409	563	58.2447
Unigene22511_TBA	1043	458	206.574	303	152.237	496	270.736
Unigene32415_TBA	1998	457	107.601	732	191.99	77	21.9403
Unigene5240_TBA	1325	457	162.254	102	40.341	47	20.1943
Unigene32509_TBA	804	457	267.396	287	187.063	21	14.87
CL2252.Contig1_TBA	783	456	273.967	617	412.939	795	578.034
Unigene9358_TBA	1404	456	152.789	143	53.3742	26	10.5428
Unigene32556_TBA	830	456	258.453	534	337.152	778	533.641
Unigene32408_TBA	724	455	295.643	540	390.857	396	311.39
Unigene13348_TBA	1283	455	166.832	566	231.181	28	12.4245
Unigene32475_TBA	996	454	214.433	492	258.862	617	352.674
Unigene5059_TBA	2521	454	84.7185	335	69.6361	285	64.3606
Unigene32335_TBA	1195	454	178.724	1057	463.521	278	132.442
Unigene20661_TBA	1190	454	179.475	938	413.065	472	225.81
Unigene24804_TBA	2428	453	87.7698	326	70.3609	321	75.2669
Unigene12019_TBA	1789	453	119.12	71	20.7975	89	28.3222
Unigene32452_TBA	1227	453	173.68	412	175.96	1158	537.294
Unigene32881_TBA	1442	453	147.784	383	139.186	296	116.862
Unigene32674_TBA	1179	452	180.352	211	93.7845	2	0.965749
CL3618.Contig2_TBA	2189	452	97.1378	193	46.2034	66	17.1651
Unigene6046_TBA	1723	451	123.136	302	91.851	65	21.4771
Unigene32465_TBA	1014	451	209.235	163	84.2388	270	151.591
Unigene32652_TBA	887	451	239.193	422	249.317	698	448.002
Unigene32546_TBA	2155	451	98.452	374	90.9467	535	141.337
Unigene32634_TBA	1299	450	162.967	156	62.9329	4	1.75307
CL3178.Contig1_TBA	994	449	212.498	427	225.115	645	369.421
Unigene8346_TBA	2133	448	98.8058	912	224.061	499	133.186
Unigene15512_TBA	418	447	503.068	395	495.203	3	4.08595
Unigene32425_TBA	1723	447	122.044	227	69.0404	1367	451.68
CL3306.Contig3_TBA	909	446	230.816	446	257.119	616	385.802
Unigene32424_TBA	1738	445	120.45	994	299.709	412	134.957
CL3575.Contig4_TBA	1787	445	117.147	465	136.361	263	83.7875
Unigene31214_TBA	2138	443	97.4746	934	228.929	813	216.486
Unigene33056_TBA	1465	443	142.253	365	130.562	47	18.2645
CL881.Contig2_TBA	7239	442	28.7236	1112	80.4987	544	42.7827
Unigene14393_TBA	1527	440	135.553	385	132.125	397	148.013
CL1844.Contig1_TBA	947	440	218.574	389	215.259	682	409.999
Unigene10802_TBA	2947	440	70.2373	784	139.411	1483	286.49
Unigene20945_TBA	1536	439	134.452	190	64.8224	7	2.59451
CL1623.Contig2_TBA	2235	439	92.4022	275	64.4789	108	27.5102
Unigene26664_TBA	511	438	403.226	254	260.481	290	323.091
Unigene32655_TBA	1235	438	166.841	483	204.948	13	5.99272
CL3094.Contig2_TBA	1912	438	107.766	258	70.7122	210	62.5287
Unigene5653_TBA	2334	438	88.2813	399	89.5848	335	81.7131
Unigene32495_TBA	806	437	255.06	276	179.447	458	323.503
Unigene6097_TBA	1134	437	181.286	453	209.338	141	70.7871
Unigene20180_TBA	1677	435	122.026	429	134.056	110	37.3429
Unigene32945_TBA	2089	434	97.7342	221	55.4391	262	71.4021
Unigene32559_TBA	1429	434	142.874	439	160.988	123	49.0028
CL2485.Contig3_TBA	639	433	318.774	497	407.585	714	636.129
CL1504.Contig1_TBA	944	433	215.78	459	254.802	618	372.704
Unigene170_TBA	927	433	219.737	176	99.4937	212	130.198
Unigene22062_TBA	658	433	309.569	463	368.738	567	490.575
Unigene26078_TBA	855	432	237.691	172	105.42	33	21.9733
Unigene16713_TBA	363	432	559.851	334	482.172	267	418.748
Unigene12778_TBA	1447	432	140.446	186	67.3607	406	159.737
CL3305.Contig2_TBA	4049	431	50.0755	925	119.717	763	107.281
Unigene20134_TBA	2034	429	99.2206	300	77.2917	140	39.1855
Unigene32359_TBA	857	428	234.941	327	199.954	581	385.961
Unigene32362_TBA	491	428	410.07	432	461.068	426	493.942
Unigene26609_TBA	241	427	833.501	320	695.818	45	106.302
CL1847.Contig1_TBA	298	427	674.073	438	770.23	546	1043.1
Unigene908_TBA	2503	427	80.2532	299	62.5998	292	66.4156
CL1433.Contig1_TBA	974	427	206.236	267	143.653	304	177.69
CL5169.Contig1_TBA	2267	426	88.4002	238	55.0159	175	43.9475
Unigene32953_TBA	2393	425	83.5491	426	93.2888	385	91.5938
Unigene32571_TBA	720	425	277.685	525	382.111	646	510.796
Unigene32561_TBA	956	424	208.643	440	241.189	463	275.722
Unigene12737_TBA	817	424	244.14	117	75.0458	8	5.57463
Unigene218_TBA	2985	424	66.8216	259	45.4693	259	49.3973
Unigene12107_TBA	1029	424	193.841	446	227.134	526	291.017
Unigene32593_TBA	1833	423	108.561	633	180.969	434	134.795
Unigene33163_TBA	1556	423	127.887	128	43.1085	26	9.51287
Unigene21340_TBA	1138	422	174.448	317	145.975	234	117.063
Unigene11276_TBA	1153	422	172.178	398	180.891	44	21.7256
Unigene5726_TBA	6014	422	33.0099	532	46.3565	594	56.2304
Unigene5017_TBA	2316	420	85.3112	304	68.7856	1787	439.272
Unigene33014_TBA	2366	419	83.3095	726	160.799	550	132.341
Unigene32885_TBA	1628	419	121.075	392	126.181	560	195.831
CL1041.Contig2_TBA	1704	419	115.675	374	115.018	398	132.972
CL4560.Contig2_TBA	1260	419	156.437	221	91.9145	2302	1040.12
Unigene32765_TBA	2557	418	76.9026	449	92.0191	875	194.816
Unigene33261_TBA	1507	417	130.172	92	31.9917	18	6.79997
Unigene25906_TBA	2406	416	81.3379	111	24.1763	103	24.3719
CL875.Contig1_TBA	1834	416	106.706	275	78.5771	357	110.82
Unigene31768_TBA	1644	415	118.752	439	139.935	526	182.151
Unigene862_TBA	2764	415	70.6326	457	86.6444	631	129.969
CL3554.Contig1_TBA	483	413	402.252	194	210.483	602	709.573
Unigene5698_TBA	967	413	200.918	58	31.4314	18	10.5973
Unigene7292_TBA	2123	413	91.5157	69	17.0318	69	18.5032
Unigene32711_TBA	1994	413	97.4362	591	155.319	28	7.99431
Unigene5070_TBA	2128	412	91.0796	333	82.004	418	111.829
Unigene32516_TBA	1926	412	100.632	1071	291.404	651	192.43
Unigene24972_TBA	2003	412	96.7635	151	39.5056	81	23.0225
Unigene32642_TBA	1959	412	98.9369	253	67.6782	198	57.5412
Unigene32566_TBA	833	411	232.109	354	222.7	277	189.314
CL1246.Contig1_TBA	1743	411	110.928	147	44.1959	24	7.83902
Unigene32820_TBA	1839	410	104.881	304	86.6272	194	60.0576
Unigene5130_TBA	1458	410	132.288	496	178.273	263	102.694
Unigene32645_TBA	1013	409	189.937	231	119.499	6	3.37202
Unigene21889_TBA	678	408	283.091	400	309.167	509	427.401
Unigene28968_TBA	4034	407	47.4629	147	19.0961	22	3.10481
Unigene7487_TBA	1733	407	110.482	162	48.9868	82	26.9379
Unigene7400_TBA	2488	407	76.9555	173	36.4383	259	59.2649
Unigene32525_TBA	1418	406	134.693	219	80.9339	172	69.0558
Unigene32504_TBA	2258	405	84.3775	1121	260.162	1272	320.709
CL725.Contig3_TBA	3242	405	58.7675	298	48.1688	386	67.7832
CL4585.Contig1_TBA	2113	405	90.1677	215	53.3214	231	62.2387
Unigene11239_TBA	1172	404	162.162	296	132.351	1367	664.032
Unigene24289_TBA	2548	404	74.5894	146	30.0273	98	21.8965
Unigene32365_TBA	1415	403	133.981	1045	387.01	278	111.85
Unigene32741_TBA	1723	403	110.031	421	128.044	608	200.894
Unigene6230_TBA	4008	402	47.1839	563	73.6111	427	60.6524
Unigene13841_TBA	1977	401	95.4186	107	28.3622	163	46.9385
CL1148.Contig3_TBA	1675	401	112.622	274	85.7232	254	86.331
CL5178.Contig1_TBA	413	400	455.623	397	503.736	596	821.569
CL3298.Contig1_TBA	3025	400	62.2057	427	73.9716	596	112.168
CL1744.Contig1_TBA	1880	400	100.092	290	80.8356	218	66.0156
Unigene13057_TBA	2292	400	82.0995	104	23.7783	119	29.5584
CL3499.Contig1_TBA	343	399	547.235	215	328.478	3	4.97938
Unigene9515_TBA	4174	398	44.8566	323	40.552	258	35.1897
Unigene8349_TBA	2182	398	85.8072	393	94.3844	247	64.4451
Unigene6318_TBA	1726	398	108.477	1106	335.797	467	154.037
Unigene12738_TBA	675	398	277.38	107	83.0697	6	5.06052
Unigene32688_TBA	1419	397	131.614	452	166.924	305	122.367
Unigene25777_TBA	2678	396	69.5633	320	62.6184	851	180.912
Unigene11786_TBA	1947	396	95.6808	327	88.0125	300	87.7209
Unigene8656_TBA	3033	396	61.4212	493	85.1799	1713	321.538
Unigene32623_TBA	1479	396	125.957	219	77.5958	4	1.53971
Unigene11118_TBA	1757	395	105.76	444	132.426	301	97.531
Unigene33183_TBA	2330	395	79.7511	239	53.7532	150	36.6508
Unigene32626_TBA	3332	395	55.7683	581	91.3763	71	12.1311
Unigene29810_TBA	1972	395	94.2292	504	133.933	471	135.976
Unigene21665_TBA	1354	395	137.238	557	215.575	110	46.2511
Unigene32631_TBA	2018	394	91.8482	387	100.497	1828	515.707
CL2588.Contig2_TBA	593	394	312.563	386	341.11	632	606.751
Unigene26185_TBA	1384	394	133.923	319	120.786	159	65.4047
Unigene32787_TBA	1897	393	97.4587	819	226.245	260	78.0286
Unigene13693_TBA	1881	393	98.2877	407	113.388	54	16.3438
Unigene6700_TBA	1283	393	144.099	749	305.927	194	86.0841
Unigene32490_TBA	2043	393	90.494	291	74.6427	302	84.1563
Unigene32597_TBA	758	392	243.283	101	69.8256	21	15.7724
Unigene32627_TBA	1768	392	104.304	62	18.3769	51	16.4224
Unigene6067_TBA	2338	391	78.6733	160	35.8623	54	13.1491
Unigene5179_TBA	871	391	211.181	367	220.806	395	258.183
Unigene28473_TBA	996	391	184.677	169	88.918	8	4.57276
Unigene32961_TBA	1891	390	97.0216	140	38.7971	179	53.8901
CL1631.Contig1_TBA	605	390	303.253	381	330.014	532	500.615
Unigene32639_TBA	1922	390	95.4567	403	109.879	308	91.2316
Unigene11143_TBA	538	389	340.144	105	102.275	80	84.6556
Unigene32461_TBA	1239	389	147.698	1314	555.759	307	141.064
Unigene12439_TBA	1395	389	131.181	224	84.1465	222	90.5997
Unigene32371_TBA	1938	389	94.4259	399	107.89	158	46.4142
Unigene20524_TBA	2152	388	84.8174	67	16.3153	34	8.99466
Unigene33047_TBA	2544	388	71.748	485	99.905	278	62.2122
Unigene5161_TBA	1913	388	95.414	179	49.0344	300	89.28
Unigene32942_TBA	2767	388	65.9657	345	65.339	271	55.7581
Unigene11311_TBA	2001	387	90.9828	294	76.995	407	115.796
CL3851.Contig1_TBA	1047	387	173.884	421	210.716	510	277.314
Unigene5366_TBA	1653	387	110.137	361	114.445	592	203.89
Unigene32431_TBA	998	387	182.421	369	193.757	235	134.056
Unigene4555_TBA	2430	386	74.7268	181	39.0333	83	19.4455
Unigene21835_TBA	2466	386	73.6359	218	46.3261	123	28.3962
Unigene28992_TBA	1246	386	145.735	224	94.209	70	31.9836
CL307.Contig2_TBA	961	385	188.466	219	119.422	10	5.92413
Unigene33021_TBA	1632	385	110.978	413	132.615	637	222.212
CL901.Contig1_TBA	534	385	339.168	173	169.772	6	6.39673
Unigene13470_TBA	1687	384	107.081	142	44.1099	64	21.598
Unigene32770_TBA	1102	383	163.498	440	209.235	526	271.739
Unigene32739_TBA	2905	382	61.8604	304	54.839	232	45.4663
Unigene5544_TBA	5160	382	34.8264	436	44.2791	680	75.0252
Unigene33528_TBA	2908	381	61.6348	419	75.5061	318	62.2559
Unigene5157_TBA	513	381	349.384	367	374.896	484	537.126
Unigene32508_TBA	1952	381	91.8207	249	66.847	12	3.49985
Unigene31388_TBA	1099	381	163.088	349	166.414	722	374.014
Unigene21454_TBA	2203	380	81.1455	177	42.1038	189	48.8422
Unigene7006_TBA	437	380	409.07	421	504.851	588	766.026
Unigene33040_TBA	3387	380	52.7793	515	79.6809	417	70.092
Unigene33064_TBA	2261	379	78.8559	140	32.4481	46	11.5826
Unigene26746_TBA	2171	379	82.1249	373	90.035	242	63.4605
Unigene12005_TBA	3290	379	54.1924	373	59.4122	155	26.8215
Unigene32761_TBA	1688	379	105.624	436	135.356	464	156.492
Unigene16855_TBA	250	378	711.291	74	155.115	1	2.27724
Unigene32617_TBA	1251	377	141.768	384	160.856	608	276.69
Unigene12393_TBA	267	377	664.241	157	308.142	3	6.39673
Unigene17628_TBA	697	376	253.776	546	410.509	254	207.467
CL3927.Contig2_TBA	876	374	200.846	397	237.492	691	449.078
Unigene12405_TBA	1905	374	92.3575	233	64.0949	154	46.0229
Unigene5054_TBA	1880	373	93.3354	358	99.7901	287	86.9104
Unigene31519_TBA	1579	372	110.83	416	138.062	204	73.5522
Unigene11717_TBA	1220	372	143.443	132	56.6992	107	49.9312
CL1656.Contig1_TBA	2735	372	63.9854	386	73.9592	547	113.862
Unigene25289_TBA	4533	371	38.502	171	19.7685	65	8.16348
Unigene20482_TBA	2480	371	70.3749	345	72.9004	59	13.544
Unigene5506_TBA	1357	371	128.614	166	64.1048	383	160.682
CL792.Contig3_TBA	3850	371	45.3324	400	54.4455	557	82.3649
Unigene14827_TBA	655	371	266.458	1051	840.86	1629	1415.88
Unigene5267_TBA	315	370	552.569	106	176.343	-	-
Unigene32364_TBA	969	370	179.628	282	152.506	1738	1021.11
Unigene13093_TBA	2174	369	79.8477	164	39.5318	156	40.852
Unigene11822_TBA	1192	369	145.628	244	107.269	121	57.7906
Unigene24251_TBA	475	369	365.45	123	135.698	125	149.818
Unigene32679_TBA	1145	369	151.606	117	53.5479	45	22.3746
Unigene16763_TBA	707	369	245.529	335	248.306	582	468.653
Unigene32538_TBA	757	368	228.69	320	221.522	145	109.049
CL4808.Contig2_TBA	1013	368	170.897	240	124.155	9	5.05802
Unigene32700_TBA	1464	368	118.25	306	109.532	611	237.601
Unigene30029_TBA	1199	367	143.993	542	236.888	532	252.604
Unigene26613_TBA	389	367	443.825	352	474.193	555	812.253
Unigene17422_TBA	981	367	175.992	357	190.705	42	24.3741
Unigene9359_TBA	1464	367	117.929	131	46.8913	26	10.1107
Unigene32600_TBA	1958	366	87.9354	160	42.8223	325	94.4971
Unigene32457_TBA	1016	366	169.466	260	134.104	519	290.818
Unigene32919_TBA	1391	365	123.441	223	84.0118	583	238.61
CL698.Contig1_TBA	843	364	203.128	165	102.57	6	4.05202
Unigene32686_TBA	1469	364	116.567	309	110.23	198	76.7346
Unigene5318_TBA	2533	364	67.6023	253	52.3417	701	157.554
Unigene10377_TBA	2307	363	74.0209	172	39.07	212	52.3162
Unigene32395_TBA	894	362	190.487	237	138.923	1023	651.457
Unigene31633_TBA	3433	362	49.6055	218	33.2771	339	56.2178
Unigene33442_TBA	4234	362	40.221	225	27.848	270	36.3045
Unigene16764_TBA	548	361	309.9	432	413.11	480	498.665
Unigene24675_TBA	1326	361	128.073	93	36.7538	62	26.6193
Unigene32863_TBA	1429	361	118.842	410	150.354	206	82.0697
Unigene32829_TBA	1221	361	139.087	197	84.5499	245	114.235
CL233.Contig1_TBA	469	360	361.098	321	358.67	8	9.71102
Unigene32438_TBA	1874	360	90.3708	459	128.353	498	151.289
Unigene11976_TBA	877	360	193.107	231	138.03	97	62.968
Unigene20053_TBA	2507	359	67.3652	141	29.4732	52	11.8086
CL1454.Contig3_TBA	684	359	246.907	395	302.624	567	471.927
Unigene11405_TBA	4267	359	39.5792	208	25.5448	257	34.2893
Unigene12885_TBA	1109	358	151.861	119	56.2313	240	123.205
Unigene6209_TBA	409	358	411.77	209	267.784	33	45.9345
Unigene10985_TBA	2020	357	83.1404	346	89.7609	232	65.386
Unigene5273_TBA	1869	357	89.8575	768	215.335	67	20.4086
Unigene32666_TBA	980	357	171.371	126	67.3763	30	17.4278
Unigene5604_TBA	2635	357	63.7357	504	100.233	644	139.14
Unigene26565_TBA	490	357	342.742	165	176.462	147	170.793
Unigene12889_TBA	1719	356	97.4248	64	19.5104	20	6.62372
Unigene32560_TBA	1644	356	101.869	364	116.028	182	63.0257
Unigene32606_TBA	1403	355	119.033	407	152.019	380	154.196
Unigene32771_TBA	1894	355	88.1747	529	146.365	416	125.044
Unigene22521_TBA	1167	355	143.104	92	41.3123	6	2.92704
Unigene5596_TBA	3199	355	52.2047	280	45.8676	236	41.9996
Unigene19562_TBA	1582	355	105.564	117	38.7563	19	6.83746
Unigene32971_TBA	2017	353	82.3311	202	52.4817	52	14.6773
Unigene32529_TBA	951	352	174.124	259	142.719	23	13.7688
Unigene33008_TBA	2315	351	71.3266	337	76.2854	328	80.6623
Unigene22575_TBA	612	351	269.806	168	143.853	53	49.3029
CL1590.Contig2_TBA	2849	351	57.9576	127	23.36	7	1.39879
Unigene684_TBA	1592	350	103.424	388	127.718	269	96.196
CL2113.Contig1_TBA	421	350	391.094	297	369.689	425	574.718
Unigene32441_TBA	802	350	205.3	403	263.326	523	371.257
CL2497.Contig1_TBA	3842	350	42.8554	262	35.736	447	66.2366
Unigene11147_TBA	1907	350	86.3401	112	30.7772	17	5.07512
Unigene13291_TBA	1443	350	114.103	105	38.1316	15	5.91797
Unigene28828_TBA	2891	350	56.9528	392	71.0559	300	59.0774
Unigene5071_TBA	1234	349	133.047	198	84.0838	165	76.1231
Unigene944_TBA	1637	349	100.293	155	49.6187	57	19.8232
Unigene33104_TBA	2291	349	71.6631	271	61.9879	95	23.6073
Unigene33061_TBA	1355	349	121.166	269	104.034	384	161.339
Unigene20286_TBA	1613	349	101.786	293	95.191	382	134.827
Unigene32865_TBA	2596	348	63.0623	331	66.8168	228	50.0009
CL619.Contig1_TBA	2126	348	77.0037	541	133.351	623	166.829
CL5218.Contig1_TBA	402	348	407.238	1197	1560.38	463	655.696
Unigene32372_TBA	601	347	271.613	597	520.55	306	289.864
Unigene33027_TBA	755	347	216.211	162	112.443	86	64.8484
Unigene32518_TBA	1045	347	156.21	105	52.6545	6	3.26876
Unigene26395_TBA	1639	347	99.5969	106	33.8914	64	22.2305
Unigene32625_TBA	932	346	174.645	289	162.497	470	287.098
Unigene5086_TBA	2148	346	75.777	225	54.8922	107	28.3594
Unigene8869_TBA	1729	346	94.1405	195	59.102	28	9.21958
Unigene32507_TBA	770	345	210.777	353	240.241	432	319.404
Unigene20717_TBA	2602	344	62.1937	260	52.3635	189	41.3526
CL1570.Contig1_TBA	1272	344	127.223	636	262.019	216	96.6751
Unigene5761_TBA	1581	344	102.358	828	274.449	310	111.629
CL1454.Contig1_TBA	828	342	194.308	380	240.5	471	323.846
CL5195.Contig1_TBA	1057	341	151.766	168	83.2907	4	2.15443
Unigene6521_TBA	1008	341	159.144	195	101.376	218	123.124
CL1384.Contig1_TBA	718	341	223.422	349	254.72	433	343.33
Unigene14189_TBA	817	341	196.349	877	562.523	489	340.749
Unigene32581_TBA	645	340	247.979	473	384.294	291	256.851
Unigene33314_TBA	2664	340	60.0399	241	47.4073	164	35.0475
Unigene5885_TBA	625	340	255.914	334	280.046	374	340.674
Unigene5650_TBA	1341	340	119.274	452	176.633	323	137.127
Unigene10511_TBA	1163	339	137.125	222	100.031	275	134.617
Unigene33196_TBA	1749	339	91.1812	230	68.9129	4	1.30202
Unigene5294_TBA	1413	339	112.863	399	147.977	1179	475.028
Unigene33053_TBA	1738	338	91.4876	246	74.1733	174	56.9964
Unigene20842_TBA	1742	338	91.2775	186	55.9535	112	36.6031
CL2894.Contig2_TBA	3443	338	46.1822	181	27.5489	125	20.6691
Unigene5299_TBA	969	337	163.607	273	147.639	72	42.3016
Unigene10805_TBA	1833	337	86.4894	92	26.3019	87	27.0212
CL3285.Contig1_TBA	1099	337	144.254	259	123.499	350	181.309
Unigene31608_TBA	1980	337	80.0682	357	94.4856	492	141.465
CL2507.Contig1_TBA	2389	337	66.3604	138	30.2709	119	28.3582
Unigene32316_TBA	816	336	193.707	211	135.505	2032	1417.69
Unigene7726_TBA	2943	336	53.7087	237	42.2008	1107	214.144
Unigene32742_TBA	1740	336	90.8417	507	152.694	392	128.258
CL964.Contig4_TBA	1025	336	154.209	118	60.3282	5	2.77712
Unigene5597_TBA	2062	334	76.1997	289	73.4466	188	51.9059
Unigene8844_TBA	1375	334	114.272	63	24.0105	85	35.1936
Unigene23077_TBA	3114	334	50.4572	391	65.7992	515	94.1535
Unigene11192_TBA	2474	333	63.3199	351	74.3481	415	95.4984
Unigene6330_TBA	1575	333	99.4624	261	86.8405	807	291.703
CL4013.Contig1_TBA	3497	333	44.7965	226	33.8669	78	12.6983
CL2485.Contig2_TBA	537	333	291.719	410	400.103	512	542.805
Unigene29811_TBA	5897	332	26.4851	577	51.2752	558	53.8705
CL3260.Contig1_TBA	2367	332	65.9835	198	43.8358	69	16.5958
Unigene20401_TBA	2734	332	57.1261	1284	246.11	2544	529.745
CL161.Contig3_TBA	1507	332	103.638	295	102.582	61	23.0444
Unigene27280_TBA	853	331	182.547	89	54.6768	85	56.7307
Unigene5283_TBA	621	331	250.745	230	194.088	8	7.33409
Unigene11665_TBA	445	331	349.916	349	410.987	435	556.515
Unigene32762_TBA	3126	330	49.6616	510	85.4956	293	53.3613
Unigene32670_TBA	1205	330	128.832	236	102.633	75	35.4342
Unigene5107_TBA	2636	330	58.893	829	164.805	552	119.218
Unigene30888_TBA	521	330	297.969	165	165.962	8	8.74179
Unigene5256_TBA	1688	329	91.6893	428	132.872	513	173.019
Unigene5287_TBA	845	329	183.162	502	311.322	997	671.717
Unigene32649_TBA	1348	329	114.816	240	93.3005	212	89.5352
Unigene11622_TBA	1269	329	121.963	128	52.858	69	30.9553
CL4564.Contig1_TBA	961	328	160.563	224	122.148	95	56.2792
Unigene590_TBA	2403	328	64.2119	202	44.0514	336	79.6037
Unigene17401_TBA	736	327	209.009	311	221.434	69	53.3727
Unigene29738_TBA	1477	327	104.151	476	168.884	265	102.144
Unigene32884_TBA	1408	327	109.255	186	69.2266	143	57.8204
Unigene24696_TBA	1916	326	80.0419	271	74.1201	51	15.1538
CL3004.Contig1_TBA	1476	326	103.903	363	128.879	1231	474.81
Unigene7095_TBA	774	326	198.14	534	361.545	34	25.0084
Unigene24227_TBA	3724	325	41.0553	339	47.7037	415	63.4434
CL2202.Contig2_TBA	2375	324	64.1766	592	130.623	587	140.709
Unigene5158_TBA	1109	324	137.439	331	156.408	36	18.4807
Unigene17633_TBA	598	324	254.882	180	157.737	47	44.745
Unigene10575_TBA	2448	324	62.2628	117	25.0459	37	8.60475
Unigene33417_TBA	1766	324	86.3077	111	32.9378	143	46.0992
Unigene12440_TBA	1745	324	87.3464	172	51.653	74	24.1426
Unigene33465_TBA	3548	323	42.8267	275	40.6173	494	79.2668
CL4611.Contig2_TBA	3612	323	42.0678	312	45.2657	356	56.1113
Unigene32472_TBA	941	322	160.976	334	186.003	704	425.923
Unigene5126_TBA	1077	322	140.649	295	143.539	424	224.129
Unigene30665_TBA	2442	322	62.0305	295	63.3051	266	62.0132
Unigene5027_TBA	1636	322	92.5908	337	107.947	149	51.8503
Unigene29902_TBA	2797	322	54.1575	504	94.4279	281	57.1955
Unigene12189_TBA	1418	321	106.494	101	37.3257	118	47.3755
Unigene22975_TBA	1689	320	89.1283	121	37.5421	25	8.42671
Unigene6078_TBA	2208	320	68.1783	304	72.1501	864	222.773
Unigene17095_TBA	1901	320	79.1887	231	63.6784	358	107.213
Unigene32612_TBA	892	320	168.764	382	224.42	30	19.1472
CL1349.Contig3_TBA	833	319	180.153	315	198.165	457	312.334
Unigene11470_TBA	1859	319	80.7247	488	137.563	548	167.822
Unigene8232_TBA	1743	318	85.8272	303	91.0978	228	74.4707
Unigene32493_TBA	1545	318	96.8264	1104	374.458	978	360.378
CL980.Contig2_TBA	4504	318	33.2142	320	37.2318	490	61.9363
Unigene5271_TBA	456	317	327.032	286	328.673	364	454.448
Unigene10625_TBA	510	317	292.405	170	174.679	9	10.0466
Unigene32682_TBA	1731	317	86.1505	387	117.159	337	110.836
Unigene32583_TBA	2698	316	55.0986	765	148.587	147	31.0187
Unigene32976_TBA	1685	316	88.2231	316	98.2765	272	91.9003
Unigene32420_TBA	737	316	201.704	223	158.562	53	40.9408
CL2115.Contig1_TBA	2832	315	52.3254	327	60.5086	1020	205.048
Unigene25565_TBA	1758	315	84.2921	270	80.4836	62	20.078
CL1236.Contig2_TBA	867	315	170.918	125	75.5533	4	2.62657
Unigene11874_TBA	990	314	149.207	176	93.1622	105	60.3812
Unigene5699_TBA	1115	314	132.48	49	23.0295	25	12.7648
Unigene13481_TBA	2095	313	70.2839	220	55.0302	155	42.1207
Unigene7052_TBA	1490	313	98.822	160	56.2725	22	8.4059
Unigene11720_TBA	2314	312	63.4288	257	58.2012	84	20.6664
Unigene5241_TBA	713	312	205.855	130	95.5468	6	4.79082
Unigene11098_TBA	2737	312	53.626	260	49.7807	251	52.2092
CL4584.Contig2_TBA	2192	312	66.9591	79	18.8864	11	2.85693
Unigene31961_TBA	1530	312	95.9309	266	91.1072	89	33.1167
Unigene32616_TBA	988	311	148.081	334	177.154	531	305.975
Unigene5272_TBA	533	311	274.491	320	314.619	400	427.249
Unigene17122_TBA	1714	311	85.3581	293	89.5817	351	116.585
Unigene30050_TBA	702	310	207.74	341	254.554	475	385.216
CL2551.Contig1_TBA	2071	310	70.4169	431	109.059	268	73.672
CL1119.Contig1_TBA	3436	309	42.3059	163	24.8598	196	32.4751
Unigene33066_TBA	1665	309	87.3051	152	47.8401	123	42.057
CL1709.Contig3_TBA	626	309	232.209	233	195.049	406	369.232
Unigene5072_TBA	1885	309	77.1156	345	95.9114	264	79.7334
Unigene11974_TBA	1129	309	128.754	187	86.7981	112	56.477
CL3146.Contig1_TBA	1825	309	79.651	63	18.0901	156	48.6642
Unigene10699_TBA	2605	308	55.6209	438	88.1107	142	31.0333
Unigene6092_TBA	2146	307	67.2983	561	136.992	298	79.0559
Unigene13776_TBA	2367	307	61.0148	184	40.7363	116	27.9002
Unigene22534_TBA	765	307	188.787	160	109.603	168	125.025
CL4307.Contig1_TBA	1496	306	96.2244	94	32.9275	76	28.9221
Unigene30018_TBA	1818	306	79.1814	350	100.887	161	50.4173
Unigene32972_TBA	1438	306	100.105	332	120.988	317	125.501
Unigene17667_TBA	2779	306	51.7998	338	63.7369	435	89.1145
Unigene5705_TBA	1635	306	88.0439	226	72.4358	21	7.31222
Unigene30101_TBA	1491	305	96.2316	181	63.6156	11	4.20013
CL1878.Contig1_TBA	1013	305	141.64	302	156.228	1825	1025.66
CL3874.Contig1_TBA	1948	304	73.4142	139	37.3928	132	38.5774
CL3597.Contig1_TBA	1150	304	124.357	173	78.8335	37	18.3169
CL4929.Contig2_TBA	4471	304	31.9863	240	28.13	267	33.9981
Unigene32755_TBA	1321	304	108.26	233	92.4306	375	161.613
Unigene33293_TBA	1599	304	89.4377	393	128.797	296	105.388
Unigene26244_TBA	2310	304	61.9095	274	62.1586	391	96.3635
Unigene5686_TBA	1271	303	112.148	463	190.896	274	122.731
CL3139.Contig1_TBA	1427	303	99.8882	448	164.519	582	232.192
Unigene33290_TBA	1856	302	76.5463	354	99.9511	104	31.9009
Unigene32621_TBA	1561	302	91.0122	58	19.471	10	3.64708
Unigene23204_TBA	818	301	173.105	256	164.002	344	239.416
Unigene5570_TBA	864	301	163.888	118	71.57	18	11.8606
Unigene5556_TBA	2163	301	65.4644	140	33.9183	889	233.988
Unigene20435_TBA	2340	301	60.5126	260	58.2264	384	93.425
Unigene7579_TBA	1759	301	80.5	241	71.7982	35	11.3279
Unigene32922_TBA	1485	301	95.3532	133	46.934	12	4.60048
Unigene5003_TBA	1049	301	134.985	400	199.824	281	152.503
Unigene29370_TBA	2439	301	58.0564	243	52.2104	186	43.4159
Unigene33211_TBA	1662	301	85.1983	96	30.2693	71	24.3207
Unigene32746_TBA	1210	300	116.636	271	117.367	164	77.1625
Unigene787_TBA	2058	300	68.5759	115	29.283	100	27.6632
Unigene14333_TBA	1288	300	109.572	280	113.921	313	138.349
Unigene5288_TBA	348	299	404.192	238	358.394	315	515.323
Unigene24200_TBA	550	298	254.888	267	254.396	392	405.762
Unigene20418_TBA	4178	297	33.4413	238	29.8518	240	32.7032
Unigene25778_TBA	3107	297	44.9687	283	47.7318	994	182.135
Unigene33308_TBA	2014	297	69.3733	215	55.9424	263	74.3437
Unigene9165_TBA	1697	297	82.3322	168	51.8788	81	27.1738
Unigene6558_TBA	848	296	164.207	229	141.515	2013	1351.44
Unigene32427_TBA	944	296	147.508	794	440.769	364	219.522
Unigene12359_TBA	1651	295	84.0563	124	39.3584	40	13.7931
CL4399.Contig1_TBA	1522	295	91.1807	426	146.675	323	120.819
Unigene5188_TBA	375	295	370.072	294	410.845	165	250.496
Unigene5582_TBA	2365	295	58.6795	465	103.035	317	76.309
Unigene12483_TBA	1457	294	94.9256	87	31.2912	201	78.5388
CL3285.Contig2_TBA	997	294	138.723	456	239.68	317	181.014
CL2376.Contig1_TBA	1945	294	71.1088	249	67.0876	512	149.864
Unigene32613_TBA	1630	294	84.8506	336	108.022	260	90.81
CL2088.Contig2_TBA	254	294	544.514	108	222.819	2	4.48275
Unigene5005_TBA	1576	294	87.758	336	111.724	347	125.349
Unigene33205_TBA	1170	294	118.211	108	48.3727	31	15.0843
Unigene19683_TBA	751	293	183.537	81	56.5207	4	3.03227
Unigene20474_TBA	2002	293	68.8492	86	22.5111	63	17.9153
Unigene10878_TBA	1926	292	71.3217	176	47.8871	55	16.2575
Unigene29849_TBA	2987	292	45.9878	314	55.088	248	47.2677
Unigene12779_TBA	876	292	156.81	122	72.9824	300	194.969
Unigene5392_TBA	4576	292	30.0187	438	50.1592	392	48.7695
Unigene20267_TBA	4810	292	28.5584	243	26.4742	305	36.0996
Unigene381_TBA	2149	291	63.7018	380	92.6637	839	222.266
CL2398.Contig1_TBA	2354	291	58.1543	585	130.23	167	40.3885
Unigene20666_TBA	3637	291	37.6396	494	71.1781	477	74.666
Unigene6295_TBA	934	291	146.569	250	140.267	147	89.6021
Unigene5276_TBA	662	291	206.79	452	357.802	60	51.599
Unigene5065_TBA	1830	291	74.8061	134	38.3722	165	51.3311
Unigene27758_TBA	375	291	365.054	403	563.166	303	460.002
Unigene5320_TBA	2590	290	52.6737	320	64.746	375	82.4289
Unigene20538_TBA	1172	290	116.403	153	68.4111	17	8.25789
Unigene5129_TBA	776	290	175.805	343	231.63	173	126.921
Unigene10832_TBA	2364	290	57.7093	141	31.2561	83	19.9884
Unigene27460_TBA	1793	290	76.0875	164	47.9321	75	23.8138
Unigene31606_TBA	296	289	459.305	271	479.778	75	144.251
Unigene5015_TBA	3233	288	41.9066	367	59.4871	495	87.1661
Unigene5225_TBA	1059	288	127.936	423	209.318	193	103.755
CL2709.Contig1_TBA	582	287	231.982	397	357.462	74	72.3863
CL1373.Contig2_TBA	2396	286	56.1532	361	78.9556	223	52.9866
Unigene32615_TBA	2324	286	57.8929	441	99.4409	432	105.827
Unigene30961_TBA	2176	286	61.8305	123	29.6216	8	2.09305
Unigene11567_TBA	2363	285	56.7383	327	72.5181	163	39.271
CL5221.Contig2_TBA	2496	285	53.715	216	45.3494	106	24.1774
Unigene24775_TBA	1525	285	87.9165	44	15.1198	10	3.73317
CL2783.Contig2_TBA	1497	284	89.2466	63	22.0537	4	1.5212
Unigene26179_TBA	613	284	217.948	206	176.104	67	62.2246
Unigene8684_TBA	1873	284	71.3306	259	72.4644	364	110.64
Unigene32876_TBA	1651	283	80.6371	273	86.6519	445	153.448
Unigene32515_TBA	1591	283	83.6781	347	114.294	319	114.148
Unigene29875_TBA	1069	283	124.539	324	158.829	316	168.29
Unigene29679_TBA	596	283	223.376	218	191.678	166	158.566
Unigene32620_TBA	1375	282	96.481	188	71.6502	481	199.155
Unigene11267_TBA	2405	282	55.1607	428	93.2591	197	46.6336
Unigene33158_TBA	1863	282	71.2085	235	66.1024	134	40.9487
CL1754.Contig1_TBA	2195	282	60.438	66	15.7569	5	1.29683
Unigene32845_TBA	1015	282	130.701	383	197.74	382	214.262
Unigene29006_TBA	1783	282	74.4035	291	85.5272	328	104.73
Unigene13610_TBA	1948	282	68.1013	135	36.3168	38	11.1056
Unigene27278_TBA	842	281	156.996	75	46.6779	64	43.2729
Unigene5609_TBA	1959	281	67.4788	259	69.2832	305	88.6366
Unigene10891_TBA	1535	281	86.1179	72	24.5803	15	5.56328
Unigene11210_TBA	792	281	166.908	254	168.063	368	264.527
Unigene25312_TBA	1559	281	84.7921	92	30.9246	14	5.11246
Unigene32788_TBA	1250	281	105.753	322	134.992	462	210.417
Unigene33204_TBA	1225	281	107.911	148	63.3123	20	9.29484
Unigene32981_TBA	1321	281	100.069	258	102.348	122	52.5781
CL785.Contig1_TBA	3333	280	39.5201	322	50.6271	358	61.1499
Unigene32726_TBA	1151	280	114.44	281	127.936	70	34.6235
Unigene5595_TBA	1722	280	76.4927	407	123.858	300	99.1827
Unigene5275_TBA	908	280	145.067	411	237.202	54	33.8576
Unigene33379_TBA	2099	280	62.7539	81	20.2225	56	15.1888
Unigene25827_TBA	1488	279	88.2057	561	197.571	870	332.862
Unigene5703_TBA	689	279	190.494	48	36.5077	12	9.91539
Unigene12842_TBA	1369	278	95.5293	92	35.2166	142	59.0518
Unigene33005_TBA	665	278	196.661	197	155.241	12	10.2732
Unigene10471_TBA	1778	278	73.5544	223	65.7258	66	21.1329
Unigene20340_TBA	2754	278	47.4872	94	17.8865	107	22.1191
Unigene12927_TBA	2160	278	60.5461	368	89.2805	241	63.5201
Unigene33263_TBA	1656	278	78.9732	141	44.6191	193	66.3506
Unigene32331_TBA	1056	278	123.844	172	85.3546	2261	1218.95
Unigene26005_TBA	1672	277	77.9361	108	33.8493	98	33.3686
Unigene763_TBA	2210	277	58.9634	132	31.3	351	90.4196
Unigene26653_TBA	971	277	134.201	284	153.272	51	29.9019
CL1148.Contig1_TBA	1782	277	73.1253	251	73.8123	348	111.178
Unigene20904_TBA	3972	277	32.807	396	52.2454	61	8.74316
Unigene20727_TBA	594	277	219.376	121	106.748	62	59.4228
Unigene20750_TBA	1297	277	100.47	70	28.2827	10	4.38943
Unigene19894_TBA	2353	277	55.38	214	47.66	201	48.632
Unigene11198_TBA	3064	276	42.3756	380	64.9916	586	108.882
Unigene5235_TBA	893	276	145.396	387	227.103	374	238.434
Unigene29757_TBA	869	276	149.412	291	175.483	194	127.095
Unigene20074_TBA	2966	276	43.7757	268	47.3507	363	69.676
Unigene20591_TBA	1743	276	74.4916	202	60.7318	217	70.8778
Unigene7857_TBA	2335	276	55.6055	214	48.0274	105	25.6006
Unigene5002_TBA	1322	276	98.2139	131	51.9281	109	46.94
CL120.Contig3_TBA	2748	275	47.0773	273	52.0605	295	61.1158
Unigene31520_TBA	1319	275	98.0806	342	135.876	190	82.0081
Unigene33525_TBA	1699	275	76.1438	99	30.5354	49	16.4191
CL3479.Contig1_TBA	2152	275	60.1154	195	47.4848	181	47.8833
Unigene11964_TBA	917	275	141.078	73	41.7173	187	116.097
Unigene13015_TBA	1163	274	110.832	100	45.0591	24	11.7484
Unigene32839_TBA	727	274	177.301	292	210.48	77	60.2982
CL2226.Contig2_TBA	2193	273	58.5625	273	65.2359	322	83.5921
Unigene5088_TBA	1292	272	99.038	104	42.1826	10	4.40641
Unigene20796_TBA	1167	272	109.646	124	55.6818	21	10.2446
Unigene5304_TBA	1949	272	65.6527	194	52.1618	245	71.5652
Unigene32677_TBA	1056	272	121.171	113	56.076	21	11.3215
Unigene31808_TBA	2489	272	51.409	252	53.0564	164	37.5117
CL2820.Contig1_TBA	1965	272	65.1181	71	18.9347	226	65.4778
Unigene5363_TBA	2239	272	57.1492	201	47.044	348	88.4857
Unigene24156_TBA	2179	272	58.7228	300	72.1484	497	129.852
Unigene11435_TBA	1543	272	82.9275	147	49.9245	77	28.4101
Unigene5508_TBA	1953	271	65.2773	109	29.2474	102	29.7335
Unigene30416_TBA	559	271	228.062	300	281.237	420	427.745
CL377.Contig1_TBA	953	270	133.28	193	106.127	2425	1448.66
Unigene32078_TBA	1858	270	68.3618	908	256.096	445	136.352
Unigene32834_TBA	3581	270	35.4695	784	114.729	513	81.5569
Unigene19307_TBA	1227	270	103.518	267	114.033	2017	935.856
CL2282.Contig3_TBA	1785	270	71.1575	195	57.2478	84	26.791
Unigene33099_TBA	1576	270	80.594	159	52.8693	263	95.0052
Unigene5286_TBA	962	270	132.033	381	207.545	929	549.779
Unigene5684_TBA	1593	270	79.734	208	68.4242	146	52.1777
Unigene20486_TBA	1846	269	68.5513	93	26.4006	11	3.39241
Unigene33873_TBA	3262	268	38.6497	139	22.3302	100	17.4528
CL3210.Contig2_TBA	1935	268	65.1552	121	32.7693	35	10.2976
Unigene20237_TBA	3648	268	34.5601	234	33.6143	203	31.6803
Unigene592_TBA	2250	268	56.0335	391	91.0661	510	129.043
Unigene32823_TBA	1554	268	81.1296	333	112.294	725	265.604
Unigene32467_TBA	618	268	204.005	240	203.51	483	444.945
Unigene8520_TBA	2726	268	46.2492	497	95.5417	402	83.9553
Unigene12804_TBA	2276	268	55.3934	228	52.4959	275	68.7873
Unigene32455_TBA	1244	268	101.347	675	284.345	533	243.924
Unigene5383_TBA	2655	268	47.486	231	45.5942	824	176.689
Unigene32757_TBA	1257	267	99.9244	130	54.1964	49	22.1926
Unigene278_TBA	3417	267	36.7588	230	35.2732	299	49.8166
CL5202.Contig1_TBA	2312	267	54.3274	593	134.409	224	55.1579
CL456.Contig2_TBA	2328	267	53.954	174	39.1678	77	18.8302
Unigene5289_TBA	1991	267	63.0863	192	50.535	1576	450.643
Unigene385_TBA	3482	267	36.0726	261	39.2802	400	65.4002
Unigene25038_TBA	540	267	232.602	139	134.891	9	9.48848
Unigene32992_TBA	1440	267	87.2256	148	53.8594	577	228.119
Unigene5662_TBA	1846	266	67.7868	191	54.2206	104	32.0737
Unigene24223_TBA	1883	266	66.4549	224	62.339	56	16.9311
CL2861.Contig2_TBA	1276	266	98.0678	297	121.974	405	180.698
Unigene33274_TBA	2180	266	57.4011	312	74.9999	388	101.327
CL1839.Contig2_TBA	783	266	159.814	201	134.523	193	140.328
CL3556.Contig1_TBA	2609	266	47.9626	113	22.6969	132	28.8037
Unigene10629_TBA	2058	265	60.5753	138	35.1395	9	2.48969
Unigene17421_TBA	699	265	178.346	225	168.682	31	25.2483
Unigene21261_TBA	901	265	138.362	254	147.731	390	246.427
Unigene32643_TBA	1160	264	107.063	200	90.3513	277	135.947
Unigene33358_TBA	1273	264	97.5598	193	79.4495	181	80.9465
Unigene10134_TBA	1622	264	76.5682	149	48.1391	72	25.2714
Unigene32725_TBA	1065	264	116.614	342	168.282	263	140.59
Unigene33223_TBA	2446	264	50.7742	261	55.9173	594	138.254
CL5080.Contig1_TBA	2048	264	60.6414	183	46.8256	133	36.9717
CL2095.Contig2_TBA	528	263	234.324	297	294.771	387	417.277
CL233.Contig2_TBA	733	263	168.79	192	137.265	5	3.88342
Unigene5489_TBA	1026	263	120.588	836	426.994	295	163.69
CL3540.Contig2_TBA	1689	262	72.9738	233	72.2917	275	92.6939
Unigene5296_TBA	257	262	479.583	305	621.912	362	801.906
Unigene5542_TBA	1743	262	70.713	109	32.7711	101	32.9892
Unigene26651_TBA	655	262	188.172	294	235.217	378	328.548
Unigene5244_TBA	1307	261	93.9421	709	284.271	293	127.626
Unigene12944_TBA	844	261	145.477	79	49.0509	77	51.9393
Unigene17504_TBA	1017	261	120.73	340	175.194	193	108.04
CL2113.Contig3_TBA	1048	261	117.159	229	114.508	329	178.724
Unigene32832_TBA	1775	261	69.1731	264	77.9414	343	110.013
Unigene12498_TBA	675	261	181.9	157	121.887	46	38.7973
Unigene12565_TBA	1325	261	92.6659	308	121.814	461	198.076
Unigene32611_TBA	1096	260	111.598	217	103.756	116	60.2553
Unigene14694_TBA	219	260	558.502	149	356.537	6	15.5975
Unigene22509_TBA	947	260	129.157	160	88.5386	97	58.3136
CL476.Contig3_TBA	700	260	174.731	304	227.582	395	321.253
Unigene246_TBA	1436	260	85.1754	119	43.4265	30	11.8936
CL2504.Contig1_TBA	940	260	130.119	76	42.369	13	7.87342
Unigene5412_TBA	1842	259	66.1463	231	65.7181	229	70.7773
Unigene32349_TBA	1680	259	72.5247	144	44.9175	1369	463.919
CL55.Contig2_TBA	1535	259	79.3756	347	118.463	261	96.801
CL1709.Contig2_TBA	772	259	157.826	289	196.175	443	326.689
Unigene31763_TBA	1535	259	79.3756	70	23.8975	2	0.74177
Unigene33153_TBA	1309	259	93.0798	124	49.6415	30	13.0476
Unigene18016_TBA	2164	258	56.0864	285	69.016	241	63.4027
Unigene5652_TBA	1434	258	84.6381	1087	397.231	1127	447.427
CL2656.Contig3_TBA	4691	257	25.7729	186	20.7783	399	48.4234
CL2746.Contig1_TBA	2377	257	50.8627	310	68.3431	36	8.62226
Unigene31785_TBA	1082	257	111.738	186	90.0841	1912	1006.02
Unigene5603_TBA	1030	257	117.379	129	65.6319	91	50.2982
Unigene20287_TBA	1271	257	95.1224	225	92.7683	277	124.074
Unigene640_TBA	2347	256	51.3124	189	42.1999	152	36.8704
CL1900.Contig2_TBA	1582	256	76.1253	323	106.994	307	110.479
Unigene33114_TBA	1727	256	69.7337	358	108.631	324	106.807
Unigene6015_TBA	797	256	151.104	602	395.823	553	395.016
Unigene25200_TBA	1263	256	95.3525	9	3.73423	35	15.7766
CL1656.Contig3_TBA	2480	256	48.5606	253	53.4603	227	52.1101
Unigene27541_TBA	3862	256	31.1834	294	39.8931	301	44.3713
Unigene5345_TBA	1825	255	65.7314	428	122.898	472	147.24
Unigene32786_TBA	1323	254	90.3169	137	54.2654	226	97.2515
Unigene33110_TBA	1637	254	72.9929	258	82.5911	211	73.3807
Unigene22465_TBA	668	254	178.876	199	156.113	1239	1055.95
CL2735.Contig1_TBA	3231	253	36.8365	152	24.653	403	71.0094
Unigene4963_TBA	4276	253	27.8342	199	24.3881	123	16.3763
Unigene33423_TBA	2517	253	47.286	149	31.0217	125	28.2732
Unigene25172_TBA	1361	253	87.4496	184	70.8471	470	196.602
Unigene32563_TBA	1128	253	105.513	184	85.4813	24	12.113
Unigene5605_TBA	1650	253	72.1327	181	57.4853	105	36.2287
CL3817.Contig2_TBA	697	253	170.759	300	225.554	352	287.513
Unigene11074_TBA	2117	253	56.2205	397	98.2725	445	119.67
Unigene33453_TBA	1806	253	65.9019	100	29.0165	74	23.3272
Unigene32740_TBA	877	252	135.175	187	111.739	178	115.55
Unigene5159_TBA	453	252	261.696	219	253.343	392	492.647
Unigene32489_TBA	776	252	152.769	301	203.267	394	289.056
Unigene32579_TBA	866	252	136.892	261	157.937	123	80.8603
Unigene10909_TBA	1972	252	60.1159	226	60.057	127	36.6644
Unigene19787_TBA	1068	252	111	359	176.151	240	127.935
Unigene10577_TBA	1166	251	101.268	169	75.954	39	19.0421
Unigene5132_TBA	1060	251	111.394	131	64.7631	46	24.7059
Unigene28518_TBA	1300	251	90.8293	137	55.2255	13	5.69309
Unigene690_TBA	857	251	137.781	91	55.6446	131	87.0239
Unigene32819_TBA	657	251	179.723	211	168.298	144	124.78
Unigene30422_TBA	3260	251	36.2203	247	39.7047	326	56.9309
Unigene33062_TBA	1014	250	115.984	153	79.0708	114	64.0051
Unigene12161_TBA	2620	250	44.8884	352	70.4051	280	60.8422
Unigene31883_TBA	4066	250	28.9246	309	39.8248	226	31.6438
Unigene5359_TBA	2719	250	43.254	228	43.9428	295	61.7676
Unigene12639_TBA	957	250	122.892	257	140.729	305	181.441
Unigene5456_TBA	2001	249	58.5393	264	69.1384	613	174.406
CL3396.Contig1_TBA	764	249	153.321	202	138.554	346	257.828
Unigene202_TBA	1209	249	96.8876	20	8.66894	245	115.369
Unigene20986_TBA	559	249	209.548	209	195.928	359	365.62
Unigene5413_TBA	1778	249	65.8814	137	40.3786	128	40.9851
Unigene32717_TBA	1298	249	90.2444	91	36.7392	7	3.07023
CL82.Contig2_TBA	1791	249	65.4032	261	76.3673	577	183.412
CL5200.Contig2_TBA	1425	249	82.2015	106	38.981	89	35.5568
Unigene32847_TBA	776	248	150.344	28	18.9086	15	11.0047
Unigene32776_TBA	1550	248	75.2689	331	111.907	330	121.208
CL30.Contig3_TBA	527	248	221.379	242	240.64	281	303.559
Unigene259_TBA	1092	248	106.838	207	99.3368	66	34.4088
Unigene33248_TBA	1018	248	114.604	135	69.4942	27	15.0995
Unigene4556_TBA	1730	248	67.4374	149	45.1339	89	29.2881
Unigene5683_TBA	1978	248	58.9822	212	56.1658	131	37.7045
Unigene24357_TBA	1107	247	104.965	268	126.867	343	176.398
Unigene28526_TBA	1828	247	63.5647	289	82.8484	203	63.2219
Unigene5710_TBA	2315	247	50.1928	64	14.4874	237	58.2834
CL2286.Contig2_TBA	1332	247	87.2345	98	38.5553	133	56.8454
Unigene24869_TBA	1284	247	90.4956	81	33.0584	57	25.2731
Unigene26774_TBA	2673	247	43.4704	120	23.5258	139	29.6049
Unigene32562_TBA	982	247	118.326	245	130.743	82	47.539
Unigene10851_TBA	870	247	133.559	201	121.071	157	102.737
Unigene17258_TBA	243	247	478.174	127	273.88	18	42.171
Unigene32681_TBA	924	247	125.754	327	185.455	371	228.586
CL4146.Contig1_TBA	309	247	376.04	326	552.868	432	795.927
Unigene13208_TBA	1993	247	58.3022	209	54.9543	40	11.4262
Unigene12553_TBA	1518	247	76.5457	294	101.493	1601	600.437
CL996.Contig3_TBA	1476	247	78.7238	175	62.1318	360	138.856
Unigene7329_TBA	1034	246	111.921	614	311.179	795	437.718
Unigene11458_TBA	1878	246	61.6219	130	36.2752	140	42.4405
Unigene12595_TBA	578	246	200.218	286	259.299	325	320.113
Unigene10826_TBA	4294	246	26.9506	260	31.7303	236	31.2894
Unigene11898_TBA	1320	246	87.6711	287	113.938	252	108.686
Unigene5648_TBA	1699	245	67.8372	275	84.8207	41	13.7385
CL283.Contig3_TBA	2033	245	56.6923	190	48.9755	208	58.247
Unigene12260_TBA	2158	245	53.4085	367	89.1204	251	66.2171
Unigene13102_TBA	783	245	147.197	159	106.414	192	139.601
Unigene32783_TBA	650	245	177.316	254	204.778	297	260.13
Unigene33052_TBA	295	245	390.696	145	257.578	6	11.5792
Unigene12591_TBA	445	245	259.001	205	241.411	633	809.826
Unigene5268_TBA	392	244	292.819	109	145.715	2	2.90464
Unigene5713_TBA	3499	244	32.8051	210	31.4512	336	54.6693
Unigene20834_TBA	1845	244	62.2141	83	23.5746	48	14.8113
Unigene33096_TBA	2773	244	41.3938	281	53.103	310	63.6443
Unigene33245_TBA	2549	244	45.0314	223	45.8456	305	68.1205
Unigene5106_TBA	1622	244	70.7676	189	61.0623	68	23.8674
Unigene33009_TBA	2105	243	54.3062	375	93.3559	165	44.6252
Unigene31569_TBA	3197	243	35.7568	334	54.7478	497	88.5037
Unigene9630_TBA	1272	243	89.87	251	103.407	190	85.0383
Unigene5140_TBA	1867	243	61.229	193	54.1721	169	51.5336
Unigene29083_TBA	1322	243	86.4709	612	242.595	502	216.182
Unigene32712_TBA	1727	243	66.1926	28	8.49627	131	43.1844
Unigene30434_TBA	2107	243	54.2547	143	35.5659	66	17.8331
CL482.Contig1_TBA	989	243	115.586	165	87.4279	43	24.7526
Unigene5722_TBA	1959	243	58.3535	346	92.5559	230	66.8407
Unigene147_TBA	427	243	267.716	78	95.7258	60	79.9966
Unigene26436_TBA	6214	243	18.3963	262	22.0949	372	34.0816
Unigene32653_TBA	1852	242	61.4709	641	181.376	1104	339.372
Unigene33330_TBA	1597	242	71.2863	213	69.8936	113	40.283
Unigene5583_TBA	659	242	172.753	141	112.123	27	23.3252
Unigene12588_TBA	469	242	242.738	178	198.888	537	651.852
CL7.Contig1_TBA	1606	241	70.5939	88	28.7144	49	17.3699
CL3354.Contig2_TBA	748	241	151.569	245	171.643	295	224.527
Unigene5232_TBA	2663	241	42.5737	572	112.561	154	32.9229
Unigene30515_TBA	2221	241	51.0463	254	59.9305	1004	257.355
Unigene23565_TBA	2151	241	52.7074	132	32.1585	216	57.1691
CL4801.Contig1_TBA	3096	240	36.4675	115	19.4652	62	11.4009
Unigene19773_TBA	3367	240	33.5323	99	15.4083	139	23.5028
Unigene32902_TBA	1731	240	65.2243	279	84.4636	177	58.2136
CL1415.Contig1_TBA	3636	240	31.0515	83	11.9624	49	7.6722
Unigene32360_TBA	802	240	140.777	74	48.3526	2513	1783.88
Unigene17626_TBA	499	239	225.316	334	350.759	167	190.53
Unigene5552_TBA	828	239	135.788	61	38.6066	18	12.3763
Unigene24266_TBA	873	239	128.789	140	84.0381	253	164.989
Unigene5313_TBA	1630	239	68.9772	187	60.1197	123	42.9601
Unigene32773_TBA	1648	239	68.2238	147	46.7436	201	69.4363
Unigene19257_TBA	3037	239	37.021	180	31.0592	118	22.12
CL3804.Contig1_TBA	1728	238	64.7931	185	56.1036	279	91.9196
Unigene7658_TBA	2486	238	45.0372	260	54.8068	249	57.0225
Unigene28256_TBA	612	238	182.945	54	46.2386	226	210.235
Unigene31659_TBA	1917	237	58.1596	360	98.4108	258	76.6206
Unigene23557_TBA	1021	237	109.199	280	143.713	375	209.1
Unigene10854_TBA	863	237	129.191	67	40.6843	13	8.57591
CL3369.Contig2_TBA	2468	237	45.175	234	49.6859	201	46.3659
Unigene24572_TBA	2178	236	50.9741	57	13.7145	37	9.67145
Unigene33378_TBA	1531	236	72.5157	192	65.7186	54	20.0801
Unigene32825_TBA	3104	236	35.7673	387	65.3359	553	101.426
Unigene139_TBA	1767	236	62.8305	291	86.3016	365	117.599
Unigene23556_TBA	995	235	111.107	226	119.028	315	180.233
Unigene27806_TBA	2539	235	43.5412	197	40.6599	402	90.1387
Unigene6794_TBA	1183	235	93.4498	171	75.7485	1812	872.01
Unigene32752_TBA	241	235	458.718	71	154.385	2	4.72455
Unigene5223_TBA	1511	235	73.1642	805	279.186	679	255.831
Unigene33203_TBA	1618	235	68.3258	153	49.5536	302	106.262
Unigene17768_TBA	1689	235	65.4536	362	112.316	455	153.366
Unigene5843_TBA	1536	234	71.6671	160	54.5873	321	118.977
Unigene11176_TBA	1623	234	67.8255	326	105.26	484	169.775
Unigene9747_TBA	6040	234	18.2253	471	40.8645	625	58.9103
Unigene33463_TBA	2223	234	49.519	197	46.4397	228	58.3906
Unigene19493_TBA	1117	234	98.5503	237	111.188	198	100.916
Unigene28622_TBA	1505	233	72.8308	191	66.5058	314	118.779
Unigene5543_TBA	1999	233	54.8326	164	42.9926	119	33.8908
Unigene26351_TBA	1693	233	64.7432	138	42.7154	207	69.6083
Unigene32933_TBA	1716	233	63.8755	242	73.9027	212	70.3342
Unigene5564_TBA	1541	233	71.1293	265	90.1168	361	133.368
Unigene32910_TBA	2237	233	48.9988	403	94.4064	573	145.827
Unigene4540_TBA	2582	232	42.2695	217	44.0419	42	9.26064
Unigene31111_TBA	2475	232	44.0969	386	81.7287	93	21.3922
Unigene31416_TBA	231	232	472.467	103	233.662	1	2.46454
Unigene32867_TBA	1565	232	69.7379	484	162.067	380	138.235
Unigene7158_TBA	1926	232	56.6666	219	59.5868	204	60.3006
Unigene299_TBA	3459	232	31.5524	109	16.5135	39	6.41892
Unigene7466_TBA	2065	232	52.8522	159	40.3496	49	13.509
Unigene23000_TBA	2257	232	48.3562	111	25.7723	80	20.1793
Unigene11473_TBA	1791	231	60.6753	110	32.1854	34	10.8076
Unigene31404_TBA	3134	231	34.6744	519	86.7822	471	85.5598
Unigene22339_TBA	1332	231	81.5836	450	177.04	352	150.448
CL767.Contig1_TBA	1748	231	62.1679	194	58.1598	301	98.0331
Unigene811_TBA	4264	231	25.4853	185	22.7362	437	58.3461
CL3021.Contig4_TBA	1497	231	72.5915	370	129.522	239	90.8917
Unigene32850_TBA	1668	230	64.8675	313	98.3356	238	81.2323
Unigene26646_TBA	1638	230	66.0555	281	89.899	303	105.312
Unigene33458_TBA	1917	230	56.4418	212	57.953	293	87.0149
Unigene32969_TBA	2312	230	46.7989	201	45.5586	330	81.2595
CL3612.Contig1_TBA	4376	230	24.7255	176	21.0765	265	34.476
Unigene13747_TBA	766	229	140.638	325	222.34	378	280.938
Unigene32966_TBA	255	229	422.465	158	324.698	-	-
Unigene20626_TBA	2827	229	38.107	279	51.7179	244	49.1374
Unigene5303_TBA	2122	229	50.7675	360	88.9036	140	37.5604
Unigene32987_TBA	1231	229	87.513	233	99.1883	202	93.4203
Unigene5493_TBA	2897	229	37.1862	208	37.6251	124	24.3681
Unigene32512_TBA	1755	229	61.3838	230	68.6773	1965	637.431
Unigene5586_TBA	2131	228	50.3323	503	123.694	214	57.1713
Unigene12390_TBA	2588	228	41.4444	226	45.7622	144	31.6772
CL3306.Contig1_TBA	620	228	172.997	201	169.89	241	221.296
Unigene33323_TBA	1934	228	55.4592	316	85.6235	208	61.2287
CL2751.Contig2_TBA	3302	227	32.3403	223	35.3908	76	13.1034
Unigene33201_TBA	1783	227	59.8921	103	30.2725	72	22.9895
Unigene28756_TBA	465	227	229.651	163	183.695	247	302.407
Unigene10105_TBA	969	227	110.204	59	31.9073	64	37.6014
CL61.Contig2_TBA	3146	227	33.944	217	36.1463	225	40.7166
Unigene5447_TBA	2633	227	40.5574	191	38.0141	235	50.8118
Unigene5278_TBA	1207	226	88.0839	68	29.5232	130	61.3174
Unigene32789_TBA	1543	226	68.903	348	118.189	262	96.6681
Unigene10734_TBA	1391	226	76.4323	961	362.042	163	66.7127
Unigene33297_TBA	1054	226	100.87	90	44.747	33	17.8247
Unigene32622_TBA	768	225	137.821	219	149.433	140	103.78
Unigene33151_TBA	2876	225	36.8035	209	38.082	184	36.4231
Unigene33851_TBA	1598	225	66.2371	46	15.0849	6	2.13758
Unigene32656_TBA	1962	225	53.9484	204	54.4871	1262	366.191
Unigene11583_TBA	906	225	116.829	135	78.0851	965	606.383
Unigene32735_TBA	443	224	237.87	65	76.8904	6	7.71073
Unigene13750_TBA	981	224	107.417	28	14.9572	14	8.12469
Unigene20793_TBA	3314	224	31.7973	240	37.9508	208	35.7321
Unigene25174_TBA	1274	224	82.713	324	133.272	104	46.4742
Unigene27759_TBA	290	224	363.367	292	527.652	272	533.972
CL4940.Contig3_TBA	2356	224	44.7268	3835	853.007	2120	512.281
Unigene20767_TBA	1582	224	66.6096	205	67.9063	282	101.482
Unigene747_TBA	1933	224	54.5144	475	128.773	86	25.3288
Unigene33547_TBA	2324	223	45.1403	399	89.9703	179	43.8495
Unigene32658_TBA	737	223	142.342	108	76.7925	259	200.069
Unigene7057_TBA	2203	223	47.6196	265	63.0368	104	26.8761
CL3640.Contig2_TBA	2079	223	50.4598	152	38.3135	332	90.9142
Unigene6169_TBA	1377	223	76.1844	64	24.3561	179	74.006
Unigene10981_TBA	1418	223	73.9816	58	21.4345	22	8.83272
Unigene12607_TBA	1524	223	68.8359	131	45.0452	167	62.3849
Unigene5347_TBA	239	222	436.969	143	313.546	334	795.603
Unigene24767_TBA	816	222	127.985	229	147.064	247	172.328
Unigene26353_TBA	854	222	122.29	92	56.4537	19	12.6661
Unigene5250_TBA	1090	222	95.8124	902	433.653	897	468.505
Unigene33103_TBA	1635	222	63.875	239	76.6024	287	99.9337
Unigene985_TBA	1352	222	77.2452	146	56.5899	9	3.78978
Unigene32753_TBA	1261	221	82.4466	168	69.8163	328	148.083
Unigene32572_TBA	1883	221	55.2125	149	41.4666	250	75.5853
Unigene32929_TBA	922	221	112.76	71	40.3543	11	6.79219
Unigene31620_TBA	681	221	152.665	213	163.906	374	312.66
Unigene30148_TBA	840	221	123.768	181	112.918	295	199.936
Unigene13461_TBA	766	221	135.725	106	72.517	72	53.5121
Unigene29813_TBA	1641	220	63.0681	380	121.349	822	285.175
Unigene28821_TBA	1899	220	54.4996	224	61.8138	163	48.8664
Unigene32802_TBA	1276	220	81.1087	266	109.243	278	124.034
Unigene14560_TBA	1269	220	81.5561	109	45.0119	26	11.6643
Unigene11286_TBA	1102	220	93.9153	422	200.675	324	167.383
CL2346.Contig3_TBA	503	220	205.755	216	225.034	307	347.471
Unigene11646_TBA	1675	220	61.7879	130	40.6716	161	54.7216
Unigene32731_TBA	1473	220	70.2612	234	83.2483	60	23.1898
Unigene5656_TBA	2272	220	45.5522	311	71.7323	233	58.3842
Unigene11105_TBA	2501	219	41.1932	230	48.1922	45	10.2435
Unigene28981_TBA	6205	219	16.6034	663	55.9931	313	28.7178
Unigene28942_TBA	4724	219	21.8087	247	27.3999	298	35.9132
Unigene33529_TBA	1594	219	64.6325	318	104.545	123	43.9304
Unigene8853_TBA	1045	219	98.5878	94	47.1383	23	12.5302
CL3500.Contig1_TBA	3778	219	27.2695	238	33.0124	321	48.3717
CL1906.Contig1_TBA	810	219	127.19	202	130.686	364	255.838
Unigene16302_TBA	901	219	114.344	98	56.9985	23	14.5329
Unigene26700_TBA	2028	218	50.5689	109	28.1657	21	5.89521
Unigene23203_TBA	732	218	140.101	235	168.236	351	272.988
Unigene9816_TBA	2933	218	34.9655	163	29.1231	267	51.8259
CL1512.Contig1_TBA	1405	217	72.6572	80	29.8384	12	4.86242
CL1123.Contig2_TBA	2441	217	41.8203	429	92.0984	163	38.0161
Unigene33271_TBA	2951	217	34.5928	221	39.2451	499	96.2674
Unigene5435_TBA	1898	217	53.7847	187	51.6307	217	65.0896
Unigene9222_TBA	1676	216	60.6283	445	139.139	155	52.6509
CL1539.Contig2_TBA	1613	216	62.9963	254	82.5205	66	23.2947
Unigene5616_TBA	3768	216	26.9673	313	43.5307	329	49.7088
Unigene24642_TBA	3010	216	33.7585	289	50.3146	293	55.4178
Unigene5591_TBA	2137	216	47.5494	346	84.8465	194	51.6827
Unigene20752_TBA	2128	216	47.7505	77	18.9619	194	51.9013
Unigene30538_TBA	655	216	155.134	107	85.6061	172	149.498
Unigene5590_TBA	2234	216	45.4848	330	77.4093	252	64.2193
CL390.Contig2_TBA	4752	216	21.3832	227	25.0329	236	28.2738
Unigene30573_TBA	353	215	286.523	227	336.987	299	482.219
Unigene32944_TBA	1412	215	71.6307	201	74.5974	210	84.6706
Unigene32633_TBA	2416	215	41.8636	278	60.299	465	109.573
Unigene9247_TBA	1988	215	50.8765	100	26.36	43	12.314
Unigene26641_TBA	377	215	268.283	189	262.714	332	501.354
Unigene680_TBA	1158	215	87.3424	138	62.4501	56	27.5313
Unigene32999_TBA	902	215	112.131	349	202.76	264	166.627
Unigene4619_TBA	3701	215	27.3284	198	28.0355	162	24.9198
Unigene13568_TBA	375	214	268.459	197	275.294	258	391.684
Unigene5242_TBA	1888	214	53.3221	86	23.8704	57	17.1878
CL695.Contig1_TBA	326	214	308.81	112	180.037	3	5.23904
Unigene29297_TBA	2856	213	35.0846	186	34.1285	207	41.2629
CL828.Contig1_TBA	3712	213	26.994	229	32.3288	276	42.3301
CL738.Contig3_TBA	2804	213	35.7353	211	39.4336	241	48.9313
Unigene12855_TBA	2375	213	42.1902	156	34.421	228	54.6536
Unigene12187_TBA	1388	213	72.1914	176	66.4486	58	23.7896
Unigene20216_TBA	1627	213	61.5868	71	22.8683	43	15.0463
Unigene33122_TBA	2272	213	44.1028	148	34.1363	203	50.8669
Unigene11524_TBA	1829	212	54.5277	274	78.5054	128	39.8423
Unigene11667_TBA	1986	212	50.2171	68	17.9429	37	10.6065
Unigene31213_TBA	1749	212	57.0219	128	38.3515	201	65.4266
CL4365.Contig1_TBA	4826	212	20.6654	246	26.7122	225	26.5426
Unigene32880_TBA	960	212	103.887	53	28.9312	8	4.74424
Unigene32872_TBA	311	212	320.679	136	229.161	4	7.3223
Unigene16335_TBA	1505	212	66.2666	131	45.6139	300	113.483
Unigene4526_TBA	2559	212	38.9727	149	30.5125	164	36.4856
Unigene20607_TBA	2999	212	33.2548	174	30.4043	159	30.1834
Unigene33028_TBA	2173	212	45.8956	257	61.9778	226	59.2102
Unigene31078_TBA	2873	211	34.5495	206	37.5746	187	37.0556
Unigene15893_TBA	1973	211	50.3096	178	47.2776	142	40.9741
Unigene32428_TBA	1022	210	96.6638	138	70.7605	865	481.851
Unigene11083_TBA	2032	210	48.6173	192	49.5154	256	71.7239
Unigene32855_TBA	1089	210	90.7166	218	104.904	73	38.163
Unigene4333_TBA	2689	210	36.7387	207	40.3406	104	22.0186
Unigene32915_TBA	427	210	231.359	175	214.77	209	278.655
Unigene21525_TBA	1717	210	57.5366	135	41.2027	39	12.9313
Unigene26552_TBA	958	210	103.121	130	71.1116	221	131.333
Unigene31011_TBA	7106	210	13.9024	194	14.3067	243	19.4683
Unigene8424_TBA	706	210	139.93	223	165.525	135	108.862
CL2903.Contig1_TBA	3500	210	28.2258	159	23.8063	174	28.3028
Unigene32955_TBA	1394	209	70.5308	122	45.8627	100	40.8399
Unigene33568_TBA	2096	209	46.9084	105	26.2519	210	57.0395
CL3696.Contig1_TBA	1426	209	68.9481	189	69.4552	317	126.557
Unigene13118_TBA	563	209	174.636	47	43.7474	5	5.05603
Unigene5314_TBA	1441	209	68.2304	194	70.5505	320	126.425
CL2703.Contig1_TBA	1301	209	75.5726	40	16.1118	15	6.5639
Unigene20135_TBA	2753	208	35.5429	178	33.8826	194	40.1184
Unigene19871_TBA	3099	208	31.5745	177	29.9305	306	56.2144
CL236.Contig2_TBA	691	208	141.606	241	182.769	210	173.017
CL2246.Contig1_TBA	1730	208	56.5604	178	53.9183	479	157.629
Unigene13570_TBA	509	208	192.239	221	227.529	258	288.569
Unigene30049_TBA	659	208	148.482	241	191.643	302	260.897
Unigene13356_TBA	666	208	146.921	120	94.4212	41	35.0475
Unigene33395_TBA	1799	208	54.3911	213	62.0456	233	73.7348
Unigene33142_TBA	1402	208	69.7928	211	78.8673	313	127.1
Unigene32584_TBA	1443	207	67.4838	437	158.7	216	85.2188
Unigene5230_TBA	444	207	219.322	173	204.186	300	384.668
Unigene5234_TBA	1270	207	76.6764	97	40.0249	223	99.9652
Unigene26845_TBA	2333	207	41.7399	242	54.358	62	15.1295
Unigene4545_TBA	4160	207	23.4084	190	23.9344	403	55.1518
Unigene24078_TBA	892	207	109.169	42	24.6744	21	13.403
Unigene22099_TBA	501	207	194.369	298	311.703	38	43.1811
Unigene5050_TBA	589	207	165.33	269	239.331	415	401.126
Unigene32685_TBA	2315	206	41.8612	564	127.671	80	19.6737
Unigene20814_TBA	2467	206	39.282	216	45.8825	288	66.4617
CL3919.Contig1_TBA	1607	206	60.3041	250	81.5242	124	43.9292
Unigene8565_TBA	2142	206	45.2421	140	34.2508	39	10.3656
CL1971.Contig2_TBA	1553	206	62.4009	322	108.654	91	33.3594
Unigene10574_TBA	783	206	123.766	160	107.083	57	41.4439
Unigene33284_TBA	1470	205	65.6042	71	25.3107	38	14.7168
Unigene11512_TBA	1778	205	54.2397	149	43.9154	667	213.571
CL868.Contig2_TBA	2956	205	32.6246	133	23.5781	256	49.3041
Unigene19675_TBA	799	205	120.699	105	68.866	235	167.444
Unigene32569_TBA	1022	205	94.3623	159	81.5284	705	392.723
Unigene7408_TBA	2011	205	47.9554	75	19.5439	27	7.64363
Unigene21722_TBA	1534	205	62.8672	167	57.0497	85	31.5458
Unigene5253_TBA	1433	205	67.2981	456	166.756	146	58.0035
Unigene12590_TBA	390	204	246.071	153	205.584	528	770.757
Unigene30976_TBA	921	204	104.2	132	75.1064	212	131.046
CL1793.Contig2_TBA	551	204	174.17	114	108.422	128	132.253
Unigene20738_TBA	1325	204	72.4285	244	96.502	208	89.3707
Unigene19967_TBA	1004	204	95.5855	104	54.2828	45	25.5168
Unigene20777_TBA	2280	204	42.0911	128	29.4197	155	38.703
Unigene10711_TBA	1645	204	58.3391	99	31.5378	173	59.8726
Unigene5563_TBA	678	204	141.545	55	42.5104	58	48.7019
Unigene32795_TBA	1114	203	85.7247	256	120.425	244	124.696
Unigene33587_TBA	2299	203	41.5387	239	54.478	257	63.6417
Unigene20295_TBA	2143	203	44.5625	110	26.8988	33	8.76677
Unigene33318_TBA	1537	203	62.1323	106	36.1405	27	10.0009
Unigene24007_TBA	2305	203	41.4305	645	146.64	1457	359.862
CL4249.Contig2_TBA	2012	203	47.4639	225	58.6026	553	156.475
CL1548.Contig2_TBA	1189	203	80.3174	219	96.5216	246	117.788
Unigene5626_TBA	3004	202	31.6335	164	28.6092	258	48.8954
Unigene30183_TBA	1249	202	76.0824	233	97.7588	205	93.4414
CL2445.Contig1_TBA	307	202	309.534	258	440.396	290	537.784
Unigene29423_TBA	1517	202	62.6414	112	38.6897	198	74.3066
Unigene32805_TBA	1883	202	50.4657	452	125.791	484	146.333
Unigene32799_TBA	1089	202	87.2607	251	120.784	316	165.199
Unigene19890_TBA	2909	201	32.5048	234	42.1536	397	77.6953
Unigene12171_TBA	2458	201	38.4689	98	20.8933	77	17.8343
Unigene5682_TBA	2095	201	45.1344	167	41.7729	109	29.6204
Unigene33036_TBA	1722	201	54.9109	220	66.9502	455	150.427
Unigene33331_TBA	4645	201	20.3566	557	62.8394	379	46.4517
Unigene12073_TBA	1791	201	52.7954	121	35.404	136	43.2306
Unigene13743_TBA	1712	201	55.2316	143	43.7718	25	8.3135
Unigene24640_TBA	2259	201	41.8577	171	39.6682	238	59.9803
CL2883.Contig3_TBA	3184	201	29.6974	241	39.6649	298	53.2833
Unigene30405_TBA	1809	201	52.27	91	26.3612	90	28.3238
Unigene32792_TBA	1029	200	91.4345	240	122.225	334	184.79
Unigene5089_TBA	950	200	99.038	278	153.35	149	89.2916
Unigene23936_TBA	2064	200	45.5843	159	40.3692	84	23.1695
Unigene11522_TBA	2037	200	46.1886	1034	266.006	280	78.2555
Unigene32960_TBA	2503	200	37.5893	138	28.8922	150	34.1176
Unigene29377_TBA	457	200	205.878	59	67.6547	57	71.0079
Unigene5663_TBA	3450	199	27.135	110	16.7084	81	13.3664
Unigene33013_TBA	1479	199	63.2966	220	77.9502	273	105.085
Unigene20991_TBA	1950	199	48.008	124	33.3234	23	6.71492
Unigene33133_TBA	1102	199	84.9507	234	111.275	215	111.072
Unigene32343_TBA	1592	199	58.8038	921	303.165	1672	597.917
Unigene33439_TBA	1501	199	62.3689	134	46.7828	88	33.3772
Unigene5562_TBA	1054	199	88.8194	61	30.3286	57	30.788
Unigene32596_TBA	1253	199	74.7132	163	68.1709	211	95.8692
Unigene308_TBA	961	199	97.4148	133	72.5255	24	14.2179
CL2936.Contig1_TBA	3109	199	30.1112	172	28.9915	2162	395.898
Unigene32669_TBA	404	199	231.722	60	77.8274	1	1.40918
CL3540.Contig1_TBA	1672	199	55.9902	189	59.2363	249	84.7834
CL1061.Contig1_TBA	1500	199	62.4104	126	44.0192	53	20.1156
CL860.Contig1_TBA	658	199	142.273	53	42.2097	3	2.59563
Unigene30664_TBA	3594	198	25.9169	181	26.3914	133	21.0679
Unigene33031_TBA	1943	198	47.9389	210	56.6381	249	72.9583
CL1847.Contig2_TBA	308	198	302.42	213	362.403	272	502.766
Unigene33579_TBA	5402	198	17.2427	175	16.9764	228	24.0286
CL2630.Contig2_TBA	2295	198	40.5862	214	48.8645	309	76.652
Unigene9790_TBA	1385	198	67.2529	194	73.4031	253	103.996
Unigene32995_TBA	2306	198	40.3925	369	83.8551	620	153.067
Unigene32779_TBA	1146	198	81.2785	199	90.9978	214	106.311
Unigene5553_TBA	777	198	119.878	56	37.7685	8	5.86161
Unigene32357_TBA	628	198	148.32	126	105.141	929	842.178
Unigene32877_TBA	979	198	95.1432	135	72.2626	163	94.7879
CL4601.Contig1_TBA	2265	198	41.1237	276	63.8562	161	40.4674
Unigene32828_TBA	2553	198	36.4846	411	84.3633	653	145.616
Unigene11457_TBA	2892	197	32.0452	116	21.0195	264	51.9701
Unigene28681_TBA	440	197	210.625	145	172.694	5	6.46942
Unigene33191_TBA	1142	197	81.1513	112	51.3942	54	26.92
Unigene18875_TBA	1617	197	57.3128	129	41.8063	128	45.0659
Unigene12421_TBA	743	197	124.731	181	127.659	354	271.245
Unigene20485_TBA	968	197	95.7384	101	54.6775	89	52.3435
Unigene33608_TBA	2444	197	37.9193	143	30.6618	174	40.5318
Unigene31579_TBA	221	197	419.343	50	118.561	1	2.57606
Unigene33166_TBA	880	197	105.312	214	127.436	187	120.978
Unigene33306_TBA	1612	197	57.4906	121	39.3353	377	133.145
Unigene13548_TBA	1047	196	88.0653	139	69.5714	166	90.2629
CL2173.Contig3_TBA	1825	196	50.5229	856	245.795	458	142.873
Unigene32432_TBA	994	196	92.7609	171	90.1513	604	345.938
Unigene11451_TBA	3329	196	27.6973	284	44.7061	246	42.0697
CL4209.Contig1_TBA	2829	196	32.5926	295	54.6451	257	51.7188
Unigene31013_TBA	2378	196	38.7739	135	29.7498	171	40.9385
Unigene11424_TBA	1388	195	66.0907	258	97.4076	242	99.2599
Unigene33644_TBA	3180	195	28.8471	238	39.2204	349	62.4807
CL4595.Contig1_TBA	1102	195	83.2431	181	86.0715	146	75.4257
Unigene32446_TBA	778	195	117.91	544	366.422	670	490.279
Unigene4316_TBA	3688	195	24.8736	172	24.4399	267	41.2162
Unigene30531_TBA	2928	195	31.3299	382	68.3683	307	59.6919
CL4613.Contig3_TBA	2035	195	45.0781	139	35.7942	69	19.3033
Unigene33116_TBA	1342	195	68.3561	171	66.7738	263	111.571
Unigene11706_TBA	205	194	445.188	134	342.542	6	16.6627
CL3630.Contig2_TBA	1451	194	62.897	95	34.3098	56	21.9719
Unigene11818_TBA	2323	194	39.2869	274	61.8107	285	69.8463
CL4900.Contig1_TBA	1248	194	73.1278	227	95.3177	132	60.2154
CL3341.Contig1_TBA	1102	194	82.8162	179	85.1204	122	63.0269
Unigene11690_TBA	1256	193	72.2875	125	52.1534	119	53.9393
Unigene12596_TBA	626	193	145.037	242	202.583	287	261.009
Unigene7084_TBA	1194	193	76.0411	176	77.2451	97	46.2504
Unigene11548_TBA	1439	193	63.0946	68	24.7634	38	15.0339
Unigene23511_TBA	1661	193	54.6617	159	50.1637	349	119.62
Unigene26525_TBA	3290	193	27.5967	83	13.2204	142	24.572
Unigene32471_TBA	845	193	107.447	133	82.4817	689	464.206
CL4025.Contig1_TBA	2103	193	43.1731	290	72.2639	122	33.0269
Unigene28294_TBA	1161	193	78.2025	383	172.874	203	99.5432
Unigene10853_TBA	1240	193	73.2202	52	21.9758	8	3.67296
Unigene11077_TBA	1359	192	66.4626	99	38.1749	43	18.0134
Unigene5492_TBA	2037	192	44.341	216	55.5681	177	49.4687
CL4081.Contig4_TBA	1584	192	57.0219	121	40.0307	48	17.2518
Unigene5414_TBA	1983	192	45.5485	116	30.6547	107	30.7191
CL1441.Contig2_TBA	1757	192	51.4073	209	62.3357	199	64.4806
Unigene10090_TBA	1710	192	52.8203	188	57.6135	174	57.9297
Unigene32676_TBA	489	192	184.709	152	162.891	272	316.671
Unigene15007_TBA	616	192	146.628	240	204.17	259	239.368
Unigene9065_TBA	1855	192	48.6914	152	42.94	333	102.199
Unigene32657_TBA	965	192	93.5986	244	132.503	107	63.1254
Unigene26452_TBA	2434	192	37.1087	91	19.5922	43	10.0576
Unigene7689_TBA	1528	191	58.8038	248	85.0532	177	65.9474
Unigene24995_TBA	2212	191	40.6203	189	44.7754	180	46.3271
Unigene33150_TBA	1041	191	86.3134	58	29.1971	7	3.82821
Unigene9589_TBA	1621	191	55.4301	122	39.4402	47	16.5068
Unigene10531_TBA	1412	191	63.6347	298	110.597	388	156.439
Unigene12719_TBA	1315	191	68.3287	199	79.303	211	91.3492
CL1201.Contig1_TBA	1194	191	75.2531	189	82.9507	215	102.514
CL2591.Contig2_TBA	1799	190	49.6841	265	77.1929	179	56.6461
CL2350.Contig1_TBA	3197	190	27.958	181	29.6687	149	26.5333
CL1709.Contig1_TBA	580	190	154.107	242	218.65	260	255.207
Unigene11526_TBA	2059	190	43.4103	181	46.0664	106	29.3088
Unigene15366_TBA	1452	190	61.5577	173	62.437	123	48.2266
Unigene24485_TBA	811	190	110.212	119	76.8933	222	155.84
Unigene476_TBA	1643	190	54.4016	183	58.3682	219	75.8847
CL1423.Contig2_TBA	4362	190	20.491	180	21.6247	163	21.274
Unigene13549_TBA	1321	190	67.6622	174	69.0254	185	79.7291
Unigene24116_TBA	3194	190	27.9843	261	42.8221	153	27.2712
Unigene5127_TBA	854	190	104.662	185	113.521	231	153.993
Unigene32464_TBA	516	189	172.309	12	12.1869	64	70.6119
CL2109.Contig3_TBA	787	189	112.975	193	128.512	260	188.082
Unigene5721_TBA	2199	189	40.4326	124	29.5501	89	23.0416
Unigene27579_TBA	3483	189	25.5272	178	26.7811	171	27.9506
CL3221.Contig3_TBA	2407	189	36.9387	142	30.9154	311	73.5584
Unigene28950_TBA	1322	189	67.2552	111	44.0001	122	52.5383
CL147.Contig3_TBA	2769	189	32.1096	202	38.2288	268	55.101
Unigene29003_TBA	2735	189	32.5087	174	33.3391	229	47.6679
Unigene6063_TBA	2048	189	43.4137	307	78.5545	323	89.7884
Unigene4490_TBA	1727	189	51.4831	110	33.3782	153	50.4367
Unigene20332_TBA	1371	189	64.8515	41	15.6714	9	3.73726
Unigene33270_TBA	2821	189	31.5177	178	33.0658	145	29.2626
Unigene32785_TBA	1281	188	69.0405	251	102.68	81	35.9984
CL3995.Contig1_TBA	1113	188	79.4617	282	132.775	208	106.394
Unigene26077_TBA	540	188	163.779	60	58.2264	19	20.0312
Unigene27849_TBA	2410	188	36.6975	124	26.9629	146	34.4892
Unigene32781_TBA	2587	188	34.1867	113	22.8899	298	65.5794
Unigene5237_TBA	289	188	306.024	191	346.336	273	537.79
Unigene20502_TBA	3273	188	27.0214	224	35.8645	281	48.8774
Unigene32833_TBA	1816	188	48.7009	207	59.7334	150	47.0244
Unigene33669_TBA	2518	188	35.1235	189	39.334	241	54.489
Unigene6519_TBA	1297	188	68.1888	257	103.838	242	106.224
Unigene5693_TBA	595	187	147.85	511	450.056	116	110.991
Unigene11574_TBA	646	187	136.177	16	12.9793	5	4.40641
Unigene10937_TBA	2451	187	35.8917	294	62.8589	82	19.0466
Unigene32448_TBA	921	187	95.5163	148	84.2102	260	160.717
Unigene5517_TBA	1398	187	62.926	104	38.9842	39	15.882
Unigene5122_TBA	948	187	92.7959	85	46.9865	49	29.4263
CL4669.Contig2_TBA	1760	187	49.9832	204	60.7407	199	64.3707
Unigene29758_TBA	574	187	153.259	209	190.808	151	149.766
Unigene6826_TBA	1681	187	52.3322	203	63.2835	203	68.7506
CL4476.Contig2_TBA	1966	187	44.7459	308	82.0974	203	58.7842
Unigene20050_TBA	2434	187	36.1424	77	16.578	41	9.58984
Unigene33752_TBA	3222	186	27.1571	148	24.0712	367	64.8468
Unigene29379_TBA	561	186	155.972	50	46.7057	64	64.9479
Unigene24837_TBA	1779	186	49.185	227	66.8671	211	67.5234
CL2407.Contig1_TBA	898	186	97.4388	148	86.367	25	15.8494
Unigene32914_TBA	1847	186	47.3741	324	91.9265	241	74.2845
CL1882.Contig1_TBA	1539	186	56.8551	209	71.1656	168	62.1468
Unigene32841_TBA	787	186	111.182	227	151.152	272	196.762
Unigene5078_TBA	1488	186	58.8038	686	241.593	454	173.7
Unigene12605_TBA	1972	186	44.3712	97	25.7767	95	27.4261
Unigene33373_TBA	2030	186	43.1035	241	62.2133	251	70.3924
Unigene29865_TBA	207	186	422.706	68	172.148	3	8.25085
Unigene5576_TBA	728	185	119.546	66	47.5089	26	20.3325
Unigene20333_TBA	1749	185	49.7596	41	12.2845	4	1.30202
Unigene24014_TBA	793	185	109.747	153	101.107	221	158.66
Unigene782_TBA	1707	185	50.984	133	40.8301	31	10.3389
Unigene4514_TBA	2493	185	34.9096	38	7.98774	55	12.56
Unigene5113_TBA	922	185	94.3922	136	77.2984	158	97.5605
CL3476.Contig1_TBA	3709	184	23.3376	207	29.2466	279	42.8248
CL3094.Contig1_TBA	1967	184	44.0057	266	70.8663	455	131.691
Unigene32466_TBA	1300	184	66.584	279	112.467	444	194.441
Unigene10576_TBA	647	183	133.058	139	112.583	43	37.8366
CL2798.Contig1_TBA	2247	183	38.3128	333	77.6611	195	49.406
Unigene11358_TBA	1005	183	85.6605	78	40.6716	34	19.2602
CL3709.Contig3_TBA	1607	183	53.5711	193	62.9367	141	49.9518
Unigene28282_TBA	859	183	100.22	109	66.496	17	11.2669
Unigene31568_TBA	1550	183	55.5411	110	37.1898	49	17.9975
Unigene31601_TBA	204	183	422.004	433	1112.3	122	340.469
Unigene4876_TBA	2245	183	38.3469	387	90.3352	135	34.2346
CL1966.Contig1_TBA	1511	182	56.6634	46	15.9535	10	3.76776
CL23.Contig2_TBA	2106	182	40.6545	35	8.70908	69	18.6526
Unigene11503_TBA	1155	182	74.1284	71	32.2136	115	56.6844
CL2806.Contig2_TBA	827	182	103.529	222	140.673	215	148.007
Unigene5090_TBA	5695	182	15.0339	236	21.716	1694	169.343
CL2326.Contig5_TBA	2304	182	37.1607	39	8.87043	56	13.8374
CL764.Contig1_TBA	889	182	96.3086	56	33.0102	131	83.8914
CL4648.Contig2_TBA	2416	181	35.2433	93	20.172	104	24.5067
Unigene26479_TBA	1218	181	69.908	98	42.1639	84	39.2627
Unigene11875_TBA	1658	181	51.3558	112	35.3994	533	183.017
Unigene29014_TBA	4270	181	19.941	322	39.5176	16	2.13324
Unigene15006_TBA	524	181	162.496	213	213.015	276	299.865
Unigene19658_TBA	2495	181	34.1274	274	57.5496	280	63.8904
Unigene5638_TBA	2946	181	28.9029	134	23.8361	92	17.7788
Unigene3_TBA	596	180	142.076	430	378.081	180	171.939
CL1811.Contig2_TBA	2078	180	40.7495	45	11.3483	8	2.19176
Unigene30512_TBA	269	180	314.786	173	337.02	918	1942.85
CL1227.Contig4_TBA	956	180	88.5748	705	386.45	1049	624.691
Unigene29130_TBA	806	180	105.059	68	44.2116	71	50.15
CL3368.Contig1_TBA	3577	180	23.6728	156	22.8543	199	31.6725
Unigene5302_TBA	441	180	192.012	164	194.88	85	109.731
Unigene5053_TBA	875	180	96.7743	213	127.566	194	126.224
CL1423.Contig1_TBA	4188	179	20.1067	110	13.7641	67	9.10785
Unigene489_TBA	4511	179	18.667	195	22.6529	248	31.2987
Unigene30610_TBA	1969	179	42.7664	96	25.5498	37	10.698
Unigene23278_TBA	1846	179	45.6159	160	45.4204	195	60.1383
Unigene797_TBA	1179	179	71.4224	80	35.5581	55	26.5581
Unigene10669_TBA	1346	179	62.561	91	35.429	87	36.7978
Unigene7100_TBA	552	178	151.697	279	264.867	141	145.421
CL3373.Contig2_TBA	1629	178	51.4037	275	88.4655	826	288.673
CL3004.Contig2_TBA	895	178	93.5605	116	67.92	590	375.299
Unigene32764_TBA	1266	178	66.1427	153	63.3316	466	209.556
CL1631.Contig2_TBA	574	178	145.883	165	150.638	276	273.744
CL964.Contig2_TBA	653	178	128.234	84	67.4107	1	0.871836
Unigene12190_TBA	952	178	87.9586	66	36.3303	55	32.8907
Unigene29091_TBA	1786	178	46.885	171	50.1738	211	67.2588
Unigene33251_TBA	1626	177	51.2092	106	34.1624	76	26.6098
Unigene32810_TBA	323	177	257.79	77	124.925	28	49.3518
Unigene20133_TBA	638	177	130.511	125	102.672	52	46.4013
Unigene30975_TBA	539	177	154.483	71	69.0291	27	28.5183
Unigene27059_TBA	2977	177	27.9698	157	27.6365	169	32.3188
CL1148.Contig2_TBA	1489	177	55.9209	174	61.2374	100	38.2343
Unigene29271_TBA	4433	177	18.7833	226	26.7161	272	34.9316
Unigene32619_TBA	841	177	99.0085	145	90.3513	529	358.103
Unigene7789_TBA	1757	177	47.3911	229	68.3009	272	88.1343
Unigene32896_TBA	1106	177	75.2859	269	127.456	203	104.493
Unigene5125_TBA	2356	177	35.3422	81	18.0166	114	27.5472
Unigene25234_TBA	1329	177	62.6533	30	11.8293	25	10.7093
Unigene32892_TBA	1830	177	45.5006	232	66.4354	351	109.195
Unigene34487_TBA	1200	176	68.9965	593	258.962	513	243.38
Unigene23227_TBA	1501	176	55.1604	489	170.722	336	127.44
Unigene10305_TBA	1121	176	73.8588	146	68.2511	162	82.273
Unigene31603_TBA	429	176	192.997	699	853.851	294	390.156
Unigene20129_TBA	2903	176	28.5208	164	29.6046	118	23.141
Unigene12894_TBA	1674	176	49.4598	234	73.2526	264	89.7835
CL504.Contig8_TBA	1959	176	42.2643	119	31.8328	150	43.5918
Unigene28441_TBA	1254	176	66.0253	207	86.5038	125	56.7493
Unigene4356_TBA	3301	176	25.082	352	55.8804	551	95.0285
Unigene26703_TBA	706	176	117.274	49	36.3709	41	33.0618
Unigene32531_TBA	926	176	89.4123	86	48.6687	86	52.8732
Unigene24855_TBA	263	176	314.813	108	215.194	5	10.8234
Unigene27044_TBA	2055	176	40.2899	137	34.9358	165	45.7109
Unigene26267_TBA	784	176	105.607	109	72.8573	32	23.2371
Unigene16904_TBA	1865	176	44.3945	871	244.738	912	278.397
Unigene29612_TBA	1095	175	75.1829	179	85.6646	69	35.8743
Unigene24188_TBA	907	175	90.7666	71	41.0217	73	45.8209
Unigene31663_TBA	1718	175	47.9193	243	74.1217	191	63.2934
Unigene33515_TBA	2412	175	34.1316	184	39.9763	265	62.5484
Unigene11801_TBA	1675	175	49.1494	138	43.1744	126	42.8256
Unigene5136_TBA	1575	175	52.27	194	64.5481	200	72.2932
CL704.Contig2_TBA	2007	175	41.0191	116	30.2882	16	4.53859
Unigene5042_TBA	1315	175	62.6048	318	126.725	96	41.5617
Unigene20906_TBA	1371	175	60.0476	79	30.1962	21	8.72027
Unigene30069_TBA	1832	174	44.6806	153	43.7651	163	50.6536
Unigene33309_TBA	1598	174	51.2233	286	93.789	125	44.5329
CL3704.Contig2_TBA	2261	174	36.203	133	30.8257	143	36.0067
Unigene29850_TBA	3665	174	22.3342	188	26.8811	173	26.8732
CL3646.Contig1_TBA	1308	174	62.5802	86	34.4551	311	135.363
Unigene31578_TBA	261	173	311.818	44	88.3435	-	-
Unigene32564_TBA	693	173	117.438	197	148.969	291	239.06
Unigene5398_TBA	2719	173	29.9318	166	31.9935	264	55.2768
Unigene27182_TBA	2612	173	31.1579	63	12.6395	83	18.0906
Unigene10882_TBA	3356	173	24.2504	91	14.2096	122	20.696
Unigene26627_TBA	969	173	83.9881	200	108.16	309	181.544
Unigene885_TBA	1984	172	40.7833	92	24.3001	67	19.2256
Unigene28977_TBA	2026	172	39.9378	148	38.2811	348	97.7885
CL2592.Contig2_TBA	2928	172	27.6346	197	35.258	293	56.9698
CL1049.Contig4_TBA	650	172	124.483	148	119.319	176	154.151
Unigene32777_TBA	343	172	235.901	130	198.615	203	336.938
Unigene33450_TBA	1219	172	66.3774	39	16.7658	33	15.412
Unigene5637_TBA	2427	172	33.3391	65	14.0348	164	38.47
Unigene7625_TBA	2583	172	31.3256	237	48.0824	787	173.46
Unigene26513_TBA	2128	172	38.0235	190	46.7891	222	59.3922
Unigene29504_TBA	3239	172	24.9812	138	22.327	169	29.7046
Unigene11205_TBA	1190	171	67.5997	136	59.89	414	198.062
Unigene19712_TBA	2204	171	36.4989	191	45.4134	271	70.0012
Unigene32897_TBA	1033	171	77.8738	159	80.6602	216	119.042
Unigene12723_TBA	1928	171	41.7239	318	86.4336	185	54.6277
Unigene32878_TBA	1657	171	48.5477	155	49.0198	327	112.35
Unigene10806_TBA	734	171	109.596	166	118.515	76	58.9475
CL725.Contig1_TBA	1929	171	41.7022	161	43.7377	117	34.5304
Unigene5301_TBA	308	171	261.181	181	307.957	597	1103.5
Unigene5391_TBA	3186	170	25.1014	169	27.7973	283	50.5695
Unigene20484_TBA	576	170	138.842	64	58.2264	77	76.1055
Unigene11569_TBA	2146	170	37.2662	194	47.3734	186	49.3436
CL4595.Contig2_TBA	1316	170	60.7699	280	111.497	258	111.612
Unigene28729_TBA	1158	170	69.0615	57	25.7946	29	14.2573
Unigene12474_TBA	1805	170	44.3065	152	44.1295	245	77.2746
Unigene10941_TBA	1405	170	56.9204	116	43.2657	106	42.9514
Unigene33065_TBA	951	170	84.0938	113	62.2673	70	41.905
Unigene5131_TBA	1016	170	78.7137	135	69.631	5	2.80172
Unigene31372_TBA	1980	170	40.3905	255	67.4897	315	90.5719
Unigene12085_TBA	828	170	96.586	139	87.9725	1	0.687571
Unigene26628_TBA	4598	169	17.2907	291	33.1655	382	47.2979
Unigene4661_TBA	3047	169	26.0921	111	19.0903	85	15.8816
Unigene33255_TBA	1295	169	61.3921	232	93.8816	124	54.513
Unigene5309_TBA	2081	169	38.2041	87	21.9083	44	12.0373
[truncated: 45,483 more rows]

## Sheet: Dry_VS_R2
GeneID	Dry_RPKM	R2_RPKM	log2 Ratio(R2/Dry)	FDR	DEG
Unigene8215_TBA	0.01	157.665	13.9446	6.13418e-44	Up
Unigene31775_TBA	0.01	154.829	13.9184	3.18595e-45	Up
Unigene34049_TBA	0.01	139.83	13.7714	1.14014e-33	Up
Unigene25736_TBA	0.01	123.422	13.5913	1.78611e-38	Up
Unigene4319_TBA	0.01	113.305	13.4679	5.6063e-43	Up
Unigene10397_TBA	0.01	97.2538	13.2475	2.1799e-32	Up
Unigene31433_TBA	0.01	83.3332	13.0247	4.23616e-16	Up
Unigene32115_TBA	0.01	79.708	12.9605	1.64141e-14	Up
CL684.Contig1_TBA	0.01	76.1848	12.8953	1.13826e-33	Up
Unigene6718_TBA	0.01	75.1243	12.8751	1.28007e-12	Up
Unigene24926_TBA	0.01	74.6357	12.8656	1.64019e-14	Up
Unigene6606_TBA	0.01	74.1321	12.8559	7.21996e-09	Up
Unigene20214_TBA	0.01	73.8081	12.8496	2.64276e-12	Up
Unigene9350_TBA	0.01	73.633	12.8461	4.68599e-24	Up
Unigene11051_TBA	0.01	73.4632	12.8428	3.51357e-09	Up
Unigene32116_TBA	0.01	66.3628	12.6962	7.21335e-09	Up
Unigene13759_TBA	0.01	65.7268	12.6823	2.30174e-11	Up
Unigene11290_TBA	0.01	65.6625	12.6809	4.25676e-16	Up
Unigene19106_TBA	0.01	63.2459	12.6268	1.47036e-08	Up
Unigene13554_TBA	0.01	61.8656	12.5949	3.45469e-21	Up
Unigene27652_TBA	0.01	61.545	12.5874	5.61848e-43	Up
Unigene24778_TBA	0.01	59.0733	12.5283	3.47895e-29	Up
Unigene5485_TBA	0.01	58.8345	12.5224	3.00642e-13	Up
Unigene19916_TBA	0.01	58.7578	12.5206	6.11414e-27	Up
CL4940.Contig1_TBA	0.01	56.1469	12.455	2.99336e-08	Up
Unigene34238_TBA	0.01	56.0178	12.4517	1.72298e-09	Up
Unigene24925_TBA	0.01	54.9637	12.4243	8.84988e-23	Up
Unigene5970_TBA	0.01	54.0822	12.4009	7.20675e-09	Up
Unigene31511_TBA	0.01	53.8256	12.3941	2.06553e-16	Up
Unigene5119_TBA	0.01	53.0671	12.3736	2.63943e-12	Up
Unigene35145_TBA	0.01	50.565	12.3039	1.03604e-06	Up
Unigene10653_TBA	0.01	49.5827	12.2756	5.34121e-18	Up
Unigene28876_TBA	0.01	49.4636	12.2722	3.17856e-45	Up
Unigene20865_TBA	0.01	48.7801	12.2521	9.72525e-11	Up
Unigene29712_TBA	0.01	48.3336	12.2388	8.47345e-06	Up
Unigene5776_TBA	0.01	47.6398	12.218	2.09314e-06	Up
Unigene27139_TBA	0.01	47.5416	12.215	1.45883e-13	Up
Unigene34903_TBA	0.01	47.309	12.2079	5.41894e-12	Up
CL2474.Contig3_TBA	0.01	46.8808	12.1948	8.8599e-23	Up
Unigene31843_TBA	0.01	46.4465	12.1814	3.40681e-14	Up
Unigene5261_TBA	0.01	45.7214	12.1587	6.10468e-08	Up
Unigene20509_TBA	0.01	45.0606	12.1376	3.00229e-08	Up
Unigene33622_TBA	0.01	41.8433	12.0308	2.09035e-06	Up
Unigene5262_TBA	0.01	41.6848	12.0253	1.47101e-08	Up
Unigene27651_TBA	0.01	40.7459	11.9924	4.76312e-11	Up
Unigene30852_TBA	0.01	40.4836	11.9831	1.72766e-05	Up
Unigene15200_TBA	0.01	40.1701	11.9719	1.03352e-06	Up
Unigene13036_TBA	0.01	39.7546	11.9569	1.04112e-06	Up
Unigene21280_TBA	0.01	39.2601	11.9388	5.13536e-07	Up
CL4112.Contig4_TBA	0.01	39.0808	11.9322	1.50449e-20	Up
Unigene29908_TBA	0.01	39.0169	11.9299	5.35092e-18	Up
Unigene31835_TBA	0.01	37.8822	11.8873	1.71519e-05	Up
Unigene31841_TBA	0.01	37.6797	11.8796	3.12938e-20	Up
Unigene5486_TBA	0.01	37.2539	11.8632	0.000135955	Up
Unigene6263_TBA	0.01	37.159	11.8595	5.41563e-12	Up
Unigene30915_TBA	0.01	36.8952	11.8492	2.56387e-18	Up
Unigene4359_TBA	0.01	36.716	11.8422	4.10206e-10	Up
Unigene26618_TBA	0.01	36.6973	11.8415	1.83104e-15	Up
Unigene30914_TBA	0.01	36.0976	11.8177	7.20346e-09	Up
Unigene30879_TBA	0.01	36.0674	11.8165	3.4583e-21	Up
CL3365.Contig1_TBA	0.01	36.0517	11.8159	2.31137e-17	Up
Unigene6776_TBA	0.01	35.8462	11.8076	2.09383e-06	Up
Unigene11289_TBA	0.01	35.528	11.7947	4.25342e-06	Up
CL1226.Contig2_TBA	0.01	35.0412	11.7748	5.18374e-42	Up
Unigene21360_TBA	0.01	34.9358	11.7705	6.87987e-05	Up
Unigene32806_TBA	0.01	34.8964	11.7689	2.56151e-18	Up
Unigene25665_TBA	0.01	34.4888	11.7519	4.75228e-11	Up
Unigene35527_TBA	0.01	34.3631	11.7466	4.24256e-06	Up
Unigene20003_TBA	0.01	33.893	11.7268	0.000544953	Up
Unigene28813_TBA	0.01	33.7516	11.7207	8.50681e-06	Up
Unigene5390_TBA	0.01	33.43	11.7069	2.30442e-11	Up
Unigene20508_TBA	0.01	33.2079	11.6973	1.27842e-12	Up
Unigene11866_TBA	0.01	33.1765	11.6959	1.46188e-13	Up
Unigene25749_TBA	0.01	33.0474	11.6903	6.19971e-13	Up
Unigene667_TBA	0.01	32.9543	11.6862	8.8129e-16	Up
Unigene18615_TBA	0.01	32.8416	11.6813	5.14287e-07	Up
Unigene23539_TBA	0.01	32.7524	11.6774	7.19024e-21	Up
Unigene6578_TBA	0.01	32.7524	11.6774	0.000136418	Up
Unigene12510_TBA	0.01	32.6928	11.6748	2.18335e-32	Up
Unigene20858_TBA	0.01	32.6843	11.6744	3.52187e-09	Up
Unigene38192_TBA	0.01	32.6068	11.671	0.000271666	Up
Unigene33719_TBA	0.01	32.5585	11.6688	2.09105e-06	Up
Unigene18596_TBA	0.01	32.4756	11.6651	1.0393e-06	Up
Unigene37018_TBA	0.01	32.4002	11.6618	5.14475e-07	Up
Unigene16885_TBA	0.01	32.0455	11.6459	3.43719e-05	Up
CL3589.Contig1_TBA	0.01	31.9752	11.6427	1.72365e-05	Up
Unigene19739_TBA	0.01	31.9211	11.6403	2.67251e-26	Up
Unigene34492_TBA	0.01	31.7599	11.633	4.24644e-16	Up
Unigene30152_TBA	0.01	31.5211	11.6221	6.83733e-05	Up
Unigene35664_TBA	0.01	31.4423	11.6185	2.08273e-06	Up
CL1799.Contig2_TBA	0.01	31.3317	11.6134	8.80591e-16	Up
Unigene4984_TBA	0.01	31.3283	11.6133	1.0364e-06	Up
Unigene29748_TBA	0.01	31.1927	11.607	4.22502e-06	Up
Unigene11651_TBA	0.01	30.9842	11.5973	5.10368e-07	Up
Unigene21860_TBA	0.01	30.6869	11.5834	5.41231e-12	Up
Unigene12288_TBA	0.01	30.5493	11.5769	0.000541422	Up
Unigene27021_TBA	0.01	30.509	11.575	8.8199e-16	Up
Unigene34190_TBA	0.01	30.0677	11.554	9.73061e-11	Up
Unigene6858_TBA	0.01	29.945	11.5481	0.000271604	Up
Unigene19797_TBA	0.01	29.4276	11.523	6.09968e-08	Up
Unigene18516_TBA	0.01	29.1943	11.5115	2.63776e-12	Up
Unigene30151_TBA	0.01	29.1807	11.5108	7.89314e-15	Up
Unigene5968_TBA	0.01	28.9981	11.5017	1.47166e-08	Up
CL3212.Contig2_TBA	0.01	28.9038	11.497	5.10554e-07	Up
Unigene31292_TBA	0.01	28.8627	11.495	8.45622e-10	Up
Unigene31884_TBA	0.01	28.7447	11.4891	0.000543889	Up
Unigene29958_TBA	0.01	28.5504	11.4793	1.72382e-09	Up
Unigene16953_TBA	0.01	28.5293	11.4782	1.11096e-17	Up
CL1612.Contig1_TBA	0.01	28.4361	11.4735	6.1915e-13	Up
Unigene34077_TBA	0.01	28.103	11.4565	3.44002e-05	Up
CL1541.Contig1_TBA	0.01	27.9358	11.4479	7.22989e-09	Up
CL1612.Contig2_TBA	0.01	27.8671	11.4443	1.27759e-12	Up
Unigene21053_TBA	0.01	27.758	11.4387	4.09993e-10	Up
Unigene28847_TBA	0.01	27.678	11.4345	3.51689e-09	Up
Unigene28219_TBA	0.01	27.5136	11.4259	3.00438e-13	Up
Unigene5629_TBA	0.01	27.4876	11.4246	1.72466e-09	Up
Unigene26717_TBA	0.01	27.3536	11.4175	8.49395e-06	Up
Unigene10508_TBA	0.01	27.3271	11.4161	3.43531e-05	Up
Unigene2782_TBA	0.01	27.2936	11.4143	4.23444e-06	Up
Unigene13567_TBA	0.01	27.2041	11.4096	8.48369e-06	Up
Unigene13016_TBA	0.01	27.1574	11.4071	2.9959e-08	Up
Unigene16338_TBA	0.01	27.1054	11.4044	1.72566e-05	Up
Unigene26269_TBA	0.01	27.063	11.4021	4.1042e-10	Up
Unigene39659_TBA	0.01	26.8462	11.3905	1.24212e-07	Up
Unigene21911_TBA	0.01	26.8375	11.39	8.5223e-06	Up
Unigene7107_TBA	0.01	26.8155	11.3888	2.56623e-18	Up
Unigene18595_TBA	0.01	26.7822	11.3871	3.51026e-09	Up
Unigene31842_TBA	0.01	26.5335	11.3736	4.21965e-06	Up
Unigene26170_TBA	0.01	26.5176	11.3727	2.09244e-06	Up
Unigene29812_TBA	0.01	26.4857	11.371	0.000272728	Up
Unigene22101_TBA	0.01	26.4317	11.3681	5.11482e-07	Up
Unigene24915_TBA	0.01	26.36	11.3641	1.23968e-07	Up
Unigene6672_TBA	0.01	26.2019	11.3555	6.84615e-05	Up
Unigene12007_TBA	0.01	26.1002	11.3498	4.6804e-24	Up
Unigene30332_TBA	0.01	26.0516	11.3472	6.10218e-08	Up
Unigene28812_TBA	0.01	25.9201	11.3399	5.11854e-07	Up
Unigene24877_TBA	0.01	25.9139	11.3395	4.7577e-11	Up
Unigene615_TBA	0.01	25.7372	11.3296	4.74958e-11	Up
Unigene18960_TBA	0.01	25.6881	11.3269	0.000136584	Up
Unigene33210_TBA	0.01	25.6881	11.3269	4.23175e-06	Up
Unigene17744_TBA	0.01	25.5095	11.3168	9.73598e-11	Up
CL3856.Contig3_TBA	0.01	25.4831	11.3153	5.409e-12	Up
Unigene14780_TBA	0.01	25.3056	11.3052	2.53863e-07	Up
Unigene21211_TBA	0.01	25.0137	11.2885	4.22233e-06	Up
Unigene26757_TBA	0.01	24.9839	11.2868	2.64109e-12	Up
Unigene24198_TBA	0.01	24.8065	11.2765	8.45194e-10	Up
Unigene28451_TBA	0.01	24.7188	11.2714	0.000136021	Up
Unigene29084_TBA	0.01	24.5643	11.2623	3.52353e-09	Up
Unigene34015_TBA	0.01	24.5164	11.2595	8.46051e-10	Up
Unigene16884_TBA	0.01	24.3934	11.2523	7.21005e-09	Up
Unigene4413_TBA	0.01	24.2396	11.2432	2.08066e-06	Up
Unigene10761_TBA	0.01	24.2278	11.2424	2.99845e-08	Up
Unigene6783_TBA	0.01	24.2188	11.2419	1.66382e-21	Up
Unigene7754_TBA	0.01	24.205	11.2411	4.24662e-06	Up
Unigene28658_TBA	0.01	24.1864	11.24	1.72415e-05	Up
Unigene24506_TBA	0.01	23.8975	11.2226	1.47492e-08	Up
Unigene33160_TBA	0.01	23.8579	11.2203	1.11196e-17	Up
Unigene28016_TBA	0.01	23.8199	11.218	1.24261e-07	Up
Unigene35612_TBA	0.01	23.6853	11.2098	2.53766e-07	Up
Unigene28019_TBA	0.01	23.4569	11.1958	1.64262e-14	Up
Unigene29384_TBA	0.01	23.4438	11.195	3.43813e-05	Up
Unigene27743_TBA	0.01	23.388	11.1916	8.44338e-10	Up
Unigene34850_TBA	0.01	23.0577	11.171	1.04075e-06	Up
Unigene29711_TBA	0.01	22.9604	11.1649	3.45707e-05	Up
Unigene24751_TBA	0.01	22.9439	11.1639	1.24458e-07	Up
Unigene24954_TBA	0.01	22.9266	11.1628	6.1956e-13	Up
Unigene30698_TBA	0.01	22.905	11.1614	4.16289e-31	Up
Unigene31888_TBA	0.01	22.8909	11.1606	1.47557e-08	Up
Unigene30997_TBA	0.01	22.8607	11.1587	0.000540023	Up
Unigene25604_TBA	0.01	22.7842	11.1538	0.000137085	Up
Unigene24597_TBA	0.01	22.6747	11.1469	3.00101e-08	Up
Unigene30157_TBA	0.01	22.4296	11.1312	1.03388e-06	Up
Unigene2657_TBA	0.01	22.4187	11.1305	6.87096e-05	Up
Unigene35081_TBA	0.01	22.3948	11.1289	1.24507e-07	Up
Unigene35471_TBA	0.01	22.3675	11.1272	0.00027298	Up
Unigene20936_TBA	0.01	22.3185	11.124	1.24163e-07	Up
Unigene13455_TBA	0.01	22.2819	11.1217	2.99081e-08	Up
Unigene7384_TBA	0.01	22.2679	11.1207	0.000136054	Up
Unigene14573_TBA	0.01	22.205	11.1167	0.000137589	Up
Unigene30265_TBA	0.01	22.1708	11.1144	1.03568e-06	Up
Unigene29694_TBA	0.01	22.0722	11.108	1.72214e-09	Up
Unigene33747_TBA	0.01	22.0647	11.1075	6.89596e-05	Up
Unigene34206_TBA	0.01	22.0493	11.1065	3.51192e-09	Up
Unigene35396_TBA	0.01	22.039	11.1058	1.71272e-05	Up
Unigene6481_TBA	0.01	22.0281	11.1051	8.49138e-06	Up
Unigene35040_TBA	0.01	22.0238	11.1048	2.00186e-10	Up
Unigene24347_TBA	0.01	22.0184	11.1045	3.51854e-09	Up
Unigene26107_TBA	0.01	22.0096	11.1039	2.08411e-06	Up
Unigene30447_TBA	0.01	22.0028	11.1035	3.81668e-22	Up
Unigene30994_TBA	0.01	21.8349	11.0924	2.08135e-06	Up
Unigene2625_TBA	0.01	21.7701	11.0881	0.000271542	Up
Unigene29747_TBA	0.01	21.7561	11.0872	3.40434e-14	Up
Unigene10097_TBA	0.01	21.7561	11.0872	5.10925e-07	Up
Unigene16085_TBA	0.01	21.6269	11.0786	0.00053979	Up
Unigene7164_TBA	0.01	21.5147	11.0711	0.000272415	Up
Unigene23534_TBA	0.01	21.5147	11.0711	0.000271978	Up
Unigene4114_TBA	0.01	21.4867	11.0692	1.71222e-05	Up
Unigene7809_TBA	0.01	21.3558	11.0604	0.000540605	Up
Unigene28289_TBA	0.01	21.3558	11.0604	0.000539906	Up
Unigene25384_TBA	0.01	21.289	11.0559	5.40569e-12	Up
Unigene15582_TBA	0.01	21.1568	11.0469	6.1122e-08	Up
Unigene12484_TBA	0.01	21.0739	11.0412	0.000136385	Up
Unigene27911_TBA	0.01	21.0006	11.0362	3.00235e-13	Up
Unigene22518_TBA	0.01	20.9175	11.0305	8.47089e-06	Up
Unigene35215_TBA	0.01	20.754	11.0192	4.25206e-06	Up
Unigene35512_TBA	0.01	20.7	11.0154	8.50939e-06	Up
Unigene23596_TBA	0.01	20.6314	11.0106	0.000136451	Up
Unigene34703_TBA	0.01	20.4383	10.9971	1.24556e-07	Up
Unigene3176_TBA	0.01	20.4286	10.9964	5.12227e-07	Up
Unigene32047_TBA	0.01	20.3456	10.9905	2.30308e-11	Up
Unigene24430_TBA	0.01	20.3442	10.9904	5.34606e-18	Up
Unigene23162_TBA	0.01	20.2418	10.9831	1.72165e-05	Up
CL2312.Contig2_TBA	0.01	20.1553	10.9769	3.45231e-05	Up
Unigene28659_TBA	0.01	20.1037	10.9732	0.000137219	Up
Unigene33974_TBA	0.01	20.0269	10.9677	3.52021e-09	Up
Unigene28961_TBA	0.01	19.9589	10.9628	3.00031e-13	Up
Unigene30901_TBA	0.01	19.9362	10.9612	0.000273168	Up
Unigene5826_TBA	0.01	19.8854	10.9575	3.44379e-05	Up
Unigene31668_TBA	0.01	19.7607	10.9484	4.24301e-16	Up
Unigene11434_TBA	0.01	19.5417	10.9323	3.79959e-15	Up
Unigene6800_TBA	0.01	19.5051	10.9296	0.000137387	Up
Unigene14823_TBA	0.01	19.4991	10.9292	6.89059e-05	Up
Unigene17572_TBA	0.01	19.4744	10.9274	1.03496e-06	Up
Unigene29799_TBA	0.01	19.4431	10.925	2.08342e-06	Up
Unigene29570_TBA	0.01	19.3666	10.9194	3.44285e-05	Up
Unigene24752_TBA	0.01	19.3437	10.9176	4.10633e-10	Up
Unigene20900_TBA	0.01	19.3066	10.9149	0.000273105	Up
Unigene34362_TBA	0.01	19.256	10.9111	0.000272603	Up
Unigene23339_TBA	0.01	19.2504	10.9107	1.7137e-05	Up
CL2923.Contig2_TBA	0.01	19.1721	10.9048	1.72315e-05	Up
Unigene29916_TBA	0.01	19.1584	10.9038	3.42874e-05	Up
Unigene4647_TBA	0.01	19.071	10.8972	5.12414e-07	Up
Unigene35239_TBA	0.01	18.9809	10.8903	5.14099e-07	Up
Unigene23016_TBA	0.01	18.9236	10.886	6.11722e-08	Up
CL438.Contig4_TBA	0.01	18.8842	10.883	4.24987e-16	Up
Unigene20190_TBA	0.01	18.8688	10.8818	1.46086e-13	Up
Unigene35962_TBA	0.01	18.8343	10.8791	3.45897e-05	Up
Unigene26210_TBA	0.01	18.7672	10.874	6.10719e-08	Up
Unigene27830_TBA	0.01	18.6926	10.8683	7.22658e-09	Up
Unigene34295_TBA	0.01	18.6866	10.8678	5.13349e-07	Up
Unigene37589_TBA	0.01	18.6373	10.864	3.44474e-05	Up
Unigene30331_TBA	0.01	18.6373	10.864	2.00293e-10	Up
Unigene23625_TBA	0.01	18.6324	10.8636	6.85322e-05	Up
Unigene23234_TBA	0.01	18.5984	10.861	3.43437e-05	Up
Unigene26246_TBA	0.01	18.4277	10.8477	6.88344e-05	Up
Unigene20478_TBA	0.01	18.4232	10.8473	1.71025e-05	Up
Unigene36627_TBA	0.01	18.4121	10.8464	0.000538746	Up
Unigene30822_TBA	0.01	18.3604	10.8424	2.54057e-07	Up
Unigene31836_TBA	0.01	18.3593	10.8423	3.40187e-14	Up
Unigene281_TBA	0.01	18.2591	10.8344	1.82961e-15	Up
Unigene37313_TBA	0.01	18.2181	10.8312	3.45326e-05	Up
Unigene34434_TBA	0.01	18.1793	10.8281	5.15418e-07	Up
Unigene33849_TBA	0.01	17.9645	10.8109	1.27677e-12	Up
Unigene15847_TBA	0.01	17.9158	10.807	6.87631e-05	Up
Unigene26932_TBA	0.01	17.8776	10.8039	6.86386e-05	Up
Unigene34700_TBA	0.01	17.8649	10.8029	0.000136684	Up
Unigene36504_TBA	0.01	17.8311	10.8002	1.72265e-05	Up
Unigene28710_TBA	0.01	17.7726	10.7954	9.71455e-11	Up
Unigene26247_TBA	0.01	17.6601	10.7863	3.79669e-15	Up
Unigene21095_TBA	0.01	17.6469	10.7852	5.1504e-07	Up
Unigene16902_TBA	0.01	17.6225	10.7832	8.51971e-06	Up
Unigene13373_TBA	0.01	17.5459	10.7769	7.06827e-14	Up
Unigene27132_TBA	0.01	17.4316	10.7675	8.4691e-10	Up
Unigene31159_TBA	0.01	17.4316	10.7675	6.85676e-05	Up
Unigene24848_TBA	0.01	17.3346	10.7594	0.000541539	Up
Unigene13867_TBA	0.01	17.3346	10.7594	0.000538399	Up
Unigene13189_TBA	0.01	17.3331	10.7593	3.5252e-09	Up
Unigene24510_TBA	0.01	17.2925	10.7559	5.13724e-07	Up
Unigene34936_TBA	0.01	17.1938	10.7477	5.14663e-07	Up
Unigene22701_TBA	0.01	17.1816	10.7466	0.000272791	Up
CL4643.Contig2_TBA	0.01	17.0882	10.7388	1.70976e-05	Up
Unigene30522_TBA	0.01	17.0664	10.7369	3.44096e-05	Up
Unigene35017_TBA	0.01	17.0419	10.7349	6.88523e-05	Up
Unigene30821_TBA	0.01	17.0111	10.7323	4.76041e-11	Up
Unigene30333_TBA	0.01	16.855	10.719	1.03712e-06	Up
Unigene29704_TBA	0.01	16.7603	10.7108	0.000137152	Up
Unigene21681_TBA	0.01	16.6852	10.7043	2.99209e-08	Up
Unigene6863_TBA	0.01	16.6706	10.7031	5.13161e-07	Up
Unigene10903_TBA	0.01	16.6692	10.703	6.89238e-05	Up
Unigene13963_TBA	0.01	16.6361	10.7001	1.72066e-05	Up
Unigene23558_TBA	0.01	16.6185	10.6986	0.000136618	Up
Unigene31837_TBA	0.01	16.6097	10.6978	4.22368e-06	Up
Unigene6577_TBA	0.01	16.6045	10.6974	1.24017e-07	Up
Unigene36256_TBA	0.01	16.6032	10.6972	6.85145e-05	Up
Unigene394_TBA	0.01	16.6021	10.6972	2.83132e-19	Up
Unigene18597_TBA	0.01	16.5985	10.6968	0.000271418	Up
Unigene30735_TBA	0.01	16.512	10.6893	8.48112e-06	Up
Unigene5876_TBA	0.01	16.4742	10.686	2.08757e-06	Up
Unigene6394_TBA	0.01	16.4251	10.6817	2.08619e-06	Up
Unigene35689_TBA	0.01	16.4128	10.6806	0.000271169	Up
Unigene26046_TBA	0.01	16.4082	10.6802	6.87274e-05	Up
Unigene23465_TBA	0.01	16.3298	10.6733	1.03966e-06	Up
Unigene21712_TBA	0.01	16.3162	10.6721	3.45802e-05	Up
Unigene9377_TBA	0.01	16.3034	10.671	0.000271231	Up
Unigene31886_TBA	0.01	16.1553	10.6578	6.89417e-05	Up
Unigene12768_TBA	0.01	16.1518	10.6575	1.71321e-05	Up
Unigene34071_TBA	0.01	16.1355	10.656	1.45984e-13	Up
Unigene29890_TBA	0.01	16.0722	10.6503	1.12149e-11	Up
Unigene16603_TBA	0.01	16.0693	10.6501	4.76584e-11	Up
Unigene9486_TBA	0.01	16.0491	10.6483	5.09813e-07	Up
Unigene31003_TBA	0.01	15.9443	10.6388	0.000137354	Up
Unigene13868_TBA	0.01	15.7843	10.6243	0.000137018	Up
Unigene25282_TBA	0.01	15.7211	10.6185	0.000136319	Up
Unigene11531_TBA	0.01	15.7046	10.617	8.48881e-06	Up
Unigene16180_TBA	0.01	15.6274	10.6099	0.000135791	Up
Unigene27477_TBA	0.01	15.6061	10.6079	1.12216e-11	Up
Unigene28739_TBA	0.01	15.4675	10.595	1.24065e-07	Up
Unigene23857_TBA	0.01	15.3932	10.5881	5.12974e-07	Up
Unigene28082_TBA	0.01	15.3877	10.5876	1.71717e-05	Up
Unigene23604_TBA	0.01	15.3718	10.5861	1.03316e-06	Up
Unigene11492_TBA	0.01	15.3627	10.5852	4.76856e-11	Up
Unigene27509_TBA	0.01	15.3452	10.5836	4.24527e-06	Up
Unigene23046_TBA	0.01	15.3128	10.5805	1.71966e-05	Up
Unigene35043_TBA	0.01	15.2476	10.5744	8.46579e-06	Up
Unigene14836_TBA	0.01	15.2357	10.5732	2.99828e-13	Up
Unigene27208_TBA	0.01	15.2304	10.5727	2.99463e-08	Up
Unigene26020_TBA	0.01	15.2284	10.5726	3.44947e-05	Up
Unigene25552_TBA	0.01	15.2025	10.5701	3.43061e-05	Up
Unigene24489_TBA	0.01	15.1895	10.5689	0.000273357	Up
Unigene18646_TBA	0.01	15.1748	10.5675	0.000136485	Up
Unigene25933_TBA	0.01	15.1695	10.567	1.03748e-06	Up
Unigene34442_TBA	0.01	15.1456	10.5647	0.00013612	Up
Unigene12118_TBA	0.01	15.1389	10.564	0.000538514	Up
Unigene31068_TBA	0.01	15.1347	10.5636	6.84791e-05	Up
Unigene7297_TBA	0.01	15.1074	10.561	6.87452e-05	Up
Unigene5394_TBA	0.01	15.0932	10.5597	1.24114e-07	Up
Unigene27631_TBA	0.01	15.0572	10.5562	1.50296e-20	Up
Unigene7220_TBA	0.01	15.0339	10.554	0.00027148	Up
Unigene26720_TBA	0.01	14.9939	10.5502	2.64443e-12	Up
Unigene36357_TBA	0.01	14.9409	10.545	2.98828e-08	Up
Unigene19457_TBA	0.01	14.8974	10.5408	3.45042e-05	Up
Unigene24499_TBA	0.01	14.8874	10.5399	4.24798e-06	Up
Unigene4377_TBA	0.01	14.8874	10.5399	0.000136751	Up
Unigene34041_TBA	0.01	14.8513	10.5364	0.000272353	Up
Unigene6341_TBA	0.01	14.8098	10.5323	0.000540488	Up
Unigene15732_TBA	0.01	14.7138	10.523	0.000538978	Up
Unigene18141_TBA	0.01	14.7071	10.5223	8.45559e-06	Up
Unigene27504_TBA	0.01	14.7007	10.5217	3.44757e-05	Up
Unigene23611_TBA	0.01	14.6487	10.5166	2.06382e-16	Up
Unigene19710_TBA	0.01	14.5768	10.5095	4.23985e-06	Up
Unigene34698_TBA	0.01	14.4856	10.5004	3.44568e-05	Up
Unigene15474_TBA	0.01	14.4496	10.4968	0.000137052	Up
Unigene35876_TBA	0.01	14.3572	10.4876	0.000272165	Up
Unigene27747_TBA	0.01	14.3292	10.4847	2.08966e-06	Up
Unigene14595_TBA	0.01	14.2549	10.4772	2.09174e-06	Up
Unigene25259_TBA	0.01	14.2181	10.4735	0.000273546	Up
Unigene23550_TBA	0.01	14.1393	10.4655	6.84968e-05	Up
Unigene23962_TBA	0.01	14.1087	10.4624	1.47231e-08	Up
Unigene14713_TBA	0.01	14.0804	10.4595	5.10739e-07	Up
Unigene25133_TBA	0.01	14.0767	10.4591	1.03893e-06	Up
Unigene479_TBA	0.01	14.0493	10.4563	4.22636e-06	Up
Unigene15142_TBA	0.01	13.9743	10.4486	1.72115e-05	Up
Unigene24617_TBA	0.01	13.9478	10.4458	9.7199e-11	Up
Unigene2613_TBA	0.01	13.8599	10.4367	2.0855e-06	Up
Unigene36631_TBA	0.01	13.7183	10.4219	0.000136818	Up
Unigene15941_TBA	0.01	13.7183	10.4219	0.00013589	Up
Unigene23607_TBA	0.01	13.5978	10.4092	0.000541656	Up
Unigene13607_TBA	0.01	13.5657	10.4057	2.99973e-08	Up
Unigene29889_TBA	0.01	13.5633	10.4055	1.03424e-06	Up
Unigene33348_TBA	0.01	13.5168	10.4005	0.0005433	Up
CL2927.Contig2_TBA	0.01	13.509	10.3997	2.53573e-07	Up
Unigene30219_TBA	0.01	13.483	10.3969	0.00013622	Up
Unigene29768_TBA	0.01	13.4706	10.3956	1.27924e-12	Up
Unigene25823_TBA	0.01	13.4369	10.392	0.000136651	Up
Unigene22241_TBA	0.01	13.4369	10.392	5.12041e-07	Up
Unigene30882_TBA	0.01	13.3965	10.3876	3.43343e-05	Up
Unigene22702_TBA	0.01	13.3683	10.3846	4.22905e-06	Up
Unigene24496_TBA	0.01	13.3418	10.3817	1.71668e-05	Up
CL3856.Contig1_TBA	0.01	13.3317	10.3806	0.000543535	Up
Unigene28679_TBA	0.01	13.3105	10.3783	9.9953e-17	Up
Unigene27159_TBA	0.01	13.2428	10.371	2.08827e-06	Up
Unigene36884_TBA	0.01	13.219	10.3684	0.00027086	Up
Unigene23549_TBA	0.01	13.2025	10.3666	0.000538283	Up
Unigene22231_TBA	0.01	13.1952	10.3658	0.000272103	Up
Unigene6843_TBA	0.01	13.1889	10.3651	0.000136186	Up
Unigene7238_TBA	0.01	13.159	10.3618	3.45517e-05	Up
CL4643.Contig3_TBA	0.01	13.1262	10.3582	0.000540139	Up
Unigene26284_TBA	0.01	13.0666	10.3517	8.46834e-06	Up
Unigene6487_TBA	0.01	13.0358	10.3483	4.2385e-06	Up
Unigene26608_TBA	0.01	13.0323	10.3479	8.45814e-06	Up
Unigene24662_TBA	0.01	13.0196	10.3465	1.47362e-08	Up
Unigene29864_TBA	0.01	12.9941	10.3436	8.86995e-23	Up
Unigene22146_TBA	0.01	12.9499	10.3387	0.000137421	Up
Unigene6107_TBA	0.01	12.8862	10.3316	1.71123e-05	Up
Unigene35446_TBA	0.01	12.8538	10.328	0.000542477	Up
Unigene26849_TBA	0.01	12.8295	10.3253	0.00054189	Up
Unigene9334_TBA	0.01	12.7814	10.3198	4.75499e-11	Up
Unigene11709_TBA	0.01	12.7814	10.3198	2.98955e-08	Up
Unigene22258_TBA	0.01	12.739	10.315	1.03785e-06	Up
CL5129.Contig2_TBA	0.01	12.7194	10.3128	0.000136951	Up
Unigene25529_TBA	0.01	12.6954	10.3101	1.71916e-05	Up
Unigene29366_TBA	0.01	12.6413	10.3039	1.03857e-06	Up
Unigene23127_TBA	0.01	12.5971	10.2989	0.000137522	Up
Unigene17367_TBA	0.01	12.5924	10.2983	0.000543653	Up
Unigene21772_TBA	0.01	12.58	10.2969	8.44766e-10	Up
Unigene19186_TBA	0.01	12.5769	10.2966	0.000136918	Up
Unigene30122_TBA	0.01	12.5706	10.2958	7.88721e-15	Up
Unigene30451_TBA	0.01	12.5242	10.2905	1.12081e-11	Up
Unigene6954_TBA	0.01	12.5102	10.2889	1.72716e-05	Up
Unigene3352_TBA	0.01	12.509	10.2888	1.47296e-08	Up
Unigene33772_TBA	0.01	12.4315	10.2798	0.000544125	Up
Unigene25600_TBA	0.01	12.4249	10.279	3.42593e-05	Up
CL2679.Contig2_TBA	0.01	12.3856	10.2744	7.21665e-09	Up
Unigene11170_TBA	0.01	12.3788	10.2737	0.000136884	Up
Unigene31840_TBA	0.01	12.3788	10.2737	1.71568e-05	Up
Unigene10723_TBA	0.01	12.3303	10.268	0.000272478	Up
Unigene13673_TBA	0.01	12.3303	10.268	1.71469e-05	Up
Unigene16548_TBA	0.01	12.3014	10.2646	0.000137556	Up
Unigene5098_TBA	0.01	12.2088	10.2537	0.000544716	Up
Unigene24339_TBA	0.01	12.1869	10.2511	2.53476e-07	Up
Unigene19355_TBA	0.01	12.1586	10.2478	4.2304e-06	Up
Unigene23440_TBA	0.01	12.1572	10.2476	8.45305e-06	Up
Unigene7782_TBA	0.01	12.0575	10.2357	0.000540955	Up
Unigene35415_TBA	0.01	12.0387	10.2335	3.42406e-05	Up
CL1440.Contig1_TBA	0.01	12.0217	10.2314	1.03676e-06	Up
Unigene2666_TBA	0.01	12.0074	10.2297	0.000271355	Up
Unigene11705_TBA	0.01	11.9833	10.2268	6.11471e-08	Up
Unigene9052_TBA	0.01	11.9461	10.2223	0.000136851	Up
Unigene27505_TBA	0.01	11.9293	10.2203	0.000273736	Up
Unigene20558_TBA	0.01	11.9099	10.218	1.71767e-05	Up
Unigene17630_TBA	0.01	11.826	10.2077	6.86919e-05	Up
Unigene20944_TBA	0.01	11.8204	10.2071	0.000137186	Up
Unigene13420_TBA	0.01	11.7839	10.2026	3.43249e-05	Up
Unigene31355_TBA	0.01	11.7761	10.2016	6.8338e-05	Up
Unigene18492_TBA	0.01	11.7683	10.2007	3.43907e-05	Up
Unigene6307_TBA	0.01	11.7573	10.1993	1.47427e-08	Up
Unigene20918_TBA	0.01	11.6852	10.1905	0.000542947	Up
Unigene764_TBA	0.01	11.6824	10.1901	0.000273042	Up
Unigene30948_TBA	0.01	11.6503	10.1861	4.23958e-16	Up
Unigene12354_TBA	0.01	11.4899	10.1661	5.15229e-07	Up
Unigene26183_TBA	0.01	11.4613	10.1626	1.72465e-05	Up
Unigene34218_TBA	0.01	11.4052	10.1555	8.47601e-06	Up
Unigene22773_TBA	0.01	11.4017	10.155	6.10969e-08	Up
Unigene30456_TBA	0.01	11.3809	10.1524	1.0346e-06	Up
CL4289.Contig1_TBA	0.01	11.3798	10.1523	4.22771e-06	Up
Unigene26254_TBA	0.01	11.3556	10.1492	2.99718e-08	Up
Unigene6215_TBA	0.01	11.3459	10.148	6.83029e-05	Up
Unigene27657_TBA	0.01	11.3305	10.146	4.74688e-11	Up
Unigene36530_TBA	0.01	11.2977	10.1418	0.000541072	Up
Unigene936_TBA	0.01	11.287	10.1404	0.000270983	Up
Unigene25829_TBA	0.01	11.2625	10.1373	3.45612e-05	Up
Unigene15143_TBA	0.01	11.2134	10.131	0.000137253	Up
Unigene23606_TBA	0.01	11.2048	10.1299	0.000537821	Up
Unigene26335_TBA	0.01	11.1999	10.1293	8.47856e-06	Up
Unigene22681_TBA	0.01	11.1974	10.1289	0.000137455	Up
Unigene22913_TBA	0.01	11.1837	10.1272	2.0848e-06	Up
Unigene26274_TBA	0.01	11.1815	10.1269	0.000137488	Up
Unigene31428_TBA	0.01	11.1497	10.1228	2.08688e-06	Up
Unigene34376_TBA	0.01	11.1497	10.1228	0.00027254	Up
Unigene28645_TBA	0.01	11.1399	10.1215	2.5396e-07	Up
Unigene22677_TBA	0.01	11.1086	10.1175	5.126e-07	Up
Unigene21674_TBA	0.01	11.1	10.1163	8.49652e-06	Up
Unigene18824_TBA	0.01	11.0868	10.1146	0.000136153	Up
Unigene6429_TBA	0.01	11.0172	10.1055	5.11668e-07	Up
Unigene7602_TBA	0.01	10.989	10.1018	6.89776e-05	Up
Unigene24789_TBA	0.01	10.9702	10.0994	0.00054448	Up
Unigene28928_TBA	0.01	10.9582	10.0978	1.46972e-08	Up
CL4626.Contig2_TBA	0.01	10.95	10.0967	0.000272917	Up
Unigene18860_TBA	0.01	10.95	10.0967	0.000271107	Up
Unigene14341_TBA	0.01	10.9012	10.0903	0.000271791	Up
Unigene27782_TBA	0.01	10.8908	10.0889	3.42687e-05	Up
Unigene11916_TBA	0.01	10.8049	10.0775	6.83205e-05	Up
Unigene28855_TBA	0.01	10.7853	10.0748	3.43155e-05	Up
Unigene31386_TBA	0.01	10.7679	10.0725	1.71618e-05	Up
Unigene27360_TBA	0.01	10.7649	10.0721	1.2436e-07	Up
CL1440.Contig2_TBA	0.01	10.7165	10.0656	3.51523e-09	Up
Unigene17237_TBA	0.01	10.6114	10.0514	0.000539558	Up
Unigene31089_TBA	0.01	10.5973	10.0495	4.25478e-06	Up
Unigene21572_TBA	0.01	10.5714	10.0459	0.000271045	Up
Unigene25273_TBA	0.01	10.5678	10.0455	3.45137e-05	Up
Unigene5983_TBA	0.01	10.541	10.0418	0.000272666	Up
Unigene29736_TBA	0.01	10.5259	10.0397	0.000272228	Up
Unigene21174_TBA	0.01	10.5228	10.0393	0.000136286	Up
Unigene24350_TBA	0.01	10.4912	10.035	4.23309e-06	Up
Unigene28170_TBA	0.01	10.4808	10.0335	0.000273483	Up
Unigene18792_TBA	0.01	10.4691	10.0319	1.71817e-05	Up
Unigene22425_TBA	0.01	10.4626	10.031	5.10183e-07	Up
Unigene30243_TBA	0.01	10.4587	10.0305	8.50423e-06	Up
Unigene26922_TBA	0.01	10.4166	10.0247	0.000540255	Up
Unigene25912_TBA	0.01	10.4027	10.0227	2.5367e-07	Up
Unigene17448_TBA	0.01	10.3691	10.0181	0.000544007	Up
Unigene34730_TBA	0.01	10.3298	10.0126	6.11974e-08	Up
Unigene26073_TBA	0.01	10.3186	10.011	0.000270736	Up
Unigene7729_TBA	0.01	10.2928	10.0074	5.09998e-07	Up
Unigene16967_TBA	0.01	10.2752	10.005	0.000273294	Up
Unigene30638_TBA	0.01	10.2752	10.005	1.24409e-07	Up
Unigene10706_TBA	0.01	10.2418	10.0003	1.72516e-05	Up
Unigene31357_TBA	0.01	10.2263	9.99807	1.2809e-12	Up
Unigene25964_TBA	0.01	10.2225	9.99753	1.12283e-11	Up
Unigene34913_TBA	0.01	10.2052	9.99509	4.23714e-06	Up
Unigene6784_TBA	0.01	10.1953	9.99369	0.000135922	Up
Unigene6225_TBA	0.01	10.1837	9.99205	2.54251e-07	Up
Unigene30159_TBA	0.01	10.0992	9.98003	1.71866e-05	Up
Unigene34072_TBA	0.01	9.9862	9.96379	2.08896e-06	Up
Unigene20749_TBA	0.01	9.92495	9.95492	0.000137286	Up
Unigene25692_TBA	0.01	9.91629	9.95366	0.000540372	Up
Unigene25267_TBA	0.01	9.90994	9.95273	1.23919e-07	Up
Unigene28548_TBA	0.01	9.87317	9.94737	0.000542125	Up
Unigene22963_TBA	0.01	9.84108	9.94267	4.22099e-06	Up
Unigene15326_TBA	0.01	9.81344	9.93861	0.000136352	Up
Unigene30189_TBA	0.01	9.79275	9.93557	5.42227e-12	Up
Unigene27844_TBA	0.01	9.72692	9.92584	6.84085e-05	Up
Unigene17750_TBA	0.01	9.7044	9.9225	0.000542008	Up
CL433.Contig1_TBA	0.439244	425.2	9.9189	1.77083e-277	Up
Unigene31114_TBA	0.01	9.66736	9.91698	7.23321e-09	Up
Unigene31547_TBA	0.01	9.62518	9.91067	1.72817e-05	Up
Unigene24283_TBA	0.01	9.61841	9.90965	7.22326e-09	Up
Unigene22197_TBA	0.01	9.55061	9.89945	5.13911e-07	Up
Unigene30876_TBA	0.01	9.50138	9.89199	4.25331e-16	Up
Unigene2961_TBA	0.01	9.47728	9.88833	3.425e-05	Up
Unigene24184_TBA	0.01	9.43268	9.88152	1.72016e-05	Up
Unigene30657_TBA	0.01	9.275	9.8572	1.04039e-06	Up
Unigene27213_TBA	0.01	9.20607	9.84644	0.000541188	Up
Unigene3602_TBA	0.01	9.20373	9.84608	6.85499e-05	Up
Unigene7755_TBA	0.01	9.1137	9.83189	6.86031e-05	Up
Unigene35354_TBA	0.01	9.09545	9.829	0.000537937	Up
Unigene28168_TBA	0.01	9.07595	9.82591	5.1111e-07	Up
Unigene21906_TBA	0.01	9.06864	9.82474	0.000273799	Up
Unigene16528_TBA	0.01	9.05595	9.82272	0.000136551	Up
Unigene31329_TBA	0.01	9.02649	9.81802	1.71074e-05	Up
Unigene24909_TBA	0.01	8.99932	9.81367	0.000542242	Up
Unigene25903_TBA	0.01	8.99635	9.8132	4.24934e-06	Up
CL2553.Contig2_TBA	0.01	8.97495	9.80976	1.72616e-05	Up
Unigene29055_TBA	0.01	8.92521	9.80174	0.00027204	Up
Unigene23888_TBA	0.01	8.91031	9.79933	6.86563e-05	Up
CL825.Contig1_TBA	0.01	8.90085	9.7978	6.89955e-05	Up
Unigene29567_TBA	0.01	8.89204	9.79637	0.000136518	Up
Unigene6789_TBA	0.01	8.84985	9.78951	0.000271293	Up
Unigene22746_TBA	0.01	8.83435	9.78698	1.04002e-06	Up
Unigene24321_TBA	0.01	8.83408	9.78694	1.24606e-07	Up
Unigene12401_TBA	0.01	8.7705	9.77652	6.88166e-05	Up
Unigene26772_TBA	0.01	8.74307	9.772	6.83909e-05	Up
Unigene6321_TBA	0.01	8.74163	9.77176	8.51196e-06	Up
Unigene22191_TBA	0.01	8.71321	9.76706	0.000273231	Up
Unigene17443_TBA	0.01	8.63121	9.75342	0.000271729	Up
Unigene306_TBA	0.01	8.57996	9.74483	0.000538052	Up
Unigene30190_TBA	0.01	8.57424	9.74387	3.44852e-05	Up
Unigene11511_TBA	0.01	8.56071	9.74159	0.000271915	Up
Unigene23189_TBA	0.01	8.50061	9.73142	3.4419e-05	Up
Unigene21059_TBA	0.01	8.49135	9.72985	0.000270921	Up
Unigene15938_TBA	0.01	8.42088	9.71783	0.000537706	Up
Unigene20126_TBA	0.01	8.3846	9.7116	6.86741e-05	Up
Unigene31545_TBA	0.01	8.26248	9.69043	2.55915e-18	Up
Unigene30042_TBA	0.01	8.25979	9.68996	1.72215e-05	Up
Unigene15715_TBA	0.01	8.24329	9.68708	0.00027342	Up
Unigene19213_TBA	0.01	8.24329	9.68708	0.000270798	Up
Unigene22138_TBA	0.01	8.21073	9.68137	3.45421e-05	Up
Unigene34969_TBA	0.01	8.14039	9.66895	6.8888e-05	Up
Unigene29527_TBA	0.01	8.06212	9.65501	8.46069e-06	Up
Unigene28009_TBA	0.01	8.04908	9.65268	8.51455e-06	Up
Unigene25264_TBA	0.01	8.0406	9.65116	5.11296e-07	Up
Unigene34343_TBA	0.01	8.02098	9.64764	0.000135988	Up
Unigene3123_TBA	0.01	7.99588	9.64311	0.000541305	Up
Unigene23103_TBA	0.01	7.98533	9.64121	6.87809e-05	Up
Unigene23163_TBA	0.01	7.97715	9.63973	0.000544835	Up
Unigene30990_TBA	0.01	7.87744	9.62158	2.08204e-06	Up
Unigene29906_TBA	0.01	7.8523	9.61697	8.51713e-06	Up
CL1259.Contig2_TBA	0.01	7.83045	9.61295	0.000539094	Up
Unigene29483_TBA	0.01	7.79963	9.60726	6.85853e-05	Up
Unigene26934_TBA	0.01	7.6923	9.58727	6.84262e-05	Up
Unigene28077_TBA	0.01	7.61683	9.57305	0.000136253	Up
Unigene21166_TBA	0.01	7.58787	9.56755	6.84438e-05	Up
Unigene29907_TBA	0.01	7.57785	9.56565	0.000542594	Up
Unigene6227_TBA	0.01	7.56103	9.56244	0.000543182	Up
Unigene28966_TBA	0.01	7.47501	9.54593	8.46324e-06	Up
Unigene21410_TBA	0.01	7.43316	9.53783	0.000272854	Up
Unigene22001_TBA	0.01	7.40315	9.532	0.000273673	Up
Unigene6896_TBA	0.01	7.38081	9.52764	0.000135857	Up
Unigene25116_TBA	0.01	7.35257	9.5221	1.03821e-06	Up
Unigene29836_TBA	0.01	7.32578	9.51684	0.000136087	Up
Unigene2674_TBA	0.01	7.32526	9.51674	0.000543771	Up
Unigene29348_TBA	0.01	7.32408	9.5165	4.2507e-06	Up
Unigene132_TBA	0.01	7.31458	9.51463	0.000273609	Up
Unigene28596_TBA	0.01	7.28462	9.50871	8.4648e-10	Up
Unigene31392_TBA	0.01	7.26514	9.50485	5.12787e-07	Up
Unigene28113_TBA	0.01	7.23194	9.49824	0.000543417	Up
Unigene22707_TBA	0.01	7.19502	9.49086	1.72666e-05	Up
Unigene685_TBA	0.01	7.0121	9.4537	0.000135824	Up
Unigene24191_TBA	0.01	6.95862	9.44266	0.000541773	Up
Unigene12146_TBA	0.01	6.88517	9.42735	1.71173e-05	Up
CL3044.Contig1_TBA	0.01	6.83392	9.41657	1.0328e-06	Up
Unigene3000_TBA	0.01	6.81931	9.41348	0.000538862	Up
Unigene28346_TBA	0.01	6.65797	9.37894	2.54348e-07	Up
Unigene21253_TBA	0.01	6.52899	9.35072	8.52488e-06	Up
Unigene36654_TBA	0.01	6.48808	9.34165	0.000542359	Up
Unigene31669_TBA	0.01	6.45122	9.33343	0.000542712	Up
Unigene29932_TBA	0.01	6.38098	9.31763	2.54154e-07	Up
Unigene22168_TBA	0.01	6.35493	9.31173	0.000544598	Up
Unigene29577_TBA	0.01	6.34901	9.31039	0.000544362	Up
Unigene6369_TBA	0.01	6.18755	9.27322	0.000539325	Up
Unigene6538_TBA	0.01	6.13738	9.26148	0.00053863	Up
Unigene22525_TBA	0.01	6.08258	9.24854	0.000544243	Up
Unigene9648_TBA	0.01	6.07269	9.24619	3.42313e-05	Up
Unigene497_TBA	0.01	6.03452	9.23709	1.2431e-07	Up
Unigene30077_TBA	0.01	5.99328	9.2272	6.88701e-05	Up
Unigene28067_TBA	0.01	5.82696	9.1866	0.000137119	Up
Unigene33908_TBA	0.01	5.82645	9.18647	3.42968e-05	Up
Unigene15560_TBA	0.01	5.76318	9.17072	0.000270674	Up
Unigene29665_TBA	0.01	5.74113	9.16519	1.7142e-05	Up
Unigene22855_TBA	0.01	5.6913	9.15262	0.000540838	Up
Unigene25197_TBA	0.01	5.64911	9.14188	3.44663e-05	Up
Unigene16844_TBA	0.01	5.6444	9.14068	8.50166e-06	Up
Unigene28810_TBA	0.01	5.63481	9.13822	0.000539674	Up
Unigene30567_TBA	0.01	5.59272	9.12741	4.24391e-06	Up
CL4354.Contig2_TBA	0.01	5.35994	9.06607	0.000543064	Up
Unigene17662_TBA	0.01	5.34313	9.06154	0.000545072	Up
Unigene27018_TBA	0.01	5.30568	9.05139	0.000539442	Up
Unigene30103_TBA	0.01	5.22297	9.02873	0.000136718	Up
Unigene30261_TBA	0.01	5.20476	9.02369	8.48625e-06	Up
Unigene30739_TBA	0.01	5.19551	9.02112	1.03532e-06	Up
Unigene28833_TBA	0.01	5.10758	8.9965	0.00013732	Up
Unigene7_TBA	0.01	5.07615	8.98759	3.43625e-05	Up
Unigene24832_TBA	0.01	5.01771	8.97089	6.86208e-05	Up
Unigene30656_TBA	0.01	4.78792	8.90325	4.2412e-06	Up
Unigene31044_TBA	0.01	4.75083	8.89204	5.14852e-07	Up
Unigene29367_TBA	0.01	4.73418	8.88697	0.000540722	Up
Unigene29477_TBA	0.01	4.39313	8.77911	0.00027229	Up
Unigene34256_TBA	0.01	4.37986	8.77474	3.4278e-05	Up
CL4024.Contig1_TBA	0.01	4.29268	8.74574	0.000542829	Up
Unigene29636_TBA	0.01	4.1971	8.71325	0.000271853	Up
Unigene30736_TBA	0.01	4.07689	8.67133	0.000538168	Up
CL4556.Contig2_TBA	0.01	3.96798	8.63226	0.000136784	Up
Unigene31554_TBA	0.01	3.9447	8.62377	0.000539209	Up
Unigene31773_TBA	0.01	3.84429	8.58657	8.49909e-06	Up
Unigene31954_TBA	0.01	3.1747	8.31048	0.000136985	Up
Unigene28424_TBA	0.01	3.13232	8.29109	4.23579e-06	Up
CL4472.Contig1_TBA	0.722627	177.094	7.93705	5.95063e-68	Up
Unigene28648_TBA	0.34338	77.6494	7.82102	1.64496e-62	Up
Unigene29845_TBA	0.291469	63.3131	7.76302	5.8108e-60	Up
Unigene33794_TBA	1.25784	248.007	7.62329	4.47212e-109	Up
Unigene5190_TBA	6.70845	1284.41	7.5809	0	Up
Unigene24457_TBA	0.584023	98.2367	7.39409	2.15515e-92	Up
Unigene20244_TBA	0.264435	44.1853	7.38451	1.37342e-45	Up
Unigene31440_TBA	0.01	1.62966	7.34843	6.83557e-05	Up
Unigene106_TBA	0.221971	35.9359	7.33891	1.5573e-133	Up
Unigene24241_TBA	0.20992	27.8271	7.05051	9.86166e-36	Up
Unigene28649_TBA	1.36753	172.648	6.98012	8.35712e-103	Up
Unigene5166_TBA	2.10014	264.358	6.97587	6.77404e-137	Up
Unigene33611_TBA	1.18496	143.879	6.92387	1.44717e-32	Up
Unigene33513_TBA	1.33266	160.329	6.91058	3.00806e-32	Up
Unigene29703_TBA	0.191621	22.8399	6.89716	6.2524e-32	Up
Unigene32243_TBA	0.319261	37.698	6.88361	1.20549e-63	Up
Unigene26699_TBA	0.294019	33.4074	6.82811	2.37144e-30	Up
Unigene32117_TBA	0.556722	62.6364	6.8139	4.92914e-30	Up
Unigene28650_TBA	1.57335	170.006	6.7556	9.0302e-29	Up
Unigene13852_TBA	0.470901	50.358	6.74065	1.86391e-28	Up
Unigene30853_TBA	0.233117	24.6698	6.72554	3.8791e-28	Up
Unigene11475_TBA	1.04193	103.299	6.63142	7.44083e-53	Up
CL4940.Contig2_TBA	0.642226	63.6715	6.63142	7.46203e-53	Up
Unigene24942_TBA	1.10951	107.527	6.59863	1.37808e-51	Up
Unigene29397_TBA	1.31039	123.103	6.55372	4.35084e-75	Up
Unigene29645_TBA	0.230265	21.5463	6.54801	1.16243e-24	Up
Unigene30264_TBA	0.153735	14.0428	6.51324	4.94808e-24	Up
Unigene24916_TBA	0.367811	33.5974	6.51324	4.94219e-24	Up
Unigene32406_TBA	3.16788	288.485	6.50884	5.17997e-97	Up
Unigene31417_TBA	0.379992	34.2868	6.49554	1.0203e-23	Up
Unigene19993_TBA	0.372176	32.7524	6.45947	4.35352e-23	Up
Unigene25111_TBA	0.489013	43.0343	6.45947	4.35854e-23	Up
Unigene32576_TBA	1.73111	149.932	6.43646	6.20254e-92	Up
Unigene32239_TBA	0.325783	27.9438	6.42248	2.91566e-45	Up
Unigene5259_TBA	1.46552	124.887	6.41308	6.00158e-45	Up
Unigene33360_TBA	1.72952	146.422	6.40362	3.76698e-22	Up
Unigene19757_TBA	0.369255	30.8499	6.38451	7.76041e-22	Up
Unigene20002_TBA	0.439244	36.6973	6.38451	7.76879e-22	Up
Unigene19796_TBA	0.572997	47.2336	6.36514	1.60044e-21	Up
Unigene20011_TBA	0.493114	40.6486	6.36514	2.26986e-43	Up
Unigene27140_TBA	0.509124	39.6998	6.28497	2.85325e-20	Up
Unigene26665_TBA	2.37791	184.097	6.27463	1.63185e-122	Up
Unigene29646_TBA	0.300019	23.0603	6.26421	5.87799e-20	Up
Unigene27695_TBA	0.393995	30.2836	6.26421	5.87216e-20	Up
CL4877.Contig1_TBA	1.24452	90.8055	6.18911	5.2322e-38	Up
Unigene23182_TBA	1.08394	78.4849	6.17806	1.07935e-37	Up
Unigene16862_TBA	0.784051	56.7707	6.17806	1.04035e-18	Up
CL228.Contig3_TBA	0.342879	24.8269	6.17806	1.04132e-18	Up
Unigene32241_TBA	0.415942	29.8082	6.16318	4.33831e-56	Up
Unigene26667_TBA	3.39944	242.065	6.15395	2.89723e-243	Up
Unigene21377_TBA	0.425729	29.8773	6.13297	4.41749e-18	Up
Unigene30446_TBA	0.861594	60.4659	6.13297	4.41346e-18	Up
Unigene28476_TBA	1.39318	97.2548	6.12532	1.63545e-54	Up
Unigene30270_TBA	0.32332	22.3301	6.10989	9.05623e-18	Up
Unigene4743_TBA	0.510228	35.239	6.10989	9.0481e-18	Up
Unigene6585_TBA	0.676878	45.9947	6.08643	1.85166e-17	Up
Unigene13242_TBA	0.942746	64.0607	6.08643	1.85003e-17	Up
Unigene24671_TBA	0.32332	21.6098	6.06258	3.80605e-17	Up
Unigene29336_TBA	0.81814	54.6822	6.06258	3.80273e-17	Up
Unigene6476_TBA	5.01792	333.987	6.05656	3.91162e-69	Up
Unigene25735_TBA	2.10955	138.647	6.03833	7.77549e-17	Up
Unigene12494_TBA	0.556064	35.9269	6.01367	1.57929e-16	Up
Unigene31512_TBA	0.343129	21.7871	5.98858	3.20077e-16	Up
Unigene28875_TBA	1.05953	66.0948	5.96304	6.52567e-16	Up
Unigene23191_TBA	0.365241	22.7842	5.96304	6.53089e-16	Up
Unigene13035_TBA	0.627241	38.4294	5.93705	1.3295e-15	Up
Unigene24466_TBA	0.396988	24.3224	5.93705	1.33054e-15	Up
Unigene13758_TBA	0.671085	39.6205	5.88361	5.55327e-15	Up
Unigene31066_TBA	0.152638	9.01168	5.88361	5.56171e-15	Up
Unigene582_TBA	0.681783	40.2522	5.88361	5.55749e-15	Up
Unigene31885_TBA	0.274463	16.2042	5.88361	5.56594e-15	Up
Unigene5443_TBA	0.884268	51.7142	5.86993	7.28131e-30	Up
Unigene12535_TBA	0.712773	41.2878	5.85613	1.13655e-14	Up
Unigene580_TBA	0.634859	36.0674	5.82811	2.31386e-14	Up
Unigene30323_TBA	0.679813	38.2426	5.8139	1.28746e-28	Up
Unigene13508_TBA	0.883437	49.6975	5.8139	1.28923e-28	Up
Unigene5207_TBA	4.80031	269.149	5.80913	3.75208e-86	Up
Unigene9225_TBA	1.80657	101.024	5.8053	1.70217e-71	Up
Unigene12209_TBA	1.13631	63.2896	5.79955	4.70399e-14	Up
Unigene23522_TBA	0.644425	35.893	5.79955	4.70737e-14	Up
Unigene27359_TBA	0.379992	21.1647	5.79955	4.69387e-14	Up
Unigene29740_TBA	0.247335	13.776	5.79955	4.69723e-14	Up
Unigene30496_TBA	0.315513	17.5734	5.79955	4.70061e-14	Up
Unigene33474_TBA	1.21558	66.351	5.7704	9.5703e-14	Up
Unigene541_TBA	0.417789	22.8045	5.7704	9.59059e-14	Up
Unigene20191_TBA	0.632299	34.5132	5.7704	9.58382e-14	Up
Unigene11050_TBA	0.882609	48.1761	5.7704	9.57705e-14	Up
Unigene31291_TBA	0.503134	26.9025	5.74065	1.939e-13	Up
Unigene4753_TBA	1.0765	57.5602	5.74065	1.94034e-13	Up
Unigene13492_TBA	0.705293	37.7119	5.74065	1.93767e-13	Up
Unigene4459_TBA	0.850688	45.0123	5.72554	9.66147e-27	Up
Unigene23399_TBA	0.747902	38.3239	5.67925	7.93097e-13	Up
Unigene11356_TBA	0.550855	28.2268	5.67925	7.91538e-13	Up
Unigene33905_TBA	0.609366	31.225	5.67925	7.92057e-13	Up
Unigene32522_TBA	0.876034	44.8896	5.67925	7.92577e-13	Up
Unigene31246_TBA	0.41014	20.5595	5.64754	3.50566e-25	Up
Unigene28811_TBA	0.63744	31.2434	5.61512	3.23767e-12	Up
Unigene30945_TBA	0.258763	12.3947	5.58195	6.50311e-12	Up
Unigene16952_TBA	0.42496	20.3556	5.58195	6.49916e-12	Up
Unigene27888_TBA	0.351592	16.4496	5.54801	2.54931e-23	Up
Unigene9450_TBA	4.35584	200.153	5.52201	6.06668e-46	Up
Unigene31067_TBA	0.248117	11.332	5.51324	2.65842e-11	Up
CL5027.Contig34_TBA	2.18297	98.485	5.49554	2.15599e-22	Up
CL1689.Contig1_TBA	0.469023	20.8988	5.47762	5.35192e-11	Up
Unigene13002_TBA	0.516956	23.0346	5.47762	5.34889e-11	Up
Unigene31490_TBA	2.76317	122.352	5.46857	4.45415e-44	Up
Unigene6563_TBA	0.894921	39.5437	5.46554	6.32591e-33	Up
Unigene32240_TBA	2.02772	88.6572	5.45031	1.85708e-43	Up
Unigene28276_TBA	0.389429	16.9184	5.44109	1.06929e-10	Up
Unigene157_TBA	0.236993	10.032	5.40362	2.14767e-10	Up
Unigene28477_TBA	1.6623	70.3655	5.40362	2.14653e-10	Up
Unigene11269_TBA	0.403457	17.0784	5.40362	2.14538e-10	Up
Unigene21592_TBA	6.23087	262.019	5.39409	1.7394e-83	Up
Unigene6040_TBA	1.42555	59.8144	5.39091	4.53745e-31	Up
Unigene33805_TBA	4.07299	170.142	5.38451	1.52008e-20	Up
Unigene29433_TBA	1.52407	63.3825	5.37808	9.25071e-31	Up
Unigene31662_TBA	6.42226	264.702	5.36514	1.13878e-40	Up
Unigene13547_TBA	0.521541	21.496	5.36514	4.30961e-10	Up
Unigene21861_TBA	0.83262	34.3175	5.36514	4.30738e-10	Up
Unigene26666_TBA	8.33291	340.076	5.35089	6.95439e-223	Up
Unigene11153_TBA	1.53735	62.5078	5.34551	6.27842e-20	Up
Unigene30996_TBA	0.366094	14.6812	5.32561	8.65306e-10	Up
Unigene22622_TBA	0.402421	16.138	5.32561	8.63126e-10	Up
Unigene32069_TBA	0.403803	16.1934	5.32561	8.61823e-10	Up
Unigene28015_TBA	0.641788	25.7372	5.32561	8.62691e-10	Up
Unigene33077_TBA	1.6166	64.8294	5.32561	8.63561e-10	Up
Unigene11489_TBA	0.583661	23.4061	5.32561	8.64869e-10	Up
Unigene30062_TBA	2.32886	93.3928	5.32561	8.63997e-10	Up
Unigene31055_TBA	0.556722	22.3259	5.32561	8.64433e-10	Up
Unigene33754_TBA	0.889282	35.6623	5.32561	8.62256e-10	Up
Unigene22562_TBA	0.570911	22.5769	5.30544	2.58401e-19	Up
Unigene12592_TBA	1.23365	48.5559	5.29865	6.6347e-29	Up
Unigene29481_TBA	0.238676	9.30559	5.28497	1.72047e-09	Up
CL666.Contig1_TBA	0.421911	16.4496	5.28497	1.71879e-09	Up
Unigene5927_TBA	0.54197	21.1305	5.28497	1.71545e-09	Up
Unigene16604_TBA	0.661646	25.7965	5.28497	1.71963e-09	Up
Unigene15576_TBA	0.303503	11.8331	5.28497	1.71796e-09	Up
Unigene29403_TBA	0.607007	23.6662	5.28497	1.71712e-09	Up
Unigene30150_TBA	0.719313	28.0448	5.28497	5.23115e-19	Up
Unigene10933_TBA	0.962025	37.5078	5.28497	1.72131e-09	Up
Unigene26674_TBA	1.21873	47.5164	5.28497	1.71629e-09	Up
CL4617.Contig2_TBA	3.32166	128.119	5.26943	1.03178e-75	Up
Unigene29624_TBA	3.45905	131.652	5.25021	4.52642e-112	Up
Unigene26038_TBA	0.401049	15.1895	5.24315	3.43708e-09	Up
Unigene30171_TBA	0.350023	13.2569	5.24315	3.43545e-09	Up
Unigene24596_TBA	1.01168	38.3167	5.24315	3.43871e-09	Up
Unigene10533_TBA	1.3877	52.0431	5.22894	2.31273e-27	Up
Unigene28303_TBA	0.437711	16.3343	5.22178	2.45826e-36	Up
Unigene30946_TBA	0.411936	15.3724	5.22178	4.3884e-18	Up
Unigene25330_TBA	0.451469	16.5962	5.20008	6.87365e-09	Up
Unigene26933_TBA	0.532161	19.5625	5.20008	6.87998e-09	Up
Unigene5260_TBA	4.00366	147.177	5.20008	8.87743e-18	Up
Unigene29627_TBA	0.966969	35.5462	5.20008	8.89343e-18	Up
Unigene20920_TBA	0.805531	29.6117	5.20008	6.87048e-09	Up
Unigene21678_TBA	0.73967	27.1906	5.20008	6.87681e-09	Up
Unigene29349_TBA	0.545427	20.0501	5.20008	8.88542e-18	Up
Unigene24689_TBA	2.46115	89.2979	5.18122	9.49589e-62	Up
Unigene20215_TBA	6.69312	240.716	5.16851	1.20034e-122	Up
Unigene8887_TBA	1.42988	50.9702	5.15569	1.363e-08	Up
Unigene29725_TBA	0.324435	11.565	5.15569	1.36847e-08	Up
Unigene19917_TBA	1.34409	47.912	5.15569	3.63401e-17	Up
Unigene7798_TBA	1.26801	45.2	5.15569	1.36421e-08	Up
Unigene23807_TBA	0.598512	21.3349	5.15569	1.36482e-08	Up
Unigene32875_TBA	1.28533	45.8175	5.15569	1.36543e-08	Up
Unigene29909_TBA	1.61106	57.4288	5.15569	1.36786e-08	Up
Unigene5540_TBA	1.40847	50.2072	5.15569	8.0072e-26	Up
Unigene11870_TBA	0.863175	30.7692	5.15569	1.3624e-08	Up
Unigene21702_TBA	0.313411	11.172	5.15569	1.36361e-08	Up
Unigene10715_TBA	0.69385	24.7333	5.15569	1.36664e-08	Up
Unigene20348_TBA	0.535188	19.0776	5.15569	1.36604e-08	Up
Unigene34520_TBA	0.462567	16.4889	5.15569	1.36179e-08	Up
Unigene27093_TBA	1.0716	38.1986	5.15569	1.36725e-08	Up
Unigene6605_TBA	1.22828	43.4418	5.14437	3.51459e-34	Up
Unigene31513_TBA	0.809412	28.4921	5.13754	1.51826e-42	Up
Unigene31491_TBA	2.90389	101.896	5.13297	7.34052e-17	Up
Unigene28709_TBA	0.571604	20.0573	5.13297	7.33422e-17	Up
Unigene12310_TBA	1.25448	44.0192	5.13297	7.32792e-17	Up
Unigene33411_TBA	1.29003	45.027	5.12532	3.32154e-25	Up
Unigene22777_TBA	1.23149	42.5266	5.10989	2.70735e-08	Up
Unigene30182_TBA	1.09402	37.7795	5.10989	2.70502e-08	Up
Unigene8201_TBA	2.99637	103.472	5.10989	1.27686e-41	Up
Unigene6742_TBA	0.864762	29.8624	5.10989	2.70386e-08	Up
Unigene35084_TBA	1.01825	35.1627	5.10989	1.46629e-16	Up
Unigene36077_TBA	0.800052	27.6278	5.10989	2.70618e-08	Up
Unigene26848_TBA	0.688771	23.785	5.10989	2.70154e-08	Up
Unigene24486_TBA	0.469491	16.2127	5.10989	1.46506e-16	Up
Unigene31245_TBA	0.232541	8.03024	5.10989	2.7027e-08	Up
Unigene27225_TBA	0.569528	19.3501	5.08643	2.93677e-16	Up
Unigene22221_TBA	0.490032	16.3762	5.06258	5.36753e-08	Up
Unigene28122_TBA	1.26121	42.1478	5.06258	5.3653e-08	Up
Unigene6105_TBA	0.550211	18.3873	5.06258	5.36085e-08	Up
Unigene27067_TBA	0.94654	31.632	5.06258	5.89633e-16	Up
Unigene25760_TBA	1.4887	49.7504	5.06258	5.35863e-08	Up
Unigene26205_TBA	0.469023	15.6741	5.06258	5.35419e-08	Up
Unigene33508_TBA	1.09657	36.646	5.06258	5.8916e-16	Up
Unigene22648_TBA	0.541347	18.0911	5.06258	5.36308e-08	Up
Unigene32043_TBA	0.768677	25.6881	5.06258	5.35641e-08	Up
CL228.Contig5_TBA	4.91739	163.419	5.05454	7.8904e-48	Up
CL4197.Contig2_TBA	2.6729	87.8358	5.03833	1.18465e-15	Up
Unigene11158_TBA	1.74557	57.3622	5.03833	2.02326e-31	Up
Unigene23035_TBA	0.373654	12.0708	5.01367	1.05885e-07	Up
Unigene10932_TBA	1.58929	51.3415	5.01367	1.06054e-07	Up
Unigene14766_TBA	1.03391	33.4002	5.01367	1.05927e-07	Up
Unigene29915_TBA	0.573696	18.533	5.01367	2.389e-15	Up
Unigene25480_TBA	0.942746	30.4551	5.01367	1.06012e-07	Up
Unigene28286_TBA	1.50779	48.7086	5.01367	1.05969e-07	Up
Unigene12272_TBA	3.16079	102.108	5.01367	2.72953e-46	Up
Unigene5573_TBA	4.05543	130.314	5.006	5.23934e-100	Up
Unigene28121_TBA	1.05242	33.4118	4.98858	4.80153e-15	Up
Unigene27366_TBA	0.339416	10.5866	4.96304	2.09613e-07	Up
Unigene30861_TBA	0.329433	10.2752	4.96304	2.09532e-07	Up
Unigene11272_TBA	0.410498	12.8037	4.96304	2.09856e-07	Up
Unigene16800_TBA	0.642664	20.0452	4.96304	2.0937e-07	Up
Unigene35299_TBA	0.607791	18.9574	4.96304	2.10019e-07	Up
Unigene128_TBA	0.296427	9.24578	4.96304	2.09937e-07	Up
Unigene26102_TBA	0.312578	9.74954	4.96304	2.09694e-07	Up
Unigene27363_TBA	0.263694	8.22481	4.96304	2.09451e-07	Up
Unigene28332_TBA	0.403457	12.5841	4.96304	2.09775e-07	Up
Unigene25865_TBA	0.871167	27.1723	4.96304	9.66975e-15	Up
Unigene29990_TBA	0.465312	14.5134	4.96304	2.101e-07	Up
Unigene32281_TBA	0.74711	23.0255	4.94577	7.60662e-22	Up
Unigene21641_TBA	7.29349	222.073	4.92828	3.13903e-43	Up
Unigene27392_TBA	1.06674	32.0839	4.91058	3.88652e-14	Up
Unigene24157_TBA	0.769935	23.1571	4.91058	4.11442e-07	Up
Unigene29432_TBA	1.88172	56.5961	4.91058	4.12666e-07	Up
Unigene22493_TBA	0.420402	12.6443	4.91058	4.12053e-07	Up
Unigene28612_TBA	0.885933	26.646	4.91058	4.119e-07	Up
Unigene26606_TBA	0.939921	28.2698	4.91058	3.88933e-14	Up
Unigene19780_TBA	0.549568	16.5292	4.91058	4.12512e-07	Up
Unigene3103_TBA	0.560036	16.8441	4.91058	4.11594e-07	Up
Unigene28100_TBA	0.479053	14.4084	4.91058	4.11137e-07	Up
Unigene29484_TBA	0.327598	9.85307	4.91058	4.11747e-07	Up
Unigene4713_TBA	2.00183	60.2086	4.91058	4.12206e-07	Up
Unigene39452_TBA	1.81633	54.6294	4.91058	4.11289e-07	Up
Unigene33676_TBA	0.574396	17.276	4.91058	4.10984e-07	Up
Unigene24039_TBA	0.505296	15.1977	4.91058	4.12359e-07	Up
Unigene23854_TBA	0.678832	20.165	4.89265	6.19892e-21	Up
Unigene24121_TBA	1.84001	54.6584	4.89265	6.1925e-21	Up
Unigene6687_TBA	2.27261	66.665	4.87451	1.24604e-20	Up
CL3319.Contig1_TBA	26.323	765.74	4.86246	0	Up
CL4346.Contig2_TBA	0.438425	12.698	4.85613	8.04865e-07	Up
Unigene937_TBA	0.790639	22.8991	4.85613	8.0601e-07	Up
Unigene24802_TBA	0.743176	21.5245	4.85613	8.05724e-07	Up
Unigene11819_TBA	1.47934	42.8458	4.85613	8.04294e-07	Up
Unigene27740_TBA	1.78871	51.806	4.85613	8.06583e-07	Up
Unigene25488_TBA	0.645309	18.69	4.85613	8.06297e-07	Up
Unigene3524_TBA	0.597751	17.3126	4.85613	8.05151e-07	Up
Unigene28218_TBA	0.690794	20.0073	4.85613	1.55609e-13	Up
Unigene26748_TBA	0.804842	23.3105	4.85613	3.83339e-27	Up
Unigene28714_TBA	0.509124	14.7456	4.85613	8.0458e-07	Up
Unigene34246_TBA	1.0716	31.0364	4.85613	8.05437e-07	Up
CL4993.Contig3_TBA	14.9267	430.708	4.85075	4.66376e-211	Up
Unigene30803_TBA	6.67803	190.108	4.83125	4.74888e-60	Up
Unigene5772_TBA	0.625157	17.7581	4.82811	3.08609e-13	Up
Unigene5319_TBA	1.18496	33.4398	4.81865	1.00955e-19	Up
Unigene28285_TBA	1.37392	38.5682	4.81104	9.58096e-33	Up
Unigene33577_TBA	1.29595	36.0907	4.79955	6.16545e-13	Up
Unigene16821_TBA	0.399008	11.1119	4.79955	1.56375e-06	Up
Unigene6941_TBA	0.47711	13.287	4.79955	1.56269e-06	Up
Unigene36265_TBA	0.861594	23.9944	4.79955	1.56216e-06	Up
Unigene31219_TBA	0.257066	7.15898	4.79955	1.56058e-06	Up
Unigene22510_TBA	0.327598	9.12322	4.79955	1.56639e-06	Up
Unigene6129_TBA	0.590993	16.4585	4.79955	1.56586e-06	Up
Unigene25491_TBA	0.508024	14.1479	4.79955	1.56427e-06	Up
Unigene18547_TBA	0.599274	16.6891	4.79955	1.56322e-06	Up
Unigene29404_TBA	0.793975	22.1113	4.79955	6.16954e-13	Up
Unigene12020_TBA	0.574396	15.9963	4.79955	1.56533e-06	Up
Unigene28270_TBA	0.481998	13.4231	4.79955	1.56163e-06	Up
Unigene25424_TBA	0.733901	20.4383	4.79955	1.56111e-06	Up
Unigene27568_TBA	1.74233	48.522	4.79955	2.02921e-19	Up
Unigene31273_TBA	1.07897	30.048	4.79955	1.5648e-06	Up
Unigene29164_TBA	2.58276	71.5157	4.79128	3.61174e-45	Up
Unigene29798_TBA	0.666804	18.1983	4.7704	1.22813e-12	Up
Unigene28192_TBA	0.700045	19.1055	4.7704	1.22893e-12	Up
Unigene10650_TBA	1.02156	27.5959	4.7556	5.1817e-25	Up
Unigene35615_TBA	0.457617	12.2343	4.74065	3.06197e-06	Up
Unigene3495_TBA	0.587304	15.7015	4.74065	3.05999e-06	Up
Unigene27218_TBA	1.32329	35.3781	4.74065	2.43954e-12	Up
Unigene31247_TBA	0.662578	17.7139	4.74065	2.438e-12	Up
Unigene30109_TBA	0.344638	9.21385	4.74065	3.05602e-06	Up
Unigene29750_TBA	0.673969	18.0185	4.74065	3.06496e-06	Up
Unigene27646_TBA	0.332225	8.88199	4.74065	3.05404e-06	Up
Unigene121_TBA	0.266684	7.12976	4.74065	3.05701e-06	Up
Unigene20704_TBA	0.41816	11.1795	4.74065	3.05503e-06	Up
Unigene4993_TBA	1.28885	34.4573	4.74065	3.06297e-06	Up
Unigene29043_TBA	0.189156	5.05706	4.74065	3.06098e-06	Up
Unigene28315_TBA	0.419652	11.2194	4.74065	3.058e-06	Up
Unigene20754_TBA	1.00519	26.8737	4.74065	3.06396e-06	Up
Unigene23190_TBA	0.376043	10.0535	4.74065	3.05899e-06	Up
Unigene33060_TBA	6.70978	178.555	4.73396	1.82751e-55	Up
Unigene33428_TBA	1.76191	46.4503	4.72047	3.28586e-18	Up
Unigene10149_TBA	1.17314	30.7104	4.71028	4.8329e-12	Up
Unigene26449_TBA	1.70755	44.7001	4.71028	4.83888e-12	Up
Unigene32520_TBA	17.0678	446.799	4.71028	2.58368e-194	Up
Unigene27741_TBA	1.12141	29.3561	4.71028	4.83589e-12	Up
Unigene8577_TBA	1.12813	29.3226	4.70001	6.58722e-18	Up
Unigene33269_TBA	2.6729	69.2266	4.69485	8.41454e-24	Up
Unigene5688_TBA	4.19278	108.357	4.69174	1.03232e-29	Up
Unigene22786_TBA	0.420402	10.7711	4.67925	5.9428e-06	Up
Unigene16434_TBA	1.86679	47.8288	4.67925	5.94648e-06	Up
Unigene26769_TBA	0.663513	16.9998	4.67925	5.94464e-06	Up
Unigene25389_TBA	1.06192	27.2074	4.67925	5.95571e-06	Up
Unigene27141_TBA	0.532161	13.6345	4.67925	5.95017e-06	Up
Unigene29625_TBA	3.22213	82.5539	4.67925	1.31534e-17	Up
Unigene26059_TBA	0.985195	25.2416	4.67925	9.59026e-12	Up
Unigene29487_TBA	0.504213	12.9184	4.67925	5.95386e-06	Up
Unigene24030_TBA	0.591736	15.1608	4.67925	5.94833e-06	Up
Unigene7034_TBA	1.74233	44.6402	4.67925	5.95941e-06	Up
Unigene19825_TBA	0.640041	16.3985	4.67925	5.95202e-06	Up
Unigene13138_TBA	0.440891	11.296	4.67925	5.95756e-06	Up
Unigene27047_TBA	0.429225	10.9971	4.67925	5.94096e-06	Up
Unigene5120_TBA	1.25784	32.2269	4.67925	1.69092e-23	Up
Unigene12202_TBA	0.794646	19.917	4.64754	1.90138e-11	Up
Unigene24472_TBA	1.16587	29.2214	4.64754	1.90362e-11	Up
Unigene25557_TBA	1.77521	44.4938	4.64754	1.9025e-11	Up
Unigene31364_TBA	0.48448	12.143	4.64754	1.90026e-11	Up
Unigene24540_TBA	0.604666	14.8185	4.61512	1.16208e-05	Up
Unigene16084_TBA	1.40427	34.4144	4.61512	1.16139e-05	Up
Unigene13691_TBA	1.54747	37.9238	4.61512	1.16243e-05	Up
Unigene11340_TBA	0.684262	16.7692	4.61512	3.76415e-11	Up
Unigene29706_TBA	0.272082	6.66792	4.61512	1.16035e-05	Up
Unigene27913_TBA	0.62976	15.4335	4.61512	1.15932e-05	Up
Unigene24384_TBA	0.321552	7.88026	4.61512	1.15966e-05	Up
Unigene34155_TBA	0.468556	11.4829	4.61512	1.1576e-05	Up
Unigene29776_TBA	1.3877	34.0083	4.61512	1.16174e-05	Up
Unigene20997_TBA	0.691809	16.9542	4.61512	1.1607e-05	Up
Unigene20677_TBA	0.540104	13.2363	4.61512	1.15898e-05	Up
Unigene26913_TBA	0.896058	21.9597	4.61512	1.15863e-05	Up
Unigene26181_TBA	0.801415	19.6403	4.61512	1.16104e-05	Up
Unigene20578_TBA	3.37629	82.7428	4.61512	1.04344e-16	Up
Unigene33322_TBA	1.13357	27.7803	4.61512	1.16001e-05	Up
Unigene37657_TBA	0.722627	17.7094	4.61512	1.15829e-05	Up
Unigene24487_TBA	0.670129	16.4228	4.61512	1.15794e-05	Up
Unigene19904_TBA	1.17095	28.6965	4.61512	2.69001e-22	Up
Unigene34351_TBA	1.05715	25.9075	4.61512	3.76198e-11	Up
Unigene29169_TBA	2.91288	70.8451	4.60415	3.39486e-33	Up
CL1227.Contig1_TBA	5.46434	132.254	4.59712	1.29154e-60	Up
Unigene33335_TBA	8.19565	198.112	4.59531	5.26954e-55	Up
Unigene28333_TBA	1.04001	25.1013	4.59309	2.06522e-16	Up
Unigene23475_TBA	2.16124	52.163	4.59309	2.06351e-16	Up
Unigene32271_TBA	0.605704	14.6191	4.59309	2.06693e-16	Up
CL2919.Contig1_TBA	1.37553	33.1993	4.59309	2.0618e-16	Up
Unigene17666_TBA	4.9389	118.287	4.58195	1.07183e-21	Up
Unigene21279_TBA	2.37591	56.9031	4.58195	7.38296e-11	Up
Unigene20909_TBA	1.53903	36.5741	4.57073	4.09368e-16	Up
Unigene33732_TBA	3.36824	80.0439	4.57073	4.09036e-16	Up
Unigene21945_TBA	0.694875	16.2552	4.54801	2.23476e-05	Up
Unigene26058_TBA	1.6623	38.8862	4.54801	2.23287e-05	Up
Unigene34004_TBA	0.495712	11.5962	4.54801	2.2354e-05	Up
Unigene11159_TBA	1.42988	33.4492	4.54801	2.23161e-05	Up
Unigene28554_TBA	0.417418	9.76468	4.54801	2.23036e-05	Up
Unigene30621_TBA	0.615747	14.4042	4.54801	2.22785e-05	Up
Unigene6544_TBA	2.06783	48.3727	4.54801	1.4537e-10	Up
Unigene20467_TBA	0.918809	21.4937	4.54801	2.2335e-05	Up
Unigene19158_TBA	1.83047	42.8202	4.54801	2.22973e-05	Up
CL2999.Contig1_TBA	0.864762	20.2294	4.54801	2.2291e-05	Up
Unigene33959_TBA	0.828952	19.3917	4.54801	1.45213e-10	Up
Unigene4991_TBA	1.37956	32.2721	4.54801	2.22847e-05	Up
Unigene8269_TBA	3.42131	80.0348	4.54801	1.45291e-10	Up
Unigene24488_TBA	0.499395	11.6824	4.54801	2.23413e-05	Up
Unigene28140_TBA	0.46716	10.9283	4.54801	2.23224e-05	Up
Unigene20983_TBA	0.47043	11.0048	4.54801	2.23099e-05	Up
Unigene6946_TBA	1.17902	27.5809	4.54801	1.45449e-10	Up
Unigene5520_TBA	2.99425	69.674	4.54035	2.77104e-47	Up
Unigene5277_TBA	5.09411	116.946	4.52087	2.86028e-119	Up
Unigene31290_TBA	0.871975	19.9125	4.51324	2.86015e-10	Up
CL1904.Contig1_TBA	1.62217	37.044	4.51324	2.86166e-10	Up
Unigene8353_TBA	1.55002	35.3963	4.51324	2.86318e-10	Up
Unigene20734_TBA	5.01124	113.739	4.50442	8.77357e-41	Up
Unigene33190_TBA	2.4727	56.1223	4.50442	8.79144e-41	Up
Unigene30108_TBA	0.505296	11.4451	4.50146	3.20043e-15	Up
Unigene28167_TBA	0.608315	13.7786	4.50146	3.19797e-15	Up
Unigene31681_TBA	9.70305	217.852	4.48877	1.70809e-293	Up
Unigene28308_TBA	3.5747	80.0392	4.48481	1.44067e-100	Up
Unigene6257_TBA	0.461206	10.2752	4.47762	4.28115e-05	Up
Unigene9694_TBA	0.773734	17.2381	4.47762	4.29722e-05	Up
Unigene24363_TBA	0.591736	13.1833	4.47762	4.29147e-05	Up
Unigene30863_TBA	0.745532	16.6097	4.47762	5.62862e-10	Up
Unigene32222_TBA	1.06674	23.7659	4.47762	4.29492e-05	Up
Unigene24904_TBA	2.01901	44.9818	4.47762	4.28802e-05	Up
Unigene27138_TBA	2.04535	45.5685	4.47762	4.29952e-05	Up
Unigene27164_TBA	0.268664	5.98558	4.47762	4.29837e-05	Up
Unigene34261_TBA	0.421911	9.39978	4.47762	4.28917e-05	Up
Unigene28374_TBA	0.296427	6.60413	4.47762	4.28459e-05	Up
Unigene15501_TBA	2.0908	46.5811	4.47762	5.62573e-10	Up
Unigene28078_TBA	0.536409	11.9507	4.47762	5.62284e-10	Up
Unigene20034_TBA	2.32598	51.8208	4.47762	6.68688e-20	Up
Unigene30454_TBA	0.447177	9.96269	4.47762	4.28344e-05	Up
Unigene16254_TBA	0.699005	15.5732	4.47762	4.29262e-05	Up
Unigene22804_TBA	0.464852	10.3565	4.47762	4.29032e-05	Up
Unigene4718_TBA	4.15784	92.6329	4.47762	7.03632e-35	Up
Unigene4712_TBA	3.07471	68.5016	4.47762	6.68028e-20	Up
Unigene333_TBA	1.49819	33.3782	4.47762	4.29607e-05	Up
Unigene23186_TBA	0.85845	19.1255	4.47762	4.29377e-05	Up
Unigene29876_TBA	0.428443	9.54531	4.47762	4.2823e-05	Up
Unigene29533_TBA	0.533368	11.8829	4.47762	4.30068e-05	Up
Unigene6787_TBA	0.63315	14.106	4.47762	4.28688e-05	Up
Unigene33948_TBA	1.31405	29.2758	4.47762	4.28573e-05	Up
Unigene20784_TBA	1.03619	23.0854	4.47762	4.28001e-05	Up
Unigene22743_TBA	1.33361	29.3402	4.45947	1.33071e-19	Up
Unigene19862_TBA	1.17902	25.8298	4.45337	1.26132e-14	Up
Unigene8624_TBA	3.64675	79.6212	4.44847	2.76212e-24	Up
Unigene33224_TBA	13.7495	299.763	4.44637	4.47928e-68	Up
Unigene13555_TBA	2.44379	53.0843	4.44109	1.10172e-09	Up
Unigene28210_TBA	1.18347	25.7075	4.44109	1.10007e-09	Up
Unigene28104_TBA	0.56781	12.334	4.44109	1.10117e-09	Up
Unigene15720_TBA	1.01495	22.0469	4.44109	1.10062e-09	Up
Unigene6823_TBA	1.24124	26.9624	4.44109	1.09952e-09	Up
Unigene12307_TBA	2.19145	47.1959	4.42871	2.49844e-14	Up
Unigene12728_TBA	2.28241	48.8725	4.42039	8.89594e-43	Up
Unigene29247_TBA	0.585841	12.3994	4.40362	8.23282e-05	Up
Unigene397_TBA	1.45644	30.8257	4.40362	8.22238e-05	Up
Unigene29222_TBA	0.614139	12.9983	4.40362	8.21613e-05	Up
Unigene14513_TBA	0.992469	21.0057	4.40362	8.2601e-05	Up
Unigene6565_TBA	1.5513	32.8334	4.40362	1.0392e-18	Up
Unigene418_TBA	1.54239	32.645	4.40362	8.26221e-05	Up
Unigene15038_TBA	0.671085	14.2036	4.40362	8.2412e-05	Up
Unigene30594_TBA	1.31039	27.7346	4.40362	8.2391e-05	Up
Unigene16251_TBA	0.462112	9.78066	4.40362	8.23492e-05	Up
Unigene25439_TBA	0.963997	20.4031	4.40362	2.13735e-09	Up
Unigene29777_TBA	1.31773	27.89	4.40362	8.21821e-05	Up
Unigene26072_TBA	0.666332	14.103	4.40362	8.20781e-05	Up
Unigene22506_TBA	0.530361	11.2252	4.40362	8.20573e-05	Up
Unigene13366_TBA	0.289674	6.13098	4.40362	8.24539e-05	Up
Unigene10696_TBA	0.415208	8.78792	4.40362	8.22656e-05	Up
Unigene22590_TBA	0.806913	17.0784	4.40362	8.2203e-05	Up
Unigene11798_TBA	0.767423	16.2426	4.40362	8.21197e-05	Up
Unigene29414_TBA	0.811087	17.1667	4.40362	8.20158e-05	Up
Unigene11911_TBA	0.646196	13.6768	4.40362	8.25379e-05	Up
Unigene25518_TBA	0.421911	8.92979	4.40362	8.24749e-05	Up
Unigene22517_TBA	0.447177	9.46456	4.40362	8.258e-05	Up
Unigene23572_TBA	0.303112	6.41541	4.40362	8.25589e-05	Up
Unigene31185_TBA	0.451469	9.55539	4.40362	8.25169e-05	Up
Unigene21309_TBA	0.331056	7.00684	4.40362	8.21405e-05	Up
Unigene23938_TBA	0.413021	8.74163	4.40362	8.23701e-05	Up
Unigene13244_TBA	1.00519	21.275	4.40362	8.23073e-05	Up
Unigene36303_TBA	0.286848	6.07117	4.40362	8.22864e-05	Up
Unigene31249_TBA	0.429617	9.09289	4.40362	8.22447e-05	Up
Unigene30795_TBA	0.310515	6.57209	4.40362	8.24959e-05	Up
Unigene15844_TBA	0.574396	12.1572	4.40362	8.24329e-05	Up
Unigene34411_TBA	1.95605	41.4001	4.40362	2.13837e-09	Up
Unigene8868_TBA	1.25114	26.4806	4.40362	2.1394e-09	Up
Unigene14476_TBA	1.12007	23.7065	4.40362	8.20365e-05	Up
Unigene32242_TBA	1.31405	27.8121	4.40362	8.20989e-05	Up
CL150.Contig1_TBA	15.2985	322.198	4.39648	1.30795e-149	Up
Unigene9451_TBA	7.98091	167.929	4.39516	6.56728e-84	Up
Unigene32743_TBA	8.5959	180.192	4.38974	5.7129e-51	Up
Unigene21640_TBA	11.9264	247.995	4.37808	2.7938e-41	Up
Unigene28090_TBA	0.736198	15.3083	4.37808	9.71911e-14	Up
Unigene32939_TBA	3.90841	81.1388	4.37574	2.28491e-50	Up
Unigene31660_TBA	11.1344	231.011	4.37486	1.41145e-36	Up
Unigene31175_TBA	1.95199	40.227	4.36514	4.20388e-09	Up
Unigene28634_TBA	0.940861	19.3894	4.36514	4.2019e-09	Up
Unigene9615_TBA	1.02156	21.0525	4.36514	4.19797e-09	Up
Unigene27614_TBA	0.926956	19.1028	4.36514	4.19994e-09	Up
Unigene19700_TBA	1.80587	37.2157	4.36514	4.196e-09	Up
Unigene20733_TBA	5.42804	110.854	4.35209	1.91568e-13	Up
Unigene33840_TBA	4.75182	97.044	4.35209	1.91436e-13	Up
Unigene7570_TBA	2.6548	53.8233	4.34156	3.3298e-22	Up
Unigene23260_TBA	1.43863	28.8461	4.32561	0.000156248	Up
Unigene14669_TBA	0.63315	12.6954	4.32561	0.00015681	Up
Unigene27809_TBA	0.253738	5.08774	4.32561	0.00015636	Up
Unigene22783_TBA	0.749093	15.0202	4.32561	0.0001573	Up
Unigene28899_TBA	0.372471	7.46847	4.32561	0.000157036	Up
Unigene25656_TBA	1.40427	28.1572	4.32561	0.000156847	Up
Unigene29165_TBA	1.13906	22.8394	4.32561	3.74865e-13	Up
Unigene23093_TBA	0.658866	13.211	4.32561	0.000156472	Up
Unigene24122_TBA	1.33645	26.7974	4.32561	0.000156435	Up
Unigene29000_TBA	0.278361	5.58147	4.32561	0.000157073	Up
Unigene12550_TBA	1.63913	32.8665	4.32561	0.000156659	Up
CL228.Contig4_TBA	0.699005	14.0159	4.32561	8.19143e-09	Up
Unigene6292_TBA	0.423049	8.48262	4.32561	0.000156622	Up
Unigene205_TBA	0.48448	9.71439	4.32561	0.000156509	Up
Unigene23700_TBA	0.847622	16.9958	4.32561	0.000157338	Up
Unigene103_TBA	0.461659	9.2568	4.32561	0.000157262	Up
Unigene34526_TBA	0.442966	8.88199	4.32561	0.000157224	Up
Unigene11888_TBA	0.346925	6.95625	4.32561	0.000157111	Up
Unigene196_TBA	0.316575	6.3477	4.32561	0.000156998	Up
Unigene35459_TBA	2.08155	41.7375	4.32561	0.000156885	Up
Unigene6447_TBA	1.33266	26.7215	4.32561	0.000156735	Up
Unigene23489_TBA	0.879309	17.6312	4.32561	0.000156697	Up
Unigene30998_TBA	0.577215	11.5738	4.32561	0.000156397	Up
Unigene9923_TBA	0.99038	19.8583	4.32561	0.000157187	Up
Unigene34528_TBA	1.80935	36.2795	4.32561	0.000156322	Up
Unigene35375_TBA	0.971964	19.489	4.32561	0.000156173	Up
Unigene13021_TBA	0.863175	17.3077	4.32561	0.000157376	Up
Unigene9982_TBA	1.24783	25.0204	4.32561	0.00015696	Up
Unigene28028_TBA	0.938983	18.8277	4.32561	0.000156547	Up
Unigene31248_TBA	0.920607	18.4593	4.32561	0.000156923	Up
Unigene23749_TBA	0.62144	12.4606	4.32561	0.000156584	Up
Unigene21904_TBA	0.596993	11.9704	4.32561	0.00015621	Up
Unigene28967_TBA	0.548287	10.9938	4.32561	0.000157149	Up
Unigene27666_TBA	0.643544	12.9038	4.32561	0.000156772	Up
Unigene29713_TBA	1.02046	20.4613	4.32561	0.000156285	Up
Unigene6314_TBA	2.73506	54.0795	4.30544	3.1774e-17	Up
Unigene32268_TBA	0.572532	11.2673	4.29865	7.36272e-13	Up
Unigene27870_TBA	1.58572	31.2067	4.29865	7.35787e-13	Up
Unigene1004_TBA	1.13357	22.3084	4.29865	7.35303e-13	Up
Unigene5343_TBA	3.1872	62.4869	4.29319	2.5787e-21	Up
Unigene7700_TBA	0.627241	12.2275	4.28497	1.5879e-08	Up
Unigene26241_TBA	1.41589	27.6017	4.28497	6.27997e-17	Up
Unigene909_TBA	0.483609	9.42756	4.28497	6.28539e-17	Up
Unigene29296_TBA	0.764927	14.9116	4.28497	1.5886e-08	Up
Unigene27771_TBA	0.993168	19.1766	4.27117	1.44261e-12	Up
Unigene27823_TBA	1.4357	27.7212	4.27117	1.44169e-12	Up
Unigene23087_TBA	4.31588	82.9326	4.26421	1.22802e-16	Up
Unigene12833_TBA	0.813542	15.6328	4.26421	1.22905e-16	Up
Unigene32811_TBA	9.52062	182.789	4.26298	8.4513e-71	Up
Unigene31680_TBA	10.1168	193.838	4.26003	1.67279e-41	Up
Unigene30155_TBA	1.6166	30.8711	4.25522	6.47954e-29	Up
CL4940.Contig3_TBA	44.7268	853.007	4.25335	0	Up
Unigene30862_TBA	0.54385	10.299	4.24315	0.000296901	Up
Unigene22922_TBA	1.46552	27.7528	4.24315	0.000298788	Up
Unigene29835_TBA	0.542596	10.2752	4.24315	0.000297774	Up
Unigene11562_TBA	1.42988	27.0779	4.24315	0.000296767	Up
Unigene29805_TBA	0.647084	12.254	4.24315	0.000297639	Up
Unigene26201_TBA	1.84483	34.9358	4.24315	0.00029737	Up
Unigene34583_TBA	1.64774	31.2036	4.24315	3.06597e-08	Up
Unigene28074_TBA	0.805531	15.2545	4.24315	0.000298992	Up
Unigene4716_TBA	1.06192	20.1098	4.24315	2.81647e-12	Up
Unigene41085_TBA	1.06192	20.1098	4.24315	0.000298044	Up
Unigene21172_TBA	0.566784	10.7333	4.24315	0.000297303	Up
Unigene15499_TBA	1.74881	33.1176	4.24315	3.06986e-08	Up
Unigene10534_TBA	1.97245	37.3528	4.24315	3.06727e-08	Up
Unigene28257_TBA	0.37071	7.0202	4.24315	0.000298246	Up
Unigene31424_TBA	0.466697	8.83794	4.24315	0.000298179	Up
Unigene15926_TBA	0.485982	9.20314	4.24315	0.000297909	Up
Unigene25698_TBA	0.906417	17.165	4.24315	0.000297842	Up
Unigene31496_TBA	0.440478	8.34142	4.24315	0.000297572	Up
Unigene22685_TBA	1.31039	24.8152	4.24315	0.000297102	Up
Unigene9216_TBA	0.736198	13.9415	4.24315	0.000296834	Up
Unigene27376_TBA	0.326235	6.17797	4.24315	0.0002967	Up
Unigene30167_TBA	0.485982	9.20314	4.24315	0.000296566	Up
Unigene28225_TBA	0.955189	18.0886	4.24315	3.07116e-08	Up
Unigene29065_TBA	0.543222	10.2871	4.24315	0.00029872	Up
Unigene35778_TBA	0.852229	16.1388	4.24315	0.000298653	Up
Unigene3076_TBA	0.36187	6.8528	4.24315	0.000298585	Up
Unigene27729_TBA	1.05242	19.9298	4.24315	0.000298449	Up
Unigene723_TBA	0.412658	7.8146	4.24315	0.000297707	Up
Unigene27364_TBA	0.393336	7.4487	4.24315	0.000297236	Up
Unigene29402_TBA	0.455843	8.6324	4.24315	0.000297505	Up
CL869.Contig2_TBA	1.33266	25.2369	4.24315	0.000296968	Up
Unigene27051_TBA	0.65979	12.4946	4.24315	0.000298924	Up
Unigene24231_TBA	0.49519	9.37752	4.24315	0.000298856	Up
Unigene36688_TBA	0.703184	13.3164	4.24315	0.000298517	Up
Unigene36012_TBA	2.56365	48.5484	4.24315	3.06856e-08	Up
Unigene13169_TBA	0.789313	14.9474	4.24315	0.000298111	Up
Unigene28328_TBA	1.01386	19.1997	4.24315	0.000297438	Up
Unigene35462_TBA	0.478566	9.06271	4.24315	0.000297035	Up
Unigene30166_TBA	0.572997	10.851	4.24315	0.000298382	Up
Unigene26677_TBA	2.26168	42.83	4.24315	0.000298314	Up
Unigene27227_TBA	0.554753	10.5055	4.24315	0.000297169	Up
Unigene25049_TBA	0.600805	11.3776	4.24315	0.000296633	Up
Unigene8866_TBA	0.611743	11.5847	4.24315	0.000297976	Up
Unigene12713_TBA	1.19702	22.2238	4.21458	5.48323e-12	Up
Unigene5046_TBA	2.00183	37.1658	4.21458	5.47988e-12	Up
Unigene4489_TBA	3.56387	65.9017	4.2088	7.68801e-20	Up
Unigene12265_TBA	0.919708	16.9044	4.20008	5.98297e-08	Up
Unigene7715_TBA	2.0061	36.8726	4.20008	9.2429e-16	Up
Unigene25837_TBA	0.82315	15.1297	4.20008	5.98051e-08	Up
Unigene26676_TBA	14.5307	265.054	4.18911	3.096e-31	Up
Unigene26230_TBA	0.820518	14.929	4.18544	1.07938e-11	Up
Unigene36270_TBA	4.31588	78.5255	4.18544	1.07873e-11	Up
Unigene32793_TBA	9.19836	167.36	4.18544	6.86728e-82	Up
Unigene6579_TBA	0.831149	15.1224	4.18544	1.07808e-11	Up
Unigene32830_TBA	3.36322	60.8802	4.17806	6.09963e-31	Up
Unigene20753_TBA	2.08617	37.7632	4.17806	6.09053e-31	Up
Unigene30804_TBA	10.904	196.08	4.16851	7.65502e-27	Up
Unigene25606_TBA	1.08394	19.3194	4.15569	0.000561512	Up
Unigene24447_TBA	1.11213	19.8218	4.15569	1.1554e-07	Up
Unigene6490_TBA	0.610156	10.875	4.15569	0.000562349	Up
Unigene18246_TBA	1.19096	21.2268	4.15569	0.00056187	Up
Unigene25157_TBA	0.593978	10.5866	4.15569	0.000560916	Up
Unigene24029_TBA	0.891811	15.895	4.15569	1.15632e-07	Up
Unigene31161_TBA	0.193434	3.44762	4.15569	0.00056199	Up
Unigene3971_TBA	0.582937	10.3898	4.15569	0.000561274	Up
Unigene16133_TBA	0.687764	12.2582	4.15569	0.000563188	Up
Unigene35376_TBA	2.0365	36.297	4.15569	1.15586e-07	Up
Unigene28613_TBA	3.28513	58.5517	4.15569	5.8579e-19	Up
Unigene27506_TBA	1.60556	28.6164	4.15569	0.000562708	Up
Unigene25761_TBA	3.01558	53.7474	4.15569	1.15494e-07	Up
Unigene35555_TBA	0.338196	6.02775	4.15569	0.000560678	Up
CL3703.Contig1_TBA	0.767423	13.678	4.15569	0.000560322	Up
Unigene27080_TBA	0.996675	17.764	4.15569	0.000560203	Up
Unigene548_TBA	0.405194	7.22188	4.15569	0.000560084	Up
Unigene30437_TBA	0.541555	9.65227	4.15569	2.1018e-11	Up
Unigene29277_TBA	0.517525	9.22398	4.15569	0.000563788	Up
Unigene34607_TBA	1.01386	18.0703	4.15569	0.000563668	Up
Unigene27543_TBA	0.721519	12.8598	4.15569	0.000563548	Up
Unigene23011_TBA	0.504213	8.98671	4.15569	0.000562588	Up
Unigene3281_TBA	0.771197	13.7452	4.15569	0.000561035	Up
Unigene23533_TBA	1.42555	25.4079	4.15569	0.000563068	Up
Unigene27979_TBA	0.495712	8.8352	4.15569	0.000562948	Up
CL684.Contig2_TBA	0.482493	8.59959	4.15569	0.000562109	Up
Unigene24884_TBA	1.33266	23.7524	4.15569	0.000561751	Up
Unigene28696_TBA	0.37725	6.72382	4.15569	0.000560797	Up
Unigene28674_TBA	4.03803	71.9708	4.15569	1.15357e-07	Up
Unigene551_TBA	1.09657	19.5445	4.15569	0.000562828	Up
CL954.Contig3_TBA	0.237591	4.23465	4.15569	0.000562468	Up
Unigene2976_TBA	0.590251	10.5202	4.15569	0.000561155	Up
Unigene18167_TBA	0.745532	13.2878	4.15569	0.000563308	Up
Unigene20942_TBA	0.259476	4.62471	4.15569	0.000562229	Up
Unigene26561_TBA	0.959083	17.094	4.15569	1.15448e-07	Up
Unigene42764_TBA	2.02772	36.1405	4.15569	0.000561393	Up
Unigene7069_TBA	0.762448	13.5893	4.15569	0.00056044	Up
Unigene25048_TBA	0.798693	14.2353	4.15569	0.000563428	Up
CL1071.Contig1_TBA	1.18796	21.1732	4.15569	1.15402e-07	Up
Unigene35868_TBA	1.08145	19.2749	4.15569	0.000561632	Up
Unigene23711_TBA	1.00519	17.9158	4.15569	0.000560559	Up
Unigene5514_TBA	3.40275	59.7005	4.13297	6.97743e-15	Up
Unigene33282_TBA	12.1513	211.742	4.12312	1.14403e-51	Up
Unigene22955_TBA	2.3117	39.9144	4.10989	7.22363e-22	Up
Unigene33980_TBA	2.28364	39.43	4.10989	2.23288e-07	Up
Unigene30395_TBA	0.320675	5.53687	4.10989	2.23202e-07	Up
Unigene29692_TBA	1.89308	32.4228	4.0982	7.0652e-29	Up
Unigene32734_TBA	17.0263	291.522	4.09777	1.25584e-97	Up
CL4302.Contig1_TBA	0.940861	16.0705	4.09429	7.89495e-11	Up
Unigene29838_TBA	3.8143	65.1506	4.09429	7.89933e-11	Up
Unigene24201_TBA	1.85757	31.5561	4.08643	2.68549e-14	Up
Unigene21351_TBA	3.66094	62.1912	4.08643	2.68352e-14	Up
Unigene32496_TBA	5.91736	99.4243	4.07057	2.64741e-42	Up
Unigene34183_TBA	1.87422	31.317	4.06258	4.27405e-07	Up
Unigene34697_TBA	1.91232	31.9535	4.06258	4.26617e-07	Up
Unigene34237_TBA	2.68052	44.7895	4.06258	4.2709e-07	Up
Unigene4677_TBA	1.30857	21.8653	4.06258	4.27247e-07	Up
Unigene30154_TBA	0.627799	10.4901	4.06258	1.53163e-10	Up
Unigene29441_TBA	0.523865	8.75341	4.06258	4.26774e-07	Up
Unigene25910_TBA	2.25086	37.6104	4.06258	4.26932e-07	Up
Unigene10893_TBA	1.23961	20.5403	4.05051	1.05344e-27	Up
Unigene27304_TBA	2.59906	42.7851	4.04105	6.45921e-31	Up
Unigene5245_TBA	35.3224	578.588	4.03388	1.21067e-150	Up
Unigene13297_TBA	1.6983	27.7469	4.03016	2.957e-10	Up
CL2328.Contig2_TBA	2.7457	44.8593	4.03016	2.95856e-10	Up
Unigene33146_TBA	9.13457	149.24	4.03016	2.07743e-20	Up
Unigene28487_TBA	0.938608	15.2653	4.02359	6.55788e-17	Up
Unigene4667_TBA	2.16788	35.0163	4.01367	8.15033e-07	Up
Unigene24202_TBA	1.75534	28.3528	4.01367	8.15322e-07	Up
Unigene29596_TBA	3.33639	53.094	3.99219	5.01625e-23	Up
Unigene13332_TBA	1.3289	21.0947	3.98858	3.82838e-13	Up
Unigene13123_TBA	1.33418	21.1042	3.98351	2.46521e-16	Up
Unigene10123_TBA	5.19813	82.0317	3.98012	1.55397e-19	Up
Unigene12309_TBA	2.77813	43.8417	3.98012	1.55246e-19	Up
Unigene27755_TBA	2.12864	33.197	3.96304	1.55077e-06	Up
Unigene10887_TBA	3.4048	53.0991	3.96304	3.02599e-19	Up
Unigene4592_TBA	1.09275	17.0419	3.96304	1.54867e-06	Up
Unigene27966_TBA	1.01023	15.7549	3.96304	1.09932e-09	Up
Unigene21975_TBA	0.846859	13.2071	3.96304	1.54657e-06	Up
Unigene27449_TBA	1.79554	28.002	3.96304	1.54919e-06	Up
Unigene22182_TBA	1.43716	22.413	3.96304	1.09987e-09	Up
Unigene25918_TBA	1.80587	28.1632	3.96304	1.5471e-06	Up
Unigene13819_TBA	1.24948	19.4861	3.96304	1.54972e-06	Up
Unigene10227_TBA	1.08145	16.8656	3.96304	1.55025e-06	Up
Unigene6581_TBA	1.34794	21.0216	3.96304	1.54814e-06	Up
Unigene30947_TBA	1.21873	19.0065	3.96304	1.09878e-09	Up
Unigene22607_TBA	1.90265	29.6725	3.96304	7.40961e-13	Up
Unigene4430_TBA	1.35766	21.1732	3.96304	1.54762e-06	Up
Unigene6951_TBA	0.994567	15.5106	3.96304	1.5513e-06	Up
Unigene28103_TBA	0.780581	12.1734	3.96304	1.10042e-09	Up
Unigene7027_TBA	1.64199	25.6074	3.96304	7.40474e-13	Up
Unigene30147_TBA	1.86679	28.7666	3.94577	5.88936e-19	Up
Unigene13248_TBA	2.47107	37.505	3.92387	8.81947e-25	Up
Unigene30063_TBA	4.45202	67.2267	3.9165	1.05059e-27	Up
Unigene10967_TBA	12.2915	185.467	3.91543	1.17416e-101	Up
Unigene10136_TBA	1.45644	21.9025	3.91058	2.76704e-12	Up
Unigene20261_TBA	1.20469	18.1165	3.91058	2.94698e-06	Up
CL2328.Contig1_TBA	1.90458	28.6417	3.91058	2.94602e-06	Up
Unigene25137_TBA	0.61454	9.24168	3.91058	2.94986e-06	Up
CL884.Contig1_TBA	1.90844	28.6998	3.91058	2.9489e-06	Up
Unigene27130_TBA	1.32703	19.9563	3.91058	2.94794e-06	Up
Unigene9091_TBA	1.31958	19.8443	3.91058	2.94506e-06	Up
Unigene28265_TBA	1.94594	29.2637	3.91058	2.7653e-12	Up
Unigene28440_TBA	2.66425	39.854	3.90292	2.73816e-21	Up
Unigene26811_TBA	2.7303	40.7551	3.89985	2.46616e-30	Up
Unigene24399_TBA	5.55626	82.5256	3.89265	4.06068e-09	Up
Unigene30051_TBA	1.43118	21.2038	3.88904	4.83504e-30	Up
Unigene21177_TBA	2.7245	40.2133	3.88361	7.11375e-36	Up
Unigene25556_TBA	4.77594	70.4924	3.88361	5.3353e-12	Up
Unigene25685_TBA	2.80018	41.1744	3.87816	6.77296e-15	Up
Unigene11967_TBA	2.47856	36.4452	3.87816	6.76785e-15	Up
Unigene25624_TBA	15.4942	226.214	3.86789	6.9712e-139	Up
CL3212.Contig1_TBA	1.62779	23.5726	3.85613	1.03111e-11	Up
Unigene29532_TBA	1.29953	18.819	3.85613	5.58191e-06	Up
Unigene32050_TBA	1.92405	27.8629	3.85613	5.57843e-06	Up
Unigene30629_TBA	1.14293	16.5512	3.85613	1.31681e-14	Up
Unigene25241_TBA	2.78911	40.3903	3.85613	7.7672e-09	Up
Unigene19846_TBA	0.725413	10.505	3.85613	5.57322e-06	Up
Unigene21232_TBA	1.65353	23.9455	3.85613	1.03049e-11	Up
Unigene6193_TBA	1.73911	25.1848	3.85613	5.57669e-06	Up
Unigene11329_TBA	0.806913	11.6852	3.85613	5.57496e-06	Up
Unigene25061_TBA	0.716573	10.377	3.85613	5.58365e-06	Up
Unigene6593_TBA	2.91589	42.2262	3.85613	7.77074e-09	Up
Unigene32763_TBA	14.7229	213.208	3.85613	2.72408e-61	Up
Unigene3200_TBA	1.27143	18.4121	3.85613	5.58017e-06	Up
Unigene24903_TBA	5.36409	76.4844	3.83376	1.33849e-28	Up
CL107.Contig2_TBA	1.90073	26.9959	3.82811	1.97931e-11	Up
Unigene6749_TBA	1.17095	16.6309	3.82811	1.98047e-11	Up
Unigene13853_TBA	1.92958	27.0832	3.81104	4.89692e-14	Up
Unigene19837_TBA	1.84897	25.8929	3.80777	1.46396e-19	Up
Unigene20594_TBA	1.17461	16.3557	3.79955	1.0545e-05	Up
Unigene15126_TBA	1.49343	20.7951	3.79955	1.0564e-05	Up
Unigene28365_TBA	1.40427	19.5536	3.79955	1.05513e-05	Up
Unigene34406_TBA	1.36357	18.9869	3.79955	1.05576e-05	Up
CL1740.Contig1_TBA	1.20933	16.8393	3.79955	1.05671e-05	Up
Unigene6319_TBA	1.54239	21.477	3.79955	1.05545e-05	Up
Unigene21015_TBA	2.78361	38.7602	3.79955	1.05419e-05	Up
Unigene21233_TBA	1.80587	25.1458	3.79955	1.05734e-05	Up
Unigene29715_TBA	0.624327	8.69339	3.79955	1.05703e-05	Up
Unigene34818_TBA	1.23635	17.2154	3.79955	1.05608e-05	Up
Unigene33979_TBA	2.87725	40.064	3.79955	1.05482e-05	Up
Unigene25385_TBA	0.899055	12.5188	3.79955	3.80774e-11	Up
Unigene29644_TBA	3.39884	46.8106	3.78372	3.66883e-60	Up
Unigene5381_TBA	7.44147	102.357	3.78187	8.73222e-63	Up
Unigene28310_TBA	2.04239	28.0599	3.78018	2.82345e-08	Up
Unigene13626_TBA	2.26168	31.0727	3.78018	2.82466e-08	Up
Unigene27190_TBA	1.33772	18.3786	3.78018	2.82225e-08	Up
Unigene5812_TBA	8.58877	117.854	3.77841	7.08614e-60	Up
CL2923.Contig1_TBA	7.8015	106.893	3.77628	3.73054e-27	Up
Unigene32651_TBA	13.7911	186.912	3.76055	1.78335e-96	Up
Unigene34670_TBA	3.48467	46.5811	3.74065	1.38321e-10	Up
Unigene28072_TBA	2.20342	29.4541	3.74065	1.98452e-05	Up
Unigene30616_TBA	0.737063	9.85265	3.74065	1.38396e-10	Up
Unigene35651_TBA	3.4338	45.9011	3.74065	1.98623e-05	Up
Unigene12724_TBA	1.04308	13.9434	3.74065	1.98566e-05	Up
Unigene35168_TBA	1.63628	21.8729	3.74065	1.98509e-05	Up
Unigene33491_TBA	1.72109	23.0065	3.74065	5.37236e-08	Up
Unigene31223_TBA	2.35215	31.4423	3.74065	1.98736e-05	Up
Unigene25806_TBA	1.13493	15.1712	3.74065	1.98679e-05	Up
Unigene29166_TBA	1.73023	23.1288	3.74065	1.16213e-23	Up
Unigene29337_TBA	3.83156	50.7439	3.72723	2.23935e-23	Up
Unigene32917_TBA	13.0073	171.459	3.72047	5.56895e-31	Up
Unigene5738_TBA	2.25086	29.4614	3.71028	2.64289e-10	Up
Unigene33238_TBA	10.454	136.832	3.71028	1.07544e-30	Up
Unigene4518_TBA	3.14765	41.1197	3.70748	4.5741e-28	Up
Unigene20193_TBA	1.43716	18.6775	3.70001	1.02045e-07	Up
Unigene11723_TBA	1.20008	15.5964	3.70001	1.02004e-07	Up
Unigene25965_TBA	0.867953	11.28	3.70001	1.02086e-07	Up
Unigene32840_TBA	19.8186	256.79	3.69566	6.05525e-48	Up
Unigene6477_TBA	1.81353	23.4342	3.69174	1.27477e-12	Up
Unigene20577_TBA	7.09905	91.2057	3.68343	1.99981e-37	Up
Unigene15273_TBA	1.32329	16.952	3.67925	3.68861e-05	Up
Unigene22956_TBA	2.34045	29.9823	3.67925	3.69061e-05	Up
Unigene11010_TBA	1.33078	17.0479	3.67925	3.68961e-05	Up
Unigene30732_TBA	1.4191	18.1793	3.67925	3.69161e-05	Up
Unigene27906_TBA	1.41483	18.1246	3.67925	3.69461e-05	Up
Unigene21267_TBA	0.590622	7.56614	3.67925	3.69261e-05	Up
Unigene7073_TBA	1.71066	21.9143	3.67925	5.032e-10	Up
Unigene34403_TBA	1.28885	16.5108	3.67925	5.0346e-10	Up
Unigene27396_TBA	3.68965	47.2661	3.67925	5.0294e-10	Up
Unigene30372_TBA	0.991423	12.7006	3.67925	3.69361e-05	Up
CL4654.Contig1_TBA	1.85574	23.7729	3.67925	5.98336e-15	Up
Unigene19845_TBA	1.81633	23.2681	3.67925	3.68662e-05	Up
Unigene16351_TBA	1.16012	14.8617	3.67925	3.68761e-05	Up
CL1259.Contig1_TBA	3.59794	45.7573	3.66876	1.49554e-29	Up
Unigene7229_TBA	1.85941	23.6128	3.66665	2.4355e-12	Up
Unigene31229_TBA	8.66354	110.019	3.66665	1.42049e-24	Up
CL1002.Contig1_TBA	1.2865	16.2418	3.65819	1.93101e-07	Up
Unigene12425_TBA	2.58953	32.6923	3.65819	1.93176e-07	Up
Unigene34571_TBA	1.50457	18.995	3.65819	1.15151e-14	Up
Unigene24576_TBA	2.02336	25.3567	3.64754	9.54333e-10	Up
Unigene32797_TBA	15.021	187.863	3.64462	5.68619e-53	Up
Unigene33144_TBA	17.9122	223.687	3.64247	1.16994e-45	Up
Unigene13523_TBA	11.7755	146.914	3.64112	5.32589e-48	Up
Unigene27184_TBA	1.24059	15.4779	3.64112	4.63472e-12	Up
Unigene4794_TBA	3.16575	39.4968	3.64112	4.63186e-12	Up
Unigene29068_TBA	1.43497	17.8498	3.63682	2.20422e-14	Up
Unigene10253_TBA	7.56724	94.1301	3.63682	2.20584e-14	Up
Unigene19791_TBA	1.98215	24.6563	3.63682	2.20747e-14	Up
Unigene31231_TBA	6.78143	83.376	3.61997	1.48777e-63	Up
Unigene36334_TBA	0.911687	11.1713	3.61512	6.85395e-05	Up
Unigene26939_TBA	1.20933	14.8185	3.61512	6.85219e-05	Up
Unigene6372_TBA	1.39181	17.0545	3.61512	3.62572e-07	Up
Unigene30206_TBA	0.860806	10.5479	3.61512	6.86277e-05	Up
Unigene27282_TBA	1.96833	24.1189	3.61512	3.61896e-07	Up
Unigene4442_TBA	2.82966	34.6732	3.61512	1.79962e-09	Up
Unigene25390_TBA	1.80935	22.1708	3.61512	6.86806e-05	Up
Unigene26987_TBA	2.24728	27.537	3.61512	3.62843e-07	Up
Unigene25571_TBA	1.20008	14.7051	3.61512	6.8663e-05	Up
CL1832.Contig1_TBA	0.795318	9.74542	3.61512	6.861e-05	Up
Unigene29389_TBA	1.36357	16.7084	3.61512	3.62166e-07	Up
Unigene6100_TBA	0.674452	8.26439	3.61512	6.85571e-05	Up
Unigene30498_TBA	2.2892	28.0507	3.61512	6.84868e-05	Up
Unigene19181_TBA	1.46857	17.995	3.61512	3.62301e-07	Up
Unigene27034_TBA	2.4803	30.3923	3.61512	3.62031e-07	Up
Unigene31226_TBA	0.54733	6.70671	3.61512	6.85044e-05	Up
Unigene9071_TBA	1.37687	16.8715	3.61512	3.62436e-07	Up
Unigene5342_TBA	2.58478	31.6726	3.61512	6.85748e-05	Up
Unigene145_TBA	3.68965	45.2111	3.61512	4.20056e-14	Up
Unigene13498_TBA	1.00591	12.3259	3.61512	3.62708e-07	Up
Unigene11881_TBA	2.87725	35.2564	3.61512	6.86453e-05	Up
Unigene23957_TBA	2.00183	24.5294	3.61512	6.85924e-05	Up
CL1646.Contig1_TBA	8.26079	100.255	3.60125	5.9656e-44	Up
Unigene32476_TBA	28.1961	342.195	3.60125	4.53419e-132	Up
Unigene8352_TBA	5.08024	61.1189	3.58865	1.67729e-11	Up
Unigene34188_TBA	1.05893	12.6807	3.58195	3.41543e-09	Up
Unigene6543_TBA	10.6754	127.64	3.57972	5.14806e-34	Up
Unigene33227_TBA	6.73524	80.2216	3.57419	2.44443e-29	Up
Unigene22583_TBA	1.03543	12.3032	3.57073	6.76363e-07	Up
Unigene4654_TBA	1.84001	21.8634	3.57073	6.76121e-07	Up
Unigene20647_TBA	5.53448	65.3506	3.56168	2.59684e-22	Up
Unigene6005_TBA	1.86976	22.0779	3.56168	3.17801e-11	Up
Unigene5531_TBA	14.1545	166.023	3.55204	1.45418e-37	Up
Unigene40133_TBA	1.77856	20.803	3.54801	0.000128357	Up
Unigene20349_TBA	1.96833	23.0226	3.54801	0.000128293	Up
Unigene13485_TBA	2.17038	25.3859	3.54801	6.45639e-09	Up
Unigene4847_TBA	2.41246	28.2174	3.54801	0.00012842	Up
Unigene29201_TBA	1.57072	18.3719	3.54801	0.000128325	Up
Unigene25141_TBA	2.51231	29.3853	3.54801	6.45341e-09	Up
Unigene32045_TBA	1.72004	20.1184	3.54801	1.22245e-17	Up
Unigene33791_TBA	4.20653	49.2017	3.54801	2.89912e-13	Up
Unigene13885_TBA	0.624742	7.3073	3.54801	0.000128167	Up
Unigene40101_TBA	2.69588	31.5323	3.54801	0.000128262	Up
Unigene29398_TBA	8.47622	99.1422	3.54801	1.98849e-26	Up
Unigene31466_TBA	2.6578	31.087	3.54801	0.000128452	Up
Unigene29534_TBA	0.784051	9.17066	3.54801	0.000128104	Up
Unigene31666_TBA	0.503673	5.89122	3.54801	0.000128073	Up
Unigene25144_TBA	2.82541	33.0474	3.54801	1.22136e-17	Up
CL586.Contig1_TBA	2.80296	32.7849	3.54801	2.89715e-13	Up
Unigene31698_TBA	2.79187	32.6552	3.54801	0.000128136	Up
Unigene25962_TBA	0.979043	11.4514	3.54801	0.000128199	Up
Unigene11616_TBA	1.37754	16.1124	3.54801	0.000128388	Up
Unigene13430_TBA	1.56549	18.3108	3.54801	0.00012823	Up
Unigene9410_TBA	17.1066	198.499	3.53651	2.90016e-52	Up
Unigene32630_TBA	22.073	255.103	3.53073	1.16457e-34	Up
Unigene33531_TBA	1.89945	21.8643	3.52492	5.48775e-13	Up
Unigene11699_TBA	1.29595	14.9175	3.52492	1.26102e-06	Up
CL5129.Contig1_TBA	1.69423	19.502	3.52492	1.25972e-06	Up
Unigene15879_TBA	1.97108	22.6888	3.52492	1.26058e-06	Up
Unigene26766_TBA	2.59906	29.9174	3.52492	1.25885e-06	Up
Unigene28232_TBA	2.54287	29.2706	3.52492	1.26232e-06	Up
Unigene29767_TBA	2.16456	24.9159	3.52492	1.26145e-06	Up
Unigene30343_TBA	0.756319	8.70588	3.52492	1.26015e-06	Up
Unigene5369_TBA	4.27664	49.2278	3.52492	5.4914e-13	Up
Unigene25929_TBA	0.997379	11.4807	3.52492	1.25928e-06	Up
Unigene34137_TBA	1.87922	21.6314	3.52492	1.26275e-06	Up
Unigene1063_TBA	22.4779	258.74	3.52492	1.54659e-90	Up
Unigene35810_TBA	1.74019	20.031	3.52492	1.26188e-06	Up
Unigene12083_TBA	3.74709	42.8793	3.51644	1.60103e-23	Up
Unigene27358_TBA	2.71141	30.959	3.51324	1.21635e-08	Up
Unigene32533_TBA	16.8764	192.695	3.51324	3.90755e-51	Up
Unigene18518_TBA	5.68496	64.911	3.51324	1.21581e-08	Up
Unigene27336_TBA	2.87286	32.8024	3.51324	4.44934e-17	Up
Unigene4781_TBA	5.24887	59.9318	3.51324	4.44548e-17	Up
Unigene33312_TBA	3.44217	39.1963	3.50933	3.88519e-19	Up
Unigene24900_TBA	7.1712	81.4815	3.50619	1.12584e-10	Up
Unigene32133_TBA	9.26956	104.98	3.50146	2.66052e-25	Up
Unigene24381_TBA	2.59012	29.2134	3.49554	8.44158e-17	Up
Unigene5062_TBA	12.6549	142.399	3.49218	2.29256e-144	Up
Unigene32980_TBA	15.0474	168.504	3.48519	1.97695e-39	Up
Unigene29934_TBA	1.13722	12.6681	3.47762	2.3406e-06	Up
Unigene21459_TBA	2.36002	26.2895	3.47762	2.33829e-06	Up
Unigene21187_TBA	0.97701	10.8834	3.47762	0.00023561	Up
Unigene6601_TBA	1.29834	14.4629	3.47762	2.33675e-06	Up
Unigene6522_TBA	1.69463	18.8774	3.47762	2.12499e-10	Up
Unigene25135_TBA	0.721519	8.03739	3.47762	0.00023572	Up
Unigene6887_TBA	1.97245	21.9722	3.47762	0.0002355	Up
Unigene24875_TBA	3.50592	39.0543	3.47762	1.10473e-22	Up
Unigene25031_TBA	1.27488	14.2016	3.47762	2.34292e-06	Up
Unigene10540_TBA	0.890405	9.91869	3.47762	2.33983e-06	Up
Unigene28844_TBA	3.36623	37.4982	3.47762	1.59236e-16	Up
Unigene4928_TBA	1.3877	15.4583	3.47762	0.000235445	Up
Unigene4550_TBA	3.25557	36.2656	3.47762	1.24557e-20	Up
Unigene9927_TBA	1.5513	17.2807	3.47762	2.26811e-08	Up
Unigene34294_TBA	1.72529	19.219	3.47762	2.34214e-06	Up
Unigene29904_TBA	0.830416	9.25044	3.47762	0.000235774	Up
Unigene13142_TBA	0.916423	10.2085	3.47762	2.33752e-06	Up
Unigene26053_TBA	1.84966	20.6044	3.47762	2.34137e-06	Up
Unigene10997_TBA	2.53829	28.2754	3.47762	2.33906e-06	Up
Unigene20148_TBA	3.11543	34.7045	3.47762	0.000235665	Up
Unigene2658_TBA	2.35215	26.2019	3.47762	0.000235555	Up
Unigene23879_TBA	1.72825	19.2519	3.47762	2.12385e-10	Up
Unigene33095_TBA	14.1749	156.915	3.46857	1.06721e-32	Up
Unigene19982_TBA	4.95936	54.4557	3.45686	3.37742e-14	Up
Unigene6526_TBA	1.42382	15.5435	3.44847	3.9959e-10	Up
Unigene25684_TBA	3.34588	36.5261	3.44847	3.99798e-10	Up
Unigene30463_TBA	1.03335	11.2232	3.44109	4.22269e-08	Up
Unigene12832_TBA	6.05055	65.7153	3.44109	4.22093e-08	Up
Unigene26468_TBA	21.0014	227.707	3.43862	8.37668e-30	Up
CL4025.Contig3_TBA	5.96353	64.6424	3.43824	1.33484e-51	Up
Unigene32812_TBA	10.0687	109.045	3.43698	1.07969e-35	Up
Unigene22198_TBA	1.37956	14.8554	3.42871	4.35052e-06	Up
Unigene33866_TBA	1.92799	20.7611	3.42871	4.34227e-06	Up
Unigene3809_TBA	1.83047	19.7109	3.42871	4.34777e-06	Up
Unigene8632_TBA	2.22601	23.9702	3.42871	4.34914e-06	Up
Unigene5853_TBA	1.64104	17.671	3.42871	4.34639e-06	Up
Unigene28111_TBA	1.11038	11.9568	3.42871	4.34364e-06	Up
Unigene24247_TBA	1.24233	13.3777	3.42871	4.34502e-06	Up
Unigene160_TBA	1.25114	13.3797	3.41872	7.53265e-10	Up
Unigene23844_TBA	2.24442	24.0017	3.41872	7.52498e-10	Up
Unigene21391_TBA	1.86088	19.9002	3.41872	7.52881e-10	Up
Unigene31147_TBA	3.65619	38.9182	3.41203	1.83373e-17	Up
Unigene30875_TBA	1.93063	20.5505	3.41203	1.83535e-17	Up
Unigene34660_TBA	1.00627	10.6489	3.40362	0.000432276	Up
Unigene11284_TBA	3.7071	39.2306	3.40362	3.05312e-19	Up
Unigene6635_TBA	1.53861	16.2824	3.40362	7.91559e-08	Up
Unigene28632_TBA	5.19813	55.0095	3.40362	3.0502e-19	Up
Unigene20908_TBA	2.6729	28.2861	3.40362	0.000431705	Up
Unigene21014_TBA	2.62444	27.7733	3.40362	7.92524e-08	Up
Unigene31767_TBA	0.748497	7.92101	3.40362	7.90917e-08	Up
Unigene15470_TBA	2.14808	22.7322	3.40362	7.92202e-08	Up
Unigene28805_TBA	2.34922	24.8607	3.40362	7.9188e-08	Up
Unigene18776_TBA	0.917913	9.71387	3.40362	0.00043199	Up
Unigene31057_TBA	3.51067	37.1519	3.40362	7.89955e-08	Up
Unigene27002_TBA	0.939921	9.94677	3.40362	0.000432753	Up
Unigene28309_TBA	2.20342	23.3178	3.40362	0.000432466	Up
Unigene20346_TBA	0.811087	8.58337	3.40362	0.0004318	Up
Unigene21947_TBA	1.30133	13.7714	3.40362	0.000432848	Up
Unigene12137_TBA	1.03619	10.9655	3.40362	7.91238e-08	Up
Unigene20363_TBA	0.978026	10.35	3.40362	0.000432085	Up
Unigene20149_TBA	2.01469	21.3206	3.40362	0.000431895	Up
Unigene20035_TBA	6.62578	70.1177	3.40362	7.89635e-08	Up
Unigene27986_TBA	4.33576	45.8835	3.40362	0.000432181	Up
Unigene3412_TBA	1.43643	15.2011	3.40362	0.00043161	Up
Unigene24364_TBA	1.0877	11.5107	3.40362	0.000432562	Up
Unigene16433_TBA	2.27261	24.05	3.40362	0.000432371	Up
Unigene4784_TBA	2.27261	24.05	3.40362	7.90275e-08	Up
Unigene11636_TBA	1.77187	18.7509	3.40362	0.000432657	Up
Unigene13642_TBA	1.50658	15.9435	3.40362	7.90596e-08	Up
Unigene3297_TBA	2.10955	22.3245	3.40362	7.89316e-08	Up
Unigene32433_TBA	25.7378	270.779	3.39516	2.69e-34	Up
Unigene34045_TBA	2.34746	24.5806	3.38835	1.39784e-09	Up
Unigene25464_TBA	1.49628	15.6678	3.38835	1.39853e-09	Up
Unigene11204_TBA	1.78328	18.6731	3.38835	1.39922e-09	Up
Unigene27960_TBA	3.18396	33.2511	3.38451	3.81756e-15	Up
Unigene10968_TBA	2.27995	23.7044	3.37808	8.06623e-06	Up
Unigene21367_TBA	1.92274	19.9905	3.37808	8.07114e-06	Up
Unigene10544_TBA	3.1502	32.7524	3.37808	8.06377e-06	Up
Unigene28882_TBA	4.80031	49.9083	3.37808	2.44802e-11	Up
Unigene35106_TBA	2.34045	24.3334	3.37808	8.05641e-06	Up
Unigene27518_TBA	1.18696	12.3407	3.37808	8.06868e-06	Up
Unigene23443_TBA	2.22601	23.1436	3.37808	8.06131e-06	Up
Unigene27872_TBA	3.4007	35.3568	3.37808	8.05886e-06	Up
Unigene7395_TBA	5.23727	54.2226	3.37201	1.09e-31	Up
Unigene32870_TBA	22.8681	236.545	3.3707	3.58202e-78	Up
Unigene5437_TBA	3.83243	39.4896	3.36514	1.46882e-07	Up
Unigene28675_TBA	5.90368	60.5724	3.35897	5.76014e-35	Up
CL3305.Contig1_TBA	6.49766	66.5904	3.35732	2.60341e-09	Up
Unigene5337_TBA	10.1561	104.083	3.35732	6.39304e-46	Up
Unigene111_TBA	98.7323	1010.88	3.35594	7.31312e-125	Up
Unigene13522_TBA	14.6056	149.101	3.35169	1.57516e-122	Up
Unigene26675_TBA	4.52959	46.1326	3.34833	7.92095e-13	Up
Unigene27776_TBA	2.82753	28.7414	3.34551	1.36103e-14	Up
Unigene6632_TBA	3.1546	32.066	3.34551	1.36204e-14	Up
Unigene30156_TBA	2.21669	22.4979	3.34332	2.30445e-16	Up
Unigene32760_TBA	19.8494	201.213	3.34156	2.87899e-54	Up
Unigene22107_TBA	29.0672	294.398	3.3403	1.74595e-137	Up
Unigene11364_TBA	4.58753	46.4572	3.34011	6.52025e-20	Up
CL3370.Contig1_TBA	3.9867	40.3391	3.33891	1.09388e-21	Up
Unigene32977_TBA	6.69134	67.4087	3.33257	2.94605e-41	Up
Unigene32996_TBA	12.682	127.144	3.32561	1.89447e-94	Up
Unigene26211_TBA	1.87872	18.8352	3.32561	4.85937e-09	Up
Unigene16037_TBA	1.4127	14.1632	3.32561	0.000783028	Up
Unigene22924_TBA	1.17022	11.7322	3.32561	0.000784813	Up
Unigene30787_TBA	1.09445	10.9725	3.32561	8.54896e-11	Up
Unigene29726_TBA	2.60626	26.1293	3.32561	0.000784163	Up
Unigene35181_TBA	1.05242	10.5511	3.32561	0.000784976	Up
Unigene7972_TBA	1.27143	12.7469	3.32561	0.000784001	Up
Unigene27274_TBA	1.04773	10.5041	3.32561	1.48941e-05	Up
Unigene24446_TBA	1.81283	18.1747	3.32561	0.00078319	Up
Unigene24834_TBA	1.00951	10.1209	3.32561	0.00078628	Up
Unigene26432_TBA	4.11455	41.2508	3.32561	1.49115e-05	Up
Unigene28120_TBA	2.5777	25.843	3.32561	0.000784326	Up
Unigene25720_TBA	1.65063	16.5486	3.32561	0.000784488	Up
Unigene2927_TBA	3.67524	36.8464	3.32561	1.49072e-05	Up
Unigene20361_TBA	4.21911	42.299	3.32561	8.5537e-11	Up
Unigene27742_TBA	2.24728	22.5303	3.32561	1.48984e-05	Up
Unigene27557_TBA	0.979043	9.81548	3.32561	0.000786443	Up
CL2488.Contig3_TBA	0.394326	3.95334	3.32561	0.00078579	Up
Unigene7063_TBA	6.23913	62.5509	3.32561	4.86163e-09	Up
Unigene21376_TBA	2.0061	20.1123	3.32561	0.000785139	Up
Unigene22075_TBA	0.592482	5.93997	3.32561	0.000784651	Up
Unigene35340_TBA	1.94393	19.489	3.32561	0.000783514	Up
Unigene24558_TBA	0.8083	8.10367	3.32561	0.000783352	Up
Unigene18340_TBA	2.58478	25.9139	3.32561	2.72764e-07	Up
Unigene27627_TBA	0.973976	9.76468	3.32561	1.49028e-05	Up
Unigene27353_TBA	0.902937	9.05247	3.32561	0.000783839	Up
Unigene24899_TBA	3.22213	32.3037	3.32561	0.000785464	Up
Unigene27841_TBA	1.42771	14.3136	3.32561	0.000785302	Up
Unigene13707_TBA	1.63061	16.3478	3.32561	0.000783676	Up
Unigene17428_TBA	1.23635	12.3951	3.32561	0.000785627	Up
Unigene24874_TBA	1.00843	10.1101	3.32561	0.000786117	Up
Unigene21191_TBA	1.07773	10.8049	3.32561	0.000785954	Up
Unigene29809_TBA	3.78507	37.8271	3.32103	4.61012e-62	Up
Unigene11273_TBA	27.8448	277.528	3.31715	3.9392e-67	Up
Unigene28339_TBA	1.94455	19.3286	3.31323	6.53518e-23	Up
Unigene33132_TBA	18.157	180.195	3.31097	1.21904e-38	Up
Unigene19880_TBA	12.2828	121.774	3.30949	1.38447e-17	Up
Unigene33419_TBA	4.23096	41.8287	3.30544	5.6175e-28	Up
Unigene5239_TBA	21.6064	213.335	3.30359	2.29259e-38	Up
Unigene33078_TBA	11.9445	117.704	3.30074	1.22776e-22	Up
Unigene12973_TBA	2.09702	20.6345	3.29865	1.59019e-10	Up
Unigene28794_TBA	1.89435	18.6403	3.29865	1.59105e-10	Up
Unigene28453_TBA	1.97383	19.4224	3.29865	1.59191e-10	Up
Unigene11215_TBA	4.87661	47.8044	3.29319	6.41411e-26	Up
Unigene115_TBA	2.28586	22.4078	3.29319	9.02499e-09	Up
Unigene32706_TBA	21.9985	215.521	3.29235	2.97483e-67	Up
CL3477.Contig3_TBA	1.71847	16.7501	3.28497	5.04316e-07	Up
Unigene27597_TBA	1.51997	14.8153	3.28497	5.03761e-07	Up
Unigene11353_TBA	1.44637	14.0979	3.28497	5.03946e-07	Up
Unigene27988_TBA	3.31289	32.291	3.28497	5.04131e-07	Up
CL1255.Contig1_TBA	5.34732	51.9719	3.28084	3.3237e-68	Up
Unigene29181_TBA	1.58929	15.4277	3.27907	5.17167e-12	Up
Unigene16126_TBA	8.44362	81.9649	3.27907	5.17485e-12	Up
Unigene10919_TBA	2.98821	29.0075	3.27907	5.17804e-12	Up
Unigene11578_TBA	3.71392	35.8552	3.27117	2.72661e-05	Up
Unigene11403_TBA	2.15629	20.8174	3.27117	2.9594e-10	Up
Unigene26598_TBA	2.44591	23.6135	3.27117	2.72509e-05	Up
Unigene9796_TBA	1.60556	15.5005	3.27117	2.72205e-05	Up
Unigene29804_TBA	1.24783	12.0468	3.27117	2.72357e-05	Up
Unigene29426_TBA	0.596488	5.75865	3.27117	2.72281e-05	Up
Unigene5971_TBA	3.35224	32.3634	3.27117	2.96096e-10	Up
Unigene13502_TBA	1.88675	18.2152	3.27117	2.72738e-05	Up
Unigene2847_TBA	1.01532	9.80214	3.27117	2.72129e-05	Up
Unigene27403_TBA	1.56985	15.1557	3.27117	2.72433e-05	Up
Unigene30521_TBA	1.07897	10.4166	3.27117	2.72585e-05	Up
Unigene28359_TBA	3.27598	31.3839	3.26003	1.66739e-08	Up
Unigene5775_TBA	7.5978	72.6459	3.25723	4.84045e-20	Up
CL821.Contig3_TBA	1.73866	16.601	3.25522	9.65056e-12	Up
Unigene33342_TBA	16.7532	159.749	3.2533	1.65067e-41	Up
Unigene33367_TBA	6.3744	60.3566	3.24315	1.70017e-16	Up
Unigene31376_TBA	7.74371	73.3221	3.24315	9.21605e-07	Up
Unigene26066_TBA	1.92012	18.1809	3.24315	9.21929e-07	Up
Unigene16531_TBA	2.05428	19.4512	3.24315	9.21281e-07	Up
CL821.Contig2_TBA	1.80736	16.9694	3.23098	1.79756e-11	Up
Unigene34720_TBA	1.83523	17.0363	3.21458	4.94249e-05	Up
Unigene12486_TBA	1.13266	10.5144	3.21458	4.93856e-05	Up
Unigene3270_TBA	1.42555	13.2333	3.21458	4.93725e-05	Up
Unigene25863_TBA	2.81695	26.1496	3.21458	4.93987e-05	Up
Unigene30197_TBA	2.15794	20.032	3.21458	1.01594e-09	Up
Unigene28567_TBA	3.40892	31.6448	3.21458	5.30403e-24	Up
Unigene27451_TBA	3.07471	28.5424	3.21458	4.94118e-05	Up
Unigene20321_TBA	16.1207	149.375	3.21196	4.4549e-35	Up
Unigene32775_TBA	33.0371	305.818	3.21051	4.57202e-113	Up
Unigene23013_TBA	29.5789	273.411	3.20843	1.85631e-149	Up
Unigene8045_TBA	3.17858	29.338	3.20632	3.3285e-11	Up
Unigene16901_TBA	1.53861	14.14	3.20008	1.6753e-06	Up
CL772.Contig1_TBA	13.6753	125.678	3.20008	5.40875e-63	Up
Unigene3031_TBA	2.36101	21.6979	3.20008	1.67642e-06	Up
Unigene8253_TBA	2.40169	22.0718	3.20008	1.07561e-12	Up
Unigene10420_TBA	3.00594	27.625	3.20008	1.67586e-06	Up
CL877.Contig2_TBA	1.56289	14.3632	3.20008	1.67473e-06	Up
Unigene33182_TBA	12.2384	112.389	3.19902	1.71706e-64	Up
Unigene34240_TBA	4.40923	40.4268	3.19672	1.86106e-20	Up
Unigene34308_TBA	1.9766	18.0551	3.19131	5.6679e-08	Up
Unigene12211_TBA	1.96668	17.9645	3.19131	5.67493e-08	Up
Unigene9524_TBA	4.55843	41.6386	3.19131	5.67258e-08	Up
Unigene4336_TBA	2.60194	23.7672	3.19131	5.67727e-08	Up
Unigene4751_TBA	3.36022	30.6936	3.19131	1.09298e-15	Up
Unigene11011_TBA	2.38555	21.7906	3.19131	5.67024e-08	Up
Unigene4366_TBA	6.10604	55.5977	3.18672	9.14822e-36	Up
Unigene21739_TBA	2.21553	20.1553	3.18544	1.86688e-09	Up
Unigene28227_TBA	3.4048	30.9745	3.18544	1.86236e-09	Up
Unigene20386_TBA	3.50196	31.8584	3.18544	1.86597e-09	Up
Unigene33369_TBA	3.23691	29.4471	3.18544	1.86507e-09	Up
Unigene28799_TBA	2.6528	24.1333	3.18544	1.86326e-09	Up
Unigene26276_TBA	1.90844	17.3616	3.18544	1.86416e-09	Up
Unigene4506_TBA	3.82464	34.6924	3.18122	6.13208e-11	Up
Unigene18602_TBA	3.22213	29.1132	3.17559	6.43338e-14	Up
Unigene32684_TBA	20.9371	188.77	3.1725	4.91301e-49	Up
Unigene31475_TBA	29.9478	269.664	3.17064	1.01287e-36	Up
Unigene28566_TBA	5.52364	49.7374	3.17064	2.05964e-18	Up
Unigene11962_TBA	12.45	111.94	3.16851	2.04357e-21	Up
Unigene28152_TBA	2.5654	23.0405	3.16692	2.04531e-24	Up
Unigene32821_TBA	20.513	182.804	3.15569	1.20115e-22	Up
Unigene27284_TBA	1.94876	17.3666	3.15569	1.04296e-07	Up
Unigene23311_TBA	3.86655	34.4573	3.15569	1.18981e-13	Up
Unigene30096_TBA	4.69257	41.8185	3.15569	3.68009e-12	Up
Unigene21875_TBA	1.75971	15.6819	3.15569	8.9256e-05	Up
Unigene26240_TBA	2.72555	24.2891	3.15569	1.04212e-07	Up
Unigene28633_TBA	3.54469	31.5889	3.15569	1.1267e-10	Up
Unigene15985_TBA	2.09702	18.6878	3.15569	8.92785e-05	Up
CL4946.Contig1_TBA	2.37471	21.1625	3.15569	3.77989e-15	Up
Unigene4571_TBA	2.80854	25.0287	3.15569	3.78279e-15	Up
Unigene11190_TBA	1.76987	15.7724	3.15569	1.04254e-07	Up
Unigene22805_TBA	2.20084	19.6131	3.15569	3.0635e-06	Up
Unigene6589_TBA	2.35953	21.0272	3.15569	3.67779e-12	Up
Unigene22008_TBA	1.08228	9.64486	3.15569	8.9301e-05	Up
Unigene30203_TBA	1.32609	11.8176	3.15569	3.06449e-06	Up
CL902.Contig3_TBA	3.58742	31.7033	3.14362	2.23629e-22	Up
Unigene5021_TBA	30.5474	269.203	3.13957	1.03684e-66	Up
Unigene32835_TBA	17.0783	150.466	3.1392	2.23724e-16	Up
Unigene28628_TBA	2.62183	22.9475	3.12969	2.07906e-10	Up
CL604.Contig1_TBA	10.6218	92.9468	3.12938	6.46581e-122	Up
Unigene4564_TBA	11.3233	98.9976	3.1281	2.25508e-48	Up
Unigene28436_TBA	10.5953	92.0607	3.11916	2.45751e-36	Up
Unigene12998_TBA	6.01573	52.2697	3.11916	1.91301e-07	Up
Unigene5994_TBA	4.50604	39.1522	3.11916	1.91152e-07	Up
Unigene28057_TBA	3.38927	29.4488	3.11916	1.91078e-07	Up
CL844.Contig2_TBA	2.17792	18.9236	3.11916	1.91227e-07	Up
Unigene5742_TBA	9.13102	78.9311	3.11175	4.56922e-36	Up
Unigene26750_TBA	2.73109	23.5779	3.10989	5.57345e-06	Up
Unigene22577_TBA	6.33576	54.6975	3.10989	5.57171e-06	Up
Unigene162_TBA	1.0765	9.29357	3.10989	5.57518e-06	Up
Unigene32648_TBA	24.7146	213.128	3.10828	2.413e-83	Up
Unigene32590_TBA	30.9411	265.184	3.0994	9.23214e-70	Up
Unigene32723_TBA	31.1956	266.884	3.0968	5.3795e-71	Up
CL83.Contig3_TBA	0.621988	5.31197	3.09429	0.000160298	Up
Unigene22916_TBA	3.69448	31.552	3.09429	0.000160259	Up
Unigene26706_TBA	5.81976	49.7025	3.09429	1.16378e-08	Up
Unigene20438_TBA	8.63175	73.7178	3.09429	4.55629e-17	Up
Unigene35153_TBA	1.57159	13.4219	3.09429	0.000160107	Up
Unigene30100_TBA	5.71373	48.797	3.09429	0.000160068	Up
Unigene13532_TBA	2.74037	23.4036	3.09429	0.000160145	Up
Unigene9075_TBA	3.72372	31.8018	3.09429	0.000160183	Up
Unigene17257_TBA	2.00183	17.0963	3.09429	0.000160221	Up
Unigene29933_TBA	2.30462	19.5752	3.08643	2.2977e-11	Up
Unigene4885_TBA	3.83633	32.5854	3.08643	2.29904e-11	Up
Unigene32511_TBA	20.4149	173.031	3.08334	2.96513e-32	Up
Unigene23048_TBA	2.19827	18.6107	3.08169	3.47264e-07	Up
Unigene20033_TBA	8.11087	68.667	3.08169	3.47525e-07	Up
Unigene8505_TBA	2.51836	21.3206	3.08169	3.47395e-07	Up
Unigene5978_TBA	3.28589	27.7575	3.07852	8.41844e-17	Up
Unigene35156_TBA	3.75915	31.7055	3.07625	7.02751e-10	Up
Unigene11728_TBA	13.6075	114.769	3.07625	7.0311e-10	Up
Unigene32732_TBA	24.8628	209.178	3.07267	1.16063e-52	Up
Unigene428_TBA	5.64311	47.432	3.0713	2.60483e-15	Up
Unigene22710_TBA	1.45531	12.1586	3.06258	1.01318e-05	Up
Unigene34582_TBA	2.3212	19.3928	3.06258	2.11039e-08	Up
Unigene22633_TBA	1.56159	13.0466	3.06258	1.01348e-05	Up
Unigene27357_TBA	4.3258	36.1405	3.06258	1.01288e-05	Up
Unigene34124_TBA	3.80915	31.8241	3.06258	2.10947e-08	Up
Unigene34281_TBA	5.94944	49.7055	3.06258	2.86174e-19	Up
Unigene28323_TBA	2.08309	17.4035	3.06258	2.1113e-08	Up
Unigene6132_TBA	4.08796	33.9784	3.05516	9.08383e-18	Up
Unigene10487_TBA	20.5428	170.484	3.05293	3.28039e-27	Up
Unigene12308_TBA	3.8787	32.0965	3.04877	1.2758e-09	Up
Unigene29807_TBA	1.44367	11.9465	3.04877	1.27643e-09	Up
Unigene24246_TBA	3.63547	29.9681	3.04321	6.2569e-07	Up
Unigene13056_TBA	7.76288	63.9914	3.04321	1.50568e-13	Up
Unigene5396_TBA	8.77669	72.3485	3.04321	6.25915e-07	Up
Unigene10590_TBA	3.47951	28.6825	3.04321	6.25016e-07	Up
Unigene35117_TBA	4.42966	36.5149	3.04321	6.25241e-07	Up
Unigene29610_TBA	3.78768	31.2229	3.04321	6.25465e-07	Up
Unigene23192_TBA	4.46965	36.72	3.03833	7.68707e-11	Up
Unigene31378_TBA	3.3246	27.3129	3.03833	7.69135e-11	Up
Unigene22943_TBA	1.09064	8.90945	3.03016	0.000288415	Up
Unigene28251_TBA	1.85452	15.1496	3.03016	0.00028848	Up
Unigene27236_TBA	2.71925	22.2135	3.03016	0.000288677	Up
Unigene6021_TBA	2.23306	18.2418	3.03016	0.000288612	Up
Unigene26840_TBA	3.34429	27.3195	3.03016	0.000288743	Up
Unigene4659_TBA	3.90939	31.9358	3.03016	0.000288349	Up
Unigene27217_TBA	7.16391	58.522	3.03016	3.82273e-08	Up
Unigene4816_TBA	2.26713	18.5202	3.03016	3.82593e-08	Up
Unigene18195_TBA	3.87717	31.6726	3.03016	0.000288809	Up
Unigene35660_TBA	4.24448	34.6732	3.03016	3.82754e-08	Up
Unigene19878_TBA	4.18781	34.2102	3.03016	3.82433e-08	Up
Unigene25774_TBA	1.07323	8.76717	3.03016	0.000288284	Up
Unigene13563_TBA	1.36621	11.1605	3.03016	0.000288546	Up
CL1673.Contig1_TBA	12.2721	100.251	3.03016	4.62173e-12	Up
Unigene29315_TBA	3.11956	25.3679	3.02359	2.7558e-13	Up
Unigene12495_TBA	4.76558	38.6772	3.02076	2.31373e-09	Up
CL805.Contig2_TBA	4.31588	35.0274	3.02076	2.31484e-09	Up
Unigene23573_TBA	6.18174	49.9247	3.01367	3.82923e-26	Up
Unigene4431_TBA	3.60483	29.1132	3.01367	1.82432e-05	Up
Unigene26978_TBA	2.45335	19.8137	3.01367	1.82485e-05	Up
Unigene32592_TBA	27.9531	225.564	3.01246	1.98888e-53	Up
Unigene6166_TBA	3.52891	28.4244	3.00984	5.6937e-17	Up
Unigene32891_TBA	26.4287	212.811	3.0094	1.77335e-45	Up
Unigene24494_TBA	11.9919	96.2916	3.00535	4.38927e-62	Up
Unigene5929_TBA	13.8091	110.756	3.00369	1.93142e-19	Up
Unigene34335_TBA	4.75182	38.1118	3.00369	1.12922e-06	Up
Unigene468_TBA	2.79022	22.3788	3.00369	1.12961e-06	Up
Unigene28662_TBA	5.17525	41.5079	3.00369	5.04156e-13	Up
Unigene6412_TBA	2.70362	21.6843	3.00369	1.12883e-06	Up
Unigene6196_TBA	2.70362	21.6843	3.00369	1.12844e-06	Up
Unigene23581_TBA	6.09366	48.874	3.00369	1.13e-06	Up
Unigene31232_TBA	14.0689	112.644	3.00118	1.12809e-20	Up
Unigene11365_TBA	5.73696	45.8969	3.00004	2.99444e-14	Up
Unigene26083_TBA	1.98913	15.8799	2.99699	6.96921e-08	Up
Unigene34038_TBA	3.23691	25.8413	2.99699	6.96636e-08	Up
Unigene24302_TBA	1.57796	12.5242	2.98858	2.55851e-10	Up
Unigene32539_TBA	6.18084	48.9612	2.98576	1.54174e-11	Up
Unigene9464_TBA	6.30297	49.7868	2.98166	5.46655e-14	Up
Unigene20823_TBA	8.78952	69.3892	2.98086	4.6678e-29	Up
Unigene29935_TBA	3.44347	27.1461	2.97881	1.90119e-16	Up
Unigene25664_TBA	2.67797	21.0477	2.97445	1.29842e-22	Up
Unigene5523_TBA	32.0115	251.166	2.97198	8.56478e-29	Up
Unigene6302_TBA	1.66967	13.0196	2.96304	3.28445e-05	Up
Unigene27235_TBA	4.47555	34.8989	2.96304	2.80051e-11	Up
Unigene29839_TBA	8.79309	68.5657	2.96304	8.14392e-25	Up
Unigene32277_TBA	0.546377	4.26047	2.96304	3.28536e-05	Up
Unigene14741_TBA	2.84764	22.205	2.96304	2.03677e-06	Up
Unigene34479_TBA	6.41913	50.0543	2.96304	7.67177e-09	Up
Unigene35036_TBA	2.12624	16.5797	2.96304	3.28808e-05	Up
Unigene33540_TBA	3.20894	25.0223	2.96304	2.03609e-06	Up
Unigene24460_TBA	2.02553	15.7945	2.96304	3.28718e-05	Up
Unigene17635_TBA	2.47161	19.2728	2.96304	1.25218e-07	Up
Unigene12609_TBA	4.96684	38.7298	2.96304	7.66828e-09	Up
Unigene21286_TBA	1.92274	14.9929	2.96304	0.000519248	Up
Unigene31172_TBA	3.32852	25.9547	2.96304	1.25267e-07	Up
Unigene27772_TBA	0.709192	5.53005	2.96304	0.000519021	Up
Unigene29856_TBA	2.23306	17.4126	2.96304	0.000519134	Up
Unigene21213_TBA	3.92025	30.5689	2.96304	2.03541e-06	Up
Unigene26957_TBA	2.66911	20.8128	2.96304	3.28627e-05	Up
Unigene12079_TBA	21.7122	168.633	2.95731	2.5105e-44	Up
Unigene19764_TBA	8.88366	68.8221	2.95365	5.00004e-27	Up
Unigene33316_TBA	14.9682	115.526	2.94825	3.76392e-17	Up
Unigene32543_TBA	49.268	379.75	2.94633	1.90266e-75	Up
Unigene12769_TBA	2.74037	21.1141	2.94577	1.07538e-14	Up
Unigene32754_TBA	30.5294	234.967	2.94418	2.00245e-53	Up
Unigene28703_TBA	3.75144	28.8346	2.94229	3.03714e-12	Up
Unigene25393_TBA	17.8896	137.283	2.93996	2.92916e-65	Up
Unigene6691_TBA	4.01315	30.7965	2.93996	5.08634e-11	Up
Unigene23160_TBA	3.47181	26.5886	2.93705	8.44471e-10	Up
CL2858.Contig2_TBA	5.83932	44.72	2.93705	2.33375e-19	Up
Unigene28117_TBA	2.74677	21.0105	2.9353	4.01713e-18	Up
Unigene13460_TBA	2.65031	20.2445	2.9333	6.87621e-17	Up
Unigene12536_TBA	2.6302	20.0909	2.9333	1.38845e-08	Up
Unigene8187_TBA	30.3112	230.955	2.92969	6.02254e-30	Up
Unigene11095_TBA	2.17624	16.5656	2.92828	2.27545e-07	Up
Unigene12999_TBA	5.77215	43.9377	2.92828	2.2772e-07	Up
Unigene12878_TBA	3.18936	24.2774	2.92828	2.27632e-07	Up
Unigene27289_TBA	1.49914	11.3558	2.92122	3.65848e-06	Up
Unigene24181_TBA	9.56159	72.428	2.92122	3.65613e-06	Up
CL821.Contig1_TBA	1.92012	14.5447	2.92122	3.65731e-06	Up
Unigene12525_TBA	5.64516	42.6217	2.9165	2.67198e-21	Up
Unigene24864_TBA	2.2164	16.6655	2.91058	5.83004e-05	Up
Unigene25064_TBA	1.20623	9.06988	2.91058	5.82391e-05	Up
Unigene563_TBA	1.51142	11.3647	2.91058	5.83157e-05	Up
Unigene29808_TBA	6.12939	46.088	2.91058	5.82697e-05	Up
Unigene34205_TBA	2.95868	22.2469	2.91058	5.82544e-05	Up
CL4332.Contig1_TBA	0.994567	7.47834	2.91058	5.82238e-05	Up
Unigene29075_TBA	3.62567	27.2621	2.91058	5.8285e-05	Up
Unigene23012_TBA	45.9343	343.624	2.90319	5.18531e-135	Up
Unigene31379_TBA	2.90389	21.7194	2.90292	2.50321e-08	Up
Unigene30373_TBA	3.45905	25.8716	2.90292	2.50213e-08	Up
Unigene28520_TBA	2.67725	20.0242	2.90292	2.50429e-08	Up
Unigene25191_TBA	2.46299	18.4217	2.90292	2.50105e-08	Up
Unigene12831_TBA	12.6415	94.4191	2.90091	9.17259e-71	Up
Unigene19389_TBA	2.05728	15.2781	2.89265	0.000912741	Up
Unigene57_TBA	3.56387	26.4665	2.89265	0.00091349	Up
Unigene4780_TBA	3.26688	24.261	2.89265	0.000912367	Up
Unigene29693_TBA	4.41028	32.7524	2.89265	4.092e-07	Up
Unigene16759_TBA	1.63723	12.1586	2.89265	0.000913115	Up
Unigene13145_TBA	1.90715	14.1632	2.89265	0.000911994	Up
CL147.Contig2_TBA	4.35584	32.348	2.89265	0.000912928	Up
CL567.Contig1_TBA	1.26687	9.40822	2.89265	0.000912554	Up
Unigene868_TBA	0.435718	3.2358	2.89265	0.000911434	Up
CL3649.Contig1_TBA	2.0739	15.4015	2.89265	4.09048e-07	Up
Unigene22647_TBA	1.38226	10.2652	2.89265	0.000911621	Up
Unigene37614_TBA	1.92799	14.318	2.89265	0.000913302	Up
Unigene27795_TBA	1.26573	9.39978	2.89265	0.000911062	Up
Unigene15035_TBA	3.41717	25.3771	2.89265	0.000911807	Up
CL4530.Contig2_TBA	2.57378	19.1138	2.89265	1.65897e-10	Up
Unigene25580_TBA	2.11588	15.7133	2.89265	0.000911248	Up
Unigene33878_TBA	3.8143	28.3264	2.89265	1.65808e-10	Up
Unigene4931_TBA	2.64783	19.6637	2.89265	0.000912181	Up
Unigene25494_TBA	1.60739	11.9371	2.89265	0.000913677	Up
Unigene8775_TBA	7.06189	52.3432	2.88988	7.15968e-30	Up
Unigene32499_TBA	42.6643	315.798	2.8879	5.53259e-87	Up
Unigene23061_TBA	4.96496	36.6412	2.88361	2.73144e-09	Up
Unigene28226_TBA	2.70751	19.9813	2.88361	2.73274e-09	Up
Unigene13501_TBA	4.43802	32.6837	2.88058	1.61177e-20	Up
Unigene12598_TBA	2.66684	19.6068	2.87816	6.48971e-06	Up
Unigene26085_TBA	8.28223	60.8917	2.87816	6.49571e-06	Up
Unigene27670_TBA	3.41386	25.099	2.87816	6.49371e-06	Up
Unigene34147_TBA	1.75011	12.867	2.87816	6.49171e-06	Up
Unigene31019_TBA	3.22213	23.6894	2.87816	6.49771e-06	Up
Unigene4325_TBA	6.02472	44.1825	2.87451	1.17433e-13	Up
Unigene32650_TBA	25.6785	188.219	2.87378	2.23025e-56	Up
Unigene5344_TBA	8.29474	60.7197	2.8719	7.40069e-16	Up
Unigene5659_TBA	9.38775	68.5548	2.86841	2.98603e-10	Up
Unigene26931_TBA	2.55669	18.6704	2.86841	2.98446e-10	Up
Unigene33070_TBA	12.9653	94.6586	2.86808	6.16496e-83	Up
Unigene4342_TBA	4.74311	34.5836	2.86618	1.96334e-12	Up
Unigene31253_TBA	2.67705	19.5192	2.86618	1.9646e-12	Up
Unigene6488_TBA	15.2454	110.994	2.86403	2.68542e-31	Up
Unigene13593_TBA	4.52337	32.7524	2.85613	3.2731e-11	Up
Unigene13465_TBA	4.50173	32.5956	2.85613	4.91815e-09	Up
Unigene12977_TBA	2.90389	21.0262	2.85613	7.26068e-07	Up
Unigene27629_TBA	2.20859	15.9918	2.85613	7.26586e-07	Up
Unigene12313_TBA	8.29683	60.0749	2.85613	3.34207e-22	Up
Unigene24932_TBA	3.34826	24.2437	2.85613	7.26846e-07	Up
Unigene20897_TBA	1.97039	14.267	2.85613	0.000103058	Up
Unigene37049_TBA	3.24995	23.5319	2.85613	0.000102929	Up
Unigene39121_TBA	4.02938	29.1755	2.85613	0.000103006	Up
Unigene5711_TBA	19.2574	139.437	2.85613	1.33851e-15	Up
Unigene34624_TBA	2.95172	21.3725	2.85613	4.92044e-09	Up
Unigene28713_TBA	4.80031	34.7576	2.85613	0.000103032	Up
Unigene16425_TBA	2.34336	16.9676	2.85613	0.000102955	Up
Unigene22623_TBA	1.00897	7.30562	2.85613	0.000102981	Up
CL4596.Contig2_TBA	10.0092	72.4733	2.85613	2.47863e-55	Up
Unigene12601_TBA	2.4803	17.9591	2.85613	7.26327e-07	Up
Unigene26585_TBA	1.66083	12.0256	2.85613	0.000103084	Up
Unigene24398_TBA	10.5964	76.588	2.85355	1.81845e-47	Up
Unigene5336_TBA	22.0121	158.332	2.84659	2.28637e-38	Up
Unigene20372_TBA	9.16423	65.7883	2.84375	5.38631e-10	Up
CL4319.Contig1_TBA	11.9955	85.984	2.84158	4.03116e-25	Up
Unigene33493_TBA	5.82834	41.7375	2.84019	8.01872e-08	Up
Unigene32873_TBA	38.8889	278.089	2.83812	1.07055e-33	Up
Unigene27987_TBA	7.00045	49.9083	2.83376	1.15738e-05	Up
Unigene13055_TBA	9.23418	65.719	2.83125	1.7556e-19	Up
Unigene26161_TBA	3.68965	26.2019	2.82811	8.83222e-09	Up
Unigene5438_TBA	3.64973	25.8916	2.82662	1.86646e-20	Up
Unigene34620_TBA	4.1631	29.3708	2.81865	1.2866e-06	Up
Unigene33933_TBA	2.56754	18.1141	2.81865	9.6512e-10	Up
Unigene19057_TBA	4.80849	33.9241	2.81865	1.28616e-06	Up
Unigene29020_TBA	3.60637	25.4431	2.81865	9.64636e-10	Up
Unigene29022_TBA	6.19497	43.562	2.8139	5.10988e-17	Up
Unigene11576_TBA	34.2911	240.532	2.81033	1.99872e-67	Up
Unigene5011_TBA	4.1631	29.15	2.80777	1.43302e-07	Up
Unigene34267_TBA	3.82908	26.8112	2.80777	1.43246e-07	Up
Unigene30125_TBA	4.04547	28.3264	2.80777	1.4319e-07	Up
Unigene30321_TBA	4.67006	32.6006	2.80339	8.48643e-16	Up
Unigene19721_TBA	2.43431	16.9482	2.79955	0.000180242	Up
Unigene35675_TBA	1.45419	10.1244	2.79955	0.000180328	Up
Unigene23379_TBA	3.33639	23.2286	2.79955	0.0001802	Up
Unigene24203_TBA	8.65159	60.2342	2.79955	1.57148e-08	Up
Unigene33534_TBA	4.10856	28.6047	2.79955	0.000180285	Up
Unigene29724_TBA	1.86864	13.0099	2.79955	0.00018037	Up
Unigene33010_TBA	2.09313	14.5728	2.79955	0.000180456	Up
Unigene22711_TBA	2.56715	17.873	2.79955	0.000180413	Up
Unigene23956_TBA	2.98449	20.7787	2.79955	1.57217e-08	Up
Unigene12183_TBA	3.9867	27.6708	2.7951	1.34163e-13	Up
Unigene18818_TBA	4.65773	32.2839	2.79312	1.71741e-09	Up
Unigene30693_TBA	11.1688	77.1375	2.78796	8.78315e-26	Up
Unigene12131_TBA	1.84049	12.7114	2.78796	2.04992e-05	Up
CL3320.Contig2_TBA	0.96558	6.66879	2.78796	2.04934e-05	Up
Unigene5539_TBA	9.04674	62.4814	2.78796	1.88311e-10	Up
Unigene41455_TBA	9.63997	66.5785	2.78796	2.05109e-05	Up
Unigene22203_TBA	1.98159	13.6859	2.78796	2.04875e-05	Up
Unigene28697_TBA	1.43336	9.89955	2.78796	2.05051e-05	Up
CL4293.Contig1_TBA	26.621	183.646	2.78629	7.41515e-144	Up
Unigene28228_TBA	3.97644	27.3478	2.78187	1.42792e-23	Up
Unigene4590_TBA	4.41719	30.3433	2.78018	2.22329e-12	Up
Unigene19763_TBA	8.45085	58.0521	2.78018	2.27624e-06	Up
Unigene29021_TBA	7.05646	48.4735	2.78018	2.27699e-06	Up
Unigene32970_TBA	18.4133	126.378	2.77892	3.75317e-63	Up
Unigene4606_TBA	7.07005	48.4659	2.77718	2.409e-13	Up
Unigene5376_TBA	2.65138	18.143	2.7746	2.55013e-07	Up
Unigene27558_TBA	3.47364	23.7696	2.7746	2.54916e-07	Up
Unigene23250_TBA	17.6411	120.529	2.77236	1.55055e-45	Up
Unigene19747_TBA	1.74638	11.9155	2.7704	2.80503e-08	Up
CL3157.Contig2_TBA	3.45905	23.601	2.7704	2.80743e-08	Up
Unigene12825_TBA	3.62916	24.7617	2.7704	2.80623e-08	Up
Unigene25657_TBA	2.64948	18.0363	2.76712	3.07666e-09	Up
Unigene5104_TBA	25.4586	172.624	2.76141	4.64356e-23	Up
Unigene32778_TBA	8.68754	58.549	2.75262	6.85441e-20	Up
Unigene6597_TBA	31.8336	213.752	2.74732	1.77318e-35	Up
Unigene25481_TBA	2.11715	14.1504	2.74065	3.58903e-05	Up
Unigene31449_TBA	2.80018	18.7156	2.74065	0.000314394	Up
Unigene39413_TBA	6.29338	42.0632	2.74065	0.000314323	Up
Unigene26425_TBA	2.6135	17.4679	2.74065	3.58708e-05	Up
Unigene12660_TBA	5.02239	33.5682	2.74065	5.48351e-09	Up
Unigene7021_TBA	1.71066	11.4335	2.74065	0.000314464	Up
Unigene31145_TBA	7.89534	52.7702	2.74065	7.05633e-12	Up
Unigene19255_TBA	1.87422	12.5268	2.74065	3.58514e-05	Up
Unigene10591_TBA	5.19813	34.7428	2.74065	5.99873e-10	Up
Unigene30320_TBA	3.87186	25.8784	2.74065	0.000314534	Up
Unigene29946_TBA	2.7754	18.55	2.74065	0.000314675	Up
Unigene24422_TBA	3.58014	23.9287	2.74065	3.58611e-05	Up
Unigene27871_TBA	3.20021	21.3893	2.74065	4.51085e-07	Up
Unigene3300_TBA	1.93859	12.957	2.74065	4.06094e-06	Up
Unigene23007_TBA	2.42991	16.2408	2.74065	3.58806e-05	Up
Unigene34230_TBA	1.40637	9.39978	2.74065	0.000314605	Up
Unigene30715_TBA	2.66601	17.8189	2.74065	6.53062e-11	Up
CL1985.Contig1_TBA	34.1062	226.646	2.73234	3.78994e-28	Up
Unigene27801_TBA	11.239	74.5218	2.72916	2.353e-20	Up
Unigene5480_TBA	12.6873	83.6824	2.72154	2.10044e-36	Up
Unigene5602_TBA	9.84285	64.8194	2.71928	1.63995e-32	Up
Unigene25850_TBA	5.15823	33.9016	2.7164	1.0651e-09	Up
Unigene28186_TBA	4.25729	27.9803	2.7164	1.06456e-09	Up
CL902.Contig4_TBA	9.46841	62.174	2.71512	3.75632e-36	Up
Unigene24627_TBA	2.92395	19.1809	2.71368	9.72013e-09	Up
Unigene25851_TBA	9.41907	61.7886	2.71368	3.34792e-34	Up
Unigene5617_TBA	14.8926	97.5861	2.71208	3.24716e-16	Up
Unigene32737_TBA	30.9536	202.575	2.71028	9.74686e-91	Up
Unigene860_TBA	8.60543	56.2382	2.70823	2.85389e-14	Up
Unigene31409_TBA	10.2497	66.6591	2.70122	1.26582e-63	Up
Unigene12345_TBA	5.83178	37.8953	2.70001	7.0789e-06	Up
Unigene33714_TBA	7.02135	45.6252	2.70001	2.24744e-11	Up
Unigene24885_TBA	3.57618	23.1779	2.69626	2.06116e-10	Up
Unigene12017_TBA	3.42925	22.2256	2.69626	2.06227e-10	Up
Unigene32715_TBA	30.6627	198.649	2.69566	2.16091e-35	Up
[truncated: 2,082 more rows]

## Sheet: Dry_VS_R24
GeneID	Dry_RPKM	R24_RPKM	log2 Ratio(R24/Dry)	FDR	DEG
Unigene31775_TBA	0.01	198.788	14.2789	3.19917e-57	Up
Unigene745_TBA	0.01	167.819	14.0346	1.67886e-26	Up
Unigene32908_TBA	0.01	121.281	13.5661	1.5406e-28	Up
CL3267.Contig3_TBA	0.01	103.003	13.3304	1.51031e-43	Up
Unigene31433_TBA	0.01	95.7553	13.2251	2.24625e-18	Up
Unigene27425_TBA	0.01	93.1803	13.1858	1.61412e-27	Up
Unigene34492_TBA	0.01	90.9036	13.1501	2.77948e-46	Up
Unigene5262_TBA	0.01	90.5719	13.1448	1.03308e-18	Up
Unigene31386_TBA	0.01	90.3355	13.1411	5.76978e-47	Up
Unigene27427_TBA	0.01	87.2737	13.0913	7.02651e-29	Up
CL3589.Contig1_TBA	0.01	84.9139	13.0518	1.15353e-14	Up
Unigene5261_TBA	0.01	78.3277	12.9353	1.17497e-13	Up
Unigene19739_TBA	0.01	76.3757	12.8989	1.07085e-62	Up
CL1612.Contig1_TBA	0.01	75.0252	12.8732	2.46251e-34	Up
Unigene26618_TBA	0.01	74.951	12.8717	1.31272e-31	Up
Unigene30879_TBA	0.01	72.6042	12.8258	1.59655e-42	Up
Unigene29908_TBA	0.01	70.1587	12.7764	2.73628e-32	Up
Unigene7500_TBA	0.01	70.1441	12.7761	2.49421e-14	Up
Unigene13759_TBA	0.01	69.475	12.7623	5.57288e-12	Up
Unigene20858_TBA	0.01	67.4649	12.7199	4.76952e-19	Up
CL4993.Contig1_TBA	0.01	64.4848	12.6547	1.20361e-11	Up
Unigene667_TBA	0.01	63.1785	12.6252	3.03335e-30	Up
Unigene24877_TBA	0.01	61.7794	12.5929	1.67773e-26	Up
Unigene25736_TBA	0.01	61.5469	12.5875	1.03411e-18	Up
Unigene5098_TBA	0.01	61.216	12.5797	4.58113e-20	Up
Unigene12485_TBA	0.01	60.7563	12.5688	3.51552e-27	Up
Unigene24926_TBA	0.01	58.6561	12.5181	2.59483e-11	Up
Unigene13224_TBA	0.01	57.9536	12.5007	2.59569e-11	Up
Unigene40532_TBA	0.01	56.5879	12.4663	5.62667e-11	Up
CL3267.Contig1_TBA	0.01	56.479	12.4635	2.53229e-08	Up
Unigene20262_TBA	0.01	55.9659	12.4503	1.20381e-09	Up
Unigene23703_TBA	0.01	55.7656	12.4452	1.9826e-22	Up
Unigene8215_TBA	0.01	54.2199	12.4046	1.15306e-14	Up
CL4993.Contig2_TBA	0.01	51.9653	12.3433	5.30855e-15	Up
Unigene33348_TBA	0.01	51.9607	12.3432	2.44578e-15	Up
Unigene37851_TBA	0.01	51.7553	12.3375	2.4752e-07	Up
Unigene7809_TBA	0.01	51.7553	12.3375	1.20346e-09	Up
Unigene15200_TBA	0.01	51.575	12.3325	1.1782e-08	Up
Unigene12759_TBA	0.01	50.3813	12.2987	1.12542e-06	Up
Unigene20582_TBA	0.01	49.6593	12.2778	2.58292e-09	Up
Unigene32806_TBA	0.01	49.4772	12.2725	8.02151e-26	Up
Unigene21508_TBA	0.01	49.107	12.2617	1.00087e-19	Up
Unigene33210_TBA	0.01	48.8378	12.2538	1.20279e-11	Up
Unigene7521_TBA	0.01	48.682	12.2492	5.57871e-12	Up
Unigene10945_TBA	0.01	46.022	12.1681	5.50877e-09	Up
Unigene34031_TBA	0.01	45.7644	12.16	2.53294e-08	Up
Unigene24925_TBA	0.01	44.9885	12.1353	2.24736e-18	Up
Unigene5485_TBA	0.01	44.5934	12.1226	5.62068e-10	Up
Unigene25600_TBA	0.01	44.4648	12.1184	1.03205e-18	Up
Unigene28695_TBA	0.01	42.765	12.0622	1.21085e-10	Up
CL2474.Contig1_TBA	0.01	41.7166	12.0264	1.05942e-05	Up
Unigene396_TBA	0.01	41.6033	12.0225	2.38194e-06	Up
Unigene5390_TBA	0.01	41.2258	12.0093	5.4212e-14	Up
Unigene29254_TBA	0.01	41.0841	12.0044	2.38824e-16	Up
Unigene29240_TBA	0.01	40.8786	11.9971	1.17543e-13	Up
Unigene29396_TBA	0.01	40.8107	11.9947	2.54756e-13	Up
Unigene21685_TBA	0.01	39.5353	11.9489	4.6914e-05	Up
Unigene8883_TBA	0.01	38.8165	11.9225	5.62407e-10	Up
Unigene33971_TBA	0.01	38.8165	11.9225	5.27868e-07	Up
CL3703.Contig2_TBA	0.01	38.4421	11.9085	5.28106e-07	Up
Unigene25106_TBA	0.01	38.0693	11.8944	2.47289e-07	Up
Unigene34590_TBA	0.01	37.8698	11.8868	4.57871e-20	Up
Unigene14917_TBA	0.01	37.5534	11.8747	2.53425e-08	Up
Unigene35715_TBA	0.01	37.0814	11.8565	1.06203e-05	Up
Unigene18595_TBA	0.01	36.8547	11.8476	1.19105e-12	Up
Unigene31893_TBA	0.01	36.8144	11.8461	2.58146e-09	Up
Unigene26686_TBA	0.01	36.4496	11.8317	4.46259e-21	Up
Unigene26608_TBA	0.01	35.7681	11.8045	5.18315e-16	Up
Unigene7107_TBA	0.01	35.5509	11.7957	4.01987e-24	Up
Unigene20108_TBA	0.01	35.3364	11.7869	5.03334e-06	Up
Unigene3074_TBA	0.01	34.9031	11.7691	5.31077e-15	Up
Unigene16976_TBA	0.01	34.6891	11.7603	1.06223e-05	Up
Unigene28659_TBA	0.01	33.4888	11.7095	1.16528e-07	Up
Unigene5119_TBA	0.01	33.1496	11.6948	1.16415e-07	Up
Unigene5469_TBA	0.01	32.2685	11.6559	9.87109e-05	Up
Unigene22621_TBA	0.01	32.2608	11.6556	1.05982e-05	Up
CL4112.Contig4_TBA	0.01	32.1643	11.6512	1.1013e-16	Up
Unigene28658_TBA	0.01	32.1149	11.649	2.47404e-07	Up
Unigene18596_TBA	0.01	32.0737	11.6472	1.1242e-06	Up
Unigene13670_TBA	0.01	32.0026	11.644	2.38392e-06	Up
Unigene2659_TBA	0.01	31.3022	11.612	2.23252e-05	Up
Unigene24430_TBA	0.01	31.2472	11.6095	1.61299e-27	Up
Unigene22041_TBA	0.01	30.9594	11.5962	5.04738e-06	Up
CL4114.Contig1_TBA	0.01	30.6551	11.5819	9.81818e-05	Up
Unigene27139_TBA	0.01	30.5196	11.5755	1.17914e-08	Up
Unigene11891_TBA	0.01	30.2288	11.5617	0.00042059	Up
Unigene25050_TBA	0.01	29.8763	11.5448	5.03935e-06	Up
Unigene34030_TBA	0.01	29.4861	11.5258	0.000204479	Up
CL3267.Contig2_TBA	0.01	29.328	11.5181	1.06123e-05	Up
Unigene42032_TBA	0.01	29.253	11.5144	0.000203297	Up
Unigene30260_TBA	0.01	28.5954	11.4816	0.000868476	Up
Unigene33747_TBA	0.01	28.4654	11.475	2.3869e-06	Up
Unigene13588_TBA	0.01	28.4654	11.475	2.23212e-05	Up
Unigene26541_TBA	0.01	28.3473	11.469	0.00042029	Up
Unigene29255_TBA	0.01	27.8439	11.4431	1.03359e-18	Up
Unigene19740_TBA	0.01	27.8234	11.4421	0.000204104	Up
Unigene37490_TBA	0.01	27.2956	11.4145	9.83895e-05	Up
Unigene11642_TBA	0.01	27.1099	11.4046	9.85499e-05	Up
CL799.Contig1_TBA	0.01	26.9931	11.3984	2.47232e-07	Up
Unigene30593_TBA	0.01	26.9589	11.3965	1.06022e-05	Up
Unigene231_TBA	0.01	26.806	11.3883	5.27394e-07	Up
Unigene26669_TBA	0.01	26.5119	11.3724	2.38789e-06	Up
CL3856.Contig3_TBA	0.01	26.2649	11.3589	2.58726e-12	Up
Unigene27246_TBA	0.01	26.2237	11.3567	2.60916e-10	Up
Unigene24520_TBA	0.01	25.8777	11.3375	5.43312e-08	Up
Unigene12231_TBA	0.01	25.8777	11.3375	0.00087184	Up
Unigene27523_TBA	0.01	25.7712	11.3315	0.000869981	Up
Unigene18597_TBA	0.01	25.7606	11.3309	1.12201e-06	Up
Unigene26542_TBA	0.01	25.7024	11.3277	1.12347e-06	Up
Unigene26137_TBA	0.01	25.322	11.3062	1.20275e-09	Up
Unigene15089_TBA	0.01	25.3026	11.3051	9.82137e-05	Up
Unigene18637_TBA	0.01	25.2141	11.3	2.38491e-06	Up
Unigene29282_TBA	0.01	25.143	11.2959	9.83255e-05	Up
Unigene25692_TBA	0.01	24.8606	11.2796	5.61899e-10	Up
Unigene22967_TBA	0.01	24.6989	11.2702	1.12249e-06	Up
Unigene4623_TBA	0.01	24.5584	11.262	0.000870329	Up
CL2474.Contig3_TBA	0.01	24.4189	11.2538	1.2032e-11	Up
Unigene34797_TBA	0.01	24.3555	11.25	2.23292e-05	Up
Unigene7173_TBA	0.01	24.3454	11.2494	0.000204416	Up
Unigene38569_TBA	0.01	24.3454	11.2494	0.000204073	Up
Unigene21754_TBA	0.01	24.0117	11.2295	2.60997e-10	Up
Unigene35292_TBA	0.01	23.8969	11.2226	1.06042e-05	Up
Unigene22600_TBA	0.01	23.8537	11.22	5.62237e-10	Up
Unigene30089_TBA	0.01	23.7831	11.2157	2.23777e-05	Up
Unigene25552_TBA	0.01	23.3164	11.1871	5.42634e-08	Up
CL1722.Contig1_TBA	0.01	23.2803	11.1849	0.000869749	Up
Unigene27030_TBA	0.01	23.2674	11.1841	1.12575e-15	Up
Unigene5689_TBA	0.01	22.9392	11.1636	2.47116e-07	Up
Unigene11841_TBA	0.01	22.84	11.1573	5.50274e-09	Up
Unigene30451_TBA	0.01	22.5575	11.1394	4.46011e-21	Up
Unigene22946_TBA	0.01	22.5266	11.1374	2.47635e-07	Up
Unigene9310_TBA	0.01	22.1934	11.1159	2.4437e-15	Up
Unigene26055_TBA	0.01	22.1091	11.1104	0.000421972	Up
Unigene27016_TBA	0.01	21.8965	11.0965	2.59003e-12	Up
Unigene31329_TBA	0.01	21.7917	11.0896	2.54659e-13	Up
Unigene14811_TBA	0.01	21.7001	11.0835	1.06243e-05	Up
Unigene29395_TBA	0.01	21.3324	11.0588	2.23575e-05	Up
Unigene21572_TBA	0.01	21.3286	11.0586	1.17851e-08	Up
Unigene28928_TBA	0.01	21.2587	11.0538	1.1003e-16	Up
Unigene3444_TBA	0.01	21.0855	11.042	0.00042041	Up
Unigene9431_TBA	0.01	21.0855	11.042	0.000203328	Up
Unigene28847_TBA	0.01	21.0484	11.0395	5.27987e-07	Up
Unigene18310_TBA	0.01	21.0206	11.0376	0.000420949	Up
Unigene29036_TBA	0.01	20.6327	11.0107	5.50576e-09	Up
Unigene26825_TBA	0.01	20.5774	11.0068	4.69381e-05	Up
Unigene29711_TBA	0.01	20.5421	11.0044	9.88077e-05	Up
CL4289.Contig1_TBA	0.01	20.3987	10.9943	5.6285e-11	Up
Unigene13473_TBA	0.01	20.3779	10.9928	2.23898e-05	Up
Unigene16869_TBA	0.01	20.3325	10.9896	2.38243e-06	Up
Unigene26111_TBA	0.01	20.3022	10.9874	5.41958e-08	Up
Unigene36826_TBA	0.01	20.2768	10.9856	0.000203606	Up
Unigene23891_TBA	0.01	20.2721	10.9853	0.000421069	Up
Unigene39446_TBA	0.01	20.2667	10.9849	0.000872073	Up
Unigene11586_TBA	0.01	20.2292	10.9822	9.85018e-05	Up
Unigene13081_TBA	0.01	20.1972	10.9799	2.24386e-05	Up
Unigene26772_TBA	0.01	20.184	10.979	2.59397e-11	Up
Unigene28966_TBA	0.01	20.0882	10.9721	1.12526e-15	Up
Unigene1059_TBA	0.01	20.0259	10.9677	9.87592e-05	Up
Unigene4726_TBA	0.01	19.9369	10.9612	5.03735e-06	Up
Unigene7756_TBA	0.01	19.9194	10.96	2.61078e-10	Up
Unigene34049_TBA	0.01	19.8761	10.9568	9.85821e-05	Up
Unigene30864_TBA	0.01	19.7775	10.9496	9.86303e-05	Up
Unigene34442_TBA	0.01	19.7448	10.9473	5.03835e-06	Up
Unigene8412_TBA	0.01	19.7163	10.9452	2.23494e-05	Up
Unigene6619_TBA	0.01	19.57	10.9344	2.47577e-07	Up
Unigene34218_TBA	0.01	19.5639	10.934	5.61729e-10	Up
Unigene6321_TBA	0.01	19.4935	10.9288	5.49687e-13	Up
Unigene27064_TBA	0.01	19.4733	10.9273	1.06264e-05	Up
CL4346.Contig1_TBA	0.01	19.3882	10.921	0.000869286	Up
Unigene26744_TBA	0.01	19.3414	10.9175	1.16359e-07	Up
Unigene26910_TBA	0.01	19.2262	10.9089	5.04136e-06	Up
Unigene11651_TBA	0.01	19.0257	10.8937	0.000203266	Up
Unigene30567_TBA	0.01	18.8352	10.8792	9.70132e-21	Up
Unigene26_TBA	0.01	18.6659	10.8662	9.82616e-05	Up
Unigene28956_TBA	0.01	18.5955	10.8607	0.000203544	Up
Unigene35879_TBA	0.01	18.5278	10.8555	0.000871258	Up
Unigene4929_TBA	0.01	18.5141	10.8544	2.24508e-05	Up
Unigene10397_TBA	0.01	18.4641	10.8505	5.02835e-06	Up
Unigene18516_TBA	0.01	18.2369	10.8326	1.1633e-07	Up
Unigene27814_TBA	0.01	18.1309	10.8242	1.12493e-06	Up
Unigene13420_TBA	0.01	18.0733	10.8196	5.4277e-08	Up
Unigene12186_TBA	0.01	17.9404	10.809	4.68899e-05	Up
Unigene31774_TBA	0.01	17.8782	10.804	1.21124e-10	Up
Unigene31392_TBA	0.01	17.8445	10.8013	2.32461e-17	Up
Unigene26824_TBA	0.01	17.7539	10.7939	4.68497e-05	Up
Unigene6573_TBA	0.01	17.7513	10.7937	9.85982e-05	Up
CL1593.Contig2_TBA	0.01	17.7482	10.7935	0.000204135	Up
Unigene977_TBA	0.01	17.7482	10.7935	0.000203142	Up
Unigene38550_TBA	0.01	17.6987	10.7894	0.000420111	Up
Unigene31511_TBA	0.01	17.653	10.7857	2.23858e-05	Up
Unigene20126_TBA	0.01	17.6486	10.7853	2.61239e-10	Up
CL1511.Contig1_TBA	0.01	17.4965	10.7728	0.000203111	Up
Unigene16673_TBA	0.01	17.4575	10.7696	5.04035e-06	Up
Unigene34343_TBA	0.01	17.4278	10.7672	5.6156e-10	Up
Unigene20988_TBA	0.01	17.3474	10.7605	0.000870213	Up
CL1893.Contig1_TBA	0.01	17.3347	10.7594	2.38441e-06	Up
Unigene14622_TBA	0.01	17.2518	10.7525	0.000871607	Up
Unigene35317_TBA	0.01	17.0414	10.7348	5.50425e-09	Up
Unigene9233_TBA	0.01	16.9943	10.7308	1.12274e-06	Up
Unigene9637_TBA	0.01	16.9254	10.725	0.000872773	Up
Unigene19332_TBA	0.01	16.92	10.7245	1.06062e-05	Up
Unigene22067_TBA	0.01	16.8684	10.7201	1.12104e-06	Up
Unigene24973_TBA	0.01	16.7444	10.7095	2.24426e-05	Up
Unigene7755_TBA	0.01	16.708	10.7063	5.50124e-09	Up
Unigene23046_TBA	0.01	16.6356	10.7001	5.04437e-06	Up
Unigene30638_TBA	0.01	16.5211	10.6901	2.58911e-12	Up
CL1511.Contig2_TBA	0.01	16.4596	10.6847	1.06284e-05	Up
Unigene2720_TBA	0.01	16.4224	10.6814	4.70027e-05	Up
Unigene11712_TBA	0.01	16.4141	10.6807	2.38739e-06	Up
Unigene27065_TBA	0.01	16.3952	10.6791	1.20311e-09	Up
Unigene21865_TBA	0.01	16.3937	10.6789	0.000870677	Up
CL3282.Contig1_TBA	0.01	16.3937	10.6789	0.000866861	Up
Unigene6268_TBA	0.01	16.3509	10.6752	0.000872656	Up
Unigene17479_TBA	0.01	16.3048	10.6711	0.000421009	Up
Unigene29543_TBA	0.01	16.2842	10.6693	5.06385e-17	Up
Unigene3841_TBA	0.01	16.1819	10.6602	0.000872306	Up
Unigene29588_TBA	0.01	16.0987	10.6527	0.000871142	Up
Unigene479_TBA	0.01	16.0261	10.6462	5.27275e-07	Up
Unigene29084_TBA	0.01	16.0118	10.6449	5.04939e-06	Up
Unigene8190_TBA	0.01	15.8991	10.6347	1.17976e-08	Up
Unigene27134_TBA	0.01	15.8692	10.632	5.42905e-08	Up
Unigene26440_TBA	0.01	15.7828	10.6241	9.82456e-05	Up
Unigene24955_TBA	0.01	15.7804	10.6239	0.000204166	Up
Unigene5394_TBA	0.01	15.7413	10.6203	5.42499e-08	Up
Unigene25540_TBA	0.01	15.686	10.6153	1.06002e-05	Up
Unigene10606_TBA	0.01	15.6511	10.612	2.23413e-05	Up
Unigene33772_TBA	0.01	15.5833	10.6058	4.69865e-05	Up
Unigene33996_TBA	0.01	15.5811	10.6056	0.000203762	Up
Unigene30882_TBA	0.01	15.4099	10.5896	5.04236e-06	Up
Unigene31159_TBA	0.01	15.3867	10.5875	0.000203948	Up
Unigene37019_TBA	0.01	15.3867	10.5875	0.00042065	Up
Unigene25790_TBA	0.01	15.2914	10.5785	0.000204323	Up
Unigene3075_TBA	0.01	15.2598	10.5755	0.000204198	Up
Unigene4375_TBA	0.01	15.2284	10.5726	0.000203451	Up
Unigene27520_TBA	0.01	15.1266	10.5629	0.000867552	Up
Unigene6087_TBA	0.01	15.106	10.5609	2.23172e-05	Up
Unigene36258_TBA	0.01	14.8751	10.5387	0.000867783	Up
Unigene2650_TBA	0.01	14.8677	10.538	5.43177e-08	Up
Unigene12953_TBA	0.01	14.7553	10.527	0.000420231	Up
Unigene28763_TBA	0.01	14.7235	10.5239	5.03434e-06	Up
Unigene36538_TBA	0.01	14.6682	10.5185	2.23333e-05	Up
Unigene20918_TBA	0.01	14.6477	10.5165	4.69462e-05	Up
Unigene31747_TBA	0.01	14.644	10.5161	1.84556e-24	Up
CL3271.Contig1_TBA	0.01	14.6289	10.5146	0.000419872	Up
CL4252.Contig2_TBA	0.01	14.4944	10.5013	5.03534e-06	Up
Unigene398_TBA	0.01	14.4129	10.4931	9.87754e-05	Up
Unigene11492_TBA	0.01	14.3718	10.489	2.6132e-10	Up
Unigene30107_TBA	0.01	14.3153	10.4833	0.000203513	Up
Unigene30261_TBA	0.01	14.2848	10.4803	5.18544e-16	Up
Unigene281_TBA	0.01	14.2823	10.48	5.57482e-12	Up
Unigene18598_TBA	0.01	14.2624	10.478	0.000422213	Up
Unigene28508_TBA	0.01	14.255	10.4773	2.24142e-05	Up
Unigene36644_TBA	0.01	14.0281	10.4541	0.000421791	Up
CL3365.Contig1_TBA	0.01	13.9879	10.45	1.12298e-06	Up
Unigene28082_TBA	0.01	13.9309	10.4441	4.68979e-05	Up
Unigene29309_TBA	0.01	13.9303	10.444	1.19148e-12	Up
Unigene13554_TBA	0.01	13.8374	10.4344	9.81977e-05	Up
Unigene12028_TBA	0.01	13.8079	10.4313	0.000203855	Up
CL783.Contig2_TBA	0.01	13.7938	10.4298	2.47347e-07	Up
Unigene30657_TBA	0.01	13.7404	10.4242	5.62577e-10	Up
Unigene28644_TBA	0.01	13.7367	10.4238	5.04839e-06	Up
Unigene6703_TBA	0.01	13.7033	10.4203	0.000866286	Up
Unigene28965_TBA	0.01	13.6271	10.4123	5.02935e-06	Up
Unigene31255_TBA	0.01	13.6245	10.412	9.84376e-05	Up
Unigene5801_TBA	0.01	13.6139	10.4109	0.00087091	Up
Unigene4243_TBA	0.01	13.555	10.4046	2.38541e-06	Up
Unigene31220_TBA	0.01	13.5389	10.4029	1.12371e-06	Up
Unigene6263_TBA	0.01	13.4564	10.3941	0.000203668	Up
Unigene2740_TBA	0.01	13.3592	10.3836	0.000204042	Up
Unigene30157_TBA	0.01	13.2913	10.3763	0.000419991	Up
Unigene28710_TBA	0.01	13.2397	10.3707	5.42363e-08	Up
Unigene30151_TBA	0.01	13.209	10.3673	1.12468e-06	Up
Unigene10498_TBA	0.01	13.1592	10.3619	2.38293e-06	Up
Unigene11866_TBA	0.01	13.1064	10.3561	2.24223e-05	Up
Unigene33974_TBA	0.01	13.0542	10.3503	5.04638e-06	Up
CL2159.Contig2_TBA	0.01	12.9522	10.339	2.47462e-07	Up
Unigene34730_TBA	0.01	12.9486	10.3386	5.62747e-10	Up
Unigene31545_TBA	0.01	12.9319	10.3367	1.54171e-28	Up
Unigene9954_TBA	0.01	12.8839	10.3314	2.23817e-05	Up
Unigene34434_TBA	0.01	12.8803	10.3309	4.70108e-05	Up
Unigene30739_TBA	0.01	12.828	10.3251	1.1008e-16	Up
CL3044.Contig1_TBA	0.01	12.8238	10.3246	1.19061e-12	Up
Unigene16884_TBA	0.01	12.7935	10.3212	9.82935e-05	Up
Unigene17177_TBA	0.01	12.7695	10.3185	0.00042125	Up
Unigene29477_TBA	0.01	12.6134	10.3007	2.58818e-12	Up
CL1612.Contig2_TBA	0.01	12.5529	10.2938	1.06082e-05	Up
Unigene36360_TBA	0.01	12.4536	10.2824	9.86947e-05	Up
Unigene31888_TBA	0.01	12.4342	10.2801	9.87431e-05	Up
Unigene29149_TBA	0.01	12.3571	10.2711	9.86464e-05	Up
Unigene30967_TBA	0.01	12.335	10.2685	1.17945e-08	Up
Unigene29150_TBA	0.01	12.3276	10.2677	2.47059e-07	Up
Unigene20508_TBA	0.01	12.3189	10.2667	9.84536e-05	Up
CL3037.Contig1_TBA	0.01	12.2792	10.262	0.000867207	Up
Unigene21862_TBA	0.01	12.0932	10.24	0.000203824	Up
Unigene31257_TBA	0.01	12.058	10.2358	9.84216e-05	Up
Unigene26883_TBA	0.01	11.9854	10.2271	9.84055e-05	Up
Unigene30332_TBA	0.01	11.974	10.2257	0.000865482	Up
Unigene31221_TBA	0.01	11.9284	10.2202	0.000869054	Up
Unigene21657_TBA	0.01	11.9179	10.2189	0.0002037	Up
Unigene30728_TBA	0.01	11.8606	10.212	9.8566e-05	Up
Unigene31071_TBA	0.01	11.8416	10.2097	0.000204448	Up
Unigene25051_TBA	0.01	11.7081	10.1933	2.23979e-05	Up
Unigene12280_TBA	0.01	11.5756	10.1769	0.000866976	Up
Unigene5629_TBA	0.01	11.5596	10.1749	0.00042149	Up
Unigene8456_TBA	0.01	11.4696	10.1636	0.000868823	Up
Unigene28694_TBA	0.01	11.4037	10.1553	0.000204354	Up
Unigene31611_TBA	0.01	11.3862	10.1531	1.10181e-16	Up
Unigene30735_TBA	0.01	11.3295	10.1459	0.00042047	Up
Unigene17739_TBA	0.01	11.3108	10.1435	0.000422153	Up
Unigene11446_TBA	0.01	11.2633	10.1374	0.000866516	Up
Unigene31391_TBA	0.01	11.21	10.1306	9.84857e-05	Up
Unigene19916_TBA	0.01	11.1338	10.1207	4.69543e-05	Up
Unigene27747_TBA	0.01	11.1193	10.1189	4.69704e-05	Up
Unigene29799_TBA	0.01	11.0643	10.1117	0.000867898	Up
CL2927.Contig2_TBA	0.01	11.007	10.1042	5.03134e-06	Up
Unigene21523_TBA	0.01	11.006	10.1041	0.000869517	Up
Unigene31773_TBA	0.01	10.9905	10.102	1.10231e-16	Up
Unigene30656_TBA	0.01	10.9232	10.0932	5.41906e-14	Up
Unigene30915_TBA	0.01	10.8699	10.0861	2.24345e-05	Up
Unigene10248_TBA	0.01	10.8699	10.0861	2.24304e-05	Up
Unigene30912_TBA	0.01	10.8555	10.0842	5.50726e-09	Up
Unigene12354_TBA	0.01	10.8543	10.0841	1.12517e-06	Up
Unigene36357_TBA	0.01	10.8211	10.0796	5.03634e-06	Up
Unigene30821_TBA	0.01	10.7804	10.0742	5.27631e-07	Up
Unigene30568_TBA	0.01	10.7417	10.069	0.000204604	Up
Unigene9422_TBA	0.01	10.6984	10.0632	9.83575e-05	Up
CL1440.Contig1_TBA	0.01	10.6857	10.0615	5.04537e-06	Up
CL2012.Contig1_TBA	0.01	10.6745	10.06	5.04336e-06	Up
Unigene30080_TBA	0.01	10.6165	10.0521	2.2402e-05	Up
Unigene29261_TBA	0.01	10.5176	10.0386	2.61158e-10	Up
Unigene3962_TBA	0.01	10.458	10.0304	2.23696e-05	Up
Unigene29163_TBA	0.01	10.4517	10.0295	1.06143e-05	Up
Unigene38510_TBA	0.01	10.4373	10.0275	0.00087219	Up
Unigene30375_TBA	0.01	10.3983	10.0221	1.12322e-06	Up
Unigene34376_TBA	0.01	10.3825	10.0199	0.000421129	Up
Unigene28404_TBA	0.01	10.3668	10.0178	0.000420769	Up
Unigene23362_TBA	0.01	10.3576	10.0165	1.20416e-09	Up
Unigene24778_TBA	0.01	10.3511	10.0156	4.70188e-05	Up
Unigene6784_TBA	0.01	10.3376	10.0137	9.82297e-05	Up
Unigene27504_TBA	0.01	10.334	10.0132	0.000871026	Up
Unigene6783_TBA	0.01	10.2956	10.0078	5.51028e-09	Up
Unigene17055_TBA	0.01	10.2507	10.0015	0.000204385	Up
Unigene407_TBA	0.01	10.0763	9.97674	9.85178e-05	Up
Unigene22405_TBA	0.01	10.0359	9.97095	2.47174e-07	Up
Unigene33160_TBA	0.01	10.0038	9.96634	2.47693e-07	Up
Unigene27213_TBA	0.01	10.0014	9.96598	0.000203917	Up
Unigene14713_TBA	0.01	9.97621	9.96235	4.68658e-05	Up
Unigene30340_TBA	0.01	9.96602	9.96087	1.03256e-18	Up
Unigene30658_TBA	0.01	9.88874	9.94964	9.86786e-05	Up
Unigene19131_TBA	0.01	9.85207	9.94428	9.86142e-05	Up
Unigene31440_TBA	0.01	9.8481	9.9437	6.64916e-30	Up
Unigene29104_TBA	0.01	9.80572	9.93748	1.05962e-05	Up
Unigene31357_TBA	0.01	9.75493	9.92999	5.57676e-12	Up
Unigene26284_TBA	0.01	9.71262	9.92372	0.00020342	Up
Unigene28488_TBA	0.01	9.70807	9.92304	9.83735e-05	Up
Unigene24499_TBA	0.01	9.70413	9.92245	0.00042143	Up
Unigene25095_TBA	0.01	9.69411	9.92097	0.000868129	Up
Unigene34206_TBA	0.01	9.58163	9.90413	0.000420171	Up
Unigene27375_TBA	0.01	9.56091	9.901	0.000866401	Up
Unigene34420_TBA	0.01	9.54634	9.8988	0.000867322	Up
Unigene22773_TBA	0.01	9.52818	9.89606	1.12176e-06	Up
Unigene222_TBA	0.01	9.52818	9.89606	0.000419932	Up
Unigene838_TBA	0.01	9.4553	9.88498	2.3859e-06	Up
Unigene6863_TBA	0.01	9.44911	9.88403	0.000420889	Up
Unigene25072_TBA	0.01	9.23657	9.85121	0.000871491	Up
CL189.Contig3_TBA	0.01	9.20715	9.84661	0.00042119	Up
Unigene22689_TBA	0.01	9.19588	9.84484	0.000869633	Up
Unigene5917_TBA	0.01	9.17102	9.84094	0.000204291	Up
Unigene8175_TBA	0.01	9.17007	9.84079	0.000421671	Up
Unigene30035_TBA	0.01	9.16896	9.84061	0.000866171	Up
Unigene30822_TBA	0.01	9.14218	9.8364	0.000871375	Up
CL1440.Contig2_TBA	0.01	8.92577	9.80183	1.16471e-07	Up
Unigene304_TBA	0.01	8.87234	9.79317	0.000420709	Up
CL2208.Contig1_TBA	0.01	8.85289	9.79	0.000203637	Up
Unigene28704_TBA	0.01	8.74636	9.77254	0.000866631	Up
Unigene35774_TBA	0.01	8.66968	9.75983	0.000421851	Up
CL12.Contig2_TBA	0.01	8.61585	9.75085	0.000203731	Up
Unigene25267_TBA	0.01	8.61284	9.75035	1.12128e-06	Up
Unigene28645_TBA	0.01	8.57241	9.74356	1.06163e-05	Up
Unigene31554_TBA	0.01	8.57095	9.74331	1.17882e-08	Up
CL684.Contig1_TBA	0.01	8.50869	9.73279	0.000865941	Up
Unigene23539_TBA	0.01	8.49715	9.73083	2.23454e-05	Up
Unigene29589_TBA	0.01	8.47415	9.72692	0.000870097	Up
Unigene27021_TBA	0.01	8.44865	9.72258	0.000203204	Up
Unigene23005_TBA	0.01	8.4238	9.71833	0.000419812	Up
Unigene14731_TBA	0.01	8.39463	9.71332	0.000867437	Up
CL2553.Contig1_TBA	0.01	8.3645	9.70814	2.23373e-05	Up
Unigene29864_TBA	0.01	8.31531	9.69963	2.49321e-14	Up
Unigene26242_TBA	0.01	8.27265	9.69221	0.000866056	Up
Unigene34072_TBA	0.01	8.26583	9.69102	2.24061e-05	Up
Unigene31953_TBA	0.01	8.26368	9.69064	2.57999e-09	Up
Unigene27159_TBA	0.01	8.22107	9.68318	0.00042137	Up
Unigene22525_TBA	0.01	8.13298	9.66764	2.24101e-05	Up
CL433.Contig1_TBA	0.439244	357.213	9.66755	2.13354e-227	Up
Unigene28457_TBA	0.01	8.12331	9.66592	0.000420829	Up
Unigene25691_TBA	0.01	8.10142	9.66203	0.000867668	Up
Unigene3961_TBA	0.01	8.09992	9.66176	5.2775e-07	Up
Unigene28961_TBA	0.01	8.06815	9.65609	2.23656e-05	Up
Unigene12109_TBA	0.01	7.98096	9.64042	4.69059e-05	Up
Unigene34071_TBA	0.01	7.96793	9.63806	1.12225e-06	Up
Unigene30122_TBA	0.01	7.96634	9.63777	2.58219e-09	Up
Unigene22248_TBA	0.01	7.87063	9.62034	0.000422032	Up
Unigene28424_TBA	0.01	7.82672	9.61226	2.44474e-15	Up
Unigene16603_TBA	0.01	7.75889	9.59971	2.23615e-05	Up
Unigene11814_TBA	0.01	7.75049	9.59814	0.000870445	Up
Unigene28055_TBA	0.01	7.74975	9.59801	0.000203793	Up
Unigene31177_TBA	0.01	7.73382	9.59504	2.61401e-10	Up
Unigene11709_TBA	0.01	7.71421	9.59137	4.68577e-05	Up
CL3704.Contig1_TBA	0.01	7.69336	9.58747	0.000204229	Up
Unigene18230_TBA	0.01	7.66944	9.58298	0.000203358	Up
Unigene25676_TBA	0.01	7.61849	9.57336	0.000870561	Up
Unigene25264_TBA	0.01	7.59585	9.56907	1.12152e-06	Up
Unigene22913_TBA	0.01	7.52136	9.55485	0.000203886	Up
Unigene11705_TBA	0.01	7.51067	9.5528	4.69785e-05	Up
Unigene30447_TBA	0.01	7.40674	9.53269	2.47751e-07	Up
Unigene12007_TBA	0.01	7.36493	9.52453	1.12444e-06	Up
Unigene27973_TBA	0.01	7.29033	9.50984	0.000865596	Up
Unigene12510_TBA	0.01	7.24136	9.50012	5.27512e-07	Up
Unigene29747_TBA	0.01	7.19343	9.49054	9.82776e-05	Up
CL4556.Contig2_TBA	0.01	7.18461	9.48877	2.5336e-08	Up
Unigene24339_TBA	0.01	7.17153	9.48614	0.00020308	Up
Unigene30186_TBA	0.01	7.16434	9.48469	2.58072e-09	Up
Unigene29650_TBA	0.01	7.15812	9.48344	4.68818e-05	Up
Unigene26964_TBA	0.01	7.14827	9.48145	9.85339e-05	Up
Unigene23962_TBA	0.01	7.11636	9.475	0.000203979	Up
Unigene36071_TBA	0.01	7.08231	9.46808	0.000203173	Up
Unigene24662_TBA	0.01	7.07216	9.46601	9.86625e-05	Up
Unigene23189_TBA	0.01	7.06204	9.46394	0.000204011	Up
Unigene9648_TBA	0.01	6.98538	9.4482	5.03034e-06	Up
Unigene22168_TBA	0.01	6.90393	9.43127	0.000204542	Up
Unigene29890_TBA	0.01	6.89236	9.42885	4.68738e-05	Up
Unigene30159_TBA	0.01	6.70492	9.38908	0.000868245	Up
Unigene394_TBA	0.01	6.69091	9.38606	1.16387e-07	Up
Unigene30339_TBA	0.01	6.68849	9.38554	1.06102e-05	Up
Unigene33849_TBA	0.01	6.66415	9.38028	9.83415e-05	Up
Unigene32047_TBA	0.01	6.57125	9.36002	0.000871724	Up
Unigene28007_TBA	0.01	6.50301	9.34496	0.000868707	Up
Unigene26254_TBA	0.01	6.39673	9.32119	9.84697e-05	Up
Unigene28876_TBA	0.01	6.38828	9.31928	1.06183e-05	Up
Unigene22138_TBA	0.01	6.2965	9.29841	0.000421731	Up
Unigene24350_TBA	0.01	6.26867	9.29201	0.000868014	Up
Unigene132_TBA	0.01	6.24367	9.28625	0.000872423	Up
Unigene29187_TBA	0.01	6.2381	9.28496	2.3864e-06	Up
Unigene27018_TBA	0.01	6.20742	9.27785	9.83095e-05	Up
Unigene31745_TBA	0.01	6.19332	9.27457	0.00020426	Up
Unigene844_TBA	0.01	6.17472	9.27023	4.69301e-05	Up
Unigene27657_TBA	0.01	6.15469	9.26554	5.03234e-06	Up
Unigene26720_TBA	0.01	6.10846	9.25467	4.69946e-05	Up
Unigene34913_TBA	0.01	6.09776	9.25213	0.00086836	Up
Unigene30698_TBA	0.01	6.03241	9.23659	5.42093e-08	Up
CL5015.Contig1_TBA	0.01	6.01475	9.23236	1.16443e-07	Up
Unigene25626_TBA	0.01	6.0122	9.23175	0.000203235	Up
Unigene31954_TBA	0.01	5.9782	9.22357	1.18008e-08	Up
Unigene27631_TBA	0.01	5.94837	9.21635	5.42228e-08	Up
Unigene28833_TBA	0.01	5.91874	9.20915	2.24182e-05	Up
Unigene20856_TBA	0.01	5.90792	9.20651	0.000866746	Up
Unigene27652_TBA	0.01	5.89957	9.20447	0.000422093	Up
Unigene29906_TBA	0.01	5.83676	9.18902	0.000204573	Up
Unigene29509_TBA	0.01	5.83091	9.18758	0.000867091	Up
Unigene30070_TBA	0.01	5.82491	9.18609	2.38095e-06	Up
Unigene31114_TBA	0.01	5.79449	9.17854	2.24467e-05	Up
CL1086.Contig2_TBA	0.01	5.79081	9.17762	2.24264e-05	Up
Unigene29932_TBA	0.01	5.77685	9.17414	1.12395e-06	Up
Unigene23611_TBA	0.01	5.7051	9.15611	2.38144e-06	Up
Unigene19026_TBA	0.01	5.59517	9.12804	0.00042035	Up
Unigene20190_TBA	0.01	5.59059	9.12686	0.00042161	Up
Unigene28168_TBA	0.01	5.57305	9.12232	0.000203389	Up
Unigene26944_TBA	0.01	5.55762	9.11832	2.23939e-05	Up
Unigene3747_TBA	0.01	5.461	9.09302	0.000421912	Up
Unigene24321_TBA	0.01	5.37446	9.06998	9.87915e-05	Up
Unigene29636_TBA	0.01	5.21106	9.02543	2.23534e-05	Up
Unigene29607_TBA	0.01	5.19005	9.01961	0.00020451	Up
Unigene27360_TBA	0.01	5.14577	9.00724	0.000869401	Up
Unigene21772_TBA	0.01	5.12506	9.00143	0.000420051	Up
Unigene9334_TBA	0.01	5.01424	8.96989	0.000203575	Up
Unigene497_TBA	0.01	4.98244	8.96071	2.38342e-06	Up
Unigene31668_TBA	0.01	4.9541	8.95248	0.00042131	Up
CL351.Contig2_TBA	0.01	4.81755	8.91216	1.165e-07	Up
Unigene29348_TBA	0.01	4.77408	8.89908	0.00042155	Up
Unigene11434_TBA	0.01	4.7659	8.89661	0.000870793	Up
Unigene30876_TBA	0.01	4.76409	8.89606	5.43041e-08	Up
CL134.Contig2_TBA	0.01	4.3793	8.77456	0.000868591	Up
CL438.Contig4_TBA	0.01	4.33985	8.7615	0.000871957	Up
Unigene22228_TBA	0.01	4.30405	8.74955	0.000869865	Up
CL1226.Contig2_TBA	0.01	4.29343	8.74599	4.69623e-05	Up
Unigene31746_TBA	0.01	4.27759	8.74066	0.000865826	Up
Unigene25964_TBA	0.01	4.09154	8.6765	9.8727e-05	Up
Unigene31743_TBA	0.01	4.07708	8.67139	0.000865711	Up
Unigene28596_TBA	0.01	3.95697	8.62825	2.23736e-05	Up
Unigene30948_TBA	0.01	3.65098	8.51214	4.6922e-05	Up
Unigene28679_TBA	0.01	3.48119	8.44344	0.000203482	Up
Unigene28648_TBA	0.34338	116.771	8.40966	2.00795e-93	Up
Unigene28346_TBA	0.01	3.31519	8.37295	0.00087254	Up
CL592.Contig1_TBA	0.01	3.28218	8.35851	0.000868938	Up
CL4472.Contig1_TBA	0.722627	232.621	8.33051	2.66463e-88	Up
CL2244.Contig3_TBA	0.01	3.21809	8.33006	0.00086917	Up
CL3267.Contig4_TBA	0.649766	194.226	8.2236	8.1498e-82	Up
Unigene30850_TBA	0.01	2.92328	8.19144	0.00042053	Up
Unigene24457_TBA	0.584023	167.506	8.16397	2.34227e-157	Up
Unigene5259_TBA	1.46552	399.048	8.08901	3.65109e-149	Up
Unigene20244_TBA	0.264435	62.0831	7.87514	9.30016e-64	Up
Unigene26699_TBA	0.294019	68.3171	7.86019	4.45268e-63	Up
Unigene28649_TBA	1.36753	252.107	7.52632	1.23532e-149	Up
Unigene23399_TBA	0.747902	111.327	7.21774	1.11336e-39	Up
Unigene28650_TBA	1.57335	222.773	7.14559	1.18719e-37	Up
Unigene32351_TBA	1.88172	252.773	7.06965	1.2582e-35	Up
Unigene1004_TBA	1.13357	148.615	7.03456	9.54781e-105	Up
Unigene5260_TBA	4.00366	520.857	7.02342	3.81134e-69	Up
CL4346.Contig2_TBA	0.438425	55.18	6.97567	2.8769e-33	Up
Unigene32268_TBA	0.572532	67.2085	6.87514	3.23168e-93	Up
Unigene29107_TBA	0.296989	33.4253	6.81439	1.45011e-29	Up
Unigene6563_TBA	0.894921	96.389	6.75096	4.30652e-85	Up
Unigene17648_TBA	1.51752	159.774	6.71817	1.50634e-27	Up
Unigene27426_TBA	1.35181	140.282	6.69729	3.46607e-109	Up
Unigene30323_TBA	0.679813	69.5182	6.67611	1.34779e-53	Up
Unigene32888_TBA	1.63913	166.627	6.66755	1.51749e-26	Up
Unigene5207_TBA	4.80031	449.25	6.54825	6.96053e-147	Up
Unigene32243_TBA	0.319261	29.1706	6.51363	1.52766e-47	Up
Unigene33447_TBA	1.65645	140.323	6.40451	7.17443e-22	Up
Unigene32522_TBA	0.876034	72.0912	6.36269	3.30716e-21	Up
CL586.Contig1_TBA	2.80296	227.271	6.34132	5.86648e-126	Up
Unigene33854_TBA	0.326915	26.5071	6.34132	7.07928e-21	Up
Unigene29283_TBA	0.46716	36.7478	6.2976	3.24476e-20	Up
Unigene18032_TBA	4.38971	340.877	6.27898	3.1465e-120	Up
Unigene31245_TBA	0.232541	17.7293	6.25251	1.5039e-19	Up
CL5104.Contig1_TBA	1.79554	132.549	6.20597	6.90423e-19	Up
CL2919.Contig1_TBA	1.37553	100.988	6.19806	1.8373e-56	Up
Unigene26674_TBA	1.21873	88.4936	6.18212	1.48042e-18	Up
Unigene12728_TBA	2.28241	162.046	6.1497	7.902e-164	Up
Unigene10650_TBA	1.02156	69.541	6.08901	1.99854e-69	Up
Unigene31219_TBA	0.257066	17.4215	6.08259	3.1129e-17	Up
Unigene11475_TBA	1.04193	69.9815	6.06965	3.81196e-34	Up
Unigene29909_TBA	1.61106	107.233	6.05659	6.68809e-17	Up
Unigene30177_TBA	0.867953	56.7208	6.03012	1.42755e-16	Up
Unigene333_TBA	1.49819	97.9066	6.03012	1.4269e-16	Up
Unigene31610_TBA	0.491055	30.9019	5.97567	6.47786e-16	Up
Unigene22040_TBA	0.940861	59.2081	5.97567	6.48069e-16	Up
Unigene35257_TBA	0.184627	11.3951	5.94766	1.38263e-15	Up
Unigene32824_TBA	2.20859	136.313	5.94766	1.38323e-15	Up
Unigene30861_TBA	0.329433	19.9338	5.91909	2.95086e-15	Up
Unigene326_TBA	1.35963	80.6247	5.88994	8.11424e-30	Up
Unigene13758_TBA	0.671085	39.7948	5.88994	6.27888e-15	Up
Unigene4753_TBA	1.0765	63.8355	5.88994	6.28149e-15	Up
Unigene5166_TBA	2.10014	121.995	5.86019	2.17615e-58	Up
Unigene14382_TBA	0.344638	20.0196	5.86019	1.33763e-14	Up
Unigene8672_TBA	1.65978	95.2674	5.84291	5.4623e-101	Up
Unigene12494_TBA	0.556064	31.6283	5.82982	2.84026e-14	Up
Unigene29703_TBA	0.191621	10.6673	5.79879	6.057e-14	Up
CL3703.Contig1_TBA	0.767423	42.7214	5.79879	6.05462e-14	Up
Unigene24241_TBA	0.20992	11.4319	5.76708	1.28645e-13	Up
Unigene33594_TBA	1.78871	97.4102	5.76708	1.15896e-81	Up
Unigene24827_TBA	0.593229	32.3063	5.76708	1.28595e-13	Up
Unigene19854_TBA	0.746715	40.6649	5.76708	1.28546e-13	Up
Unigene4991_TBA	1.37956	75.1287	5.76708	1.28496e-13	Up
Unigene5190_TBA	6.70845	364.317	5.76307	1.24438e-108	Up
CL3426.Contig2_TBA	0.672043	35.7851	5.73466	1.66926e-26	Up
Unigene31137_TBA	0.415208	21.6066	5.70149	5.76942e-13	Up
Unigene6920_TBA	0.933394	47.4424	5.66755	8.64837e-38	Up
Unigene541_TBA	0.417789	20.7297	5.63278	2.60092e-12	Up
Unigene22601_TBA	0.393336	19.5164	5.63278	2.59999e-12	Up
Unigene32239_TBA	0.325783	16.1646	5.63278	1.60589e-24	Up
Unigene13242_TBA	0.942746	46.7769	5.63278	2.59906e-12	Up
Unigene16034_TBA	0.441719	21.3825	5.59716	5.48791e-12	Up
Unigene28612_TBA	0.885933	42.8858	5.59716	5.486e-12	Up
Unigene32271_TBA	0.605704	28.8319	5.57291	3.82481e-35	Up
Unigene19993_TBA	0.372176	17.5657	5.56063	1.15832e-11	Up
CL3223.Contig2_TBA	0.592482	27.9635	5.56063	1.15792e-11	Up
Unigene25048_TBA	0.798693	37.6962	5.56063	1.15871e-11	Up
Unigene30264_TBA	0.153735	7.06985	5.52316	2.4365e-11	Up
CL942.Contig3_TBA	1.80935	83.2067	5.52316	2.43569e-11	Up
Unigene32241_TBA	0.415942	18.9602	5.51045	1.7137e-33	Up
Unigene27606_TBA	0.461206	20.6514	5.48468	5.15372e-11	Up
Unigene29627_TBA	0.966969	43.2979	5.48468	6.76357e-22	Up
Unigene31662_TBA	6.42226	285.626	5.4749	1.86761e-43	Up
Unigene12873_TBA	1.36753	60.4063	5.46505	1.4349e-21	Up
Unigene20261_TBA	1.20469	53.2132	5.46505	1.43408e-21	Up
Unigene26687_TBA	0.885933	38.5972	5.44516	1.08461e-10	Up
Unigene31496_TBA	0.440478	19.1902	5.44516	1.08357e-10	Up
CL2863.Contig2_TBA	0.617363	26.8965	5.44516	1.08323e-10	Up
Unigene33513_TBA	1.33266	58.0598	5.44516	1.08426e-10	Up
Unigene5785_TBA	0.775009	33.7646	5.44516	1.08392e-10	Up
Unigene31246_TBA	0.41014	17.8685	5.44516	3.0455e-21	Up
Unigene106_TBA	0.221971	9.67055	5.44516	7.62846e-32	Up
CL3589.Contig2_TBA	1.66819	70.6589	5.40451	2.28017e-10	Up
Unigene35411_TBA	0.614942	26.0468	5.40451	2.28088e-10	Up
Unigene24466_TBA	0.396988	16.3346	5.36269	4.79001e-10	Up
Unigene30853_TBA	0.233117	9.59192	5.36269	4.7842e-10	Up
Unigene30753_TBA	0.326009	13.4141	5.36269	4.78565e-10	Up
Unigene26606_TBA	0.939921	38.6743	5.36269	6.10483e-20	Up
Unigene25491_TBA	0.508024	20.9033	5.36269	4.78856e-10	Up
CL4537.Contig2_TBA	0.505296	20.7911	5.36269	4.7871e-10	Up
Unigene24518_TBA	1.05596	43.4489	5.36269	6.10162e-20	Up
Unigene17647_TBA	3.80915	154.428	5.34132	1.29874e-19	Up
Unigene10149_TBA	1.17314	46.8508	5.31962	2.75641e-19	Up
Unigene128_TBA	0.296427	11.8382	5.31962	9.9925e-10	Up
Unigene28696_TBA	0.37725	15.0659	5.31962	9.98072e-10	Up
CL3219.Contig2_TBA	0.579348	23.1369	5.31962	9.98366e-10	Up
CL4940.Contig2_TBA	0.642226	25.648	5.31962	2.75783e-19	Up
Unigene24590_TBA	0.26005	10.3854	5.31962	9.99545e-10	Up
Unigene33360_TBA	1.72952	69.0706	5.31962	9.98661e-10	Up
CL825.Contig2_TBA	1.89118	75.5264	5.31962	1.62971e-38	Up
Unigene17909_TBA	1.31405	52.4782	5.31962	9.98955e-10	Up
Unigene30594_TBA	1.31039	50.7462	5.27523	2.08358e-09	Up
Unigene11141_TBA	0.417418	16.1649	5.27523	2.08298e-09	Up
Unigene10972_TBA	0.483982	18.7427	5.27523	2.08239e-09	Up
Unigene10933_TBA	0.962025	37.2554	5.27523	2.08417e-09	Up
CL4877.Contig1_TBA	1.24452	47.4424	5.25251	2.59708e-18	Up
CL4993.Contig3_TBA	14.9267	567.561	5.24881	5.37138e-283	Up
Unigene23093_TBA	0.658866	24.7179	5.22943	4.34354e-09	Up
Unigene12020_TBA	0.574396	21.5489	5.22943	4.34596e-09	Up
Unigene24384_TBA	0.321552	12.0633	5.22943	4.34475e-09	Up
Unigene29429_TBA	0.963997	36.1651	5.22943	5.51151e-18	Up
Unigene23397_TBA	0.369835	13.8747	5.22943	4.34717e-09	Up
Unigene32488_TBA	27.9883	1036.32	5.2105	0	Up
Unigene27666_TBA	0.643544	23.3642	5.18212	8.99612e-09	Up
Unigene29556_TBA	1.63061	59.2002	5.18212	2.45032e-17	Up
Unigene29427_TBA	1.0765	39.083	5.18212	8.99853e-09	Up
Unigene22849_TBA	0.503673	18.2861	5.18212	8.9937e-09	Up
Unigene19757_TBA	0.369255	13.406	5.18212	8.99129e-09	Up
CL3223.Contig1_TBA	1.90458	67.4181	5.14559	1.34055e-33	Up
CL3374.Contig1_TBA	0.182196	6.39425	5.13321	1.86806e-08	Up
Unigene34520_TBA	0.462567	16.234	5.13321	1.86757e-08	Up
Unigene22957_TBA	0.920607	32.3091	5.13321	1.86903e-08	Up
Unigene25049_TBA	0.600805	21.0855	5.13321	1.86709e-08	Up
Unigene25111_TBA	0.489013	17.1621	5.13321	1.86952e-08	Up
Unigene26677_TBA	2.26168	79.3748	5.13321	1.86855e-08	Up
Unigene27135_TBA	0.556064	19.5153	5.13321	1.8666e-08	Up
Unigene13223_TBA	2.92193	102.002	5.12554	1.50293e-107	Up
Unigene20412_TBA	0.958107	33.0454	5.10812	2.28993e-16	Up
Unigene25806_TBA	1.13493	39.1443	5.10812	2.29096e-16	Up
Unigene5167_TBA	22.9049	786.798	5.10227	1.40916e-105	Up
Unigene543_TBA	0.436392	14.7872	5.08259	3.88681e-08	Up
Unigene6057_TBA	1.30313	44.1569	5.08259	3.88582e-08	Up
Unigene3349_TBA	1.01825	34.5036	5.08259	3.88484e-08	Up
Unigene6946_TBA	1.17902	39.9515	5.08259	4.81277e-16	Up
Unigene26102_TBA	0.312578	10.2135	5.03012	8.08297e-08	Up
Unigene19046_TBA	1.2219	39.9256	5.03012	8.08098e-08	Up
Unigene6490_TBA	0.610156	19.9369	5.03012	8.08496e-08	Up
CL4560.Contig1_TBA	5.51825	180.309	5.03012	1.15464e-30	Up
Unigene29296_TBA	0.764927	24.994	5.03012	2.12492e-15	Up
Unigene33754_TBA	0.889282	29.0573	5.03012	8.079e-08	Up
CL486.Contig1_TBA	1.33645	43.6686	5.03012	2.12402e-15	Up
Unigene31247_TBA	0.662578	21.6498	5.03012	2.1222e-15	Up
Unigene13497_TBA	0.704237	23.011	5.03012	8.08894e-08	Up
Unigene20011_TBA	0.493114	16.1125	5.03012	2.12311e-15	Up
Unigene27093_TBA	1.0716	35.0144	5.03012	8.08695e-08	Up
Unigene17646_TBA	9.54865	310.462	5.02298	2.27216e-114	Up
Unigene28133_TBA	2.01039	64.473	5.00315	4.45422e-15	Up
Unigene29389_TBA	1.36357	43.4545	4.99405	2.26553e-22	Up
Unigene32026_TBA	1.49343	46.9906	4.97567	1.67192e-07	Up
Unigene10932_TBA	1.58929	50.0069	4.97567	1.67351e-07	Up
CL2210.Contig3_TBA	1.60556	50.5189	4.97567	1.67311e-07	Up
Unigene31067_TBA	0.248117	7.80698	4.97567	1.67271e-07	Up
Unigene32875_TBA	1.28533	40.4427	4.97567	1.67232e-07	Up
Unigene27449_TBA	1.79554	56.4963	4.97567	9.35709e-15	Up
Unigene13498_TBA	1.00591	31.6508	4.97567	4.76917e-22	Up
Unigene6005_TBA	1.86976	58.379	4.96453	2.28639e-36	Up
Unigene26840_TBA	3.34429	103.879	4.95705	1.00597e-21	Up
Unigene4591_TBA	3.01282	92.7145	4.94361	4.66309e-50	Up
Unigene580_TBA	0.634859	19.2074	4.91909	3.44327e-07	Up
CL3141.Contig2_TBA	1.96833	59.5511	4.91909	3.44485e-07	Up
Unigene27740_TBA	1.78871	54.1168	4.91909	3.44644e-07	Up
CL434.Contig1_TBA	0.49781	15.0611	4.91909	3.44169e-07	Up
Unigene13547_TBA	0.521541	15.7791	4.91909	3.44565e-07	Up
Unigene32240_TBA	2.02772	61.3479	4.91909	4.6185e-28	Up
Unigene27608_TBA	0.572997	17.3358	4.91909	3.44406e-07	Up
Unigene34155_TBA	0.468556	14.176	4.91909	3.4409e-07	Up
CL228.Contig3_TBA	0.342879	10.3737	4.91909	3.44248e-07	Up
CL1227.Contig1_TBA	5.46434	164.12	4.90856	1.75736e-76	Up
Unigene13668_TBA	3.00594	90.0345	4.90459	9.7104e-28	Up
Unigene5437_TBA	3.83243	114.789	4.90459	9.7035e-28	Up
Unigene34710_TBA	0.834096	24.7306	4.88994	8.52616e-14	Up
Unigene27545_TBA	0.821712	24.3634	4.88994	8.52949e-14	Up
Unigene32576_TBA	1.73111	51.3268	4.88994	2.03396e-27	Up
Unigene31767_TBA	0.748497	21.9662	4.87514	4.26852e-27	Up
Unigene16916_TBA	0.432381	12.5583	4.86019	7.08283e-07	Up
Unigene29706_TBA	0.272082	7.90249	4.86019	7.07969e-07	Up
Unigene30863_TBA	0.745532	21.6536	4.86019	1.78051e-13	Up
Unigene31417_TBA	0.379992	11.0367	4.86019	7.07812e-07	Up
Unigene28374_TBA	0.296427	8.60958	4.86019	7.07498e-07	Up
Unigene21633_TBA	0.598512	17.3835	4.86019	7.08126e-07	Up
Unigene29336_TBA	0.81814	23.7625	4.86019	7.07655e-07	Up
Unigene32117_TBA	0.556722	16.1697	4.86019	7.07185e-07	Up
Unigene3990_TBA	0.400366	11.6284	4.86019	7.07342e-07	Up
Unigene19746_TBA	1.24288	35.3468	4.82982	3.72361e-13	Up
Unigene33531_TBA	1.89945	53.6361	4.81955	7.83941e-39	Up
Unigene22916_TBA	3.69448	104.324	4.81955	1.77953e-19	Up
Unigene12567_TBA	0.585841	16.3065	4.79879	1.4492e-06	Up
Unigene31331_TBA	0.660717	18.3906	4.79879	1.44797e-06	Up
Unigene32069_TBA	0.403803	11.2396	4.79879	1.44828e-06	Up
Unigene21107_TBA	1.71066	47.6149	4.79879	1.4489e-06	Up
Unigene13188_TBA	0.383399	10.6716	4.79879	1.44951e-06	Up
Unigene11725_TBA	0.639172	17.7909	4.79879	1.44766e-06	Up
Unigene5918_TBA	0.362427	10.0879	4.79879	1.45013e-06	Up
Unigene34526_TBA	0.442966	12.3297	4.79879	1.44982e-06	Up
Unigene4743_TBA	0.510228	14.2018	4.79879	1.44859e-06	Up
Unigene30150_TBA	0.719313	19.5863	4.76708	1.60825e-12	Up
Unigene33144_TBA	17.9122	486.023	4.76201	2.37048e-117	Up
CL1354.Contig1_TBA	1.9493	52.6847	4.75636	1.6225e-18	Up
Unigene30176_TBA	1.43424	38.1853	4.73466	2.96634e-06	Up
Unigene599_TBA	1.96833	52.405	4.73466	2.96573e-06	Up
Unigene23702_TBA	1.95199	51.9701	4.73466	3.3414e-12	Up
Unigene33805_TBA	4.07299	108.44	4.73466	3.34259e-12	Up
Unigene26543_TBA	1.24452	33.1344	4.73466	2.96147e-06	Up
Unigene3103_TBA	0.560036	14.9105	4.73466	2.96207e-06	Up
Unigene38971_TBA	1.0249	27.2871	4.73466	2.96329e-06	Up
Unigene6154_TBA	0.773734	20.6	4.73466	2.96025e-06	Up
Unigene6484_TBA	1.5681	41.7493	4.73466	2.96451e-06	Up
Unigene29646_TBA	0.300019	7.98775	4.73466	2.96512e-06	Up
Unigene37447_TBA	0.272555	7.25654	4.73466	2.9639e-06	Up
Unigene27741_TBA	1.12141	29.8565	4.73466	3.34022e-12	Up
Unigene12678_TBA	0.83262	22.1678	4.73466	2.96086e-06	Up
Unigene33178_TBA	9.63997	256.656	4.73466	3.20997e-30	Up
Unigene27695_TBA	0.393995	10.4898	4.73466	2.96268e-06	Up
Unigene31660_TBA	11.1344	293.076	4.71817	1.14961e-47	Up
Unigene5000_TBA	2.90988	76.2991	4.71264	7.08368e-18	Up
Unigene32927_TBA	8.79994	230.297	4.70986	4.59094e-142	Up
Unigene33499_TBA	7.0626	183.948	4.70295	2.28645e-135	Up
Unigene19745_TBA	0.906417	23.5841	4.70149	6.91732e-12	Up
Unigene26676_TBA	14.5307	375.876	4.69308	1.06903e-46	Up
CL4603.Contig1_TBA	3.00275	77.5229	4.69027	1.47419e-17	Up
Unigene29068_TBA	1.43497	37.047	4.69027	5.82233e-35	Up
Unigene13669_TBA	2.80018	72.0108	4.68462	3.07431e-23	Up
Unigene12137_TBA	1.03619	26.6472	4.68462	3.07618e-23	Up
CL150.Contig1_TBA	15.2985	389.375	4.66969	2.76718e-183	Up
Unigene19989_TBA	0.610156	15.5065	4.66755	6.02578e-06	Up
Unigene26832_TBA	0.689781	17.53	4.66755	6.01868e-06	Up
Unigene21592_TBA	6.23087	158.351	4.66755	9.89946e-46	Up
Unigene28693_TBA	0.622262	15.8141	4.66755	6.01631e-06	Up
Unigene7105_TBA	0.712773	18.1144	4.66755	6.02341e-06	Up
Unigene31066_TBA	0.152638	3.87913	4.66755	6.01749e-06	Up
Unigene31383_TBA	2.13832	54.3431	4.66755	3.06819e-17	Up
CL3780.Contig1_TBA	0.326461	8.29666	4.66755	6.01513e-06	Up
Unigene35555_TBA	0.338196	8.59488	4.66755	6.01277e-06	Up
Unigene27376_TBA	0.326235	8.2909	4.66755	6.01158e-06	Up
Unigene34004_TBA	0.495712	12.598	4.66755	6.0246e-06	Up
Unigene20193_TBA	1.43716	36.5239	4.66755	3.06963e-17	Up
Unigene2683_TBA	1.98494	50.4451	4.66755	6.02104e-06	Up
Unigene31885_TBA	0.274463	6.9752	4.66755	6.02223e-06	Up
Unigene13145_TBA	1.90715	48.4682	4.66755	3.06676e-17	Up
Unigene9468_TBA	0.896058	22.7724	4.66755	6.01395e-06	Up
Unigene31509_TBA	1.02046	25.9338	4.66755	6.01986e-06	Up
CL3319.Contig1_TBA	26.323	668.517	4.66657	0	Up
Unigene10810_TBA	3.79144	95.6495	4.65694	1.18935e-73	Up
Unigene20581_TBA	2.96241	74.5694	4.65374	2.7476e-28	Up
Unigene33217_TBA	6.65703	166.496	4.64446	6.4066e-17	Up
Unigene11578_TBA	3.71392	92.8872	4.64446	6.40956e-17	Up
Unigene446_TBA	0.699005	17.3415	4.63278	2.95566e-11	Up
Unigene853_TBA	0.805531	19.9843	4.63278	2.95859e-11	Up
Unigene29349_TBA	0.545427	13.5314	4.63278	2.95761e-11	Up
Unigene33794_TBA	1.25784	31.2054	4.63278	2.95663e-11	Up
Unigene32406_TBA	3.16788	77.633	4.61508	5.83553e-22	Up
Unigene29645_TBA	0.230265	5.57326	4.59716	1.21561e-05	Up
CL1559.Contig1_TBA	0.860019	20.8157	4.59716	1.21652e-05	Up
CL1689.Contig1_TBA	0.469023	11.3521	4.59716	1.21516e-05	Up
Unigene4928_TBA	1.3877	33.5875	4.59716	6.13578e-11	Up
Unigene30996_TBA	0.366094	8.86084	4.59716	1.21675e-05	Up
Unigene33905_TBA	0.609366	14.7489	4.59716	1.21538e-05	Up
CL4114.Contig2_TBA	0.729349	17.653	4.59716	1.2163e-05	Up
Unigene33840_TBA	4.75182	115.012	4.59716	2.75493e-16	Up
Unigene36303_TBA	0.286848	6.94279	4.59716	1.21607e-05	Up
Unigene27365_TBA	2.0908	50.6052	4.59716	1.21584e-05	Up
Unigene33611_TBA	1.18496	28.6805	4.59716	1.21493e-05	Up
Unigene27128_TBA	1.23473	29.885	4.59716	1.21698e-05	Up
Unigene23475_TBA	2.16124	51.4383	4.57291	5.71294e-16	Up
Unigene6804_TBA	2.18805	51.635	4.56063	1.26068e-10	Up
CL24.Contig2_TBA	1.33645	31.5384	4.56063	1.26028e-10	Up
Unigene26665_TBA	2.37791	55.6359	4.54825	4.11212e-31	Up
Unigene13769_TBA	1.93328	45.2328	4.54825	4.1153e-31	Up
Unigene519_TBA	3.62567	84.8296	4.54825	3.87198e-62	Up
CL3477.Contig3_TBA	1.71847	40.0336	4.54202	1.07922e-20	Up
Unigene33487_TBA	6.84036	158.789	4.5369	7.16581e-113	Up
Unigene35850_TBA	1.02267	23.5149	4.52316	2.45222e-05	Up
Unigene13021_TBA	0.863175	19.8475	4.52316	2.45706e-05	Up
Unigene12871_TBA	2.31251	53.1728	4.52316	1.54898e-35	Up
CL4449.Contig1_TBA	0.673969	15.4969	4.52316	2.45573e-05	Up
Unigene28389_TBA	0.791304	18.1949	4.52316	2.60114e-10	Up
Unigene12882_TBA	1.28533	29.5543	4.52316	2.45178e-05	Up
Unigene29555_TBA	2.25086	51.7553	4.52316	2.44884e-15	Up
Unigene31248_TBA	0.920607	21.168	4.52316	2.45397e-05	Up
Unigene22474_TBA	0.920607	21.168	4.52316	2.45266e-05	Up
Unigene23425_TBA	0.816719	18.7793	4.52316	2.4509e-05	Up
CL892.Contig1_TBA	1.1446	26.3184	4.52316	2.45662e-05	Up
Unigene27910_TBA	0.861594	19.8111	4.52316	2.45441e-05	Up
Unigene30496_TBA	0.315513	7.25477	4.52316	2.4531e-05	Up
Unigene29484_TBA	0.327598	7.53264	4.52316	2.45354e-05	Up
Unigene31260_TBA	0.417048	9.58942	4.52316	2.45617e-05	Up
Unigene21967_TBA	2.34629	53.9495	4.52316	2.60033e-10	Up
Unigene10688_TBA	0.847622	19.4899	4.52316	2.45485e-05	Up
Unigene26217_TBA	1.93593	44.5139	4.52316	2.45134e-05	Up
Unigene33676_TBA	0.574396	13.2074	4.52316	2.45046e-05	Up
Unigene4870_TBA	0.454962	10.4612	4.52316	2.45529e-05	Up
Unigene22915_TBA	7.44745	170.117	4.51363	9.03523e-121	Up
Unigene13508_TBA	0.883437	19.7788	4.48468	5.34185e-10	Up
Unigene11329_TBA	0.806913	18.0655	4.48468	5.34023e-10	Up
CL4836.Contig1_TBA	0.685759	15.3531	4.48468	5.34347e-10	Up
Unigene33491_TBA	1.72109	38.1853	4.47163	1.04874e-14	Up
Unigene29352_TBA	0.477594	10.4036	4.44516	4.92216e-05	Up
Unigene29544_TBA	1.72319	37.5368	4.44516	4.92972e-05	Up
Unigene33577_TBA	1.29595	28.2302	4.44516	1.08893e-09	Up
Unigene1432_TBA	0.745532	16.2402	4.44516	4.91713e-05	Up
Unigene23191_TBA	0.365241	7.95618	4.44516	4.9272e-05	Up
Unigene30270_TBA	0.32332	7.043	4.44516	4.91797e-05	Up
Unigene14034_TBA	0.50206	10.9366	4.44516	4.92552e-05	Up
Unigene10696_TBA	0.415208	9.04462	4.44516	4.923e-05	Up
Unigene6161_TBA	0.360483	7.85254	4.44516	4.9163e-05	Up
Unigene20002_TBA	0.439244	9.56821	4.44516	4.92804e-05	Up
Unigene27536_TBA	3.68483	80.2681	4.44516	2.15737e-14	Up
Unigene723_TBA	0.412658	8.98909	4.44516	4.92132e-05	Up
Unigene29845_TBA	0.291469	6.34917	4.44516	4.91881e-05	Up
Unigene29583_TBA	0.307672	6.70213	4.44516	4.92468e-05	Up
Unigene817_TBA	0.503673	10.9717	4.44516	1.08925e-09	Up
Unigene863_TBA	0.476627	10.3825	4.44516	4.92048e-05	Up
Unigene34305_TBA	1.33266	29.0299	4.44516	4.92384e-05	Up
CL1550.Contig1_TBA	0.616554	13.4306	4.44516	4.92888e-05	Up
Unigene11253_TBA	0.630604	13.7367	4.44516	4.92636e-05	Up
Unigene6271_TBA	0.488505	10.6413	4.44516	4.91965e-05	Up
Unigene768_TBA	1.00198	21.8265	4.44516	1.08956e-09	Up
Unigene9450_TBA	4.35584	93.567	4.42498	8.53969e-19	Up
Unigene28628_TBA	2.62183	56.2056	4.42207	1.14432e-32	Up
Unigene19862_TBA	1.17902	25.2075	4.41819	4.44457e-14	Up
Unigene9225_TBA	1.80657	38.4786	4.41273	3.36871e-23	Up
Unigene25865_TBA	0.871167	18.4498	4.40451	2.22209e-09	Up
CL2474.Contig2_TBA	0.645309	13.2761	4.36269	9.85129e-05	Up
Unigene34939_TBA	0.868754	17.873	4.36269	4.52431e-09	Up
Unigene37225_TBA	0.50206	10.329	4.36269	9.84331e-05	Up
Unigene30446_TBA	0.861594	17.7257	4.36269	9.83694e-05	Up
Unigene27646_TBA	0.332225	6.83492	4.36269	9.83535e-05	Up
Unigene22856_TBA	1.0536	21.6758	4.36269	4.52556e-09	Up
Unigene30747_TBA	0.784051	16.1304	4.36269	9.84172e-05	Up
CL2754.Contig2_TBA	0.743176	15.2895	4.36269	9.85768e-05	Up
Unigene16821_TBA	0.399008	8.20886	4.36269	9.85289e-05	Up
Unigene10600_TBA	1.20008	24.6894	4.36269	9.86408e-05	Up
Unigene32166_TBA	1.40009	28.8043	4.36269	9.85608e-05	Up
Unigene31657_TBA	0.368099	7.57297	4.36269	9.85449e-05	Up
CL1646.Contig4_TBA	0.331522	6.82047	4.36269	9.8465e-05	Up
Unigene29402_TBA	0.455843	9.37815	4.36269	9.84491e-05	Up
Unigene11356_TBA	0.550855	11.3328	4.36269	9.83853e-05	Up
Unigene35721_TBA	0.588774	12.113	4.36269	9.86248e-05	Up
Unigene11397_TBA	1.27834	26.2996	4.36269	9.85928e-05	Up
Unigene26839_TBA	5.51286	113.417	4.36269	1.88217e-13	Up
Unigene24439_TBA	3.58196	73.6923	4.36269	1.88146e-13	Up
Unigene25557_TBA	1.77521	36.5217	4.36269	4.52681e-09	Up
Unigene26979_TBA	0.846098	17.4069	4.36269	9.84013e-05	Up
Unigene20392_TBA	0.722627	14.8667	4.36269	9.86088e-05	Up
Unigene33322_TBA	1.13357	23.3211	4.36269	9.8481e-05	Up
Unigene29043_TBA	0.189156	3.89154	4.36269	9.84969e-05	Up
Unigene22291_TBA	1.48167	30.4827	4.36269	4.52807e-09	Up
Unigene26504_TBA	0.561373	11.5492	4.36269	9.83376e-05	Up
Unigene21177_TBA	2.7245	55.5021	4.34848	1.43941e-52	Up
Unigene28487_TBA	0.938608	19.083	4.34562	6.1702e-22	Up
Unigene34662_TBA	3.06469	62.1233	4.34132	1.54902e-17	Up
Unigene5487_TBA	5.38661	108.647	4.33412	3.86858e-13	Up
Unigene10954_TBA	3.02333	60.736	4.32834	4.40903e-43	Up
Unigene889_TBA	0.645309	12.8856	4.31962	9.15933e-09	Up
Unigene27082_TBA	2.92193	58.3453	4.31962	9.16179e-09	Up
CL3167.Contig2_TBA	1.65353	33.0179	4.31962	9.15688e-09	Up
Unigene6331_TBA	0.825316	16.48	4.31962	9.15443e-09	Up
Unigene30960_TBA	0.942746	18.8248	4.31962	9.15198e-09	Up
Unigene14543_TBA	0.825316	16.48	4.31962	9.14953e-09	Up
Unigene33567_TBA	8.36659	166.144	4.31165	2.30103e-93	Up
Unigene27451_TBA	3.07471	60.7759	4.30498	7.91924e-13	Up
Unigene11546_TBA	1.853	36.4402	4.2976	1.31705e-33	Up
Unigene33572_TBA	10.5219	205.789	4.2897	3.88992e-129	Up
Unigene30182_TBA	1.09402	21.1836	4.27523	0.000195771	Up
CL1002.Contig1_TBA	1.2865	24.9105	4.27523	1.62122e-12	Up
Unigene19825_TBA	0.640041	12.3931	4.27523	0.000196223	Up
Unigene17181_TBA	1.05478	20.4236	4.27523	0.000196042	Up
CL1605.Contig2_TBA	0.558706	10.8182	4.27523	0.000195892	Up
Unigene24363_TBA	0.591736	11.4578	4.27523	0.000196012	Up
Unigene23700_TBA	0.847622	16.4125	4.27523	0.000196344	Up
Unigene36660_TBA	0.493631	9.55817	4.27523	0.000196314	Up
Unigene28270_TBA	0.481998	9.33293	4.27523	0.000195862	Up
Unigene6696_TBA	0.490032	9.48848	4.27523	0.000195591	Up
Unigene41003_TBA	3.20021	61.9656	4.27523	1.86268e-08	Up
Unigene157_TBA	0.236993	4.58889	4.27523	0.000196283	Up
Unigene24884_TBA	1.33266	25.8044	4.27523	0.000195982	Up
Unigene30062_TBA	2.32886	45.0938	4.27523	0.000195952	Up
Unigene24134_TBA	0.761214	14.7394	4.27523	0.000195922	Up
Unigene16952_TBA	0.42496	8.22849	4.27523	0.000195801	Up
Unigene6742_TBA	0.864762	16.7444	4.27523	0.000195741	Up
Unigene8624_TBA	3.64675	70.6119	4.27523	1.09653e-20	Up
Unigene28714_TBA	0.509124	9.85816	4.27523	0.000195681	Up
Unigene23895_TBA	1.44748	28.0275	4.27523	0.000195621	Up
Unigene29915_TBA	0.573696	11.1085	4.27523	1.86171e-08	Up
Unigene5322_TBA	1.82337	35.306	4.27523	0.000196193	Up
Unigene24826_TBA	1.16156	22.4912	4.27523	0.000196102	Up
Unigene36077_TBA	0.800052	15.4914	4.27523	0.000196072	Up
Unigene17365_TBA	0.909923	17.6188	4.27523	0.000195831	Up
CL5027.Contig34_TBA	2.18297	42.2689	4.27523	1.86219e-08	Up
Unigene15947_TBA	0.894354	17.3174	4.27523	0.000195651	Up
Unigene12960_TBA	1.1502	22.2712	4.27523	0.000196253	Up
Unigene32242_TBA	1.31405	25.444	4.27523	0.000195711	Up
Unigene17284_TBA	1.30675	25.3026	4.27523	0.000196163	Up
Unigene19780_TBA	0.549568	10.6413	4.27523	0.000196133	Up
Unigene33419_TBA	4.23096	81.6041	4.26958	1.60753e-65	Up
Unigene5660_TBA	13.8717	266.407	4.26342	1.13538e-93	Up
CL997.Contig3_TBA	11.1476	213.154	4.25708	2.25351e-20	Up
CL770.Contig1_TBA	6.79511	129.043	4.24722	3.03652e-52	Up
Unigene32281_TBA	0.74711	14.1649	4.24486	3.31999e-12	Up
CL1274.Contig1_TBA	4.11455	78.0102	4.24486	3.8308e-24	Up
Unigene24202_TBA	1.75534	32.9264	4.22943	3.77706e-08	Up
Unigene18070_TBA	6.43747	120.454	4.22584	2.65384e-51	Up
Unigene4335_TBA	3.81224	71.0483	4.22009	7.07441e-59	Up
Unigene11018_TBA	16.6524	309.005	4.21383	7.08016e-47	Up
Unigene868_TBA	0.435718	8.08527	4.21383	6.75305e-12	Up
Unigene32023_TBA	3.56988	65.2833	4.19277	1.45741e-34	Up
Unigene34960_TBA	0.657945	11.9435	4.18212	0.000385566	Up
Unigene21870_TBA	0.570219	10.3511	4.18212	0.000384954	Up
Unigene6256_TBA	0.607007	11.0189	4.18212	0.000386403	Up
CL1078.Contig1_TBA	0.769935	13.9765	4.18212	0.000386235	Up
Unigene36446_TBA	1.36753	24.8245	4.18212	0.000385677	Up
Unigene379_TBA	1.17314	21.2958	4.18212	7.6692e-08	Up
Unigene18339_TBA	0.750288	13.6198	4.18212	0.000386012	Up
Unigene3178_TBA	0.556064	10.0941	4.18212	0.000386179	Up
Unigene30945_TBA	0.258763	4.69727	4.18212	0.000386123	Up
Unigene7693_TBA	1.37152	24.8969	4.18212	0.000385176	Up
Unigene24671_TBA	0.32332	5.86916	4.18212	0.000385399	Up
CL716.Contig1_TBA	2.37791	43.1658	4.18212	6.79276e-23	Up
Unigene17054_TBA	0.448456	8.14074	4.18212	0.000385454	Up
CL666.Contig1_TBA	0.421911	7.65886	4.18212	0.000385343	Up
Unigene34261_TBA	0.421911	7.65886	4.18212	0.000385287	Up
Unigene10786_TBA	0.628078	11.4014	4.18212	0.000385232	Up
Unigene22095_TBA	0.920607	16.7116	4.18212	0.000384899	Up
Unigene13852_TBA	0.470901	8.54818	4.18212	0.000386291	Up
Unigene21646_TBA	0.801415	14.5479	4.18212	0.000386067	Up
Unigene14653_TBA	0.461206	8.37219	4.18212	0.000385788	Up
Unigene22333_TBA	0.486484	8.83106	4.18212	0.000385733	Up
Unigene11172_TBA	1.28533	23.3323	4.18212	0.00038551	Up
Unigene28554_TBA	0.417418	7.57731	4.18212	0.000385121	Up
Unigene36418_TBA	0.863175	15.669	4.18212	0.00038501	Up
Unigene29876_TBA	0.428443	7.77744	4.18212	0.000384843	Up
Unigene10537_TBA	1.50297	27.2832	4.18212	1.37223e-11	Up
Unigene11050_TBA	0.882609	16.0218	4.18212	0.000384788	Up
Unigene6257_TBA	0.461206	8.37219	4.18212	0.000384732	Up
CL1527.Contig1_TBA	0.764927	13.8856	4.18212	0.000384677	Up
Unigene34210_TBA	1.02939	18.6863	4.18212	7.67109e-08	Up
Unigene11489_TBA	0.583661	10.5951	4.18212	0.000385844	Up
Unigene13146_TBA	2.30227	41.7927	4.18212	1.37177e-11	Up
Unigene6499_TBA	0.763686	13.863	4.18212	0.000385065	Up
Unigene784_TBA	1.37956	25.0429	4.18212	0.000386347	Up
Unigene31273_TBA	1.07897	19.5863	4.18212	0.000385956	Up
Unigene24802_TBA	0.743176	13.4907	4.18212	0.0003859	Up
Unigene35474_TBA	1.33645	24.2603	4.18212	0.000385621	Up
Unigene32539_TBA	6.18084	110.537	4.16059	1.27225e-33	Up
Unigene5775_TBA	7.5978	134.856	4.1497	2.32881e-44	Up
Unigene26165_TBA	1.0716	19.0202	4.1497	2.79007e-11	Up
Unigene36335_TBA	1.49343	26.2063	4.13321	1.54537e-07	Up
Unigene33977_TBA	2.24549	39.4032	4.13321	9.87961e-15	Up
Unigene5372_TBA	7.78858	136.672	4.13321	1.80431e-36	Up
Unigene4009_TBA	2.34434	40.6649	4.11653	5.6883e-11	Up
Unigene25031_TBA	1.27488	22.1141	4.11653	5.69015e-11	Up
Unigene28943_TBA	2.55098	44.1282	4.11258	8.31018e-61	Up
Unigene6805_TBA	2.88447	49.8225	4.11042	2.53239e-39	Up
Unigene5120_TBA	1.25784	21.6916	4.10812	2.0088e-14	Up
Unigene5229_TBA	8.47532	145.766	4.10424	5.06754e-302	Up
Unigene5661_TBA	8.26352	141.434	4.09723	1.93681e-49	Up
Unigene5438_TBA	3.64973	62.3008	4.09339	7.85658e-67	Up
Unigene32414_TBA	36.8965	627.473	4.088	4.76666e-266	Up
Unigene27218_TBA	1.32329	22.42	4.08259	3.1017e-07	Up
Unigene23205_TBA	0.72822	12.338	4.08259	0.000754668	Up
Unigene27051_TBA	0.65979	11.1786	4.08259	0.000755487	Up
Unigene21678_TBA	0.73967	12.532	4.08259	0.000754975	Up
Unigene23150_TBA	0.73967	12.532	4.08259	0.000754464	Up
Unigene22688_TBA	0.736198	12.4731	4.08259	0.000753749	Up
Unigene14281_TBA	1.4127	23.9349	4.08259	0.000755077	Up
Unigene3828_TBA	0.778858	13.1959	4.08259	0.00075477	Up
Unigene18791_TBA	1.08644	18.4072	4.08259	0.000754566	Up
Unigene22694_TBA	0.68676	11.6355	4.08259	0.000754259	Up
Unigene6941_TBA	0.47711	8.08349	4.08259	0.000753443	Up
Unigene29342_TBA	0.752689	12.7525	4.08259	0.00075212	Up
Unigene27955_TBA	2.0365	34.5036	4.08259	0.00075518	Up
Unigene35033_TBA	1.37152	23.2371	4.08259	0.000754055	Up
Unigene16862_TBA	0.784051	13.2839	4.08259	0.000752934	Up
Unigene26969_TBA	2.57066	43.5537	4.08259	4.07343e-14	Up
Unigene27614_TBA	0.926956	15.7051	4.08259	3.10241e-07	Up
Unigene27699_TBA	0.491055	8.31975	4.08259	0.000753239	Up
CL3445.Contig2_TBA	0.777571	13.1741	4.08259	0.000753036	Up
Unigene16249_TBA	0.504754	8.55185	4.08259	0.00075273	Up
CL5081.Contig1_TBA	0.236993	4.01528	4.08259	0.000755385	Up
CL283.Contig2_TBA	1.50297	25.4643	4.08259	0.000754873	Up
Unigene15844_TBA	0.574396	9.73177	4.08259	0.000754362	Up
Unigene28208_TBA	0.312371	5.29238	4.08259	0.000754157	Up
Unigene11272_TBA	0.410498	6.95491	4.08259	0.000753953	Up
Unigene31055_TBA	0.556722	9.43233	4.08259	0.000753341	Up
CL228.Contig4_TBA	0.699005	11.843	4.08259	3.10098e-07	Up
Unigene1514_TBA	1.53735	26.0468	4.08259	0.000752629	Up
CL652.Contig4_TBA	1.16443	19.7285	4.08259	0.000752527	Up
Unigene17210_TBA	0.587304	9.95047	4.08259	0.000752324	Up
Unigene11269_TBA	0.403457	6.83561	4.08259	0.000751917	Up
Unigene25837_TBA	0.82315	13.9463	4.08259	3.10026e-07	Up
Unigene22740_TBA	7.4969	127.017	4.08259	5.88025e-28	Up
Unigene26059_TBA	0.985195	16.6918	4.08259	3.10313e-07	Up
Unigene25945_TBA	0.589512	9.98787	4.08259	0.000752222	Up
CL805.Contig3_TBA	0.941488	15.9513	4.08259	1.15111e-10	Up
CL2191.Contig1_TBA	0.692828	11.7383	4.08259	0.000753545	Up
Unigene16086_TBA	0.758759	12.8554	4.08259	0.000751714	Up
Unigene12298_TBA	1.09657	18.5788	4.08259	0.000755282	Up
Unigene25735_TBA	2.10955	35.7414	4.08259	0.000753137	Up
Unigene3248_TBA	0.984164	16.6743	4.08259	0.000751816	Up
CL1310.Contig2_TBA	0.336743	5.70531	4.08259	0.000751613	Up
Unigene26670_TBA	1.22031	20.6753	4.08259	3.10385e-07	Up
Unigene20997_TBA	0.691809	11.7211	4.08259	0.000753647	Up
Unigene36497_TBA	0.720414	12.2057	4.08259	0.000752832	Up
Unigene18843_TBA	1.92799	32.6653	4.08259	0.000752425	Up
Unigene29713_TBA	1.02046	17.2892	4.08259	0.000752019	Up
Unigene13244_TBA	1.00519	17.0306	4.08259	0.000753851	Up
Unigene6753_TBA	3.29961	55.3336	4.06779	3.52518e-24	Up
Unigene21641_TBA	7.29349	122.1	4.06531	1.00796e-20	Up
Unigene31387_TBA	2.76576	46.2506	4.06373	9.25275e-38	Up
Unigene34403_TBA	1.28885	21.4466	4.05659	8.29627e-14	Up
Unigene19830_TBA	5.62641	93.0565	4.04782	7.61354e-61	Up
Unigene22589_TBA	2.04832	33.8776	4.04782	2.33026e-10	Up
CL3470.Contig1_TBA	11.069	180.839	4.03012	4.17134e-20	Up
Unigene8353_TBA	1.55002	25.3235	4.03012	6.2154e-07	Up
Unigene31223_TBA	2.35215	38.4283	4.03012	6.21401e-07	Up
Unigene27990_TBA	0.685259	11.1954	4.03012	6.21262e-07	Up
Unigene20411_TBA	6.22712	101.393	4.02525	1.62838e-36	Up
Unigene28308_TBA	3.5747	58.1854	4.02476	3.01677e-66	Up
Unigene25096_TBA	2.98821	48.5617	4.02246	2.96982e-23	Up
Unigene13624_TBA	5.68496	92.0182	4.0167	2.07131e-26	Up
Unigene29397_TBA	1.31039	21.1442	4.0122	4.70673e-10	Up
Unigene33732_TBA	3.36824	54.3493	4.0122	4.7053e-10	Up
Unigene33242_TBA	9.93367	159.716	4.00703	1.07366e-45	Up
Unigene18628_TBA	1.67786	26.9045	4.00315	4.22201e-26	Up
Unigene13770_TBA	6.20121	99.0193	3.99709	2.46768e-116	Up
Unigene721_TBA	3.10077	49.3187	3.99144	1.23153e-22	Up
Unigene13106_TBA	4.81998	76.6078	3.99039	3.07255e-48	Up
Unigene32734_TBA	17.0263	270.155	3.98795	1.50908e-86	Up
Unigene33094_TBA	23.5572	373.204	3.98572	1.40961e-105	Up
Unigene18810_TBA	1.68011	26.4322	3.97567	1.23608e-06	Up
Unigene28709_TBA	0.571604	8.99273	3.97567	1.23581e-06	Up
Unigene4404_TBA	4.58211	72.0878	3.97567	9.44606e-10	Up
Unigene9091_TBA	1.31958	20.7602	3.97567	1.23528e-06	Up
Unigene34137_TBA	1.87922	29.5646	3.97567	9.45166e-10	Up
Unigene4663_TBA	4.20027	66.0805	3.97567	9.44886e-10	Up
Unigene21558_TBA	3.3246	52.304	3.97567	1.23502e-06	Up
Unigene32477_TBA	18.9877	298.723	3.97567	2.30455e-155	Up
CL2339.Contig2_TBA	0.867153	13.6424	3.97567	1.23555e-06	Up
CL5162.Contig1_TBA	3.68834	57.2149	3.95535	2.4023e-34	Up
Unigene33841_TBA	3.89859	60.0762	3.94577	2.23176e-46	Up
Unigene679_TBA	2.67942	41.2274	3.94361	1.03547e-21	Up
Unigene24689_TBA	2.46115	37.8688	3.94361	1.03487e-21	Up
Unigene29338_TBA	6.75259	103.511	3.9382	1.88481e-09	Up
Unigene28613_TBA	3.28513	50.0928	3.93058	2.02347e-15	Up
Unigene1926_TBA	1.46552	22.1693	3.91909	2.45709e-06	Up
CL4407.Contig1_TBA	2.77267	41.9432	3.91909	2.91286e-18	Up
Unigene30946_TBA	0.411936	6.23149	3.91909	2.45862e-06	Up
Unigene27067_TBA	0.94654	14.3186	3.91909	2.45658e-06	Up
Unigene24336_TBA	6.44425	97.4844	3.91909	2.81001e-12	Up
Unigene6719_TBA	0.634431	9.59725	3.91909	2.45811e-06	Up
Unigene36957_TBA	0.928787	14.0501	3.91909	2.4576e-06	Up
Unigene33682_TBA	2.5409	38.2175	3.91082	4.22379e-21	Up
Unigene21405_TBA	1.48214	22.2414	3.9075	4.08265e-15	Up
CL2345.Contig2_TBA	0.853776	12.7431	3.89972	3.77377e-09	Up
CL4698.Contig2_TBA	0.651867	9.72953	3.89972	5.91427e-18	Up
Unigene35700_TBA	1.49898	22.3733	3.89972	5.9114e-18	Up
Unigene20578_TBA	3.37629	50.3934	3.89972	3.77271e-09	Up
Unigene23928_TBA	4.70206	69.9104	3.89414	5.83115e-62	Up
Unigene33711_TBA	12.7143	188.837	3.89261	8.09448e-65	Up
CL2186.Contig2_TBA	5.34346	79.3401	3.8922	1.47601e-76	Up
Unigene23087_TBA	4.31588	63.982	3.88994	5.62982e-12	Up
CL1178.Contig1_TBA	3.32329	49.1554	3.88666	8.84338e-53	Up
Unigene6443_TBA	2.71141	39.9227	3.88009	1.1935e-17	Up
Unigene11017_TBA	12.3334	181.241	3.87727	9.63085e-41	Up
Unigene32476_TBA	28.1961	414.26	3.87697	1.66559e-165	Up
Unigene33704_TBA	5.33906	78.253	3.87349	3.64276e-52	Up
Unigene10533_TBA	1.3877	20.1525	3.86019	7.51059e-09	Up
CL2328.Contig1_TBA	1.90458	27.6587	3.86019	4.86679e-06	Up
Unigene16861_TBA	2.12864	30.9127	3.86019	1.13276e-11	Up
Unigene30154_TBA	0.627799	9.11704	3.86019	7.50855e-09	Up
Unigene33190_TBA	2.4727	35.9091	3.86019	5.03082e-23	Up
Unigene29798_TBA	0.666804	9.68349	3.86019	4.86388e-06	Up
Unigene29464_TBA	0.560036	8.13298	3.86019	4.86582e-06	Up
Unigene30086_TBA	2.29478	33.3254	3.86019	4.86874e-06	Up
Unigene34147_TBA	1.75011	25.4156	3.86019	1.65712e-14	Up
Unigene35061_TBA	1.07282	15.5797	3.86019	4.86485e-06	Up
Unigene34576_TBA	0.849919	12.3427	3.86019	4.86777e-06	Up
Unigene5425_TBA	6.32157	91.4847	3.85517	2.2287e-68	Up
Unigene4668_TBA	7.18453	103.957	3.85496	1.61275e-65	Up
Unigene33188_TBA	5.60036	80.6521	3.84812	2.07206e-28	Up
Unigene13037_TBA	5.69002	81.8217	3.84598	4.98196e-96	Up
CL2102.Contig1_TBA	9.63592	137.842	3.83845	2.07522e-109	Up
CL2570.Contig1_TBA	12.517	178.829	3.83662	7.94745e-101	Up
Unigene93_TBA	3.2332	45.9751	3.82982	2.2637e-11	Up
CL997.Contig1_TBA	26.7077	379.067	3.82712	0	Up
CL716.Contig2_TBA	9.00345	127.248	3.82102	2.43174e-77	Up
Unigene10973_TBA	1.87174	26.4268	3.81955	1.49252e-08	Up
Unigene6705_TBA	1.67017	23.5808	3.81955	1.49331e-08	Up
Unigene12272_TBA	3.16079	44.6267	3.81955	9.80732e-17	Up
Unigene23004_TBA	1.31283	18.5356	3.81955	1.49213e-08	Up
CL3470.Contig2_TBA	5.51286	77.8352	3.81955	1.49291e-08	Up
Unigene28787_TBA	3.09494	43.4472	3.81128	6.68834e-14	Up
CL3414.Contig2_TBA	19.766	276.415	3.80574	4.06022e-245	Up
Unigene29510_TBA	0.921509	12.8248	3.79879	9.55922e-06	Up
Unigene864_TBA	1.78531	24.8465	3.79879	9.55374e-06	Up
Unigene31258_TBA	1.64774	22.9319	3.79879	9.55192e-06	Up
Unigene18297_TBA	0.952288	13.2531	3.79879	9.55009e-06	Up
Unigene6058_TBA	2.15794	30.0323	3.79879	9.55557e-06	Up
Unigene34351_TBA	1.05715	14.7125	3.79879	9.54827e-06	Up
Unigene30372_TBA	0.991423	13.7978	3.79879	9.56105e-06	Up
Unigene9479_TBA	1.34026	18.6526	3.79879	9.54645e-06	Up
Unigene27612_TBA	1.02046	14.2018	3.79879	9.5574e-06	Up
CL3073.Contig2_TBA	11.6218	161.437	3.79606	3.91283e-62	Up
CL3590.Contig2_TBA	10.124	139.673	3.78619	3.17653e-40	Up
Unigene34407_TBA	1.08594	14.9818	3.78619	1.34073e-13	Up
Unigene32778_TBA	8.68754	119.854	3.78619	1.43339e-53	Up
Unigene5097_TBA	11.3357	155.474	3.77773	3.93436e-16	Up
Unigene34622_TBA	1.55429	21.3177	3.77773	2.96273e-08	Up
Unigene28167_TBA	0.608315	8.34332	3.77773	2.96197e-08	Up
Unigene17815_TBA	1.28066	17.5649	3.77773	2.965e-08	Up
Unigene6687_TBA	2.27261	31.1699	3.77773	2.96424e-08	Up
Unigene27772_TBA	0.709192	9.72688	3.77773	2.96046e-08	Up
Unigene12486_TBA	1.13266	15.5349	3.77773	2.96121e-08	Up
Unigene5046_TBA	2.00183	27.456	3.77773	2.96348e-08	Up
Unigene12275_TBA	5.48993	74.9151	3.7704	1.63001e-76	Up
CL769.Contig1_TBA	1.38975	18.9209	3.76708	9.06833e-11	Up
Unigene11984_TBA	1.63061	22.2001	3.76708	9.07124e-11	Up
Unigene34173_TBA	2.19713	29.8392	3.76352	9.74915e-24	Up
Unigene13460_TBA	2.65031	35.9684	3.7625	9.21597e-37	Up
Unigene5709_TBA	8.07711	109.596	3.76222	2.08956e-86	Up
Unigene26666_TBA	8.33291	112.762	3.75831	1.92244e-57	Up
CL4955.Contig1_TBA	39.5265	533.237	3.75388	1.78924e-158	Up
Unigene32662_TBA	13.2051	177.784	3.75096	6.71876e-21	Up
Unigene25144_TBA	2.82541	38.0394	3.75096	6.71506e-21	Up
Unigene18462_TBA	64.5928	867.975	3.74821	5.51506e-274	Up
Unigene29917_TBA	38.1812	509.982	3.73951	1.03676e-207	Up
Unigene24558_TBA	0.8083	10.7601	3.73466	1.8698e-05	Up
Unigene4459_TBA	0.850688	11.3244	3.73466	1.87219e-05	Up
Unigene31491_TBA	2.90389	38.6568	3.73466	1.87185e-05	Up
Unigene26750_TBA	2.73109	36.3564	3.73466	1.80287e-10	Up
CL4104.Contig1_TBA	0.697709	9.28794	3.73466	1.8023e-10	Up
CL2794.Contig2_TBA	1.13084	15.0538	3.73466	1.87116e-05	Up
Unigene21930_TBA	1.53485	20.432	3.73466	1.87048e-05	Up
Unigene28218_TBA	0.690794	9.19588	3.73466	1.87014e-05	Up
Unigene30395_TBA	0.320675	4.26885	3.73466	1.87151e-05	Up
CL1086.Contig1_TBA	1.37754	18.3379	3.73466	1.87082e-05	Up
Unigene5373_TBA	10.6226	141.409	3.73466	7.5396e-36	Up
CL2936.Contig1_TBA	30.1112	395.898	3.71676	0	Up
Unigene15481_TBA	1.64981	21.6771	3.7158	9.25479e-18	Up
CL4466.Contig1_TBA	9.46081	123.179	3.70265	6.14216e-72	Up
Unigene31490_TBA	2.76317	35.9475	3.70149	3.59229e-10	Up
Unigene11158_TBA	1.74557	22.709	3.70149	3.59119e-10	Up
Unigene29164_TBA	2.58276	33.4888	3.69669	1.84764e-17	Up
Unigene18463_TBA	197.072	2551.63	3.69462	7.05166e-229	Up
Unigene26970_TBA	3.21479	41.4986	3.69027	3.17398e-22	Up
Unigene16640_TBA	1.77969	22.9734	3.69027	3.17212e-22	Up
CL3073.Contig1_TBA	5.26423	67.7611	3.68616	5.30945e-27	Up
Unigene28627_TBA	2.6578	34.0942	3.68122	2.1344e-12	Up
Unigene5022_TBA	12.3537	157.876	3.67577	1.6139e-60	Up
Unigene28959_TBA	6.39226	81.468	3.67183	3.77859e-77	Up
Unigene34205_TBA	2.95868	37.5959	3.66755	7.0966e-10	Up
Unigene23733_TBA	1.37956	17.53	3.66755	3.64346e-05	Up
Unigene33975_TBA	3.80915	48.4028	3.66755	3.64155e-05	Up
Unigene31175_TBA	1.95199	24.8039	3.66755	3.64601e-05	Up
Unigene36546_TBA	0.766798	9.74367	3.66755	3.64473e-05	Up
Unigene5772_TBA	0.625157	7.94384	3.66755	3.64282e-05	Up
Unigene4437_TBA	6.05445	76.9336	3.66755	3.70883e-24	Up
Unigene21991_TBA	0.543536	6.90669	3.66755	3.64537e-05	Up
CL1904.Contig1_TBA	1.62217	20.6129	3.66755	3.64219e-05	Up
Unigene33269_TBA	2.6729	33.9644	3.66755	7.09872e-10	Up
Unigene35654_TBA	1.52985	19.4398	3.66755	3.6441e-05	Up
Unigene32360_TBA	140.777	1783.88	3.66353	0	Up
Unigene22357_TBA	22.2196	279.823	3.65461	8.64546e-152	Up
Unigene5786_TBA	2.16589	27.2597	3.65374	4.2356e-12	Up
CL5074.Contig1_TBA	6.72043	84.3797	3.65027	4.31726e-19	Up
Unigene27742_TBA	2.24728	28.1028	3.64446	2.28886e-07	Up
Unigene30108_TBA	0.505296	6.31886	3.64446	2.29154e-07	Up
Unigene12878_TBA	3.18936	39.8838	3.64446	2.49299e-14	Up
Unigene23854_TBA	0.678832	8.48897	3.64446	2.28993e-07	Up
Unigene5540_TBA	1.40847	17.6133	3.64446	2.29046e-07	Up
Unigene34294_TBA	1.72529	21.5753	3.64446	2.291e-07	Up
Unigene14726_TBA	0.906417	11.335	3.64446	2.28939e-07	Up
CL4281.Contig2_TBA	27.7583	346.536	3.64201	1.24104e-44	Up
Unigene6977_TBA	2.50835	31.1837	3.63598	8.52723e-26	Up
Unigene34559_TBA	4.02077	49.8753	3.63278	1.39546e-09	Up
CL3477.Contig1_TBA	0.919258	11.4029	3.63278	1.39506e-09	Up
Unigene810_TBA	4.39142	54.473	3.63278	8.56322e-19	Up
Unigene4436_TBA	7.31239	90.4601	3.62887	8.70497e-42	Up
Unigene11011_TBA	2.38555	29.447	3.62573	8.38719e-12	Up
Unigene4664_TBA	6.4369	79.1969	3.621	9.8915e-28	Up
Unigene25729_TBA	1.20417	14.5728	3.59716	4.49629e-07	Up
Unigene13297_TBA	1.6983	20.5527	3.59716	4.49527e-07	Up
Unigene35639_TBA	1.71377	20.7398	3.59716	7.08749e-05	Up
Unigene5443_TBA	0.884268	10.7013	3.59716	7.09104e-05	Up
CL2152.Contig1_TBA	0.372323	4.50581	3.59716	7.0792e-05	Up
Unigene33540_TBA	3.20894	38.8342	3.59716	1.65609e-11	Up
CL3631.Contig2_TBA	0.579705	7.01551	3.59716	7.08157e-05	Up
Unigene26987_TBA	2.24728	27.1963	3.59716	4.49833e-07	Up
Unigene26494_TBA	0.716028	8.66528	3.59716	7.08986e-05	Up
CL4104.Contig2_TBA	0.821282	9.93905	3.59716	1.65665e-11	Up
Unigene3054_TBA	2.06329	24.9697	3.59716	4.49323e-07	Up
Unigene12471_TBA	4.54522	55.0057	3.59716	7.08394e-05	Up
Unigene34578_TBA	2.93103	35.471	3.59716	7.08039e-05	Up
Unigene27888_TBA	0.351592	4.25492	3.59716	7.07802e-05	Up
Unigene24364_TBA	1.0877	13.1632	3.59716	7.08867e-05	Up
Unigene6359_TBA	2.25626	27.305	3.59716	7.0863e-05	Up
Unigene28311_TBA	2.34629	28.3945	3.59716	7.08512e-05	Up
Unigene14400_TBA	0.657945	7.96236	3.59716	7.07684e-05	Up
Unigene22724_TBA	1.50779	18.2471	3.59716	7.07566e-05	Up
Unigene13626_TBA	2.26168	27.3706	3.59716	4.49425e-07	Up
Unigene4492_TBA	3.34588	40.4914	3.59716	1.16857e-22	Up
CL1707.Contig1_TBA	3.68965	44.6517	3.59716	7.09223e-05	Up
Unigene2932_TBA	2.05728	24.8969	3.59716	4.49731e-07	Up
Unigene17819_TBA	0.852229	10.3136	3.59716	7.08275e-05	Up
Unigene17355_TBA	1.93593	23.4283	3.59716	2.74882e-09	Up
Unigene22545_TBA	32.1517	389.096	3.59716	7.96011e-43	Up
Unigene22068_TBA	2.09779	25.0699	3.57901	6.75969e-18	Up
Unigene12925_TBA	5.17769	61.7646	3.5764	1.14833e-15	Up
Unigene6752_TBA	8.73656	104.102	3.57479	9.03708e-29	Up
Unigene32_TBA	13.8168	164.423	3.57291	2.36733e-92	Up
Unigene28799_TBA	2.6528	31.5688	3.57291	1.94354e-13	Up
Unigene5356_TBA	12.3502	146.743	3.57069	2.369e-48	Up
Unigene5522_TBA	7.44352	88.2789	3.56801	3.26516e-11	Up
CL2210.Contig1_TBA	4.64852	55.1307	3.56801	3.26408e-11	Up
Unigene22739_TBA	22.6168	268.232	3.56801	5.88234e-33	Up
Unigene13501_TBA	4.43802	52.5149	3.56474	2.20102e-39	Up
Unigene31681_TBA	9.70305	114.793	3.56445	1.65987e-126	Up
Unigene4596_TBA	8.9961	106.214	3.56153	3.38733e-89	Up
Unigene12207_TBA	1.24948	14.7431	3.56063	5.38059e-09	Up
Unigene28303_TBA	0.437711	5.1647	3.56063	5.37764e-09	Up
Unigene12357_TBA	2.05653	24.2656	3.56063	5.38207e-09	Up
Unigene23002_TBA	2.06783	24.3989	3.56063	5.37617e-09	Up
Unigene16831_TBA	2.05204	24.2127	3.56063	5.37912e-09	Up
Unigene5222_TBA	92.3391	1084.25	3.55362	0	Up
Unigene30147_TBA	1.86679	21.8386	3.54825	3.85477e-13	Up
Unigene17610_TBA	1.20008	14.0391	3.54825	8.79054e-07	Up
Unigene26749_TBA	4.46611	52.2467	3.54825	8.79248e-07	Up
CL2692.Contig2_TBA	7.41051	86.6917	3.54825	4.60263e-58	Up
Unigene31505_TBA	2.28734	26.7584	3.54825	8.78861e-07	Up
Unigene20980_TBA	1.30796	15.3012	3.54825	8.78668e-07	Up
CL1647.Contig1_TBA	4.67811	54.5757	3.54426	1.4099e-53	Up
Unigene14346_TBA	10.0872	117.635	3.54372	1.05973e-23	Up
Unigene26856_TBA	3.67811	42.7315	3.53826	1.81797e-21	Up
Unigene5044_TBA	14.2555	164.399	3.52762	6.09656e-36	Up
Unigene18889_TBA	1.19247	13.7096	3.52316	0.000136051	Up
Unigene35974_TBA	0.932469	10.7204	3.52316	0.000136267	Up
Unigene21985_TBA	1.60831	18.4904	3.52316	0.000136095	Up
Unigene6928_TBA	3.05971	35.1768	3.52316	1.05136e-08	Up
CL3066.Contig3_TBA	0.660717	7.59611	3.52316	0.000136224	Up
Unigene31125_TBA	1.90844	21.9409	3.52316	0.000136181	Up
Unigene20654_TBA	4.54522	52.2554	3.52316	1.05164e-08	Up
Unigene12758_TBA	2.85976	32.878	3.52316	0.000136138	Up
Unigene18308_TBA	2.29478	26.3826	3.52316	5.26353e-17	Up
Unigene12014_TBA	2.45016	28.1689	3.52316	0.000136311	Up
Unigene29441_TBA	0.523865	6.02275	3.52316	0.000136159	Up
Unigene34193_TBA	3.22213	37.0441	3.52316	0.000136246	Up
Unigene24486_TBA	0.469491	5.39764	3.52316	0.000136203	Up
Unigene24440_TBA	2.6729	30.7297	3.52316	0.000136116	Up
Unigene3362_TBA	1.31589	15.1285	3.52316	0.000136073	Up
CL4570.Contig1_TBA	1.32516	15.235	3.52316	0.000136289	Up
Unigene19308_TBA	35.7527	409.902	3.51916	7.99145e-159	Up
CL4940.Contig3_TBA	44.7268	512.281	3.51772	0	Up
Unigene28132_TBA	3.57289	40.8365	3.5147	6.10039e-19	Up
Unigene896_TBA	1.85647	21.1188	3.50789	1.26766e-10	Up
Unigene35117_TBA	4.42966	50.3908	3.50789	1.26725e-10	Up
Unigene8775_TBA	7.06189	80.2029	3.50553	1.00362e-53	Up
CL4617.Contig2_TBA	3.32166	37.6859	3.50405	1.04202e-16	Up
CL3941.Contig3_TBA	10.0329	113.515	3.50007	2.53599e-129	Up
Unigene28310_TBA	2.04239	23.069	3.49762	1.70405e-06	Up
Unigene17635_TBA	2.47161	27.9171	3.49762	1.49517e-12	Up
Unigene13502_TBA	1.88675	21.311	3.49762	1.70477e-06	Up
CL4302.Contig1_TBA	0.940861	10.6271	3.49762	1.70441e-06	Up
Unigene17246_TBA	0.956808	10.8072	3.49762	1.70369e-06	Up
Unigene26373_TBA	53.043	598.774	3.49678	7.78e-125	Up
Unigene5090_TBA	15.0339	169.343	3.49365	0	Up
Unigene19837_TBA	1.84897	20.7777	3.49024	1.75252e-14	Up
Unigene3149_TBA	1.92799	21.6354	3.48822	1.63494e-22	Up
Unigene619_TBA	41.4978	464.869	3.48572	8.25059e-229	Up
Unigene26748_TBA	0.804842	9.00959	3.48468	2.06009e-08	Up
Unigene26668_TBA	2.72319	30.484	3.48468	2.04957e-16	Up
Unigene6314_TBA	2.73506	30.6169	3.48468	2.05903e-08	Up
Unigene4712_TBA	3.07471	34.419	3.48468	2.05956e-08	Up
Unigene32970_TBA	18.4133	205.224	3.47838	1.09096e-124	Up
Unigene26454_TBA	2.84076	31.6283	3.47686	2.49165e-10	Up
CL2570.Contig2_TBA	2.24014	24.8508	3.47163	2.94769e-12	Up
Unigene28549_TBA	2.6528	29.4286	3.47163	2.94874e-12	Up
Unigene19982_TBA	4.95936	54.8731	3.46788	3.43842e-14	Up
Unigene12497_TBA	3.03224	33.5504	3.46788	3.43705e-14	Up
Unigene32959_TBA	15.2855	168.918	3.46609	4.80992e-151	Up
Unigene5719_TBA	18.157	199.757	3.45965	1.43871e-43	Up
Unigene15437_TBA	1.45195	15.8141	3.44516	0.000258885	Up
Unigene34886_TBA	1.24562	13.5669	3.44516	3.30573e-06	Up
Unigene35203_TBA	1.49343	16.266	3.44516	0.00025904	Up
Unigene41802_TBA	3.28972	35.8306	3.44516	0.00025846	Up
Unigene18602_TBA	3.22213	35.0944	3.44516	9.25196e-18	Up
Unigene3403_TBA	3.24435	35.3364	3.44516	4.0165e-08	Up
Unigene11153_TBA	1.53735	16.7444	3.44516	0.000258499	Up
Unigene23129_TBA	1.10559	12.0418	3.44516	0.000258383	Up
Unigene28210_TBA	1.18347	12.89	3.44516	0.00025873	Up
Unigene27034_TBA	2.4803	27.0147	3.44516	3.3064e-06	Up
Unigene23436_TBA	2.62078	28.5447	3.44516	0.000259079	Up
Unigene7137_TBA	0.792638	8.63316	3.44516	0.000258692	Up
Unigene13642_TBA	1.50658	16.4092	3.44516	4.01448e-08	Up
CL228.Contig5_TBA	4.91739	53.5587	3.44516	5.75677e-12	Up
Unigene6319_TBA	1.54239	16.7993	3.44516	0.000258924	Up
CL4197.Contig2_TBA	2.6729	29.1124	3.44516	0.000258808	Up
Unigene27225_TBA	0.569528	6.20312	3.44516	0.000258345	Up
Unigene34964_TBA	0.634859	6.91468	3.44516	0.000258306	Up
Unigene22634_TBA	0.473985	5.1625	3.44516	0.000259156	Up
Unigene4010_TBA	2.6578	28.9479	3.44516	3.30775e-06	Up
Unigene33411_TBA	1.29003	14.0506	3.44516	3.30708e-06	Up
Unigene31449_TBA	2.80018	30.4987	3.44516	4.01549e-08	Up
Unigene22562_TBA	0.570911	6.21818	3.44516	0.000258615	Up
Unigene33979_TBA	2.87725	31.3381	3.44516	0.000258653	Up
Unigene19700_TBA	1.80587	19.669	3.44516	0.000258769	Up
Unigene4241_TBA	1.92799	20.9991	3.44516	0.000259118	Up
Unigene11616_TBA	1.37754	15.0037	3.44516	0.000259001	Up
Unigene21968_TBA	1.93992	21.129	3.44516	0.000258963	Up
Unigene15061_TBA	1.92799	20.9991	3.44516	0.000258846	Up
Unigene37192_TBA	1.51264	16.4752	3.44516	0.000258537	Up
Unigene22827_TBA	1.02939	11.2118	3.44516	0.000258576	Up
Unigene24942_TBA	1.10951	12.0844	3.44516	0.000258422	Up
CL377.Contig1_TBA	133.28	1448.66	3.44218	0	Up
Unigene33208_TBA	32.0188	347.249	3.43898	4.63646e-151	Up
Unigene12924_TBA	7.12003	76.9336	3.43366	3.83211e-27	Up
CL2923.Contig1_TBA	7.8015	84.0273	3.42904	2.11817e-19	Up
Unigene12881_TBA	22.4014	241.209	3.42862	7.63939e-75	Up
Unigene4403_TBA	8.66035	93.0682	3.42579	6.44439e-48	Up
Unigene33400_TBA	3.37745	36.2022	3.42207	1.32903e-13	Up
CL5138.Contig2_TBA	2.44803	26.1694	3.41819	1.1299e-11	Up
Unigene28537_TBA	1.79439	19.1821	3.41819	1.13029e-11	Up
Unigene33369_TBA	3.23691	34.6025	3.41819	1.13067e-11	Up
Unigene5226_TBA	12.6573	135.307	3.41819	1.11896e-45	Up
CL805.Contig5_TBA	4.62443	49.3503	3.41571	4.84846e-21	Up
Unigene12131_TBA	1.84049	19.6006	3.41273	9.49624e-10	Up
Unigene7609_TBA	2.01901	21.5018	3.41273	9.50186e-10	Up
CL4991.Contig1_TBA	5.4448	57.9852	3.41273	9.49905e-10	Up
Unigene8201_TBA	2.99637	31.9103	3.41273	9.50467e-10	Up
CL2471.Contig2_TBA	14.923	158.667	3.41039	3.3936e-79	Up
Unigene26460_TBA	2.00643	21.293	3.40768	1.30052e-24	Up
Unigene13576_TBA	7.55945	80.224	3.40768	1.30136e-24	Up
Unigene162_TBA	1.0765	11.3992	3.40451	7.83876e-08	Up
Unigene32535_TBA	44.531	471.2	3.40346	5.64277e-292	Up
CL230.Contig2_TBA	1.54408	16.1948	3.39071	6.34523e-06	Up
Unigene15465_TBA	1.40988	14.7872	3.39071	2.19962e-11	Up
CL3922.Contig1_TBA	0.697278	7.31326	3.39071	6.34399e-06	Up
CL5015.Contig2_TBA	0.690456	7.2417	3.39071	6.34275e-06	Up
Unigene12660_TBA	5.02239	52.6763	3.39071	7.02799e-17	Up
CL4330.Contig2_TBA	27.4876	287.981	3.38912	1.09015e-64	Up
Unigene11855_TBA	5.97498	62.1853	3.37957	1.31328e-27	Up
Unigene8352_TBA	5.08024	52.8732	3.37957	1.84015e-09	Up
Unigene6248_TBA	1.96504	20.4514	3.37957	1.83962e-09	Up
Unigene33848_TBA	2.74463	28.5651	3.37957	1.60085e-18	Up
Unigene32512_TBA	61.3838	637.431	3.37634	0	Up
CL3684.Contig2_TBA	2.66344	27.5992	3.37326	2.95749e-29	Up
Unigene33312_TBA	3.44217	35.6397	3.37209	1.37464e-16	Up
CL1878.Contig2_TBA	23.9441	247.155	3.36768	6.67278e-31	Up
Unigene17350_TBA	1.35181	13.9055	3.36269	0.000488047	Up
Unigene27392_TBA	1.06674	10.9731	3.36269	0.000488664	Up
Unigene29385_TBA	1.41696	14.5757	3.36269	0.00048791	Up
Unigene23426_TBA	1.42017	14.6087	3.36269	1.51911e-07	Up
CL4777.Contig1_TBA	1.55258	15.9707	3.36269	0.000487705	Up
Unigene34818_TBA	1.23635	12.7178	3.36269	0.000488458	Up
CL4654.Contig1_TBA	1.85574	19.0892	3.36269	4.28921e-11	Up
Unigene18665_TBA	1.05834	10.8867	3.36269	0.000487842	Up
CL200.Contig1_TBA	1.06192	10.9235	3.36269	0.000487432	Up
Unigene26826_TBA	1.56095	16.0568	3.36269	1.17033e-14	Up
Unigene18361_TBA	1.62779	16.7444	3.36269	0.000487773	Up
Unigene6544_TBA	2.06783	21.2709	3.36269	0.000488321	Up
Unigene22764_TBA	0.997731	10.2633	3.36269	0.000487637	Up
Unigene16037_TBA	1.4127	14.5319	3.36269	0.000487363	Up
Unigene7148_TBA	2.68052	27.5734	3.36269	0.000488253	Up
Unigene3622_TBA	2.02772	20.8583	3.36269	0.000487979	Up
Unigene14033_TBA	2.23482	22.9887	3.36269	0.000488527	Up
CL2524.Contig2_TBA	7.63686	78.5572	3.36269	3.1305e-18	Up
Unigene22607_TBA	1.90265	19.5718	3.36269	1.51875e-07	Up
Unigene27709_TBA	0.544165	5.5976	3.36269	0.000488184	Up
Unigene29230_TBA	0.830416	8.54214	3.36269	0.000488116	Up
CL1578.Contig1_TBA	4.76385	49.0038	3.36269	1.51802e-07	Up
Unigene6255_TBA	1.16732	12.0078	3.36269	0.000488733	Up
Unigene8231_TBA	2.25086	23.1537	3.36269	1.51839e-07	Up
Unigene9980_TBA	1.03619	10.6589	3.36269	0.00048839	Up
Unigene26332_TBA	3.73357	38.4058	3.36269	0.000487568	Up
Unigene7905_TBA	1.19855	12.329	3.36269	0.0004875	Up
Unigene19440_TBA	1.56549	16.1036	3.36269	0.000488596	Up
Unigene32842_TBA	20.7308	212.767	3.35943	2.51743e-93	Up
CL2370.Contig2_TBA	27.7891	285.055	3.35865	1.38956e-150	Up
Unigene33080_TBA	23.3685	239.372	3.35662	2.73185e-150	Up
Unigene32816_TBA	13.8625	141.786	3.35446	1.01156e-110	Up
Unigene9451_TBA	7.98091	81.5598	3.35323	2.94615e-32	Up
Unigene35132_TBA	2.75643	28.1689	3.35323	2.68112e-16	Up
Unigene23701_TBA	7.60511	77.5733	3.35052	9.90813e-13	Up
Unigene32343_TBA	58.8038	597.917	3.34596	0	Up
Unigene26330_TBA	5.04754	51.3111	3.34562	3.57078e-09	Up
Unigene6254_TBA	1.66701	16.9461	3.34562	3.57178e-09	Up
Unigene32977_TBA	6.69134	67.9509	3.34413	8.76077e-41	Up
Unigene32932_TBA	21.18	214.452	3.33988	2.0293e-158	Up
Unigene32552_TBA	32.6732	330.529	3.3386	4.6411e-181	Up
Unigene21616_TBA	5.03519	50.9244	3.33824	8.62938e-25	Up
Unigene31784_TBA	13.9732	140.918	3.33412	8.37289e-11	Up
Unigene12592_TBA	1.23365	12.4412	3.33412	1.21597e-05	Up
Unigene32540_TBA	6.75259	68.0991	3.33412	1.21574e-05	Up
Unigene10568_TBA	3.49329	35.2295	3.33412	1.21551e-05	Up
CL3954.Contig3_TBA	0.639172	6.44598	3.33412	1.21666e-05	Up
CL354.Contig4_TBA	1.34281	13.5421	3.33412	1.21711e-05	Up
CL2063.Contig2_TBA	0.839055	8.46178	3.33412	1.21643e-05	Up
Unigene33060_TBA	6.70978	67.6674	3.33412	5.23321e-16	Up
Unigene4746_TBA	5.17588	52.1982	3.33412	5.23091e-16	Up
Unigene16349_TBA	1.40988	14.2185	3.33412	8.37559e-11	Up
Unigene23427_TBA	2.74037	27.6363	3.33412	1.21688e-05	Up
Unigene10277_TBA	1.39318	14.0501	3.33412	1.2162e-05	Up
Unigene32733_TBA	34.9391	351.854	3.33206	7.24767e-98	Up
CL2186.Contig1_TBA	3.80607	38.2303	3.32834	1.19936e-17	Up
CL3715.Contig1_TBA	16.4633	165.112	3.32612	2.96697e-163	Up
Unigene25664_TBA	2.67797	26.827	3.32447	2.22726e-31	Up
Unigene21614_TBA	9.17506	91.8566	3.32359	2.74793e-19	Up
Unigene32629_TBA	32.293	322.503	3.32002	1.23659e-191	Up
Unigene15434_TBA	3.39049	33.8508	3.31962	2.92609e-07	Up
Unigene33437_TBA	10.5035	104.771	3.3183	5.6797e-57	Up
Unigene5624_TBA	33.0597	328.177	3.31133	1.03543e-126	Up
Unigene7229_TBA	1.85941	18.4519	3.31085	6.87234e-09	Up
Unigene12232_TBA	3.20457	31.8006	3.31085	6.87047e-09	Up
Unigene22105_TBA	4.81998	47.8313	3.31085	2.34049e-17	Up
Unigene6917_TBA	1.72698	17.1378	3.31085	6.86673e-09	Up
Unigene11216_TBA	2.50896	24.8978	3.31085	2.33939e-17	Up
Unigene26331_TBA	3.01172	29.8869	3.31085	6.8686e-09	Up
Unigene12783_TBA	5.65421	56.1098	3.31085	6.86487e-09	Up
Unigene25707_TBA	2.02597	20.1048	3.31085	6.87421e-09	Up
Unigene32743_TBA	8.5959	85.1126	3.30765	5.36474e-19	Up
Unigene10123_TBA	5.19813	51.3741	3.30498	1.61942e-10	Up
Unigene23130_TBA	10.3881	102.368	3.30077	3.75347e-12	Up
Unigene32331_TBA	123.844	1218.95	3.29903	0	Up
Unigene32599_TBA	34.7395	341.585	3.2976	1.12624e-40	Up
CL2307.Contig3_TBA	12.3492	121.141	3.2942	4.07473e-143	Up
Unigene14831_TBA	11.5967	113.332	3.28878	8.46696e-89	Up
Unigene32494_TBA	35.6268	346.18	3.28049	1.4657e-227	Up
Unigene33189_TBA	14.375	139.513	3.27876	1.277e-84	Up
Unigene27870_TBA	1.58572	15.3521	3.27523	2.31638e-05	Up
Unigene23443_TBA	2.22601	21.5511	3.27523	2.31596e-05	Up
Unigene25947_TBA	1.4191	13.739	3.27523	5.61945e-07	Up
Unigene19917_TBA	1.34409	13.0128	3.27523	0.000916686	Up
Unigene36123_TBA	2.63546	25.5152	3.27523	0.00091572	Up
Unigene30934_TBA	1.92405	18.6277	3.27523	0.000915599	Up
Unigene28794_TBA	1.89435	18.3401	3.27523	3.13725e-10	Up
Unigene5659_TBA	9.38775	90.8874	3.27523	3.85845e-15	Up
CL1740.Contig1_TBA	1.20933	11.7081	3.27523	0.000917291	Up
Unigene27808_TBA	0.949405	9.19167	3.27523	0.000916928	Up
CL1646.Contig1_TBA	8.26079	79.9768	3.27523	1.44271e-31	Up
CL5135.Contig2_TBA	0.902937	8.74179	3.27523	5.61819e-07	Up
Unigene28078_TBA	0.536409	5.19324	3.27523	0.000915479	Up
Unigene4506_TBA	3.82464	37.0282	3.27523	7.26205e-12	Up
Unigene35418_TBA	1.1322	10.9614	3.27523	0.000917049	Up
Unigene29426_TBA	0.596488	5.7749	3.27523	2.31554e-05	Up
Unigene11930_TBA	2.80018	27.1099	3.27523	2.31471e-05	Up
Unigene20908_TBA	2.6729	25.8777	3.27523	0.000915841	Up
Unigene28104_TBA	0.56781	5.49725	3.27523	0.00091717	Up
Unigene30063_TBA	4.45202	43.1022	3.27523	3.85683e-15	Up
Unigene19136_TBA	1.51589	14.6761	3.27523	2.31513e-05	Up
Unigene26894_TBA	0.476144	4.60979	3.27523	0.000916565	Up
Unigene12202_TBA	0.794646	7.69336	3.27523	0.000916203	Up
Unigene37856_TBA	1.71066	16.5617	3.27523	0.000915961	Up
Unigene26667_TBA	3.39944	32.9117	3.27523	1.07112e-21	Up
Unigene12883_TBA	5.09633	49.3401	3.27523	1.0705e-21	Up
Unigene27403_TBA	1.56985	15.1985	3.27523	2.31679e-05	Up
Unigene23987_TBA	4.0907	39.6041	3.27523	0.000916807	Up
Unigene27190_TBA	1.33772	12.9511	3.27523	2.31388e-05	Up
Unigene24763_TBA	6.17826	59.8148	3.27523	7.25954e-12	Up
CL4132.Contig2_TBA	0.454083	4.39621	3.27523	0.000916323	Up
Unigene25720_TBA	1.65063	15.9806	3.27523	0.000916082	Up
Unigene28226_TBA	2.70751	26.2128	3.27523	1.67796e-13	Up
Unigene32191_TBA	3.77351	36.5332	3.27523	2.31429e-05	Up
Unigene17399_TBA	1.61383	15.6243	3.27523	0.000917412	Up
Unigene34855_TBA	2.10327	20.3628	3.27523	2.31721e-05	Up
Unigene6291_TBA	1.8969	18.3648	3.27523	0.000916444	Up
CL4563.Contig1_TBA	3.57428	34.2717	3.26129	2.07657e-21	Up
Unigene22290_TBA	2.61592	25.0622	3.26012	9.01294e-20	Up
CL3273.Contig1_TBA	5.38955	51.2471	3.24923	9.24552e-23	Up
Unigene33776_TBA	11.1909	106.338	3.24826	1.40007e-43	Up
Unigene33554_TBA	5.58879	52.9316	3.24352	5.41363e-37	Up
Unigene33648_TBA	11.3847	107.76	3.24266	6.14924e-45	Up
Unigene11284_TBA	3.7071	34.993	3.2387	3.33882e-16	Up
Unigene34091_TBA	4.35987	41.1549	3.2387	3.33733e-16	Up
Unigene22113_TBA	2.64287	24.9472	3.2387	2.54322e-08	Up
Unigene21269_TBA	2.4362	22.9964	3.2387	3.33585e-16	Up
Unigene21640_TBA	11.9264	112.258	3.23459	1.45087e-14	Up
Unigene25709_TBA	2.77086	26.0809	3.23459	1.45146e-14	Up
Unigene29500_TBA	1.25616	11.7814	3.22943	1.07586e-06	Up
Unigene28844_TBA	3.36623	31.5717	3.22943	6.27122e-13	Up
Unigene3918_TBA	1.41059	13.2298	3.22943	1.07563e-06	Up
Unigene7027_TBA	1.64199	15.4002	3.22943	1.07539e-06	Up
Unigene10790_TBA	3.03015	28.4196	3.22943	1.0761e-06	Up
Unigene29172_TBA	1.87609	17.5958	3.22943	1.07633e-06	Up
Unigene22466_TBA	60.0703	561.426	3.22437	1.84088e-130	Up
Unigene6794_TBA	93.4498	872.01	3.22208	0	Up
Unigene5144_TBA	37.2209	346.59	3.21905	2.19814e-56	Up
CL1255.Contig1_TBA	5.34732	49.6669	3.2154	2.15029e-62	Up
Unigene20909_TBA	1.53903	14.2793	3.21383	4.40732e-05	Up
Unigene12601_TBA	2.4803	23.0125	3.21383	1.15867e-09	Up
Unigene4654_TBA	1.84001	17.0718	3.21383	4.40504e-05	Up
Unigene34582_TBA	2.3212	21.5364	3.21383	1.15833e-09	Up
Unigene23236_TBA	4.73985	43.9768	3.21383	6.58261e-19	Up
CL4005.Contig1_TBA	4.35584	40.4139	3.21383	4.40656e-05	Up
Unigene30343_TBA	0.756319	7.0172	3.21383	4.4058e-05	Up
Unigene236_TBA	4.29617	39.8603	3.21383	1.15799e-09	Up
Unigene33919_TBA	4.256	39.4876	3.21383	1.542e-23	Up
Unigene20401_TBA	57.1261	529.745	3.21307	0	Up
Unigene20747_TBA	14.1208	130.855	3.21207	5.23862e-222	Up
Unigene5904_TBA	3.88144	35.6992	3.20123	4.88528e-08	Up
Unigene4489_TBA	3.56387	32.7784	3.20123	4.88283e-08	Up
Unigene19503_TBA	2.19622	20.1996	3.20123	4.88651e-08	Up
Unigene35874_TBA	6.00039	55.1881	3.20123	4.88405e-08	Up
Unigene30629_TBA	1.14293	10.512	3.20123	4.88773e-08	Up
Unigene28440_TBA	2.66425	24.4121	3.1958	5.22937e-11	Up
CL4009.Contig2_TBA	2.04408	18.7296	3.1958	5.22767e-11	Up
Unigene5488_TBA	14.6356	134.104	3.1958	5.23108e-11	Up
Unigene33494_TBA	19.4775	177.385	3.187	2.18928e-89	Up
CL2524.Contig3_TBA	26.8452	244.431	3.18669	1.1473e-63	Up
Unigene5052_TBA	25.2338	229.759	3.18669	1.14568e-63	Up
Unigene23435_TBA	5.8109	52.895	3.1863	5.70689e-35	Up
Unigene19528_TBA	1.38668	12.586	3.18212	2.04926e-06	Up
Unigene22289_TBA	4.19403	38.0667	3.18212	2.21912e-09	Up
Unigene10743_TBA	3.94767	35.8306	3.18212	2.21848e-09	Up
Unigene6650_TBA	2.71925	24.681	3.18212	2.22038e-09	Up
Unigene21863_TBA	4.12658	37.4545	3.18212	2.04883e-06	Up
Unigene32167_TBA	6.8014	61.7323	3.18212	2.22102e-09	Up
Unigene25727_TBA	2.6281	23.8537	3.18212	2.21975e-09	Up
Unigene33010_TBA	2.09313	18.9981	3.18212	2.04969e-06	Up
Unigene23704_TBA	2.33464	21.1902	3.18212	2.34352e-12	Up
Unigene19307_TBA	103.518	935.856	3.17641	0	Up
Unigene4393_TBA	6.07442	54.7255	3.17139	1.04351e-13	Up
Unigene29166_TBA	1.73023	15.5879	3.17139	1.04311e-13	Up
Unigene31785_TBA	111.738	1006.02	3.17047	0	Up
Unigene25590_TBA	8.05876	72.5351	3.17005	4.96358e-24	Up
CL941.Contig1_TBA	4.6101	41.4793	3.16952	2.15278e-34	Up
CL2954.Contig1_TBA	3.25075	29.2241	3.16831	1.00432e-10	Up
Unigene4336_TBA	2.60194	23.3014	3.16276	9.3439e-08	Up
Unigene34858_TBA	2.93103	26.2485	3.16276	4.64256e-15	Up
Unigene3238_TBA	3.06669	27.4634	3.16276	9.34162e-08	Up
Unigene26660_TBA	8.95449	80.1135	3.16136	1.8009e-41	Up
Unigene10893_TBA	1.23961	11.0636	3.15787	4.49429e-12	Up
Unigene32520_TBA	17.0678	152.332	3.15787	3.39866e-47	Up
Unigene7670_TBA	4.62339	41.2644	3.15787	9.56349e-24	Up
Unigene5891_TBA	2.50395	22.3481	3.15787	4.49271e-12	Up
Unigene21615_TBA	5.7306	51.0676	3.15565	2.06615e-16	Up
Unigene26213_TBA	3.51783	31.3488	3.15565	2.06708e-16	Up
Unigene22434_TBA	1.17022	10.3854	3.1497	8.33658e-05	Up
CL652.Contig1_TBA	1.80935	16.0574	3.1497	8.33382e-05	Up
Unigene34956_TBA	3.25933	28.9256	3.1497	8.33106e-05	Up
Unigene21864_TBA	1.08644	9.64187	3.1497	8.32554e-05	Up
Unigene12428_TBA	4.46611	39.6354	3.1497	4.24399e-09	Up
Unigene29491_TBA	4.76788	42.3135	3.1497	8.33244e-05	Up
CL2576.Contig3_TBA	5.34074	47.3975	3.1497	9.18451e-18	Up
Unigene20577_TBA	7.09905	63.002	3.1497	4.18463e-22	Up
Unigene27535_TBA	6.62578	58.8018	3.1497	8.3352e-05	Up
Unigene12661_TBA	4.64241	41.2	3.1497	8.32416e-05	Up
Unigene10253_TBA	7.56724	67.1571	3.1497	4.24281e-09	Up
Unigene34888_TBA	2.46299	21.8583	3.1497	8.3283e-05	Up
CL2524.Contig1_TBA	2.41659	21.4466	3.1497	8.32692e-05	Up
Unigene35498_TBA	1.20726	10.7141	3.1497	8.32968e-05	Up
Unigene12984_TBA	36.4793	321.903	3.14148	1.59086e-69	Up
Unigene33844_TBA	6.02564	53.1285	3.1403	1.79496e-20	Up
Unigene15064_TBA	21.1091	186.12	3.1403	1.79399e-20	Up
Unigene30791_TBA	3.34165	29.4315	3.13873	3.58944e-26	Up
Unigene28805_TBA	2.34922	20.6117	3.13321	3.86948e-06	Up
Unigene11733_TBA	3.16197	27.6363	3.12767	3.85365e-13	Up
Unigene28801_TBA	6.23087	54.4593	3.12767	6.9228e-26	Up
Unigene21051_TBA	2.9649	25.9139	3.12767	3.8551e-13	Up
Unigene852_TBA	9.30344	81.2599	3.12671	5.83256e-33	Up
Unigene12539_TBA	5.49366	47.9381	3.12533	3.05548e-27	Up
Unigene31330_TBA	2.06692	18.0098	3.12323	1.77533e-07	Up
CL997.Contig2_TBA	26.8399	233.865	3.12323	3.14528e-156	Up
Unigene22106_TBA	5.77924	50.3566	3.12323	1.77575e-07	Up
Unigene6909_TBA	5.76373	50.155	3.12132	5.87364e-30	Up
Unigene24007_TBA	41.4305	359.862	3.11868	6.19829e-287	Up
Unigene5145_TBA	24.6831	214.369	3.1185	3.04638e-24	Up
Unigene3090_TBA	2.03944	17.6881	3.11653	8.04237e-09	Up
Unigene27634_TBA	4.56729	39.6121	3.11653	3.38608e-17	Up
Unigene3237_TBA	3.52823	30.6003	3.11653	8.04454e-09	Up
CL3997.Contig1_TBA	4.39068	37.9539	3.11173	3.67661e-10	Up
Unigene6138_TBA	30.2574	261.551	3.11173	5.91675e-118	Up
Unigene309_TBA	5.20004	44.8902	3.10981	2.97289e-21	Up
Unigene34207_TBA	3.08985	26.6425	3.10812	1.6456e-11	Up
Unigene5720_TBA	15.4239	132.735	3.10531	2.58395e-25	Up
CL2729.Contig2_TBA	13.4409	115.113	3.09835	2.87899e-18	Up
Unigene12525_TBA	5.64516	48.2015	3.09399	4.97091e-25	Up
Unigene30463_TBA	1.03335	8.75379	3.08259	7.27869e-06	Up
Unigene7088_TBA	1.58929	13.4634	3.08259	7.2801e-06	Up
Unigene16515_TBA	12.6763	107.385	3.08259	1.40708e-12	Up
Unigene13226_TBA	2.88166	24.4114	3.08259	3.13317e-11	Up
CL4170.Contig2_TBA	6.16284	52.2074	3.08259	1.08443e-20	Up
Unigene27430_TBA	6.36499	53.9198	3.08259	3.54775e-30	Up
CL107.Contig1_TBA	1.75534	14.87	3.08259	0.000154648	Up
Unigene27633_TBA	4.65005	39.392	3.08259	1.52598e-08	Up
CL2873.Contig2_TBA	0.880406	7.45819	3.08259	0.000154721	Up
Unigene25929_TBA	0.997379	8.44911	3.08259	0.000154624	Up
Unigene30334_TBA	6.10949	51.7553	3.08259	0.000154527	Up
Unigene35107_TBA	1.13562	9.62018	3.08259	7.28152e-06	Up
Unigene26823_TBA	1.84724	15.6485	3.08259	0.000154697	Up
Unigene34524_TBA	6.62578	56.129	3.08259	4.17656e-26	Up
Unigene31513_TBA	0.809412	6.85678	3.08259	3.37079e-07	Up
Unigene5795_TBA	2.15794	18.2806	3.08259	0.0001546	Up
Unigene6678_TBA	3.02722	25.6445	3.08259	3.37002e-07	Up
Unigene30616_TBA	0.737063	6.24389	3.08259	7.28293e-06	Up
Unigene9453_TBA	2.26531	19.1902	3.08259	0.000154672	Up
Unigene33207_TBA	19.0073	161.017	3.08259	2.77932e-87	Up
Unigene9796_TBA	1.60556	13.6012	3.08259	0.000154503	Up
CL3678.Contig2_TBA	3.14845	26.6715	3.08259	1.24896e-16	Up
Unigene34506_TBA	3.86655	32.7548	3.08259	0.000154576	Up
Unigene30947_TBA	1.21873	10.3243	3.08259	0.000154551	Up
Unigene33389_TBA	13.6058	114.76	3.07633	7.80848e-45	Up
Unigene32887_TBA	14.4272	121.594	3.07521	7.86424e-76	Up
Unigene5045_TBA	30.914	260.255	3.0736	2.99184e-31	Up
Unigene13577_TBA	5.16326	43.3924	3.07109	1.83727e-24	Up
Unigene32899_TBA	12.6355	105.863	3.06664	2.01058e-52	Up
CL3069.Contig2_TBA	2.36289	19.7568	3.06373	5.3511e-15	Up
Unigene6317_TBA	3.12578	26.1012	3.06183	1.20104e-13	Up
Unigene5521_TBA	11.5443	96.2985	3.06033	1.77954e-37	Up
Unigene13017_TBA	55.1076	459.514	3.05979	3.11652e-109	Up
Unigene23215_TBA	18.8387	156.983	3.05884	1.07295e-139	Up
CL3415.Contig1_TBA	1.81985	15.1412	3.05659	5.99867e-11	Up
Unigene27776_TBA	2.82753	23.5252	3.05659	6.00062e-11	Up
Unigene15119_TBA	3.70418	30.7388	3.05284	1.32112e-09	Up
Unigene25191_TBA	2.46299	20.4389	3.05284	1.32074e-09	Up
Unigene28962_TBA	3.24435	26.8295	3.04782	2.89801e-08	Up
Unigene33967_TBA	3.08479	25.51	3.04782	2.89727e-08	Up
Unigene12973_TBA	2.09702	17.3415	3.04782	2.89653e-08	Up
Unigene5424_TBA	12.8299	106.098	3.04782	2.89579e-08	Up
Unigene16826_TBA	1.60101	13.2397	3.04782	2.8943e-08	Up
Unigene33462_TBA	3.31289	27.3963	3.04782	2.89504e-08	Up
CL3370.Contig1_TBA	3.9867	32.9684	3.04782	4.54918e-16	Up
Unigene5464_TBA	20.8075	171.887	3.04629	2.11514e-30	Up
Unigene10967_TBA	12.2915	101.421	3.04462	2.04295e-43	Up
Unigene4866_TBA	8.38391	69.1438	3.0439	1.50199e-35	Up
Unigene5281_TBA	33.7603	278.292	3.0432	1.06159e-159	Up
Unigene6558_TBA	164.207	1351.44	3.04091	0	Up
CL4946.Contig1_TBA	2.37471	19.5421	3.04076	2.28796e-13	Up
Unigene27450_TBA	6.81783	56.1058	3.04076	6.35796e-07	Up
Unigene21270_TBA	2.21901	18.2608	3.04076	6.35655e-07	Up
Unigene13853_TBA	1.92958	15.879	3.04076	6.35513e-07	Up
Unigene13123_TBA	1.33418	10.9793	3.04076	6.35938e-07	Up
Unigene30156_TBA	2.21669	18.1821	3.03604	5.1158e-12	Up
Unigene24438_TBA	4.7043	38.5865	3.03604	5.11759e-12	Up
Unigene33344_TBA	21.4917	175.922	3.03308	2.45466e-93	Up
Unigene32550_TBA	21.0937	172.43	3.03113	1.26431e-68	Up
Unigene545_TBA	2.5777	21.0566	3.03012	1.36072e-05	Up
Unigene221_TBA	1.0379	8.4784	3.03012	1.36173e-05	Up
Unigene18667_TBA	1.44971	11.8423	3.03012	1.36123e-05	Up
Unigene36174_TBA	1.69984	13.8856	3.03012	1.36097e-05	Up
Unigene28215_TBA	2.96334	24.2068	3.03012	1.36199e-05	Up
Unigene13566_TBA	5.53448	45.2098	3.03012	1.36047e-05	Up
Unigene24201_TBA	1.85757	15.1741	3.03012	1.35996e-05	Up
Unigene31361_TBA	5.88038	48.0354	3.03012	1.35971e-05	Up
Unigene22408_TBA	3.65383	29.8473	3.03012	1.36148e-05	Up
Unigene33563_TBA	3.8053	31.0846	3.03012	1.13754e-10	Up
Unigene6749_TBA	1.17095	9.56524	3.03012	1.36021e-05	Up
Unigene29553_TBA	8.3579	67.9125	3.02246	4.0272e-27	Up
Unigene33182_TBA	12.2384	99.34	3.02097	1.36877e-52	Up
Unigene33354_TBA	18.6118	150.677	3.01716	5.22302e-74	Up
Unigene20878_TBA	1.58929	12.8223	3.0122	0.000284823	Up
Unigene34488_TBA	1.87672	15.1412	3.0122	9.71053e-12	Up
Unigene5716_TBA	2.97741	24.0215	3.0122	0.000284613	Up
Unigene7522_TBA	3.9643	31.9836	3.0122	0.000284781	Up
Unigene35153_TBA	1.57159	12.6795	3.0122	0.000284571	Up
Unigene4989_TBA	1.74233	14.057	3.0122	0.000285075	Up
CL1622.Contig3_TBA	1.37956	11.1302	3.0122	0.000284949	Up
Unigene28263_TBA	2.39608	19.3314	3.0122	0.000284991	Up
Unigene19527_TBA	2.36993	19.1204	3.0122	5.46275e-08	Up
Unigene33146_TBA	9.13457	73.6969	3.0122	5.46411e-08	Up
Unigene12892_TBA	4.62718	37.3317	3.0122	0.000284739	Up
Unigene4716_TBA	1.06192	8.56748	3.0122	0.000284907	Up
Unigene17311_TBA	2.95249	23.8205	3.0122	0.000284655	Up
Unigene6372_TBA	1.39181	11.229	3.0122	0.000285033	Up
Unigene19895_TBA	2.21206	17.8467	3.0122	0.000284865	Up
Unigene28419_TBA	1.24672	10.0585	3.0122	0.000284697	Up
Unigene6593_TBA	2.91589	23.5252	3.0122	0.000285118	Up
Unigene5355_TBA	11.7864	94.8848	3.00906	2.85526e-29	Up
Unigene4456_TBA	5.71952	46.0292	3.00858	1.74388e-25	Up
Unigene12552_TBA	108.561	870.245	3.00292	5.94887e-147	Up
CL3609.Contig1_TBA	1.05667	8.43989	2.9977	1.19106e-06	Up
Unigene22449_TBA	3.60483	28.7926	2.9977	8.2384e-13	Up
Unigene13635_TBA	5.86572	46.8508	2.9977	1.19081e-06	Up
CL2208.Contig3_TBA	4.0061	31.8591	2.99144	4.70752e-09	Up
Unigene22112_TBA	2.69257	21.4131	2.99144	4.70882e-09	Up
Unigene32904_TBA	11.2968	89.8395	2.99144	1.18706e-17	Up
Unigene16868_TBA	2.47223	19.6608	2.99144	4.71012e-09	Up
Unigene32353_TBA	84.3349	669.775	2.98948	2.41631e-79	Up
Unigene34074_TBA	15.798	125.333	2.98795	1.83334e-11	Up
Unigene6837_TBA	11.7189	92.8588	2.9862	5.60068e-52	Up
CL772.Contig1_TBA	13.6753	107.987	2.98121	2.92521e-49	Up
CL5088.Contig1_TBA	6.95107	54.8143	2.97925	3.65708e-38	Up
Unigene13485_TBA	2.17038	17.0727	2.97567	2.53519e-05	Up
CL4192.Contig1_TBA	2.17289	17.0924	2.97567	2.53429e-05	Up
Unigene19303_TBA	2.01469	15.848	2.97567	2.53474e-05	Up
Unigene5779_TBA	3.57742	28.1407	2.97567	4.08043e-10	Up
Unigene11550_TBA	8.15775	64.1706	2.97567	1.03333e-07	Up
CL3126.Contig1_TBA	1.706	13.4198	2.97567	2.53338e-05	Up
Unigene13431_TBA	2.88055	22.6591	2.97567	8.47732e-20	Up
Unigene34038_TBA	3.23691	25.4622	2.97567	1.03307e-07	Up
Unigene5369_TBA	4.27664	33.641	2.97567	1.03358e-07	Up
Unigene4597_TBA	10.6055	83.4253	2.97567	2.25461e-17	Up
Unigene19904_TBA	1.17095	9.21097	2.97567	2.53384e-05	Up
Unigene12553_TBA	76.5457	600.437	2.97162	3.2592e-300	Up
Unigene12331_TBA	9.29307	72.6454	2.96664	6.66016e-45	Up
Unigene32860_TBA	18.5723	144.735	2.96219	1.35324e-109	Up
Unigene26787_TBA	6.44425	50.1348	2.95973	8.84393e-09	Up
Unigene5376_TBA	2.65138	20.6271	2.95973	8.84155e-09	Up
Unigene32659_TBA	54.0977	420.678	2.95908	1.46786e-177	Up
Unigene19475_TBA	3.94656	30.5669	2.9533	2.2346e-06	Up
Unigene6929_TBA	2.94756	22.8294	2.9533	2.23414e-06	Up
Unigene5343_TBA	3.1872	24.6855	2.9533	2.2332e-06	Up
Unigene5396_TBA	8.77669	67.9772	2.9533	2.23367e-06	Up
Unigene34272_TBA	3.48639	27.0028	2.9533	3.60846e-18	Up
Unigene10824_TBA	4.88125	37.6586	2.94766	7.64961e-10	Up
Unigene29086_TBA	6.67277	51.4801	2.94766	7.65417e-10	Up
CL3426.Contig1_TBA	2.50063	19.2922	2.94766	7.65189e-10	Up
CL1422.Contig1_TBA	4.9389	38.1033	2.94766	7.65645e-10	Up
Unigene31506_TBA	6.4887	49.9707	2.94508	3.07787e-26	Up
Unigene20556_TBA	16.3879	125.995	2.94265	2.56865e-20	Up
Unigene17508_TBA	2.93587	22.5717	2.94265	2.57003e-20	Up
Unigene4962_TBA	6.11294	46.9599	2.94149	2.59309e-27	Up
Unigene22943_TBA	1.09064	8.35925	2.9382	0.000521849	Up
Unigene23761_TBA	2.85109	21.8523	2.9382	0.000521559	Up
Unigene19711_TBA	2.25086	17.2518	2.9382	0.000522139	Up
Unigene28251_TBA	1.85452	14.214	2.9382	0.000522066	Up
Unigene14365_TBA	2.03356	15.5863	2.9382	0.000521704	Up
Unigene13142_TBA	0.916423	7.02394	2.9382	0.000521994	Up
CL427.Contig5_TBA	0.549568	4.21218	2.9382	0.000522212	Up
Unigene27889_TBA	0.878762	6.73528	2.9382	0.000521197	Up
CL3661.Contig1_TBA	5.60036	42.9241	2.9382	0.000521776	Up
CL1420.Contig3_TBA	0.420402	3.22218	2.9382	0.000521631	Up
Unigene26899_TBA	0.81814	6.27065	2.9382	0.000521342	Up
Unigene26803_TBA	2.25807	17.307	2.9382	0.000521487	Up
CL2641.Contig6_TBA	5.73696	43.971	2.9382	1.93168e-07	Up
Unigene33866_TBA	1.92799	14.7771	2.9382	0.000521269	Up
Unigene14134_TBA	5.449	41.764	2.9382	0.000521414	Up
Unigene4931_TBA	2.64783	20.2943	2.9382	0.000521921	Up
Unigene19791_TBA	1.98215	15.1922	2.9382	1.93214e-07	Up
CL1084.Contig4_TBA	9.89859	75.7681	2.9363	5.10901e-47	Up
Unigene12880_TBA	38.3712	293.477	2.93515	1.24962e-58	Up
Unigene24225_TBA	4.50173	34.3901	2.93344	5.78778e-19	Up
CL5070.Contig1_TBA	13.6633	104.21	2.93111	2.83641e-100	Up
Unigene13523_TBA	11.7755	89.7784	2.93058	1.56294e-23	Up
Unigene327_TBA	7.1062	54.1789	2.93058	5.56865e-12	Up
Unigene33459_TBA	10.5785	80.5768	2.92923	4.8528e-20	Up
Unigene34647_TBA	2.27733	17.3234	2.92731	1.65295e-08	Up
CL4281.Contig1_TBA	46.4262	352.822	2.92593	1.03122e-165	Up
CL3104.Contig1_TBA	8.51108	64.6091	2.92432	1.10766e-25	Up
Unigene22650_TBA	1.77856	13.4525	2.91909	4.69884e-05	Up
Unigene15807_TBA	1.5603	11.8016	2.91909	4.70125e-05	Up
Unigene32045_TBA	1.72004	13.0098	2.91909	1.42911e-09	Up
Unigene26241_TBA	1.41589	10.7093	2.91909	4.70045e-05	Up
Unigene27358_TBA	2.71141	20.5082	2.91909	4.70206e-05	Up
Unigene13332_TBA	1.3289	10.0514	2.91909	4.69965e-05	Up
Unigene13018_TBA	46.8302	353.779	2.91734	6.82034e-76	Up
Unigene19715_TBA	7.36442	55.6345	2.91734	4.38998e-38	Up
Unigene4385_TBA	6.76646	51.0818	2.91634	2.50977e-24	Up
CL1426.Contig1_TBA	7.23368	54.5673	2.91523	1.42243e-34	Up
Unigene33585_TBA	29.5439	222.773	2.91464	3.40079e-15	Up
Unigene34682_TBA	2.05828	15.4989	2.91266	1.2275e-10	Up
Unigene20044_TBA	10.2267	76.7329	2.9075	4.14642e-06	Up
CL5144.Contig1_TBA	14.7009	110.304	2.9075	2.43859e-17	Up
Unigene11547_TBA	5.66102	42.4755	2.9075	1.04886e-11	Up
CL139.Contig1_TBA	4.01049	30.0913	2.9075	1.04922e-11	Up
Unigene34836_TBA	1.27973	9.60205	2.9075	4.14558e-06	Up
Unigene23879_TBA	1.72825	12.9674	2.9075	4.14725e-06	Up
CL1132.Contig2_TBA	20.8086	156.036	2.90663	1.49844e-121	Up
CL1470.Contig1_TBA	6.3518	47.5625	2.90459	2.05623e-18	Up
CL1001.Contig1_TBA	12.5296	93.7361	2.90326	8.88041e-13	Up
CL4596.Contig2_TBA	10.0092	74.858	2.90284	1.10865e-56	Up
Unigene22464_TBA	108.199	808.418	2.90142	5.15431e-78	Up
Unigene23194_TBA	2.30039	17.1674	2.89972	3.59722e-07	Up
Unigene4816_TBA	2.26713	16.9192	2.89972	3.59805e-07	Up
Unigene15588_TBA	6.20348	46.2954	2.89972	7.56045e-14	Up
CL2082.Contig1_TBA	3.28207	24.4935	2.89972	3.5964e-07	Up
Unigene30485_TBA	34.6184	258.255	2.89919	2.51619e-82	Up
Unigene12560_TBA	3.30676	24.6427	2.89767	1.25355e-21	Up
Unigene7352_TBA	10.1386	75.458	2.89582	1.05661e-22	Up
Unigene32442_TBA	54.6678	406.525	2.89458	2.74129e-85	Up
Unigene37607_TBA	12.6654	94.1549	2.89414	3.09272e-08	Up
Unigene32763_TBA	14.7229	109.45	2.89414	8.90965e-24	Up
Unigene32549_TBA	59.4303	440.196	2.88888	1.4356e-92	Up
Unigene12642_TBA	17.4233	128.43	2.88189	1.6719e-12	Up
Unigene33275_TBA	17.8928	131.726	2.88009	9.98609e-27	Up
Unigene20215_TBA	6.69312	49.1781	2.87727	1.0201e-15	Up
Unigene12937_TBA	10.9914	80.6964	2.87613	8.67806e-17	Up
Unigene32501_TBA	66.7869	488.989	2.87217	3.68009e-175	Up
Unigene32316_TBA	193.707	1417.69	2.8716	0	Up
Unigene2982_TBA	1.4127	10.2578	2.86019	0.000954398	Up
Unigene8577_TBA	1.12813	8.19149	2.86019	0.000953646	Up
Unigene10620_TBA	2.34045	16.9943	2.86019	0.000954272	Up
Unigene11699_TBA	1.29595	9.41006	2.86019	0.000953396	Up
Unigene22523_TBA	2.43746	17.6987	2.86019	0.000954147	Up
Unigene21875_TBA	1.75971	12.7775	2.86019	0.00095277	Up
Unigene12425_TBA	2.58953	18.8029	2.86019	0.000954022	Up
Unigene6200_TBA	2.83392	20.5774	2.86019	0.000953896	Up
Unigene3213_TBA	3.67524	26.6863	2.86019	8.70273e-05	Up
Unigene34150_TBA	3.81688	27.7148	2.86019	2.66371e-13	Up
Unigene23974_TBA	2.51567	18.2666	2.86019	0.00095327	Up
CL107.Contig3_TBA	1.77856	12.9144	2.86019	8.69844e-05	Up
Unigene29169_TBA	2.91288	21.1508	2.86019	6.695e-07	Up
Unigene6565_TBA	1.5513	11.2641	2.86019	8.69701e-05	Up
Unigene12877_TBA	8.35084	60.6364	2.86019	6.69649e-07	Up
Unigene17683_TBA	2.71925	19.7448	2.86019	7.63923e-06	Up
Unigene12536_TBA	2.6302	19.0982	2.86019	5.77473e-08	Up
Unigene6391_TBA	2.96802	21.5511	2.86019	6.69947e-07	Up
CL3556.Contig4_TBA	1.85647	13.4801	2.86019	7.6407e-06	Up
Unigene25801_TBA	1.4887	10.8097	2.86019	0.000953771	Up
CL2530.Contig3_TBA	5.31226	38.573	2.86019	4.31848e-10	Up
Unigene29190_TBA	7.02135	50.9829	2.86019	8.7013e-05	Up
Unigene21559_TBA	9.13457	66.3272	2.86019	6.69351e-07	Up
Unigene12684_TBA	8.1814	59.4061	2.86019	8.7056e-05	Up
Unigene31725_TBA	4.46965	32.4547	2.86019	8.70847e-05	Up
Unigene22235_TBA	1.70446	12.3763	2.86019	8.70703e-05	Up
Unigene24399_TBA	5.55626	40.3447	2.86019	0.00095302	Up
Unigene34502_TBA	2.15794	15.669	2.86019	0.000952895	Up
CL549.Contig1_TBA	0.485313	3.52392	2.86019	0.000952645	Up
Unigene6476_TBA	5.01792	36.4358	2.86019	8.69272e-05	Up
Unigene30437_TBA	0.541555	3.93229	2.86019	0.000952271	Up
Unigene29596_TBA	3.33639	24.2259	2.86019	5.7776e-08	Up
Unigene26441_TBA	3.33639	24.2259	2.86019	0.000953521	Up
CL2353.Contig2_TBA	3.21113	23.3164	2.86019	4.97597e-09	Up
CL3979.Contig2_TBA	4.08626	29.6708	2.86019	4.9746e-09	Up
Unigene34555_TBA	6.04666	43.9056	2.86019	7.64218e-06	Up
Unigene33282_TBA	12.1513	88.2324	2.86019	1.91574e-15	Up
Unigene12495_TBA	4.76558	34.6034	2.86019	5.77616e-08	Up
CL5088.Contig2_TBA	3.75843	27.2904	2.86019	6.69798e-07	Up
CL4957.Contig2_TBA	2.73506	19.8596	2.86019	4.3198e-10	Up
Unigene25556_TBA	4.77594	34.6787	2.86019	8.70417e-05	Up
CL107.Contig2_TBA	1.90073	13.8014	2.86019	8.69415e-05	Up
Unigene7008_TBA	2.53601	18.4143	2.86019	6.69202e-07	Up
Unigene6601_TBA	1.29834	9.42738	2.86019	0.000953145	Up
Unigene160_TBA	1.25114	9.08471	2.86019	7.64514e-06	Up
Unigene12291_TBA	3.07471	22.3258	2.86019	0.00095252	Up
Unigene23653_TBA	1.52737	11.0904	2.86019	0.000952395	Up
Unigene28403_TBA	1.66083	12.0595	2.86019	8.7099e-05	Up
Unigene6818_TBA	2.02597	14.7108	2.86019	7.64366e-06	Up
CL691.Contig1_TBA	1.16877	8.48659	2.86019	8.69558e-05	Up
CL1149.Contig1_TBA	2.32025	16.8476	2.86019	8.69987e-05	Up
CL1878.Contig1_TBA	141.64	1025.66	2.85625	0	Up
Unigene4774_TBA	5.1159	36.8658	2.84922	9.42991e-24	Up
CL4832.Contig2_TBA	4.83733	34.7586	2.84509	2.57272e-17	Up
Unigene33063_TBA	20.8771	149.907	2.84407	4.36415e-32	Up
Unigene4826_TBA	9.71072	69.7273	2.84407	5.65084e-48	Up
CL4330.Contig1_TBA	27.9926	200.434	2.84001	2.83165e-38	Up
Unigene5289_TBA	63.0863	450.643	2.83659	2.28577e-281	Up
Unigene35537_TBA	21.4808	153.375	2.83595	6.86887e-11	Up
Unigene23146_TBA	6.61597	47.1966	2.83466	2.90402e-20	Up
Unigene23200_TBA	3.23691	23.0683	2.83323	3.4642e-19	Up
Unigene12782_TBA	14.8649	105.819	2.83162	4.08168e-18	Up
Unigene5999_TBA	2.69202	19.1399	2.82982	9.20328e-09	Up
Unigene22467_TBA	93.3085	663.409	2.82982	1.92473e-75	Up
Unigene29188_TBA	93.023	660.977	2.82894	2.74977e-73	Up
Unigene12400_TBA	10.9914	78.0361	2.82777	3.78068e-47	Up
Unigene30155_TBA	1.6166	11.4588	2.82543	1.07482e-07	Up
Unigene29181_TBA	1.58929	11.2653	2.82543	1.07404e-07	Up
Unigene34267_TBA	3.82908	27.1415	2.82543	1.07534e-07	Up
CL1534.Contig3_TBA	6.50793	46.1298	2.82543	6.70248e-15	Up
Unigene12478_TBA	7.4167	52.5713	2.82543	1.0743e-07	Up
Unigene19910_TBA	5.97101	42.324	2.82543	6.6997e-15	Up
Unigene13227_TBA	6.77575	48.0281	2.82543	1.07508e-07	Up
Unigene34503_TBA	1.62058	11.487	2.82543	1.07456e-07	Up
Unigene19726_TBA	7.47131	52.8225	2.82172	2.97143e-59	Up
CL4410.Contig1_TBA	9.76807	69.0358	2.8212	3.71744e-26	Up
Unigene23410_TBA	6.41496	45.2859	2.81955	1.23472e-06	Up
Unigene26706_TBA	5.81976	41.0841	2.81955	1.23498e-06	Up
Unigene20729_TBA	3.58651	25.3187	2.81955	1.23525e-06	Up
CL1227.Contig4_TBA	88.5748	624.691	2.81818	5.47132e-186	Up
Unigene5277_TBA	5.09411	35.9168	2.81776	5.25414e-24	Up
Unigene5910_TBA	5.7497	40.4842	2.8158	1.09246e-11	Up
CL2103.Contig2_TBA	3.79101	26.6929	2.8158	1.09283e-11	Up
Unigene312_TBA	5.28382	37.1288	2.81289	4.56211e-32	Up
CL961.Contig2_TBA	36.7934	258.415	2.81217	4.79573e-115	Up
Unigene5463_TBA	13.7152	96.268	2.81128	1.27443e-10	Up
Unigene4242_TBA	1.91387	13.4336	2.81128	1.40319e-05	Up
Unigene11215_TBA	4.87661	34.2293	2.81128	1.06323e-15	Up
Unigene26817_TBA	4.33177	30.4051	2.81128	1.40293e-05	Up
Unigene33852_TBA	9.17018	64.3663	2.81128	3.28126e-41	Up
Unigene3655_TBA	5.82937	40.9169	2.81128	1.27483e-10	Up
Unigene5051_TBA	7.78858	54.6687	2.81128	1.40371e-05	Up
Unigene24726_TBA	8.63703	60.6241	2.81128	1.06277e-15	Up
Unigene23442_TBA	8.84268	62.0675	2.81128	1.27402e-10	Up
Unigene9524_TBA	4.55843	31.996	2.81128	1.40267e-05	Up
Unigene6720_TBA	2.04357	14.344	2.81128	1.40345e-05	Up
Unigene30039_TBA	5.58611	39.1128	2.80773	1.2533e-14	Up
Unigene33809_TBA	4.53306	31.696	2.80574	1.48014e-09	Up
Unigene21787_TBA	3.74632	26.123	2.80178	1.37828e-21	Up
Unigene21194_TBA	2.9174	20.3009	2.79879	0.000158214	Up
Unigene30745_TBA	2.99161	20.8173	2.79879	1.70556e-08	Up
Unigene4431_TBA	3.60483	25.0845	2.79879	0.000158066	Up
Unigene27357_TBA	4.3258	30.1014	2.79879	0.000158091	Up
Unigene26761_TBA	3.56387	24.7994	2.79879	0.000158165	Up
Unigene38009_TBA	5.80778	40.4139	2.79879	0.000157943	Up
Unigene16979_TBA	3.42131	23.8075	2.79879	0.000158116	Up
Unigene27452_TBA	6.4887	45.1521	2.79879	0.000157992	Up
Unigene24764_TBA	8.96058	62.3529	2.79879	0.00015814	Up
Unigene22257_TBA	1.59739	11.1155	2.79879	0.000158017	Up
Unigene26057_TBA	1.95402	13.5972	2.79879	0.000157968	Up
Unigene9550_TBA	1.53485	10.6803	2.79879	0.00015819	Up
Unigene10769_TBA	2.36993	16.4913	2.79879	0.000158042	Up
Unigene19770_TBA	2.7795	19.3414	2.79879	1.73115e-12	Up
Unigene5474_TBA	8.06452	56.0272	2.79647	1.1775e-54	Up
Unigene12516_TBA	41.0879	285.126	2.79482	3.27467e-159	Up
Unigene6431_TBA	4.85435	33.6458	2.79308	2.0242e-11	Up
Unigene34591_TBA	10.4873	72.5234	2.7898	1.98311e-07	Up
Unigene13408_TBA	6.05333	41.8609	2.7898	1.98545e-07	Up
Unigene6424_TBA	3.77639	26.1151	2.7898	1.98358e-07	Up
CL3447.Contig2_TBA	1.98733	13.7431	2.7898	1.98451e-07	Up
Unigene20656_TBA	5.18585	35.862	2.7898	1.98498e-07	Up
Unigene29807_TBA	1.44367	9.98349	2.7898	1.98405e-07	Up
Unigene358_TBA	5.31213	36.7176	2.78911	3.1407e-52	Up
Unigene5973_TBA	17.4744	120.762	2.78885	3.06845e-38	Up
Unigene13056_TBA	7.76288	53.5488	2.78619	2.37202e-10	Up
Unigene31680_TBA	10.1168	69.7862	2.78619	2.37349e-10	Up
CL3195.Contig2_TBA	2.19725	15.1567	2.78619	2.37276e-10	Up
Unigene5024_TBA	34.1374	234.777	2.78186	1.45039e-81	Up
Unigene30855_TBA	2.16788	14.8667	2.77773	2.28187e-06	Up
Unigene11273_TBA	27.8448	190.656	2.7755	1.07419e-37	Up
Unigene11928_TBA	7.09997	48.5049	2.77224	1.05187e-30	Up
Unigene32630_TBA	22.073	150.257	2.76708	5.82923e-16	Up
Unigene4444_TBA	3.20021	21.7848	2.76708	3.15517e-08	Up
Unigene628_TBA	7.48199	50.9322	2.76708	5.82411e-16	Up
Unigene35098_TBA	3.06095	20.8368	2.76708	5.82667e-16	Up
Unigene33227_TBA	6.73524	45.7704	2.76461	5.08825e-13	Up
Unigene997_TBA	2.6281	17.8597	2.76461	5.08636e-13	Up
CL3173.Contig2_TBA	28.7226	195.093	2.7639	3.18299e-108	Up
Unigene32656_TBA	53.9484	366.191	2.76295	5.30967e-219	Up
CL1622.Contig1_TBA	3.24435	21.9871	2.76066	2.56293e-05	Up
Unigene7570_TBA	2.6548	17.9917	2.76066	2.56339e-05	Up
Unigene25684_TBA	3.34588	22.6752	2.76066	2.56385e-05	Up
Unigene33938_TBA	4.3299	29.2823	2.75762	9.25979e-17	Up
Unigene10673_TBA	6.2479	42.2534	2.75762	9.25553e-17	Up
Unigene8054_TBA	2.49282	16.8078	2.75328	3.6459e-07	Up
Unigene29955_TBA	14.0727	94.8848	2.75328	3.64507e-07	Up
Unigene32492_TBA	46.6424	314.089	2.75146	1.07663e-156	Up
Unigene5306_TBA	13.5749	91.4	2.75126	5.21506e-53	Up
Unigene30803_TBA	6.67803	44.8982	2.74916	5.04462e-09	Up
Unigene30169_TBA	7.7005	51.6783	2.74654	6.97409e-11	Up
Unigene13308_TBA	13.3887	89.8521	2.74654	2.61575e-21	Up
Unigene33555_TBA	13.6439	91.5022	2.74555	5.13351e-46	Up
Unigene5418_TBA	12.0413	80.4782	2.74061	5.57097e-42	Up
Unigene33542_TBA	13.1263	87.6254	2.73889	6.46228e-59	Up
Unigene7715_TBA	2.0061	13.3527	2.73466	0.000285123	Up
CL4646.Contig1_TBA	1.41696	9.43132	2.73466	0.000284954	Up
Unigene4550_TBA	3.25557	21.6692	2.73466	8.08996e-10	Up
Unigene35384_TBA	2.45016	16.3083	2.73466	0.000285207	Up
Unigene30113_TBA	2.30792	15.3616	2.73466	4.16629e-06	Up
Unigene38364_TBA	2.6281	17.4927	2.73466	0.000285165	Up
CL4225.Contig1_TBA	0.948927	6.31608	2.73466	0.000284912	Up
Unigene4700_TBA	8.93626	59.48	2.73466	1.49021e-13	Up
Unigene24770_TBA	3.03503	20.2013	2.73466	0.00028487	Up
Unigene13848_TBA	7.35047	48.925	2.73466	0.000285249	Up
CL2713.Contig4_TBA	5.88038	39.14	2.73466	6.49594e-23	Up
Unigene35118_TBA	3.00115	19.9757	2.73466	5.82111e-08	Up
CL3688.Contig1_TBA	5.19813	34.5989	2.73466	4.16545e-06	Up
Unigene24932_TBA	3.34826	22.2861	2.73466	4.16713e-06	Up
Unigene24068_TBA	3.92844	26.1478	2.73466	0.000285291	Up
Unigene33356_TBA	9.93231	66.1098	2.73466	4.8373e-21	Up
Unigene8745_TBA	2.01685	13.4242	2.73466	0.000284997	Up
Unigene7442_TBA	2.47595	16.48	2.73466	0.000285081	Up
Unigene35166_TBA	1.17241	7.80361	2.73466	0.000285334	Up
Unigene28265_TBA	1.94594	12.9522	2.73466	0.000285039	Up
Unigene1063_TBA	22.4779	149.614	2.73466	7.83611e-40	Up
Unigene32768_TBA	42.8122	284.654	2.73312	3.52768e-80	Up
CL4560.Contig2_TBA	156.437	1040.12	2.7331	0	Up
CL4293.Contig1_TBA	26.621	176.5	2.72903	2.40658e-131	Up
Unigene802_TBA	5.86293	38.8549	2.7284	5.65404e-20	Up
Unigene20045_TBA	7.96712	52.693	2.72548	2.2942e-40	Up
Unigene20755_TBA	11.4994	75.9078	2.72269	1.28187e-10	Up
Unigene20321_TBA	16.1207	106.413	2.72269	8.96121e-21	Up
Unigene24761_TBA	19.4445	128.284	2.72191	4.42698e-29	Up
Unigene6694_TBA	2.57222	16.9478	2.72001	9.23474e-09	Up
Unigene32984_TBA	13.7167	90.3762	2.72001	2.53429e-25	Up
Unigene6691_TBA	4.01315	26.4418	2.72001	9.23721e-09	Up
Unigene10569_TBA	6.04839	39.8516	2.72001	9.23227e-09	Up
Unigene12470_TBA	7.45975	49.0881	2.71817	3.71357e-15	Up
Unigene23145_TBA	5.94407	39.0501	2.7158	6.70363e-07	Up
Unigene33855_TBA	3.61076	23.7212	2.7158	6.70064e-07	Up
Unigene21030_TBA	5.0275	33.0286	2.7158	6.70214e-07	Up
Unigene31570_TBA	11.9767	78.6483	2.71518	1.70898e-56	Up
Unigene33023_TBA	37.0374	242.843	2.71297	7.17948e-62	Up
Unigene20657_TBA	2.98496	19.5068	2.70819	4.69076e-05	Up
Unigene25581_TBA	2.47075	16.1464	2.70819	4.68996e-05	Up
Unigene17485_TBA	4.20779	27.4979	2.70819	4.68754e-05	Up
Unigene5688_TBA	4.19278	27.3999	2.70819	4.69318e-05	Up
Unigene6412_TBA	2.70362	17.6682	2.70819	4.68915e-05	Up
Unigene23906_TBA	4.81998	31.4986	2.70819	4.68834e-05	Up
Unigene14222_TBA	1.59144	10.4001	2.70819	4.69238e-05	Up
Unigene27284_TBA	1.94876	12.7352	2.70819	4.69157e-05	Up
Unigene5585_TBA	33.0635	215.509	2.70443	3.41621e-52	Up
Unigene5666_TBA	20.1835	131.523	2.70407	3.22405e-12	Up
Unigene33904_TBA	6.52678	42.5311	2.70407	3.22634e-12	Up
Unigene33762_TBA	6.59719	42.9899	2.70407	3.2252e-12	Up
CL1200.Contig1_TBA	2.44538	15.9066	2.70149	1.07145e-07	Up
CL2489.Contig3_TBA	13.1589	85.5954	2.70149	1.07171e-07	Up
Unigene31378_TBA	3.3246	21.6257	2.70149	1.07197e-07	Up
Unigene26897_TBA	3.99748	25.9476	2.69844	3.0489e-20	Up
Unigene29956_TBA	20.3018	131.674	2.69729	4.21542e-58	Up
CL3760.Contig1_TBA	10.8628	70.1829	2.69172	5.91144e-56	Up
Unigene28525_TBA	11.8382	76.4809	2.69165	1.22277e-58	Up
Unigene17011_TBA	1.89308	12.2186	2.69027	7.56871e-06	Up
Unigene35063_TBA	4.32911	27.9415	2.69027	7.57018e-06	Up
Unigene30595_TBA	16.3723	105.672	2.69027	8.02602e-14	Up
Unigene12839_TBA	4.17542	26.9495	2.69027	7.56724e-06	Up
Unigene35105_TBA	4.52337	29.1953	2.69027	7.57164e-06	Up
Unigene8136_TBA	4.63732	29.9308	2.69027	1.69455e-08	Up
Unigene24476_TBA	2.52354	16.2878	2.69027	3.73367e-11	Up
Unigene20099_TBA	3.63735	23.4767	2.69027	7.57311e-06	Up
Unigene33230_TBA	20.9955	135.38	2.68886	1.44951e-57	Up
[truncated: 4,710 more rows]

## Sheet: R2_VS_R24
GeneID	R2_RPKM	R24_RPKM	log2 Ratio(R24/R2)	FDR	DGE
CL5104.Contig1_TBA	0.01	132.549	13.6942	1.03881e-18	Up
Unigene27425_TBA	0.01	93.1803	13.1858	2.62421e-25	Up
Unigene27427_TBA	0.01	87.2737	13.0913	1.4476e-26	Up
CL1274.Contig1_TBA	0.01	78.0102	12.9294	4.37293e-29	Up
Unigene32540_TBA	0.01	68.0991	12.7334	1.5114e-07	Up
Unigene34662_TBA	0.01	62.1233	12.6009	1.34406e-20	Up
Unigene41003_TBA	0.01	61.9656	12.5973	1.09382e-09	Up
Unigene40532_TBA	0.01	56.5879	12.4663	5.41435e-10	Up
Unigene35874_TBA	0.01	55.1881	12.4301	1.5303e-11	Up
Unigene17909_TBA	0.01	52.4782	12.3575	5.41666e-10	Up
CL4993.Contig2_TBA	0.01	51.9653	12.3433	1.03423e-13	Up
Unigene37851_TBA	0.01	51.7553	12.3375	1.23651e-06	Up
Unigene2683_TBA	0.01	50.4451	12.3005	2.48651e-06	Up
Unigene22106_TBA	0.01	50.3566	12.298	6.41154e-11	Up
Unigene20582_TBA	0.01	49.6593	12.2778	1.84e-08	Up
Unigene33975_TBA	0.01	48.4028	12.2409	2.4858e-06	Up
Unigene22105_TBA	0.01	47.8313	12.2237	2.62179e-25	Up
Unigene21107_TBA	0.01	47.6149	12.2172	6.17678e-07	Up
Unigene24518_TBA	0.01	43.4489	12.0851	6.50666e-21	Up
Unigene19046_TBA	0.01	39.9256	11.9631	3.7193e-08	Up
Unigene26687_TBA	0.01	38.5972	11.9143	6.41448e-11	Up
Unigene12760_TBA	0.01	38.2943	11.9029	0.000155871	Up
Unigene14917_TBA	0.01	37.5534	11.8747	1.5124e-07	Up
Unigene26686_TBA	0.01	36.4496	11.8317	2.44414e-19	Up
Unigene3403_TBA	0.01	35.3364	11.7869	6.40861e-11	Up
Unigene16976_TBA	0.01	34.6891	11.7603	3.98412e-05	Up
Unigene5785_TBA	0.01	33.7646	11.7213	6.40568e-11	Up
Unigene26543_TBA	0.01	33.1344	11.6941	1.23577e-06	Up
Unigene7522_TBA	0.01	31.9836	11.6431	4.9709e-06	Up
Unigene2659_TBA	0.01	31.3022	11.612	7.89825e-05	Up
Unigene24440_TBA	0.01	30.7297	11.5854	9.98131e-06	Up
Unigene21684_TBA	0.01	30.1906	11.5599	0.000306672	Up
Unigene6058_TBA	0.01	30.0323	11.5523	6.18062e-07	Up
Unigene35523_TBA	0.01	29.7792	11.5401	3.98122e-05	Up
CL3267.Contig2_TBA	0.01	29.328	11.5181	3.98219e-05	Up
Unigene29255_TBA	0.01	27.8439	11.4431	3.85571e-17	Up
Unigene33462_TBA	0.01	27.3963	11.4198	1.80049e-12	Up
Unigene34717_TBA	0.01	27.2136	11.4101	1.5119e-07	Up
Unigene11642_TBA	0.01	27.1099	11.4046	0.000306862	Up
Unigene11397_TBA	0.01	26.2996	11.3608	3.98605e-05	Up
Unigene1514_TBA	0.01	26.0468	11.3469	0.000306546	Up
Unigene24520_TBA	0.01	25.8777	11.3375	3.0721e-07	Up
Unigene26542_TBA	0.01	25.7024	11.3277	4.97364e-06	Up
Unigene29282_TBA	0.01	25.143	11.2959	0.000306483	Up
Unigene30089_TBA	0.01	23.7831	11.2157	7.90189e-05	Up
Unigene6705_TBA	0.01	23.5808	11.2034	1.30545e-10	Up
Unigene21031_TBA	0.01	23.2965	11.1859	7.89642e-05	Up
Unigene15899_TBA	0.01	22.7724	11.1531	0.000601007	Up
Unigene22946_TBA	0.01	22.5266	11.1374	1.23688e-06	Up
Unigene12960_TBA	0.01	22.2712	11.121	7.90372e-05	Up
Unigene1926_TBA	0.01	22.1693	11.1144	1.5109e-07	Up
Unigene21755_TBA	0.01	21.3648	11.061	3.97929e-05	Up
Unigene29395_TBA	0.01	21.3324	11.0588	7.90007e-05	Up
Unigene9431_TBA	0.01	21.0855	11.042	0.000600659	Up
Unigene26695_TBA	0.01	20.5421	11.0044	0.000306988	Up
Unigene4726_TBA	0.01	19.9369	10.9612	2.00091e-05	Up
Unigene4115_TBA	0.01	19.5831	10.9354	0.000306735	Up
Unigene23425_TBA	0.01	18.7793	10.8749	9.97867e-06	Up
Unigene16119_TBA	0.01	17.9108	10.8066	0.000306357	Up
Unigene26824_TBA	0.01	17.7539	10.7939	0.000155803	Up
Unigene17815_TBA	0.01	17.5649	10.7785	2.66538e-10	Up
CL1511.Contig1_TBA	0.01	17.4965	10.7728	0.000600195	Up
Unigene9233_TBA	0.01	16.9943	10.7308	4.97227e-06	Up
Unigene39053_TBA	0.01	16.936	10.7259	0.000601705	Up
Unigene3404_TBA	0.01	16.4467	10.6836	0.000600311	Up
Unigene1432_TBA	0.01	16.2402	10.6654	2.0004e-05	Up
Unigene11141_TBA	0.01	16.1649	10.6587	1.09337e-09	Up
Unigene35433_TBA	0.01	15.3548	10.5845	0.000600891	Up
Unigene25790_TBA	0.01	15.2914	10.5785	0.000601472	Up
CL2754.Contig2_TBA	0.01	15.2895	10.5783	3.98509e-05	Up
Unigene14401_TBA	0.01	14.3222	10.484	1.83933e-08	Up
Unigene17610_TBA	0.01	14.0391	10.4552	9.06775e-09	Up
Unigene29309_TBA	0.01	13.9303	10.444	1.53103e-11	Up
Unigene12028_TBA	0.01	13.8079	10.4313	0.000601124	Up
Unigene4243_TBA	0.01	13.555	10.4046	9.98395e-06	Up
Unigene4242_TBA	0.01	13.4336	10.3916	9.06434e-09	Up
Unigene8745_TBA	0.01	13.4242	10.3906	1.2354e-06	Up
CL2159.Contig2_TBA	0.01	12.9522	10.339	1.23614e-06	Up
Unigene20952_TBA	0.01	12.7695	10.3185	3.07111e-07	Up
Unigene19369_TBA	0.01	12.7525	10.3166	0.000307114	Up
Unigene32246_TBA	0.01	12.3145	10.2661	0.000601822	Up
Unigene33847_TBA	0.01	12.1684	10.2489	0.000306609	Up
Unigene24906_TBA	0.01	11.9485	10.2226	3.98315e-05	Up
Unigene22757_TBA	0.01	11.8227	10.2073	0.00060124	Up
Unigene22552_TBA	0.01	11.729	10.1959	0.000600543	Up
Unigene28694_TBA	0.01	11.4037	10.1553	0.000601589	Up
Unigene18405_TBA	0.01	11.1293	10.1202	0.000600775	Up
Unigene22257_TBA	0.01	11.1155	10.1184	6.1787e-07	Up
Unigene7768_TBA	0.01	10.8044	10.0774	0.000600427	Up
Unigene22764_TBA	0.01	10.2633	10.0033	3.98025e-05	Up
Unigene5918_TBA	0.01	10.0879	9.97841	6.18254e-07	Up
Unigene17210_TBA	0.01	9.95047	9.95862	0.00030642	Up
Unigene31260_TBA	0.01	9.58942	9.9053	9.9866e-06	Up
Unigene21436_TBA	0.01	9.15967	9.83915	0.000601356	Up
Unigene22713_TBA	0.01	8.09992	9.66176	0.000306294	Up
CL1737.Contig2_TBA	0.01	7.95124	9.63504	0.000155769	Up
Unigene19343_TBA	0.01	7.79113	9.60569	0.000306798	Up
Unigene6791_TBA	0.01	6.92029	9.43469	0.000155837	Up
CL1887.Contig1_TBA	0.01	5.7094	9.1572	0.000306925	Up
Unigene13428_TBA	0.01	5.39995	9.0768	0.000307051	Up
Unigene11018_TBA	1.54583	309.005	7.6431	1.36773e-55	Up
Unigene11017_TBA	0.981344	181.241	7.52893	3.40378e-51	Up
Unigene27426_TBA	1.12939	140.282	6.95664	4.07716e-102	Up
CL3426.Contig2_TBA	0.374313	35.7851	6.57897	1.5202e-25	Up
Unigene745_TBA	1.95536	167.819	6.42332	9.25379e-23	Up
Unigene33447_TBA	1.8452	140.323	6.24882	5.50974e-20	Up
CL3267.Contig3_TBA	1.46995	103.003	6.13077	8.48254e-37	Up
CL4560.Contig1_TBA	3.07353	180.309	5.87443	2.54646e-30	Up
Unigene30177_TBA	0.966859	56.7208	5.87443	4.41918e-15	Up
CL3426.Contig1_TBA	0.348198	19.2922	5.79197	3.61428e-14	Up
Unigene29543_TBA	0.293908	16.2842	5.79197	3.61633e-14	Up
Unigene5372_TBA	2.60284	136.672	5.71449	2.33116e-40	Up
Unigene16640_TBA	0.440553	22.9734	5.7045	1.24366e-26	Up
Unigene6920_TBA	1.03976	47.4424	5.51186	1.54343e-34	Up
Unigene16034_TBA	0.492054	21.3825	5.44147	7.50367e-11	Up
Unigene6424_TBA	0.600961	26.1151	5.44147	7.50027e-11	Up
CL3223.Contig2_TBA	0.659997	27.9635	5.40494	1.49714e-10	Up
Unigene519_TBA	2.01941	84.8296	5.39256	3.71035e-63	Up
Unigene5167_TBA	19.6269	786.798	5.32509	4.61131e-100	Up
CL5223.Contig1_TBA	0.541921	21.1945	5.28947	1.1641e-09	Up
Unigene21559_TBA	1.69591	66.3272	5.28947	1.16363e-09	Up
Unigene18628_TBA	0.700897	26.9045	5.2625	1.96614e-28	Up
CL3267.Contig4_TBA	5.06666	194.226	5.26055	1.74802e-66	Up
Unigene20581_TBA	1.97999	74.5694	5.23502	7.93769e-28	Up
Unigene8231_TBA	0.626839	23.1537	5.207	4.52332e-09	Up
Unigene32360_TBA	48.3526	1783.88	5.20528	0	Up
Unigene33854_TBA	0.728336	26.5071	5.18563	8.16527e-18	Up
CL3219.Contig2_TBA	0.645367	23.1369	5.16394	8.95729e-09	Up
Unigene29283_TBA	1.04079	36.7478	5.14191	3.2829e-17	Up
Unigene32477_TBA	8.63324	298.723	5.11276	1.41484e-169	Up
Unigene11901_TBA	0.381673	12.854	5.07374	3.47668e-08	Up
Unigene29107_TBA	0.992495	33.4253	5.07374	1.67381e-24	Up
Unigene21754_TBA	0.712976	24.0117	5.07374	3.47545e-08	Up
Unigene8672_TBA	2.90545	95.2674	5.03515	1.56471e-87	Up
Unigene33487_TBA	4.84899	158.789	5.03329	2.50105e-111	Up
Unigene29556_TBA	1.81642	59.2002	5.02643	1.0271e-15	Up
Unigene33711_TBA	5.79403	188.837	5.02643	4.57044e-71	Up
Unigene33324_TBA	1.95536	63.7286	5.02643	6.80303e-08	Up
Unigene8883_TBA	1.19099	38.8165	5.02643	6.80536e-08	Up
Unigene29555_TBA	1.67157	51.7553	4.95243	7.99931e-15	Up
Unigene32888_TBA	5.47774	166.627	4.9269	8.41301e-22	Up
Unigene3349_TBA	1.13428	34.5036	4.9269	2.62638e-07	Up
Unigene32351_TBA	8.3846	252.773	4.91396	8.72456e-29	Up
Unigene33178_TBA	8.59078	256.656	4.9009	1.74723e-28	Up
Unigene7504_TBA	0.80995	23.7579	4.87443	5.13434e-07	Up
Unigene18667_TBA	0.403727	11.8423	4.87443	5.13595e-07	Up
Unigene221_TBA	0.289044	8.4784	4.87443	5.13756e-07	Up
Unigene18589_TBA	0.653413	19.1663	4.87443	5.13273e-07	Up
CL825.Contig2_TBA	2.63335	75.5264	4.84201	5.49058e-34	Up
CL1274.Contig2_TBA	1.27918	36.5951	4.83836	2.6278e-20	Up
Unigene31610_TBA	1.09402	30.9019	4.81998	2.44015e-13	Up
Unigene34556_TBA	0.956273	27.011	4.81998	9.99955e-07	Up
Unigene22040_TBA	2.09615	59.2081	4.81998	2.44146e-13	Up
Unigene5571_TBA	0.830487	23.458	4.81998	1.00026e-06	Up
Unigene5786_TBA	0.965078	27.2597	4.81998	2.43883e-13	Up
Unigene21558_TBA	1.85172	52.304	4.81998	9.99652e-07	Up
CL3267.Contig1_TBA	2.07951	56.479	4.7634	1.93272e-06	Up
Unigene25433_TBA	1.23303	33.4888	4.7634	1.93328e-06	Up
Unigene32899_TBA	3.96998	105.863	4.73693	8.69673e-69	Up
Unigene34535_TBA	0.465604	12.3928	4.73425	1.86243e-12	Up
Unigene34710_TBA	0.929145	24.7306	4.73425	1.86149e-12	Up
Unigene11930_TBA	1.03976	27.1099	4.7045	3.73899e-06	Up
Unigene26111_TBA	0.778659	20.3022	4.7045	3.7369e-06	Up
CL2353.Contig2_TBA	0.894262	23.3164	4.7045	3.66845e-12	Up
Unigene34576_TBA	0.473385	12.3427	4.7045	3.73795e-06	Up
Unigene12182_TBA	1.50911	38.9376	4.6894	5.29312e-24	Up
Unigene27030_TBA	0.91137	23.2674	4.67413	7.21938e-12	Up
CL3073.Contig1_TBA	2.6655	67.7611	4.66798	1.71308e-29	Up
Unigene25549_TBA	0.363158	9.07422	4.6431	7.25746e-06	Up
Unigene38971_TBA	1.14169	27.2871	4.57897	1.39978e-05	Up
Unigene30176_TBA	1.59768	38.1853	4.57897	1.40051e-05	Up
Unigene6484_TBA	1.74679	41.7493	4.57897	1.40014e-05	Up
CL3273.Contig1_TBA	2.14418	51.2471	4.57897	2.05696e-27	Up
Unigene5373_TBA	5.91655	141.409	4.57897	2.10469e-38	Up
Unigene15733_TBA	14.7616	347.465	4.55695	2.56894e-32	Up
Unigene3090_TBA	0.75728	17.6881	4.54581	1.06906e-10	Up
CL4603.Contig1_TBA	3.34492	77.5229	4.53458	7.39755e-16	Up
CL2210.Contig2_TBA	2.97749	68.3332	4.52042	7.9271e-42	Up
Unigene18462_TBA	38.0131	867.975	4.51308	4.1441e-292	Up
CL107.Contig1_TBA	0.651788	14.87	4.51186	2.67803e-05	Up
Unigene28693_TBA	0.693171	15.8141	4.51186	2.6787e-05	Up
Unigene15477_TBA	1.47616	33.6774	4.51186	2.68003e-05	Up
Unigene13526_TBA	0.487024	11.111	4.51186	2.67936e-05	Up
Unigene6431_TBA	1.47478	33.6458	4.51186	1.44991e-15	Up
Unigene4813_TBA	0.61943	14.1318	4.51186	2.68069e-05	Up
CL139.Contig1_TBA	1.34025	30.0913	4.48877	2.82883e-15	Up
Unigene34503_TBA	0.515785	11.487	4.47709	4.08018e-10	Up
Unigene5145_TBA	9.7044	214.369	4.46532	5.99493e-30	Up
Unigene32488_TBA	46.924	1036.32	4.465	0	Up
CL3470.Contig1_TBA	8.2202	180.839	4.45939	7.23252e-20	Up
Unigene34202_TBA	0.592133	12.8657	4.44147	5.11145e-05	Up
Unigene13408_TBA	1.92661	41.8609	4.44147	7.8998e-10	Up
CL3447.Contig2_TBA	0.632514	13.7431	4.44147	7.8965e-10	Up
Unigene22967_TBA	1.13674	24.6989	4.44147	5.11387e-05	Up
Unigene12759_TBA	2.31875	50.3813	4.44147	5.1163e-05	Up
Unigene30375_TBA	0.478573	10.3983	4.44147	5.11509e-05	Up
Unigene34578_TBA	1.63252	35.471	4.44147	5.11266e-05	Up
Unigene35974_TBA	0.519363	10.7204	4.36747	9.71338e-05	Up
Unigene26899_TBA	0.30379	6.27065	4.36747	9.71119e-05	Up
Unigene18637_TBA	1.22153	25.2141	4.36747	9.71777e-05	Up
Unigene31047_TBA	0.766137	15.8141	4.36747	9.71558e-05	Up
CL5144.Contig1_TBA	5.45873	110.304	4.33677	2.06651e-22	Up
Unigene35700_TBA	1.1132	22.3733	4.32899	8.17863e-18	Up
CL2082.Contig1_TBA	1.21869	24.4935	4.32899	5.69948e-09	Up
CL3415.Contig1_TBA	0.760209	15.1412	4.31594	3.08645e-13	Up
CL2570.Contig2_TBA	1.24771	24.8508	4.31594	3.0848e-13	Up
Unigene22041_TBA	1.5832	30.9594	4.28947	0.000184859	Up
Unigene16673_TBA	0.892739	17.4575	4.28947	0.00018482	Up
Unigene27536_TBA	4.10473	80.2681	4.28947	5.97988e-13	Up
Unigene20108_TBA	1.80703	35.3364	4.28947	0.0001847	Up
Unigene37192_TBA	0.842504	16.4752	4.28947	0.00018474	Up
Unigene768_TBA	1.11616	21.8265	4.28947	1.10445e-08	Up
Unigene6271_TBA	0.544172	10.6413	4.28947	0.00018478	Up
CL4993.Contig1_TBA	3.39183	64.4848	4.24882	2.12546e-08	Up
Unigene12470_TBA	2.59682	49.0881	4.24056	1.15705e-20	Up
Unigene5097_TBA	8.41827	155.474	4.207	4.52114e-16	Up
CL1511.Contig2_TBA	0.89122	16.4596	4.207	0.000346614	Up
Unigene19332_TBA	0.91615	16.92	4.207	0.000346261	Up
Unigene21276_TBA	0.444854	8.21583	4.207	0.000346473	Up
Unigene11152_TBA	0.783315	14.4667	4.207	0.000346402	Up
Unigene15134_TBA	0.769512	14.2118	4.207	0.000346332	Up
Unigene14811_TBA	1.17497	21.7001	4.207	0.000346543	Up
Unigene32824_TBA	7.38081	136.313	4.207	4.37665e-12	Up
Unigene10122_TBA	0.576499	10.6471	4.207	0.000346191	Up
Unigene18463_TBA	139.271	2551.63	4.19545	3.99077e-235	Up
Unigene31784_TBA	7.78274	140.918	4.17843	8.46222e-12	Up
Unigene20953_TBA	0.787632	14.2612	4.17843	8.45813e-12	Up
Unigene5719_TBA	11.0324	199.757	4.17843	5.10714e-47	Up
CL2471.Contig1_TBA	3.06007	55.2687	4.17482	3.07446e-31	Up
CL3048.Contig2_TBA	0.731385	13.1104	4.16394	7.81315e-08	Up
Unigene3706_TBA	1.85172	33.1929	4.16394	7.80783e-08	Up
Unigene30960_TBA	1.05018	18.8248	4.16394	7.81049e-08	Up
Unigene4385_TBA	2.87144	51.0818	4.15296	1.18191e-30	Up
CL2692.Contig2_TBA	4.89183	86.6917	4.14745	4.80989e-61	Up
CL997.Contig1_TBA	21.3999	379.067	4.14677	0	Up
Unigene11855_TBA	3.54979	62.1853	4.13077	4.47838e-30	Up
Unigene23928_TBA	3.99077	69.9104	4.13077	3.58259e-60	Up
Unigene13081_TBA	1.16195	20.1972	4.11954	0.000645712	Up
CL4026.Contig2_TBA	0.767259	13.3367	4.11954	0.000644848	Up
Unigene17365_TBA	1.01361	17.6188	4.11954	0.000644971	Up
Unigene28695_TBA	2.46027	42.765	4.11954	1.49752e-07	Up
Unigene6326_TBA	0.438892	7.62893	4.11954	0.000644602	Up
CL1086.Contig2_TBA	0.333145	5.79081	4.11954	0.000645589	Up
CL5135.Contig2_TBA	0.502915	8.74179	4.11954	1.49702e-07	Up
CL1491.Contig2_TBA	0.540802	9.40035	4.11954	0.000644725	Up
Unigene8740_TBA	0.693171	12.0489	4.11954	0.000645218	Up
CL4132.Contig2_TBA	0.252914	4.39621	4.11954	0.000645095	Up
Unigene18592_TBA	2.35258	40.8931	4.11954	6.35065e-15	Up
Unigene2852_TBA	0.395202	6.86949	4.11954	0.000645836	Up
Unigene15888_TBA	0.574603	9.98787	4.11954	0.000645465	Up
Unigene9954_TBA	0.741213	12.8839	4.11954	0.000645342	Up
CL997.Contig3_TBA	12.418	213.154	4.10139	2.42416e-18	Up
Unigene33156_TBA	3.47428	59.1326	4.08917	8.98172e-22	Up
CL3073.Contig2_TBA	9.56889	161.437	4.07647	5.45138e-61	Up
Unigene33217_TBA	9.8875	166.496	4.07374	2.38218e-14	Up
Unigene5985_TBA	1.97007	33.174	4.07374	8.8092e-36	Up
Unigene31177_TBA	0.459279	7.73382	4.07374	2.8764e-07	Up
Unigene29429_TBA	2.1477	36.1651	4.07374	2.38354e-14	Up
Unigene23397_TBA	0.823958	13.8747	4.07374	2.87733e-07	Up
Unigene33499_TBA	10.946	183.948	4.07083	2.28846e-114	Up
CL2471.Contig2_TBA	9.49917	158.667	4.06206	4.49218e-85	Up
CL2102.Contig1_TBA	8.2569	137.842	4.06127	2.591e-106	Up
Unigene32414_TBA	37.8562	627.473	4.05095	4.1646e-246	Up
Unigene33560_TBA	3.19319	52.8066	4.04765	1.75185e-31	Up
Unigene16039_TBA	1.31173	21.3758	4.02643	5.48115e-07	Up
CL3556.Contig4_TBA	0.82721	13.4801	4.02643	5.48287e-07	Up
CL4407.Contig1_TBA	2.57386	41.9432	4.02643	3.43902e-17	Up
Unigene22289_TBA	2.33598	38.0667	4.02643	2.26968e-10	Up
CL4698.Contig2_TBA	0.605124	9.72953	4.00707	6.63935e-17	Up
Unigene21944_TBA	1.50586	23.7212	3.97752	1.03734e-06	Up
Unigene28787_TBA	2.75809	43.4472	3.97752	3.28276e-13	Up
CL2524.Contig3_TBA	15.6642	244.431	3.96389	1.61373e-71	Up
Unigene7500_TBA	4.50462	70.1441	3.96084	8.26095e-10	Up
Unigene31521_TBA	2.97073	45.8287	3.94736	4.75408e-16	Up
CL1647.Contig1_TBA	3.54361	54.5757	3.94497	2.40236e-54	Up
Unigene35107_TBA	0.632514	9.62018	3.9269	1.96092e-06	Up
Unigene6057_TBA	2.90326	44.1569	3.9269	1.96035e-06	Up
Unigene12924_TBA	5.09874	76.9336	3.9154	5.00996e-28	Up
CL2570.Contig1_TBA	12.0068	178.829	3.89666	5.369e-95	Up
Unigene33967_TBA	1.71816	25.51	3.89213	2.98218e-09	Up
Unigene853_TBA	1.34599	19.9843	3.89213	2.97984e-09	Up
Unigene22601_TBA	1.31448	19.5164	3.89213	2.98101e-09	Up
Unigene5281_TBA	18.8037	278.292	3.88751	1.46185e-185	Up
Unigene32535_TBA	32.1164	471.2	3.87496	5.29287e-304	Up
Unigene34886_TBA	0.925044	13.5669	3.87443	3.6926e-06	Up
CL2530.Contig3_TBA	2.63005	38.573	3.87443	4.41339e-12	Up
Unigene4010_TBA	1.97378	28.9479	3.87443	3.69364e-06	Up
Unigene33940_TBA	3.43149	50.0608	3.86677	6.62387e-21	Up
Unigene29396_TBA	2.81741	40.8107	3.85651	5.65812e-09	Up
Unigene32331_TBA	85.3546	1218.95	3.83602	0	Up
Unigene15004_TBA	0.713948	10.0831	3.81998	6.96889e-06	Up
CL230.Contig2_TBA	1.14669	16.1948	3.81998	6.97266e-06	Up
CL2210.Contig3_TBA	3.57705	50.5189	3.81998	6.97077e-06	Up
Unigene18810_TBA	1.87156	26.4322	3.81998	6.97455e-06	Up
Unigene10954_TBA	4.37821	60.736	3.79414	2.55419e-36	Up
Unigene12395_TBA	0.974048	13.492	3.79197	3.0654e-11	Up
CL1422.Contig1_TBA	2.75085	38.1033	3.79197	3.06683e-11	Up
CL942.Contig3_TBA	6.04659	83.2067	3.78251	2.03831e-08	Up
Unigene21967_TBA	3.92048	53.9495	3.78251	2.03757e-08	Up
Unigene4629_TBA	4.88234	67.1855	3.78251	6.66147e-25	Up
Unigene34173_TBA	2.17556	29.8392	3.77775	4.69543e-22	Up
CL2936.Contig1_TBA	28.9915	395.898	3.77143	0	Up
CL377.Contig1_TBA	106.127	1448.66	3.77085	0	Up
Unigene13223_TBA	7.51129	102.002	3.7634	1.56267e-81	Up
Unigene23427_TBA	2.0351	27.6363	3.7634	1.30916e-05	Up
Unigene33614_TBA	1.02351	13.8991	3.7634	1.30882e-05	Up
Unigene33128_TBA	8.79258	118.447	3.75181	1.6339e-13	Up
CL283.Contig1_TBA	1.28967	17.2801	3.74403	3.8386e-08	Up
Unigene13106_TBA	5.72719	76.6078	3.74159	1.2575e-42	Up
Unigene202_TBA	8.66894	115.369	3.73425	6.24934e-53	Up
CL2210.Contig1_TBA	4.14259	55.1307	3.73425	1.10576e-10	Up
Unigene29254_TBA	3.08711	41.0841	3.73425	1.10675e-10	Up
Unigene5069_TBA	1.35236	17.9975	3.73425	1.10626e-10	Up
Unigene29917_TBA	38.3314	509.982	3.73385	2.48257e-193	Up
Unigene33648_TBA	8.1527	107.76	3.7244	3.27038e-47	Up
Unigene6753_TBA	4.2007	55.3336	3.71945	6.26455e-21	Up
Unigene12871_TBA	4.04804	53.1728	3.71539	1.25391e-28	Up
Unigene5222_TBA	82.7062	1084.25	3.71256	0	Up
Unigene34493_TBA	1.21869	15.8877	3.7045	2.44402e-05	Up
Unigene34590_TBA	2.90486	37.8698	3.7045	5.85309e-13	Up
CL107.Contig3_TBA	0.990619	12.9144	3.7045	2.4428e-05	Up
CL2643.Contig2_TBA	1.18561	15.4563	3.7045	7.20022e-08	Up
Unigene23704_TBA	1.62543	21.1902	3.7045	5.85002e-13	Up
CL1149.Contig1_TBA	1.29232	16.8476	3.7045	2.44341e-05	Up
CL997.Contig2_TBA	18.2109	233.865	3.68281	2.48465e-169	Up
Unigene33494_TBA	13.9743	177.385	3.66603	1.63533e-94	Up
Unigene5491_TBA	5.51619	69.9151	3.66386	1.3539e-07	Up
CL802.Contig2_TBA	2.77269	34.6405	3.6431	4.5258e-05	Up
Unigene33389_TBA	9.18558	114.76	3.6431	1.08609e-48	Up
Unigene4612_TBA	6.76178	84.4781	3.6431	7.45234e-10	Up
CL4005.Contig1_TBA	3.2348	40.4139	3.6431	4.52472e-05	Up
CL2729.Contig2_TBA	9.21385	115.113	3.6431	1.59277e-19	Up
Unigene26460_TBA	1.71928	21.293	3.6305	4.27603e-24	Up
Unigene32816_TBA	11.4571	141.786	3.6294	1.23397e-110	Up
Unigene4597_TBA	6.75089	83.4253	3.62734	3.0313e-19	Up
Unigene33189_TBA	11.3034	139.513	3.62557	2.99804e-86	Up
Unigene34939_TBA	1.45163	17.873	3.62204	2.54688e-07	Up
Unigene22856_TBA	1.76048	21.6758	3.62204	2.54854e-07	Up
Unigene17798_TBA	1.45297	17.8896	3.62204	2.54771e-07	Up
Unigene18032_TBA	27.7096	340.877	3.62079	4.33039e-81	Up
Unigene172_TBA	3.44587	42.331	3.61877	5.78073e-31	Up
Unigene3074_TBA	2.85579	34.9031	3.61139	1.38939e-09	Up
Unigene20912_TBA	4.06861	49.5051	3.60497	7.50002e-12	Up
Unigene23703_TBA	4.59682	55.7656	3.60067	3.9888e-14	Up
Unigene4393_TBA	4.51108	54.7255	3.60067	3.98654e-14	Up
Unigene33776_TBA	8.77244	106.338	3.59953	1.94053e-44	Up
Unigene22512_TBA	1.39868	16.7146	3.57897	4.7571e-07	Up
Unigene10772_TBA	1.42208	16.9943	3.57897	2.60308e-09	Up
Unigene30216_TBA	2.38742	28.5303	3.57897	8.35027e-05	Up
CL799.Contig1_TBA	2.25878	26.9931	3.57897	8.34262e-05	Up
Unigene21176_TBA	0.980426	11.7164	3.57897	8.34072e-05	Up
Unigene7609_TBA	1.79927	21.5018	3.57897	2.60514e-09	Up
Unigene13635_TBA	3.92048	46.8508	3.57897	4.7556e-07	Up
Unigene12428_TBA	3.31669	39.6354	3.57897	2.6072e-09	Up
Unigene21930_TBA	1.70975	20.432	3.57897	8.34645e-05	Up
Unigene25106_TBA	3.18564	38.0693	3.57897	8.34453e-05	Up
Unigene10191_TBA	4.94375	59.0792	3.57897	8.33881e-05	Up
Unigene6619_TBA	1.63762	19.57	3.57897	8.35218e-05	Up
Unigene26165_TBA	1.59161	19.0202	3.57897	2.60617e-09	Up
CL1086.Contig1_TBA	1.53452	18.3379	3.57897	8.34836e-05	Up
CL4062.Contig1_TBA	1.03106	12.3215	3.57897	2.60411e-09	Up
Unigene22357_TBA	23.5914	279.823	3.56818	1.30811e-138	Up
Unigene25037_TBA	3.12299	36.642	3.5525	2.66507e-11	Up
Unigene33563_TBA	2.64933	31.0846	3.5525	2.66633e-11	Up
Unigene31137_TBA	1.85009	21.6066	3.54581	4.87566e-09	Up
Unigene34236_TBA	4.43265	51.3662	3.53458	7.23455e-20	Up
CL5088.Contig1_TBA	4.74581	54.8143	3.52983	1.21027e-41	Up
CL2370.Contig2_TBA	24.6909	285.055	3.52919	8.55834e-147	Up
Unigene13669_TBA	6.23854	72.0108	3.52893	1.40668e-17	Up
Unigene26250_TBA	2.47421	28.4923	3.52553	5.00402e-11	Up
Unigene6794_TBA	75.7485	872.01	3.52506	0	Up
CL4832.Contig2_TBA	3.03107	34.7586	3.51947	1.37026e-19	Up
CL716.Contig2_TBA	11.104	127.248	3.51849	3.38367e-67	Up
Unigene16515_TBA	9.41385	107.385	3.51186	5.00645e-13	Up
Unigene6299_TBA	4.1101	46.8843	3.51186	0.000153398	Up
Unigene10672_TBA	2.91943	33.3022	3.51186	0.000153331	Up
Unigene231_TBA	2.34994	26.806	3.51186	0.000153432	Up
Unigene30334_TBA	4.53712	51.7553	3.51186	0.000153365	Up
Unigene802_TBA	3.42102	38.8549	3.5056	1.32759e-23	Up
Unigene31747_TBA	1.29255	14.644	3.50201	5.00289e-15	Up
Unigene12873_TBA	5.33178	60.4063	3.50201	4.99992e-15	Up
CL4560.Contig2_TBA	91.9145	1040.12	3.50031	0	Up
Unigene4670_TBA	4.36698	49.2215	3.49458	5.0079e-17	Up
Unigene33697_TBA	5.53332	62.235	3.49151	5.99053e-36	Up
Unigene31785_TBA	90.0841	1006.02	3.48125	0	Up
Unigene446_TBA	1.55732	17.3415	3.47709	1.70429e-08	Up
Unigene5424_TBA	9.52796	106.098	3.47709	1.70367e-08	Up
Unigene32904_TBA	8.08977	89.8395	3.47318	9.233e-19	Up
CL3173.Contig2_TBA	17.5832	195.093	3.47189	1.30392e-126	Up
Unigene35257_TBA	1.02833	11.3951	3.47004	1.75827e-10	Up
CL4524.Contig1_TBA	2.71522	29.4979	3.44147	3.15838e-08	Up
Unigene17464_TBA	3.79737	41.2543	3.44147	3.15726e-08	Up
Unigene12471_TBA	5.06317	55.0057	3.44147	0.000280465	Up
CL4598.Contig2_TBA	1.4087	15.304	3.44147	3.02349e-06	Up
Unigene22849_TBA	1.6832	18.2861	3.44147	3.02435e-06	Up
Unigene34591_TBA	6.67564	72.5234	3.44147	3.15613e-08	Up
Unigene6359_TBA	2.51337	27.305	3.44147	0.000280582	Up
CL972.Contig1_TBA	1.32752	14.422	3.44147	3.15501e-08	Up
Unigene27814_TBA	1.66891	18.1309	3.44147	0.000280641	Up
Unigene29096_TBA	1.42208	15.4494	3.44147	0.000280699	Up
Unigene25320_TBA	1.54888	16.8269	3.44147	3.02521e-06	Up
Unigene24313_TBA	1.96269	21.3224	3.44147	3.02607e-06	Up
Unigene23314_TBA	1.46379	15.9025	3.44147	0.000280524	Up
Unigene12275_TBA	6.95905	74.9151	3.42829	1.09828e-65	Up
Unigene12925_TBA	5.76771	61.7646	3.42071	6.20256e-14	Up
Unigene5720_TBA	12.4089	132.735	3.4191	1.07075e-25	Up
Unigene6138_TBA	24.4765	261.551	3.41762	3.09288e-120	Up
Unigene21508_TBA	4.59682	49.107	3.41722	6.14358e-12	Up
Unigene10794_TBA	8.86322	94.6842	3.41722	2.76342e-47	Up
Unigene8223_TBA	2.19671	23.3345	3.40905	1.1517e-17	Up
Unigene619_TBA	43.7721	464.869	3.40874	3.2302e-209	Up
Unigene13715_TBA	6.66584	70.7458	3.40779	2.01038e-25	Up
Unigene852_TBA	7.66005	81.2599	3.40712	3.40166e-33	Up
Unigene34091_TBA	3.88536	41.1549	3.40494	1.1603e-15	Up
Unigene6118_TBA	2.60391	27.5814	3.40494	5.85441e-08	Up
CL3311.Contig1_TBA	3.18564	33.7432	3.40494	5.8605e-08	Up
Unigene23725_TBA	2.22521	23.5701	3.40494	5.85847e-08	Up
CL24.Contig2_TBA	2.97749	31.5384	3.40494	5.85644e-08	Up
Unigene20951_TBA	1.9875	20.8723	3.39256	5.55976e-06	Up
Unigene33875_TBA	3.78367	39.7352	3.39256	1.14747e-11	Up
Unigene26373_TBA	57.1501	598.774	3.38918	3.56334e-113	Up
Unigene33594_TBA	9.29851	97.4102	3.389	1.08119e-53	Up
Unigene32316_TBA	135.505	1417.69	3.38713	0	Up
Unigene32549_TBA	42.274	440.196	3.38031	8.74432e-101	Up
Unigene32349_TBA	44.9175	463.919	3.36852	5.74804e-271	Up
Unigene13241_TBA	2.61528	26.9916	3.36747	4.03049e-15	Up
Unigene18307_TBA	2.39834	24.7526	3.36747	0.000505754	Up
Unigene2748_TBA	1.18427	12.2224	3.36747	0.000505556	Up
Unigene20654_TBA	5.06317	52.2554	3.36747	1.0775e-07	Up
Unigene21162_TBA	0.798229	8.23828	3.36747	0.000506052	Up
Unigene34193_TBA	3.5893	37.0441	3.36747	0.000505655	Up
CL1893.Contig1_TBA	1.67961	17.3347	3.36747	0.000505953	Up
Unigene31204_TBA	1.6174	16.6927	3.36747	0.000505854	Up
Unigene4668_TBA	10.091	103.957	3.36485	2.47574e-54	Up
Unigene22464_TBA	78.6056	808.418	3.3624	4.22066e-84	Up
Unigene7352_TBA	7.34104	75.458	3.36162	2.48524e-24	Up
Unigene22449_TBA	2.81093	28.7926	3.35658	4.009e-13	Up
Unigene4664_TBA	7.76795	79.1969	3.34984	4.66801e-24	Up
Unigene18590_TBA	2.11875	21.4834	3.34193	1.02223e-05	Up
Unigene13113_TBA	12.2981	124.699	3.34193	5.12986e-33	Up
CL3678.Contig2_TBA	2.63042	26.6715	3.34193	1.42059e-16	Up
Unigene33242_TBA	15.8081	159.716	3.33677	1.74098e-36	Up
Unigene27606_TBA	2.05505	20.6514	3.32899	1.99116e-07	Up
Unigene3238_TBA	2.73292	27.4634	3.32899	1.99246e-07	Up
Unigene23726_TBA	2.76173	27.7529	3.32899	1.99051e-07	Up
CL4836.Contig1_TBA	1.52781	15.3531	3.32899	1.99181e-07	Up
Unigene34060_TBA	3.0774	30.8057	3.32341	2.99139e-25	Up
Unigene33057_TBA	7.60772	75.843	3.31748	1.84773e-30	Up
Unigene20489_TBA	2.60932	25.985	3.31594	7.36065e-11	Up
Unigene17646_TBA	31.2012	310.462	3.31475	1.64351e-78	Up
Unigene33175_TBA	14.15	140.472	3.31141	1.33563e-51	Up
Unigene810_TBA	5.50331	54.473	3.30717	4.88975e-16	Up
CL2692.Contig3_TBA	8.08053	79.6577	3.30129	1.42661e-47	Up
Unigene4241_TBA	2.1477	20.9991	3.28947	0.000910886	Up
CL3223.Contig1_TBA	6.89523	67.4181	3.28947	1.05052e-22	Up
Unigene13646_TBA	2.05505	20.0933	3.28947	0.000910717	Up
Unigene31694_TBA	4.51757	44.1705	3.28947	3.66996e-07	Up
Unigene31383_TBA	5.55797	54.3431	3.28947	2.56203e-12	Up
Unigene12291_TBA	2.28339	22.3258	3.28947	0.000910548	Up
Unigene32662_TBA	18.3873	177.784	3.27335	3.15229e-17	Up
Unigene11773_TBA	4.7833	46.1914	3.27154	1.6764e-15	Up
Unigene29110_TBA	4.27537	41.1389	3.26638	4.73591e-12	Up
Unigene6558_TBA	141.515	1351.44	3.25547	0	Up
Unigene26970_TBA	4.37693	41.4986	3.24507	1.99173e-18	Up
Unigene17648_TBA	16.9044	159.774	3.24056	1.08653e-16	Up
Unigene34942_TBA	1.25468	11.8133	3.23502	3.40258e-05	Up
CL961.Contig2_TBA	27.4461	258.415	3.23502	7.99062e-124	Up
Unigene25950_TBA	1.62576	15.3072	3.23502	3.40175e-05	Up
Unigene27595_TBA	1.58639	14.9365	3.23502	3.40342e-05	Up
Unigene5661_TBA	15.1228	141.434	3.22534	1.23712e-37	Up
CL4955.Contig1_TBA	57.0234	533.237	3.22515	3.72746e-129	Up
Unigene4009_TBA	4.35247	40.6649	3.22388	2.38247e-08	Up
Unigene4335_TBA	7.64398	71.0483	3.2164	8.73104e-44	Up
Unigene32512_TBA	68.6773	637.431	3.21436	0	Up
Unigene13224_TBA	6.2759	57.9536	3.207	1.22154e-06	Up
CL2524.Contig2_TBA	8.5071	78.5572	3.207	3.70413e-16	Up
Unigene26839_TBA	12.2821	113.417	3.207	8.47724e-10	Up
Unigene5226_TBA	14.6872	135.307	3.20361	4.93987e-40	Up
Unigene33094_TBA	40.5553	373.204	3.202	1.76797e-81	Up
Unigene15481_TBA	2.3629	21.6771	3.19754	1.96326e-14	Up
Unigene4683_TBA	2.55906	23.4767	3.19754	1.96213e-14	Up
Unigene23701_TBA	8.47174	77.5733	3.19483	2.97134e-11	Up
Unigene4478_TBA	4.5127	41.0589	3.18563	1.03204e-12	Up
Unigene33689_TBA	7.38731	67.2135	3.18563	3.21705e-25	Up
Unigene721_TBA	5.42788	49.3187	3.18367	2.35204e-17	Up
Unigene32749_TBA	9.89849	89.8243	3.18183	1.10821e-26	Up
Unigene15807_TBA	1.30358	11.8016	3.17843	6.13049e-05	Up
Unigene6229_TBA	7.82146	70.8096	3.17843	1.54352e-09	Up
Unigene6719_TBA	1.06009	9.59725	3.17843	6.13193e-05	Up
Unigene4748_TBA	2.44714	22.028	3.17017	5.47273e-11	Up
Unigene33344_TBA	19.6182	175.922	3.16468	7.85171e-91	Up
Unigene28668_TBA	4.72638	42.3612	3.16394	1.89374e-12	Up
Unigene22466_TBA	62.8845	561.426	3.15832	2.43992e-119	Up
Unigene5289_TBA	50.535	450.643	3.15663	1.99782e-293	Up
Unigene11216_TBA	2.79487	24.8978	3.15516	2.28772e-15	Up
Unigene25707_TBA	2.25684	20.1048	3.15516	7.91361e-08	Up
Unigene5096_TBA	18.3413	162.253	3.14508	1.00245e-10	Up
Unigene30566_TBA	3.92748	34.7437	3.14508	1.002e-10	Up
Unigene22467_TBA	75.0687	663.409	3.14362	2.2532e-78	Up
Unigene15439_TBA	4.38067	38.6678	3.14191	3.48298e-12	Up
Unigene12485_TBA	6.90432	60.7563	3.13746	4.21493e-15	Up
Unigene33059_TBA	52.0037	454.143	3.12646	1.48067e-38	Up
Unigene5667_TBA	18.163	158.588	3.1262	5.01482e-40	Up
Unigene32733_TBA	40.3106	351.854	3.12575	7.12174e-86	Up
Unigene13690_TBA	1.79056	15.562	3.11954	0.000110104	Up
Unigene13152_TBA	4.46623	38.8165	3.11954	0.000110154	Up
Unigene19647_TBA	4.4694	38.8441	3.11954	4.01407e-06	Up
Unigene27379_TBA	2.03609	17.6959	3.11954	6.37236e-12	Up
Unigene20488_TBA	3.89826	33.8802	3.11954	1.83289e-10	Up
Unigene26969_TBA	5.01129	43.5537	3.11954	1.8337e-10	Up
CL691.Contig1_TBA	0.976468	8.48659	3.11954	0.000110055	Up
CL2576.Contig3_TBA	5.45356	47.3975	3.11954	2.71246e-16	Up
Unigene10875_TBA	1.21492	10.5591	3.11954	0.000110129	Up
Unigene34293_TBA	2.06585	17.9545	3.11954	0.000110079	Up
Unigene22290_TBA	2.91402	25.0622	3.10443	1.708e-17	Up
Unigene5144_TBA	40.3106	346.59	3.104	1.01699e-50	Up
Unigene33682_TBA	4.44785	38.2175	3.10305	4.94149e-16	Up
Unigene33929_TBA	4.8835	41.6269	3.09153	1.07005e-18	Up
Unigene4596_TBA	12.4654	106.214	3.09097	6.74952e-73	Up
Unigene33371_TBA	7.16021	60.7716	3.08533	1.61299e-45	Up
Unigene33641_TBA	10.5299	89.2286	3.08302	1.41004e-42	Up
CL2186.Contig2_TBA	9.38643	79.3401	3.0794	6.23452e-58	Up
Unigene32353_TBA	79.2662	669.775	3.0789	3.03591e-76	Up
CL4330.Contig2_TBA	34.1193	287.981	3.07731	5.31962e-55	Up
Unigene3918_TBA	1.57133	13.2298	3.07374	7.26444e-06	Up
Unigene21808_TBA	2.04303	17.2013	3.07374	7.26248e-06	Up
Unigene22443_TBA	3.67102	30.9082	3.07374	7.26837e-06	Up
Unigene3275_TBA	1.14606	9.6493	3.07374	7.2664e-06	Up
Unigene19308_TBA	48.7355	409.902	3.07224	1.89759e-130	Up
Unigene32908_TBA	14.4472	121.281	3.0695	1.64802e-15	Up
Unigene28132_TBA	4.86448	40.8365	3.0695	1.64903e-15	Up
Unigene31386_TBA	10.7679	90.3355	3.06856	3.13329e-25	Up
Unigene19831_TBA	6.18594	51.8426	3.06707	6.07269e-10	Up
Unigene4933_TBA	3.1705	26.571	3.06707	6.07013e-10	Up
Unigene5052_TBA	27.44	229.759	3.06577	3.88325e-57	Up
Unigene33018_TBA	16.8626	140.918	3.06296	3.28557e-54	Up
Unigene9479_TBA	2.23948	18.6526	3.05814	0.000197374	Up
Unigene9310_TBA	2.6646	22.1934	3.05814	1.69843e-08	Up
Unigene4866_TBA	8.30159	69.1438	3.05814	3.06405e-33	Up
Unigene864_TBA	2.98314	24.8465	3.05814	0.000197416	Up
CL1121.Contig2_TBA	86.4749	719.621	3.05689	4.84991e-69	Up
Unigene4403_TBA	11.1908	93.0682	3.05598	4.81132e-40	Up
CL4800.Contig2_TBA	1.46954	12.1333	3.04554	4.74423e-07	Up
Unigene12961_TBA	2.28239	18.8447	3.04554	4.74274e-07	Up
Unigene21614_TBA	11.1497	91.8566	3.04237	1.93013e-16	Up
Unigene4738_TBA	6.96065	57.255	3.04011	1.09592e-09	Up
CL770.Contig1_TBA	15.7211	129.043	3.03708	1.4014e-36	Up
Unigene19307_TBA	114.033	935.856	3.03684	0	Up
Unigene33468_TBA	13.6514	111.948	3.03571	6.26459e-42	Up
Unigene32_TBA	20.1553	164.423	3.02818	9.5832e-74	Up
Unigene19528_TBA	1.54469	12.586	3.02643	1.30801e-05	Up
Unigene10743_TBA	4.39752	35.8306	3.02643	3.05965e-08	Up
Unigene31227_TBA	6.48963	52.877	3.02643	7.04956e-11	Up
Unigene379_TBA	2.61365	21.2958	3.02643	1.30767e-05	Up
Unigene20914_TBA	3.48198	28.3709	3.02643	1.30836e-05	Up
Unigene5624_TBA	40.3106	328.177	3.02524	2.66839e-108	Up
Unigene15465_TBA	1.8323	14.7872	3.01263	1.97291e-09	Up
CL3073.Contig3_TBA	189.453	1527.6	3.01135	0	Up
Unigene19950_TBA	3.68004	29.5849	3.00707	8.55861e-07	Up
Unigene34524_TBA	6.99235	56.129	3.0049	1.18492e-23	Up
Unigene32357_TBA	105.141	842.178	3.0018	1.80101e-164	Up
CL2794.Contig2_TBA	1.88956	15.0538	2.99401	0.000347827	Up
Unigene26384_TBA	1.61242	12.8459	2.99401	0.000347685	Up
Unigene35384_TBA	2.04702	16.3083	2.99401	0.000347897	Up
Unigene21321_TBA	10.6946	85.2027	2.99401	8.10414e-12	Up
Unigene35166_TBA	0.97951	7.80361	2.99401	0.000347968	Up
Unigene6154_TBA	2.58571	20.6	2.99401	0.000347544	Up
Unigene34888_TBA	2.74365	21.8583	2.99401	0.000347756	Up
Unigene4626_TBA	5.74463	45.7666	2.99401	8.10021e-12	Up
CL2524.Contig1_TBA	2.69197	21.4466	2.99401	0.000347615	Up
Unigene11582_TBA	30.3688	241.688	2.99248	1.34435e-55	Up
Unigene6393_TBA	6.11377	48.3912	2.98461	3.54705e-09	Up
Unigene13114_TBA	15.8399	124.76	2.97752	2.07952e-15	Up
Unigene32722_TBA	34.4936	271.683	2.97752	3.49238e-66	Up
Unigene28948_TBA	5.45163	42.9388	2.97752	2.31758e-10	Up
Unigene5051_TBA	6.9409	54.6687	2.97752	2.34036e-05	Up
CL1878.Contig2_TBA	31.3795	247.155	2.97752	1.54308e-25	Up
Unigene6111_TBA	1.82116	14.344	2.97752	2.33977e-05	Up
Unigene33618_TBA	10.7645	84.5192	2.97299	9.37355e-56	Up
Unigene27674_TBA	4.5332	35.4587	2.96754	1.52266e-06	Up
Unigene22885_TBA	6.58848	51.4801	2.966	9.19104e-33	Up
Unigene5090_TBA	21.716	169.343	2.96312	4.49593e-296	Up
Unigene6248_TBA	2.62675	20.4514	2.96084	9.87983e-08	Up
Unigene5909_TBA	4.441	34.5767	2.96084	9.88649e-08	Up
Unigene6497_TBA	3.00308	23.3814	2.96084	9.88316e-08	Up
Unigene32629_TBA	41.4823	322.503	2.95874	8.57779e-160	Up
Unigene11583_TBA	78.0851	606.383	2.95711	2.99144e-168	Up
CL1554.Contig2_TBA	22.1871	172.17	2.95604	3.20637e-26	Up
Unigene13456_TBA	3.37363	26.0628	2.94962	2.66395e-11	Up
Unigene28760_TBA	2.98125	23.0315	2.94962	2.6627e-11	Up
Unigene19715_TBA	7.20925	55.6345	2.94806	7.4882e-36	Up
CL4920.Contig1_TBA	3.37693	26.0141	2.94551	1.08103e-13	Up
Unigene4613_TBA	7.91	60.8695	2.94397	6.82369e-15	Up
Unigene32418_TBA	62.4885	477.897	2.93504	5.39679e-123	Up
Unigene5660_TBA	34.9358	266.407	2.93085	4.71089e-63	Up
Unigene23449_TBA	1.23691	9.40636	2.9269	0.000612191	Up
Unigene4737_TBA	4.98135	37.8818	2.9269	2.72344e-06	Up
Unigene35893_TBA	5.53561	42.0968	2.9269	0.000612309	Up
Unigene25709_TBA	3.42957	26.0809	2.9269	3.05715e-12	Up
Unigene4456_TBA	6.05271	46.0292	2.9269	4.85822e-23	Up
Unigene30186_TBA	0.94209	7.16434	2.9269	4.14866e-05	Up
Unigene15436_TBA	6.16515	46.8843	2.9269	0.000612427	Up
Unigene29732_TBA	2.27348	17.2892	2.9269	1.77629e-07	Up
Unigene33971_TBA	5.10426	38.8165	2.9269	0.000611955	Up
Unigene31509_TBA	3.41022	25.9338	2.9269	0.000611837	Up
Unigene24314_TBA	2.32906	17.7118	2.9269	1.15216e-08	Up
Unigene32815_TBA	33.4802	254.608	2.9269	1.46288e-55	Up
Unigene35411_TBA	3.42508	26.0468	2.9269	2.72422e-06	Up
Unigene34047_TBA	11.1497	84.7907	2.9269	1.23537e-14	Up
Unigene35726_TBA	1.41123	10.732	2.9269	0.000611719	Up
Unigene13350_TBA	3.2348	24.5998	2.9269	4.14966e-05	Up
Unigene22740_TBA	16.7024	127.017	2.9269	1.95796e-19	Up
CL2460.Contig1_TBA	2.44117	18.5644	2.9269	0.000612073	Up
Unigene30337_TBA	3.20839	24.3989	2.9269	0.000611601	Up
Unigene33615_TBA	13.3598	100.509	2.91136	1.49646e-47	Up
Unigene21731_TBA	35.9153	270.17	2.9112	2.22179e-78	Up
Unigene11776_TBA	5.75076	42.952	2.9009	1.33158e-09	Up
Unigene28722_TBA	4.48443	33.4069	2.89715	2.06218e-08	Up
Unigene10452_TBA	5.90465	43.941	2.89565	1.81925e-23	Up
Unigene22589_TBA	4.56346	33.8776	2.89213	3.18492e-07	Up
Unigene32927_TBA	31.042	230.297	2.8912	2.1982e-88	Up
Unigene13788_TBA	3.63456	26.9219	2.88893	6.28722e-13	Up
Unigene13017_TBA	62.1359	459.514	2.88661	4.59467e-96	Up
Unigene33354_TBA	20.3753	150.677	2.88656	5.695e-66	Up
Unigene156_TBA	1.70474	12.5937	2.88508	4.84181e-06	Up
Unigene30753_TBA	1.81579	13.4141	2.88508	4.83914e-06	Up
Unigene13620_TBA	3.76464	27.8111	2.88508	4.83781e-06	Up
CL4537.Contig2_TBA	2.81438	20.7911	2.88508	4.84048e-06	Up
CL1121.Contig1_TBA	12.2502	90.2022	2.88035	1.54998e-10	Up
Unigene33384_TBA	21.2721	156.266	2.87697	3.60179e-72	Up
Unigene33585_TBA	30.379	222.773	2.87443	7.23485e-14	Up
Unigene26927_TBA	5.23383	38.3804	2.87443	2.38287e-09	Up
Unigene5108_TBA	19.5682	142.859	2.868	9.31331e-57	Up
Unigene33131_TBA	18.5829	135.261	2.8637	5.82114e-34	Up
Unigene20747_TBA	18.0399	130.855	2.8587	2.64551e-184	Up
CL4330.Contig1_TBA	27.7177	200.434	2.85425	7.54304e-36	Up
CL4009.Contig2_TBA	2.6023	18.7296	2.84746	4.24055e-09	Up
Unigene4810_TBA	4.43161	31.8957	2.84746	4.23891e-09	Up
Unigene6201_TBA	3.4117	24.4625	2.84201	8.60073e-06	Up
Unigene19473_TBA	3.12299	22.3924	2.84201	8.59843e-06	Up
Unigene20927_TBA	2.62807	18.8437	2.84201	8.60303e-06	Up
Unigene32594_TBA	14.7259	105.366	2.83899	5.50952e-32	Up
Unigene32492_TBA	43.9886	314.089	2.83598	2.36194e-151	Up
Unigene5715_TBA	5.59186	39.921	2.83575	6.54543e-08	Up
Unigene236_TBA	5.58335	39.8603	2.83575	6.54317e-08	Up
CL2820.Contig2_TBA	6.58822	46.8211	2.8292	3.17152e-26	Up
Unigene29855_TBA	17.9056	127.089	2.82736	1.94885e-16	Up
Unigene22544_TBA	38.5655	273.564	2.82649	1.38212e-18	Up
Unigene23215_TBA	22.1847	156.983	2.82298	4.58969e-120	Up
Unigene5000_TBA	10.8049	76.2991	2.81998	5.68555e-11	Up
Unigene20851_TBA	3.27013	23.0921	2.81998	0.000128764	Up
Unigene4404_TBA	10.2085	72.0878	2.81998	1.00291e-06	Up
CL4613.Contig1_TBA	2.60284	18.38	2.81998	1.00413e-06	Up
Unigene12537_TBA	1.75704	12.4074	2.81998	0.000128707	Up
Unigene33809_TBA	4.48854	31.696	2.81998	7.54582e-09	Up
Unigene4663_TBA	9.35781	66.0805	2.81998	1.00382e-06	Up
Unigene25897_TBA	4.16454	29.408	2.81998	1.00352e-06	Up
Unigene29945_TBA	3.15053	22.2475	2.81998	1.00321e-06	Up
Unigene6168_TBA	1.43769	10.1523	2.81998	0.000128735	Up
Unigene32023_TBA	9.27891	65.2833	2.81469	1.26102e-22	Up
CL2082.Contig2_TBA	11.9497	83.9081	2.81184	7.13641e-44	Up
Unigene12466_TBA	91.137	639.124	2.80999	0	Up
Unigene5463_TBA	13.7503	96.268	2.8076	8.77523e-10	Up
Unigene5521_TBA	13.7784	96.2985	2.80511	6.50937e-32	Up
CL769.Contig1_TBA	2.7092	18.9209	2.80404	1.15796e-07	Up
Unigene12881_TBA	34.5519	241.209	2.80345	3.25295e-57	Up
CL3414.Contig2_TBA	39.6331	276.415	2.80206	2.39688e-171	Up
Unigene17375_TBA	1.86358	12.9572	2.79761	1.51965e-05	Up
Unigene5910_TBA	5.82264	40.4842	2.79761	1.01118e-10	Up
Unigene6752_TBA	14.9725	104.102	2.79761	3.55434e-21	Up
Unigene30618_TBA	6.4696	44.9824	2.79761	1.51886e-05	Up
Unigene6725_TBA	2.1477	14.9327	2.79761	1.51847e-05	Up
Unigene6779_TBA	4.48662	31.195	2.79761	1.51926e-05	Up
CL2103.Contig2_TBA	3.8391	26.6929	2.79761	1.01163e-10	Up
Unigene27328_TBA	1.45971	10.1492	2.79761	1.52004e-05	Up
Unigene32768_TBA	40.958	284.654	2.797	8.82106e-77	Up
CL586.Contig1_TBA	32.7849	227.271	2.79331	5.17021e-66	Up
Unigene5666_TBA	19.0245	131.523	2.78939	1.15472e-11	Up
Unigene5556_TBA	33.9183	233.988	2.7863	1.43279e-145	Up
Unigene6928_TBA	5.11256	35.1768	2.78251	1.76325e-06	Up
Unigene10673_TBA	6.14107	42.2534	2.78251	1.10258e-15	Up
Unigene5496_TBA	2.56965	17.6804	2.78251	1.10327e-15	Up
Unigene34207_TBA	3.8722	26.6425	2.78251	1.54832e-09	Up
Unigene33555_TBA	13.2988	91.5022	2.78251	1.50115e-43	Up
Unigene12176_TBA	7.76613	53.115	2.77385	3.40451e-45	Up
Unigene33561_TBA	7.96837	54.4866	2.77355	1.4261e-17	Up
Unigene23702_TBA	7.6105	51.9701	2.77162	2.04812e-07	Up
Unigene10951_TBA	15.6382	106.789	2.77162	3.44439e-50	Up
CL4468.Contig2_TBA	5.16859	35.2504	2.76979	1.60972e-18	Up
Unigene32428_TBA	70.7605	481.851	2.76757	1.31735e-140	Up
Unigene11389_TBA	1.83712	12.4739	2.7634	0.000225288	Up
Unigene2660_TBA	1.46584	9.95295	2.7634	0.000225192	Up
Unigene34031_TBA	6.74003	45.7644	2.7634	0.00022524	Up
Unigene31919_TBA	8.60253	58.4106	2.7634	2.34291e-12	Up
Unigene2867_TBA	4.54696	30.8736	2.7634	0.000225096	Up
Unigene17329_TBA	2.47772	16.8235	2.7634	0.000225144	Up
Unigene12516_TBA	42.0041	285.126	2.763	5.24205e-147	Up
Unigene22465_TBA	156.113	1055.95	2.75788	1.14044e-200	Up
CL4832.Contig1_TBA	4.72714	31.9136	2.75513	3.06269e-14	Up
Unigene29944_TBA	2.9178	19.6532	2.75181	2.65887e-05	Up
Unigene33961_TBA	4.4235	29.795	2.75181	3.48695e-15	Up
Unigene11465_TBA	2.2549	15.1881	2.75181	2.66085e-05	Up
CL2339.Contig1_TBA	3.26707	22.0057	2.75181	2.66019e-05	Up
Unigene20711_TBA	9.92495	66.8507	2.75181	2.65755e-05	Up
CL903.Contig1_TBA	0.855153	5.75998	2.75181	2.65821e-05	Up
Unigene28672_TBA	2.36693	15.9427	2.75181	2.65953e-05	Up
Unigene13668_TBA	13.3939	90.0345	2.7489	4.00011e-16	Up
Unigene20341_TBA	10.2002	68.5664	2.7489	4.00266e-16	Up
Unigene32656_TBA	54.4871	366.191	2.74861	1.19299e-203	Up
Unigene5476_TBA	21.9365	147.402	2.74836	4.85025e-27	Up
CL504.Contig5_TBA	9.98167	66.8712	2.74403	3.1045e-06	Up
Unigene32364_TBA	152.506	1021.11	2.7432	6.24082e-280	Up
Unigene1004_TBA	22.3084	148.615	2.73592	3.23284e-52	Up
CL4281.Contig2_TBA	52.0783	346.536	2.73425	1.56538e-31	Up
Unigene6472_TBA	4.54587	30.1802	2.73098	9.11384e-18	Up
CL2733.Contig1_TBA	3.73779	24.7702	2.72835	5.65188e-10	Up
Unigene17647_TBA	23.3377	154.428	2.7262	6.4755e-11	Up
CL1354.Contig1_TBA	7.9619	52.6847	2.7262	6.47254e-11	Up
Unigene32923_TBA	20.3596	134.634	2.72526	1.67677e-22	Up
Unigene32978_TBA	31.4556	207.947	2.72482	9.13247e-46	Up
CL741.Contig1_TBA	1144.06	7539.46	2.7203	0	Up
Unigene22071_TBA	29.4403	193.501	2.71648	2.0696e-19	Up
Unigene33113_TBA	20.6768	135.883	2.71628	8.5994e-59	Up
CL1878.Contig1_TBA	156.228	1025.66	2.71482	1.323e-290	Up
Unigene12984_TBA	49.1021	321.903	2.71277	1.06689e-55	Up
Unigene5013_TBA	46.2786	303.138	2.71156	1.12621e-32	Up
Unigene32425_TBA	69.0404	451.68	2.70979	3.50423e-217	Up
Unigene32552_TBA	50.5309	330.529	2.70954	9.42159e-137	Up
Unigene5585_TBA	32.9543	215.509	2.70921	8.35773e-49	Up
Unigene33193_TBA	31.4541	205.673	2.70903	2.53473e-101	Up
Unigene16916_TBA	1.92661	12.5583	2.7045	0.000387231	Up
Unigene20805_TBA	25.8571	168.545	2.7045	1.95887e-14	Up
CL3030.Contig1_TBA	2.71522	17.6987	2.7045	0.000386764	Up
Unigene3213_TBA	4.09404	26.6863	2.7045	0.000386842	Up
Unigene34210_TBA	2.86673	18.6863	2.7045	4.63242e-05	Up
Unigene7355_TBA	3.4762	22.6591	2.7045	0.00038692	Up
Unigene31345_TBA	3.77912	24.6336	2.7045	5.43051e-06	Up
Unigene4720_TBA	8.02683	52.3216	2.7045	1.71569e-13	Up
Unigene21863_TBA	5.74603	37.4545	2.7045	4.62909e-05	Up
Unigene34272_TBA	4.14259	27.0028	2.7045	2.21651e-15	Up
CL2317.Contig1_TBA	1.91429	12.478	2.7045	0.000386687	Up
Unigene17683_TBA	3.02912	19.7448	2.7045	4.62799e-05	Up
Unigene2650_TBA	2.2809	14.8677	2.7045	0.000387153	Up
Unigene35345_TBA	3.02268	19.7029	2.7045	3.25603e-18	Up
CL3979.Contig2_TBA	4.5519	29.6708	2.7045	7.34586e-08	Up
Unigene7521_TBA	7.46847	48.682	2.7045	5.432e-06	Up
Unigene30086_TBA	5.11256	33.3254	2.7045	0.000386997	Up
Unigene23300_TBA	2.50257	16.3126	2.7045	4.63574e-05	Up
Unigene34855_TBA	3.12392	20.3628	2.7045	0.000387075	Up
Unigene29427_TBA	5.99585	39.083	2.7045	4.63352e-05	Up
Unigene34555_TBA	6.7357	43.9056	2.7045	4.63463e-05	Up
Unigene25035_TBA	3.03263	19.7677	2.7045	4.63131e-05	Up
CL3648.Contig3_TBA	1.15325	7.51728	2.7045	4.6302e-05	Up
Unigene5077_TBA	19.4199	125.936	2.69709	2.46835e-61	Up
Unigene25590_TBA	11.2214	72.5351	2.69243	6.53619e-19	Up
Unigene22545_TBA	60.3209	389.096	2.6894	5.00579e-30	Up
Unigene33186_TBA	10.1558	65.4632	2.68838	3.45328e-14	Up
Unigene25321_TBA	5.51619	35.5283	2.68723	3.02018e-13	Up
Unigene33784_TBA	11.321	72.701	2.68297	7.38413e-42	Up
Unigene11546_TBA	5.67643	36.4402	2.68248	1.46702e-20	Up
Unigene33112_TBA	15.0339	96.4403	2.68142	1.30727e-19	Up
Unigene27272_TBA	2.78743	17.8666	2.68026	1.73007e-09	Up
Unigene23285_TBA	7.20052	46.0662	2.67754	1.50305e-08	Up
CL5138.Contig2_TBA	4.09049	26.1694	2.67754	1.5036e-08	Up
Unigene22564_TBA	2.13602	13.6655	2.67754	1.50416e-08	Up
Unigene32720_TBA	5.65987	36.1696	2.67593	7.93625e-16	Up
Unigene22739_TBA	41.9902	268.232	2.67536	3.80284e-23	Up
Unigene5017_TBA	68.7856	439.272	2.67494	6.21126e-280	Up
Unigene33080_TBA	37.4977	239.372	2.67438	2.50926e-111	Up
Unigene34716_TBA	2.9399	18.764	2.67413	1.28845e-07	Up
Unigene28962_TBA	4.21639	26.8295	2.66974	1.11351e-06	Up
Unigene24371_TBA	3.90033	24.8184	2.66974	5.30982e-13	Up
Unigene34643_TBA	2.63714	16.7805	2.66974	1.11318e-06	Up
Unigene5238_TBA	32.1344	204.092	2.66703	1.67619e-47	Up
Unigene33275_TBA	20.7622	131.726	2.66551	6.73278e-23	Up
Unigene24645_TBA	1.94328	12.3151	2.66386	9.5072e-06	Up
Unigene11928_TBA	7.65391	48.5049	2.66386	2.20546e-27	Up
CL3470.Contig2_TBA	12.2821	77.8352	2.66386	9.51226e-06	Up
Unigene23004_TBA	2.92486	18.5356	2.66386	9.50973e-06	Up
Unigene20729_TBA	3.9952	25.3187	2.66386	9.51479e-06	Up
Unigene5024_TBA	37.1	234.777	2.6618	1.39864e-72	Up
Unigene24476_TBA	2.57685	16.2878	2.66011	3.55086e-10	Up
Unigene13151_TBA	23.4544	147.787	2.65559	1.25511e-31	Up
Unigene27131_TBA	2.13197	13.4336	2.65559	8.05238e-05	Up
Unigene6720_TBA	2.27644	14.344	2.65559	8.04867e-05	Up
Unigene28669_TBA	4.73813	29.8553	2.65559	8.05053e-05	Up
Unigene74_TBA	2.82348	17.7909	2.65559	3.03807e-09	Up
Unigene30039_TBA	6.22267	39.1128	2.65204	9.35201e-13	Up
Unigene326_TBA	12.8738	80.6247	2.64679	2.45497e-15	Up
Unigene4328_TBA	4.02332	25.1326	2.6431	0.00066307	Up
Unigene11929_TBA	4.86346	30.3807	2.6431	0.000663701	Up
CL3549.Contig2_TBA	0.955401	5.96814	2.6431	0.000663575	Up
Unigene2718_TBA	2.68393	16.7658	2.6431	0.000663196	Up
Unigene5735_TBA	2.65335	16.5748	2.6431	0.000663323	Up
Unigene27612_TBA	2.27348	14.2018	2.6431	0.000663449	Up
Unigene32521_TBA	40.8789	255.226	2.64235	1.08963e-73	Up
Unigene33704_TBA	12.5558	78.253	2.6398	9.88264e-34	Up
Unigene32659_TBA	67.5915	420.678	2.6378	1.30654e-146	Up
Unigene19830_TBA	14.9725	93.0565	2.63579	5.7635e-38	Up
Unigene5012_TBA	41.5903	257.544	2.6305	2.16095e-26	Up
Unigene20412_TBA	5.33643	33.0454	2.6305	5.30855e-09	Up
Unigene13293_TBA	9.42514	58.3644	2.6305	5.31059e-09	Up
Unigene34858_TBA	4.24454	26.2485	2.62855	1.43281e-11	Up
CL1578.Contig1_TBA	7.96006	49.0038	2.62204	1.65297e-05	Up
Unigene4329_TBA	4.88993	30.1034	2.62204	1.65254e-05	Up
Unigene22291_TBA	4.95154	30.4827	2.62204	1.65339e-05	Up
CL504.Contig6_TBA	39.1073	240.044	2.61779	1.99873e-17	Up
Unigene12880_TBA	47.8729	293.477	2.61597	2.54927e-48	Up
Unigene33556_TBA	12.9328	79.2424	2.61524	1.14172e-21	Up
Unigene20954_TBA	2.53771	15.5078	2.61139	3.94427e-07	Up
Unigene4776_TBA	6.90659	42.2058	2.61139	3.94177e-07	Up
Unigene25727_TBA	3.90345	23.8537	2.61139	3.94302e-07	Up
Unigene33841_TBA	9.8438	60.0762	2.60951	3.43858e-29	Up
Unigene33876_TBA	11.5455	70.3797	2.60783	1.53102e-15	Up
Unigene5464_TBA	28.2174	171.887	2.60681	5.2291e-24	Up
Unigene13571_TBA	2.86359	17.4215	2.60497	0.000138371	Up
Unigene33012_TBA	7.54011	45.8724	2.60497	9.26926e-09	Up
Unigene22302_TBA	5.49306	33.4185	2.60497	0.000138402	Up
Unigene30340_TBA	1.63813	9.96602	2.60497	9.26578e-09	Up
Unigene4851_TBA	6.10841	37.0225	2.59953	3.09313e-16	Up
Unigene6804_TBA	8.53084	51.635	2.59759	3.34502e-06	Up
Unigene22851_TBA	4.70894	28.502	2.59759	3.34408e-06	Up
Unigene23002_TBA	4.03106	24.3989	2.59759	3.34314e-06	Up
CL961.Contig1_TBA	34.5152	208.854	2.59719	1.77476e-78	Up
Unigene31440_TBA	1.62966	9.8481	2.59527	1.17074e-13	Up
Unigene31611_TBA	1.88654	11.3862	2.59347	7.9332e-08	Up
CL4281.Contig1_TBA	58.5881	352.822	2.59026	1.27076e-135	Up
Unigene23954_TBA	5.10095	30.6636	2.58769	1.01255e-12	Up
Unigene11372_TBA	3.00022	17.9267	2.57897	2.8454e-05	Up
Unigene33124_TBA	11.0862	66.2418	2.57897	1.23331e-21	Up
Unigene28949_TBA	6.92561	41.3815	2.57897	2.8461e-05	Up
Unigene23411_TBA	3.63915	21.7444	2.57897	2.84681e-05	Up
CL2707.Contig1_TBA	4.71045	28.1456	2.57897	3.83148e-10	Up
CL2713.Contig4_TBA	6.55047	39.14	2.57897	5.48648e-20	Up
Unigene14543_TBA	2.75809	16.48	2.57897	2.84469e-05	Up
Unigene28797_TBA	5.24038	31.312	2.57897	2.84399e-05	Up
Unigene32268_TBA	11.2673	67.2085	2.5765	9.3135e-44	Up
Unigene32941_TBA	21.6891	129.216	2.57474	1.27916e-25	Up
Unigene33202_TBA	6.73488	40.0676	2.57271	2.15682e-17	Up
Unigene13431_TBA	3.81045	22.6591	2.57205	9.40337e-16	Up
Unigene23462_TBA	9.05595	53.7826	2.5702	1.7691e-12	Up
Unigene33554_TBA	8.93246	52.9316	2.567	5.05087e-27	Up
Unigene32458_TBA	56.2855	333.151	2.56534	9.94467e-24	Up
Unigene12553_TBA	101.493	600.437	2.56463	4.1207e-239	Up
Unigene33152_TBA	31.5369	186.153	2.56138	1.13976e-48	Up
Unigene12331_TBA	12.3105	72.6454	2.56098	1.01275e-35	Up
Unigene30056_TBA	9.26329	54.6306	2.56011	5.78326e-06	Up
Unigene5904_TBA	6.05324	35.6992	2.56011	5.78483e-06	Up
Unigene24580_TBA	2.82936	16.6863	2.56011	1.53297e-11	Up
Unigene6834_TBA	5.73166	33.8027	2.56011	3.77547e-17	Up
Unigene12341_TBA	59.3681	349.771	2.55865	5.16142e-84	Up
Unigene30485_TBA	43.8459	258.255	2.55828	5.01358e-67	Up
Unigene20751_TBA	6.73282	39.62	2.55695	6.63262e-10	Up
Unigene10190_TBA	12.4442	73.229	2.55695	4.0026e-29	Up
Unigene20855_TBA	23.4229	137.583	2.55431	1.76613e-47	Up
Unigene5608_TBA	29.3495	172.364	2.55405	1.7596e-55	Up
Unigene545_TBA	3.5893	21.0566	2.5525	0.000237765	Up
Unigene30336_TBA	4.15025	24.3474	2.5525	3.08774e-12	Up
Unigene7014_TBA	2.89204	16.9662	2.5525	0.000237564	Up
Unigene35317_TBA	2.90486	17.0414	2.5525	0.000237715	Up
Unigene21118_TBA	4.15244	24.3603	2.5525	0.000237815	Up
Unigene28215_TBA	4.12628	24.2068	2.5525	0.000237865	Up
Unigene27990_TBA	1.90837	11.1954	2.5525	0.000237664	Up
Unigene2945_TBA	2.39068	14.0249	2.5525	0.000237614	Up
CL3865.Contig2_TBA	8.66178	50.5791	2.54581	1.18206e-06	Up
Unigene30509_TBA	4.49818	26.2664	2.54581	1.1817e-06	Up
Unigene33844_TBA	9.10953	53.1285	2.54404	2.84586e-15	Up
Unigene32442_TBA	69.7114	406.525	2.54388	4.16239e-69	Up
Unigene7670_TBA	7.08159	41.2644	2.54275	1.30896e-17	Up
Unigene5891_TBA	3.83527	22.3481	2.54275	5.64477e-09	Up
CL1854.Contig1_TBA	25.6522	149.294	2.541	1.65168e-66	Up
Unigene32464_TBA	12.1869	70.6119	2.53458	1.1449e-09	Up
Unigene19832_TBA	7.00273	40.5743	2.53458	1.14443e-09	Up
Unigene5142_TBA	34.2757	198.596	2.53458	1.89038e-35	Up
CL1990.Contig2_TBA	3.86269	22.3807	2.53458	4.87399e-05	Up
Unigene10357_TBA	1.8888	10.9439	2.53458	2.3939e-07	Up
Unigene21616_TBA	8.81409	50.9244	2.53047	2.29148e-17	Up
Unigene24225_TBA	5.95497	34.3901	2.52983	4.96263e-15	Up
Unigene300_TBA	7.82146	45.1002	2.52763	2.32464e-10	Up
Unigene30512_TBA	337.02	1942.85	2.52726	8.77603e-135	Up
Unigene28133_TBA	11.1974	64.473	2.52553	4.83999e-08	Up
Unigene419_TBA	8.73396	50.2331	2.52393	2.1586e-13	Up
Unigene27016_TBA	3.81316	21.8965	2.52164	9.98554e-06	Up
Unigene26455_TBA	9.31031	53.463	2.52164	9.9829e-06	Up
Unigene12400_TBA	13.6043	78.0361	2.52008	1.02767e-38	Up
Unigene11090_TBA	18.7766	107.557	2.51809	9.77074e-09	Up
CL4251.Contig1_TBA	5.50039	31.5075	2.51809	9.76708e-09	Up
CL2533.Contig2_TBA	8.6894	49.7419	2.51713	3.54767e-20	Up
Unigene33420_TBA	8.72836	49.965	2.51713	3.54499e-20	Up
Unigene32429_TBA	55.9803	320.131	2.51567	2.12165e-55	Up
Unigene33023_TBA	42.4895	242.843	2.51484	4.71862e-53	Up
Unigene23905_TBA	38.8176	221.788	2.5144	1.56406e-41	Up
Unigene12067_TBA	21.8349	124.536	2.51186	6.12967e-43	Up
Unigene20913_TBA	8.74124	49.8561	2.51186	1.7259e-15	Up
Unigene6712_TBA	5.86336	33.4419	2.51186	2.02564e-06	Up
Unigene1061_TBA	3.14895	17.9602	2.51186	1.97225e-09	Up
Unigene4591_TBA	16.3013	92.7145	2.50781	5.01266e-26	Up
Unigene679_TBA	7.24869	41.2274	2.50781	3.74032e-13	Up
Unigene32895_TBA	32.9313	186.659	2.50287	1.04642e-69	Up
Unigene32690_TBA	24.7679	140.203	2.50097	1.49947e-14	Up
Unigene33701_TBA	4.96875	28.0696	2.49805	1.60577e-11	Up
Unigene6071_TBA	4.47131	25.2594	2.49805	0.000400725	Up
Unigene30967_TBA	2.18349	12.335	2.49805	0.000400645	Up
CL2339.Contig2_TBA	2.41492	13.6424	2.49805	0.000400565	Up
Unigene33266_TBA	32.5572	183.632	2.49577	6.78715e-55	Up
Unigene32471_TBA	82.4817	464.206	2.49262	1.42103e-99	Up
Unigene27246_TBA	4.67195	26.2237	2.48877	8.33974e-05	Up
CL4727.Contig2_TBA	2.46606	13.842	2.48877	8.33782e-05	Up
Unigene33400_TBA	6.44969	36.2022	2.48877	3.38899e-09	Up
Unigene25293_TBA	3.1317	17.5783	2.48877	8.34356e-05	Up
Unigene4981_TBA	3.90587	21.9237	2.48877	8.34165e-05	Up
Unigene13153_TBA	5.54312	31.0364	2.48519	6.91552e-10	Up
Unigene6391_TBA	3.85727	21.5511	2.48211	1.71114e-05	Up
Unigene5828_TBA	4.67295	26.1084	2.48211	1.71026e-05	Up
Unigene34094_TBA	7.44825	41.6144	2.48211	1.39401e-10	Up
Unigene20710_TBA	25.8936	144.671	2.48211	1.04087e-15	Up
Unigene31343_TBA	3.1705	17.714	2.48211	1.7107e-05	Up
Unigene4627_TBA	8.01727	44.7371	2.48029	2.09764e-16	Up
Unigene16826_TBA	2.37794	13.2397	2.47709	3.46246e-06	Up
Unigene19727_TBA	11.3232	62.9832	2.47568	1.63795e-18	Up
Unigene6674_TBA	6.08953	33.813	2.47318	2.24543e-13	Up
Unigene27254_TBA	8.30341	46.106	2.47318	7.09577e-07	Up
CL4954.Contig1_TBA	24.6027	136.313	2.47004	1.42783e-07	Up
Unigene21752_TBA	5.69606	31.5033	2.46746	2.89051e-08	Up
CL3004.Contig2_TBA	67.92	375.299	2.46613	3.30065e-84	Up
Unigene33642_TBA	11.5332	63.6916	2.46532	6.60518e-35	Up
Unigene4322_TBA	8.28986	45.6734	2.46193	2.40433e-10	Up
Unigene13574_TBA	20.335	111.951	2.46083	1.95022e-53	Up
Unigene10572_TBA	19.8419	108.935	2.45684	2.76831e-40	Up
Unigene33662_TBA	10.7453	58.6669	2.44885	7.37677e-28	Up
Unigene11251_TBA	22.9313	124.97	2.44619	2.48269e-43	Up
Unigene32979_TBA	44.621	242.943	2.44482	6.48161e-61	Up
Unigene12935_TBA	2.36053	12.8223	2.44147	0.000674771	Up
Unigene493_TBA	1.81077	9.83602	2.44147	0.00067413	Up
Unigene475_TBA	3.26616	17.7416	2.44147	1.20854e-06	Up
Unigene4546_TBA	4.472	24.2917	2.44147	4.96135e-08	Up
CL1595.Contig1_TBA	1.79567	9.75401	2.44147	0.000140971	Up
Unigene34763_TBA	3.43256	18.6455	2.44147	1.00307e-08	Up
Unigene12677_TBA	6.92561	37.6195	2.44147	4.2917e-17	Up
Unigene24827_TBA	5.94746	32.3063	2.44147	1.20818e-06	Up
Unigene10537_TBA	5.02272	27.2832	2.44147	1.20781e-06	Up
Unigene19527_TBA	3.51998	19.1204	2.44147	5.92327e-06	Up
Unigene6769_TBA	2.88567	15.6748	2.44147	0.000674899	Up
Unigene6511_TBA	3.80841	20.6871	2.44147	0.000674386	Up
Unigene6721_TBA	2.88567	15.6748	2.44147	0.000674003	Up
Unigene13634_TBA	8.14566	44.2468	2.44147	1.0027e-08	Up
Unigene1596_TBA	14.6926	79.8096	2.44147	0.000141002	Up
Unigene11733_TBA	5.08774	27.6363	2.44147	2.02385e-09	Up
Unigene8833_TBA	1.92519	10.4575	2.44147	0.000674258	Up
Unigene10277_TBA	2.58656	14.0501	2.44147	0.000674643	Up
Unigene27608_TBA	3.19146	17.3358	2.44147	0.000674514	Up
CL918.Contig1_TBA	113.9	616.574	2.43651	2.52497e-163	Up
Unigene32903_TBA	26.646	143.604	2.43011	1.39771e-35	Up
Unigene5425_TBA	17.018	91.4847	2.42647	2.92679e-40	Up
Unigene33230_TBA	25.2152	135.38	2.42464	9.20954e-48	Up
Unigene11252_TBA	13.7905	73.9727	2.42332	2.85044e-11	Up
Unigene32784_TBA	30.073	161.269	2.42293	1.56241e-32	Up
Unigene13775_TBA	10.3034	55.1868	2.4212	1.01825e-29	Up
Unigene32932_TBA	40.1089	214.452	2.41866	5.08753e-105	Up
Unigene34042_TBA	7.48625	39.9577	2.41616	6.3537e-16	Up
CL3024.Contig2_TBA	2.15573	11.4969	2.415	8.42744e-08	Up
Unigene21574_TBA	7.90729	42.171	2.415	8.42458e-08	Up
Unigene13115_TBA	22.0329	117.335	2.4129	7.16043e-35	Up
Unigene4657_TBA	3.90199	20.7715	2.41232	4.18549e-07	Up
Unigene5522_TBA	16.5835	88.2789	2.41232	4.18681e-07	Up
CL4104.Contig1_TBA	1.74874	9.28794	2.40905	2.05301e-06	Up
Unigene6207_TBA	2.31491	12.2601	2.40494	1.00775e-05	Up
Unigene24756_TBA	7.20004	38.09	2.40333	1.08944e-15	Up
Unigene11056_TBA	7.63162	40.3491	2.40247	2.43946e-10	Up
Unigene997_TBA	3.37798	17.8597	2.40247	2.43839e-10	Up
Unigene34622_TBA	4.03994	21.3177	2.39965	4.91135e-05	Up
Unigene4671_TBA	6.29205	33.2015	2.39965	1.19879e-09	Up
Unigene4774_TBA	6.99408	36.8658	2.39808	2.95902e-18	Up
Unigene33880_TBA	10.2853	54.1933	2.39753	1.35824e-13	Up
Unigene32582_TBA	48.8986	257.623	2.39739	1.2372e-75	Up
Unigene28670_TBA	5.04944	26.5712	2.39567	1.56641e-21	Up
CL2419.Contig3_TBA	7.4638	39.2627	2.39518	6.74375e-13	Up
CL2824.Contig1_TBA	1.97874	10.3902	2.39256	0.000238174	Up
Unigene11750_TBA	3.9352	20.6633	2.39256	0.000238426	Up
CL2180.Contig1_TBA	1.59768	8.3892	2.39256	0.000238124	Up
Unigene6198_TBA	3.76554	19.7724	2.39256	0.000238275	Up
Unigene17465_TBA	8.95791	47.0369	2.39256	0.000238225	Up
Unigene12959_TBA	3.30623	17.3606	2.39256	0.000238375	Up
Unigene13769_TBA	8.61432	45.2328	2.39256	3.75791e-16	Up
CL4326.Contig1_TBA	8.93246	46.9033	2.39256	0.000238325	Up
Unigene13268_TBA	16.1458	84.6527	2.39039	1.2087e-30	Up
Unigene11807_TBA	9.48815	49.689	2.38873	5.78599e-26	Up
Unigene28627_TBA	6.51346	34.0942	2.38803	1.43863e-07	Up
Unigene30462_TBA	13.5061	70.43	2.38258	4.16584e-10	Up
Unigene22030_TBA	3.07253	15.9481	2.37588	3.4692e-06	Up
Unigene6246_TBA	6.94601	36.0534	2.37588	3.47017e-06	Up
Unigene11875_TBA	35.3994	183.017	2.37018	1.4406e-72	Up
Unigene32879_TBA	19.164	99.0727	2.37008	5.9127e-19	Up
Unigene14831_TBA	21.9365	113.332	2.36915	2.86762e-58	Up
Unigene34086_TBA	5.55272	28.654	2.36747	1.70909e-05	Up
Unigene21030_TBA	6.40046	33.0286	2.36747	1.70953e-05	Up
Unigene24950_TBA	3.05327	15.7123	2.36347	1.96139e-12	Up
CL716.Contig1_TBA	8.38813	43.1658	2.36347	1.96238e-12	Up
Unigene11107_TBA	5.35726	27.5131	2.36055	2.45222e-07	Up
Unigene32631_TBA	100.497	515.707	2.3594	1.85903e-247	Up
Unigene33675_TBA	6.27054	32.1149	2.35658	8.29255e-05	Up
Unigene12459_TBA	4.34114	22.2334	2.35658	8.29065e-05	Up
Unigene32551_TBA	55.3462	283.132	2.35492	2.6068e-50	Up
Unigene27467_TBA	4.69638	24.0224	2.35476	1.85996e-15	Up
Unigene33138_TBA	12.0468	61.6206	2.35476	1.8611e-15	Up
CL3518.Contig1_TBA	21.3081	108.954	2.35425	2.48237e-95	Up
Unigene21119_TBA	6.80568	34.75	2.3522	1.20322e-06	Up
Unigene33567_TBA	32.62	166.144	2.34861	1.13882e-48	Up
Unigene32712_TBA	8.49627	43.1844	2.34561	8.70152e-18	Up
Unigene32822_TBA	26.1425	132.71	2.34381	4.76121e-69	Up
Unigene7726_TBA	42.2008	214.144	2.34324	1.35696e-148	Up
CL1622.Contig1_TBA	4.33686	21.9871	2.34193	0.00039621	Up
Unigene2996_TBA	2.98691	15.1431	2.34193	5.87152e-06	Up
Unigene7088_TBA	2.6556	13.4634	2.34193	0.00039629	Up
Unigene34682_TBA	3.0571	15.4989	2.34193	8.37546e-08	Up
Unigene28297_TBA	8.89456	45.0938	2.34193	8.3783e-08	Up
Unigene23487_TBA	7.52207	38.1355	2.34193	1.19262e-09	Up
Unigene10815_TBA	14.1285	71.5124	2.33959	1.34186e-27	Up
Unigene33621_TBA	19.6233	99.2533	2.33855	3.97381e-38	Up
Unigene4638_TBA	5.74513	28.9781	2.33455	5.85923e-09	Up
Unigene32599_TBA	67.7218	341.585	2.33455	3.3765e-26	Up
Unigene12552_TBA	172.612	870.245	2.33389	1.51208e-103	Up
Unigene4721_TBA	4.90171	24.6894	2.33253	4.144e-07	Up
Unigene36283_TBA	2.06314	10.3664	2.32899	2.86451e-05	Up
Unigene16897_TBA	3.6297	18.2376	2.32899	2.8638e-05	Up
Unigene3256_TBA	4.17144	20.9596	2.32899	2.86522e-05	Up
Unigene11239_TBA	132.351	664.032	2.32689	6.00338e-182	Up
Unigene5098_TBA	12.2088	61.216	2.32599	2.88868e-08	Up
CL1506.Contig2_TBA	8.10046	40.6166	2.32599	2.88765e-08	Up
Unigene4501_TBA	12.9712	64.8223	2.32117	1.4455e-24	Up
Unigene22547_TBA	4.16785	20.8284	2.32117	2.01228e-09	Up
Unigene26109_TBA	4.16233	20.8008	2.32117	2.02459e-06	Up
Unigene28470_TBA	2.75955	13.7905	2.32117	2.02517e-06	Up
Unigene17658_TBA	2.96066	14.7956	2.32117	2.024e-06	Up
CL3247.Contig2_TBA	2.1324	10.6178	2.31594	1.4184e-07	Up
Unigene33795_TBA	14.8053	73.6885	2.31533	3.34297e-26	Up
Unigene26151_TBA	9.838	48.9268	2.31419	2.25684e-27	Up
Unigene33188_TBA	16.2202	80.6521	2.31392	6.32584e-16	Up
Unigene7393_TBA	53.0096	263.264	2.31219	1.95279e-63	Up
Unigene25415_TBA	2.37582	11.7991	2.31219	0.000138441	Up
Unigene4766_TBA	2.9464	14.6328	2.31219	0.00013841	Up
CL3813.Contig1_TBA	10.4966	52.0683	2.31048	4.69501e-32	Up
CL1426.Contig1_TBA	11.0126	54.5673	2.30888	8.37283e-25	Up
CL3477.Contig1_TBA	2.30402	11.4029	2.30717	9.90814e-06	Up
Unigene29240_TBA	8.25979	40.8786	2.30717	9.91077e-06	Up
Unigene25708_TBA	4.10473	20.3148	2.30717	9.9134e-06	Up
Unigene5487_TBA	22.0016	108.647	2.30397	6.99654e-07	Up
Unigene32964_TBA	39.9977	197.38	2.30299	2.45042e-35	Up
Unigene25276_TBA	18.462	91.0277	2.30174	4.88025e-08	Up
CL2883.Contig1_TBA	7.47803	36.8707	2.30174	4.87854e-08	Up
Unigene34636_TBA	5.01311	24.6894	2.30011	3.38905e-09	Up
Unigene33437_TBA	21.2735	104.771	2.30011	8.37408e-36	Up
Unigene33501_TBA	9.00772	44.3243	2.29886	2.38906e-10	Up
Unigene33507_TBA	28.1938	138.499	2.29642	2.22126e-27	Up
Unigene21723_TBA	104.808	514.111	2.29434	3.04495e-252	Up
Unigene20854_TBA	28.732	140.697	2.29186	1.49363e-39	Up
Unigene12906_TBA	1.6832	8.22877	2.28947	0.000656764	Up
Unigene23955_TBA	5.52977	27.0337	2.28947	8.44465e-18	Up
Unigene484_TBA	8.7158	42.6094	2.28947	1.16715e-09	Up
Unigene6913_TBA	9.61537	47.0071	2.28947	0.000657015	Up
CL5088.Contig2_TBA	5.58229	27.2904	2.28947	4.78996e-05	Up
Unigene23862_TBA	3.5131	17.1747	2.28947	0.00065714	Up
Unigene17325_TBA	2.65335	12.9716	2.28947	0.000656639	Up
CL2378.Contig1_TBA	20.7768	101.573	2.28947	8.12952e-11	Up
Unigene34266_TBA	2.97467	14.5424	2.28947	0.000656889	Up
Unigene6805_TBA	10.2237	49.8225	2.28488	1.30363e-20	Up
Unigene33215_TBA	41.7375	203.357	2.2846	7.81333e-58	Up
Unigene33339_TBA	8.19365	39.8632	2.28248	1.31427e-13	Up
Unigene11512_TBA	43.9154	213.571	2.28192	1.06094e-86	Up
CL2307.Contig3_TBA	24.9233	121.141	2.28111	1.60888e-89	Up
Unigene35132_TBA	5.7999	28.1689	2.28001	4.03252e-10	Up
CL3069.Contig2_TBA	4.06787	19.7568	2.28001	4.03426e-10	Up
CL1887.Contig2_TBA	12.6892	61.5945	2.2792	2.17655e-27	Up
Unigene16819_TBA	7.60209	36.8894	2.27874	5.71429e-09	Up
Unigene4637_TBA	17.4818	84.5598	2.27412	2.36771e-24	Up
Unigene11067_TBA	2.9881	14.4458	2.27335	3.48813e-23	Up
Unigene22563_TBA	2.55767	12.3494	2.27154	1.65861e-05	Up
Unigene31022_TBA	4.93212	23.777	2.26929	1.95974e-09	Up
Unigene32569_TBA	81.5284	392.723	2.26814	5.93046e-91	Up
Unigene5421_TBA	18.3092	88.1649	2.26764	2.5403e-21	Up
Unigene23261_TBA	7.42563	35.7259	2.26638	0.000231043	Up
Unigene29261_TBA	2.18609	10.5176	2.26638	0.000230945	Up
Unigene35948_TBA	4.05781	19.5228	2.26638	0.000230847	Up
Unigene2639_TBA	2.7092	13.0344	2.26638	0.000231092	Up
Unigene22070_TBA	78.0482	375.502	2.26638	4.8999e-44	Up
Unigene23386_TBA	9.19364	44.232	2.26638	0.000230994	Up
Unigene33578_TBA	7.52464	36.2022	2.26638	2.80681e-08	Up
CL4251.Contig2_TBA	3.59634	17.3025	2.26638	0.000230896	Up
CL2948.Contig1_TBA	3.3934	16.3262	2.26638	0.000230798	Up
CL4410.Contig1_TBA	14.3632	69.0358	2.26497	5.5687e-19	Up
Unigene26152_TBA	17.9078	86.0107	2.26393	4.6721e-11	Up
Unigene26275_TBA	6.12777	29.3407	2.25947	1.7549e-15	Up
Unigene25275_TBA	22.9841	109.867	2.25704	1.58278e-11	Up
Unigene11775_TBA	4.48662	21.4466	2.25704	5.67638e-06	Up
CL3031.Contig2_TBA	12.8054	60.9974	2.25199	1.37019e-07	Up
CL3195.Contig2_TBA	3.18192	15.1567	2.25199	1.37065e-07	Up
Unigene10633_TBA	13.5527	64.5569	2.25199	4.93926e-22	Up
Unigene32456_TBA	5.24038	24.9073	2.24882	7.98652e-05	Up
Unigene33904_TBA	8.94835	42.5311	2.24882	3.28042e-09	Up
Unigene35422_TBA	2.96276	14.0818	2.24882	7.98836e-05	Up
Unigene18070_TBA	25.3745	120.454	2.24703	8.93736e-26	Up
Unigene13358_TBA	15.0507	71.3494	2.24507	1.83757e-12	Up
Unigene13062_TBA	19.9633	94.6383	2.24507	1.3155e-24	Up
Unigene15119_TBA	6.48415	30.7388	2.24507	1.95114e-06	Up
CL3194.Contig1_TBA	7.43316	35.2377	2.24507	1.8385e-12	Up
Unigene15060_TBA	27.0999	128.391	2.24418	7.69677e-94	Up
CL3941.Contig2_TBA	21.2317	100.442	2.24206	5.93532e-61	Up
Unigene5023_TBA	52.6101	248.792	2.24153	1.70934e-56	Up
Unigene5100_TBA	17.6568	83.3597	2.23912	8.8881e-45	Up
Unigene33184_TBA	15.5567	73.3969	2.23819	1.81874e-19	Up
[truncated: 3,384 more rows]
