# Supplementary material for: De novo transcriptome characterization and gene expression profiling of the desiccation tolerant moss Bryum argenteum following rehydration
Source: BMC Genomics. 2015 May 28;16(1):416. doi: 10.1186/s12864-015-1633-y (PMC4445806; doi:10.1186/s12864-015-1633-y)
Supplement: Additional file 6: — Homologs of T. ruralis transcripts detected in B. argenteum and their expression RPKM values during rehydration. [file 12864_2015_1633_MOESM6_ESM.xlsx]

## Sheet: Sheet1
B.argenteum_TAC	NCBI accession	Description	E-value	Identity(%)	Dry_RPKM	R2_RPKM	R24_RPKM
Unigene32501_TBA	AAA83758.1	rehydrin [Syntrichia ruralis]	1.81e-84	54.72	66.7869	198.548	488.989
Unigene32325_TBA	AAA83758.1	rehydrin [Syntrichia ruralis]	3.18e-152	92.31	969.205	1102.57	76.3505
Unigene5688_TBA	AAL09329.1	vacuolar-type H(+)-ATPase subunit c [Syntrichia ruralis]	2.52e-42	60.96	4.19278	108.357	27.3999
Unigene24219_TBA	AAL09329.1	vacuolar-type H(+)-ATPase subunit c [Syntrichia ruralis]	4.38e-22	82.22	39.4656	50.9969	53.4921
Unigene5053_TBA	AAL09329.1	vacuolar-type H(+)-ATPase subunit c [Syntrichia ruralis]	2.86e-85	91.62	96.7743	127.566	126.224
CL3148.Contig2_TBA	AAL09329.1	vacuolar-type H(+)-ATPase subunit c [Syntrichia ruralis]	1.85e-74	92.59	41.5827	62.6974	25.4156
CL3148.Contig1_TBA	AAL09329.1	vacuolar-type H(+)-ATPase subunit c [Syntrichia ruralis]	3.25e-75	92.59	18.3413	18.7748	16.7973
CL233.Contig1_TBA	AAB49656.1	rehydrin [Syntrichia ruralis]	8.27e-12	58.06	361.098	358.67	9.71102
Unigene21213_TBA	AAL73395.1	26S proteasome regulatory subunit IV [Syntrichia ruralis]	4.89e-66	50.25	3.92025	30.5689	22.7724
Unigene21211_TBA	AAL73395.1	26S proteasome regulatory subunit IV [Syntrichia ruralis]	1.67e-40	52.07	0.01	25.0137	13.5873
Unigene16765_TBA	AAL73395.1	26S proteasome regulatory subunit IV [Syntrichia ruralis]	4.29e-20	52.78	0.01	9.275	7.5572
Unigene32850_TBA	AAL73395.1	26S proteasome regulatory subunit IV [Syntrichia ruralis]	1.12e-102	54.71	64.8675	98.3356	81.2323
Unigene34416_TBA	AAL73395.1	26S proteasome regulatory subunit IV [Syntrichia ruralis]	1.66e-102	54.71	3.69888	21.7256	16.2776
CL3021.Contig2_TBA	AAL73395.1	26S proteasome regulatory subunit IV [Syntrichia ruralis]	8.4e-41	55.86	3.25933	6.05124	9.20361
CL830.Contig1_TBA	AAL73395.1	26S proteasome regulatory subunit IV [Syntrichia ruralis]	1.45e-38	58.25	37.6947	40.3106	49.2671
Unigene30622_TBA	AAL73395.1	26S proteasome regulatory subunit IV [Syntrichia ruralis]	1.16e-108	60.16	3.48898	22.0238	14.7781
CL3021.Contig3_TBA	AAL73395.1	26S proteasome regulatory subunit IV [Syntrichia ruralis]	1.19e-36	70.24	1.78193	5.95497	8.62589
Unigene23307_TBA	AAL73395.1	26S proteasome regulatory subunit IV [Syntrichia ruralis]	0	79.76	6.00124	30.8257	27.0331
CL3662.Contig2_TBA	AAL73395.1	26S proteasome regulatory subunit IV [Syntrichia ruralis]	6.06e-138	94.24	66.0843	92.3304	76.5856
CL3662.Contig1_TBA	AAL73395.1	26S proteasome regulatory subunit IV [Syntrichia ruralis]	0	95.58	25.0276	44.1632	36.721
Unigene30101_TBA	AAK59374.1	aldehyde dehydrogenase Aldh21A1 [Syntrichia ruralis]	0	83.17	96.2316	63.6156	4.20013
Unigene32542_TBA	AAK59374.1	aldehyde dehydrogenase Aldh21A1 [Syntrichia ruralis]	0	89.1	312.592	417.221	139.311
Unigene30102_TBA	AAK59374.1	aldehyde dehydrogenase Aldh21A1 [Syntrichia ruralis]	3.7e-55	96.51	27.7376	17.3031	0.01
Unigene28489_TBA	AAK59375.1	aldehyde dehydrogenase Aldh7B6 [Syntrichia ruralis]	9.18e-98	57.2	0.01	2.84185	4.3223
Unigene28488_TBA	AAK59375.1	aldehyde dehydrogenase Aldh7B6 [Syntrichia ruralis]	1.47e-108	61.94	0.01	6.38292	9.70807
CL1733.Contig2_TBA	AAK59375.1	aldehyde dehydrogenase Aldh7B6 [Syntrichia ruralis]	0	92.37	0.01	0.01	0.26653
CL1733.Contig1_TBA	AAK59375.1	aldehyde dehydrogenase Aldh7B6 [Syntrichia ruralis]	0	92.37	1.7169	2.15161	7.53191
CL3499.Contig1_TBA	AAK59376.1	early light-inducible protein ELIPA [Syntrichia ruralis]	7.44e-15	50.68	547.235	328.478	4.97938
CL3499.Contig2_TBA	AAK59376.1	early light-inducible protein ELIPA [Syntrichia ruralis]	6.38e-15	50.68	212.127	151.103	3.49269
CL3499.Contig3_TBA	AAK59376.1	early light-inducible protein ELIPA [Syntrichia ruralis]	9.44e-12	50.75	2028.73	1043.71	35.5818
Unigene5266_TBA	AAK59376.1	early light-inducible protein ELIPA [Syntrichia ruralis]	3.14e-84	71.43	758.404	244.877	5.32064
Unigene5267_TBA	AAK59376.1	early light-inducible protein ELIPA [Syntrichia ruralis]	1.1e-33	87.72	552.569	176.343	0.01
CL964.Contig1_TBA	AAK59376.1	early light-inducible protein ELIPA [Syntrichia ruralis]	2.45e-108	89.51	329.973	226.833	4.06649
CL964.Contig4_TBA	AAK59376.1	early light-inducible protein ELIPA [Syntrichia ruralis]	1.23e-106	89.51	154.209	60.3282	2.77712
CL964.Contig2_TBA	AAK59376.1	early light-inducible protein ELIPA [Syntrichia ruralis]	1.33e-108	89.51	128.234	67.4107	0.871836
CL964.Contig3_TBA	AAK59376.1	early light-inducible protein ELIPA [Syntrichia ruralis]	8.67e-107	89.51	68.5552	35.287	1.14434
Unigene32669_TBA	AAK59377.1	early light-inducible protein ELIPB [Syntrichia ruralis]	6.99e-14	52	231.722	77.8274	1.40918
Unigene4445_TBA	AAK59377.1	early light-inducible protein ELIPB [Syntrichia ruralis]	8.82e-09	61.29	32.7446	15.8062	2.6418
Unigene32645_TBA	AAK59377.1	early light-inducible protein ELIPB [Syntrichia ruralis]	1.68e-82	62.94	189.937	119.499	3.37202
CL1152.Contig5_TBA	AAK59377.1	early light-inducible protein ELIPB [Syntrichia ruralis]	8.62e-74	63.78	464.315	294.509	14.2327
CL1152.Contig1_TBA	AAK59377.1	early light-inducible protein ELIPB [Syntrichia ruralis]	6.4e-34	65.38	1.9766	4.40368	0.01
CL1152.Contig4_TBA	AAK59377.1	early light-inducible protein ELIPB [Syntrichia ruralis]	3.01e-78	66.67	50.4533	17.6934	0.01
CL1152.Contig3_TBA	AAK59377.1	early light-inducible protein ELIPB [Syntrichia ruralis]	9.14e-78	66.67	10.1441	7.53333	0.01
CL860.Contig1_TBA	AAK59377.1	early light-inducible protein ELIPB [Syntrichia ruralis]	6.59e-62	70.14	142.273	42.2097	2.59563
CL5195.Contig1_TBA	AAK59377.1	early light-inducible protein ELIPB [Syntrichia ruralis]	4.33e-92	70.21	151.766	83.2907	2.15443
CL5195.Contig2_TBA	AAK59377.1	early light-inducible protein ELIPB [Syntrichia ruralis]	3.12e-92	70.21	47.2725	41.923	1.11085
Unigene30777_TBA	AAK59377.1	early light-inducible protein ELIPB [Syntrichia ruralis]	3.78e-23	71.7	98.0942	16.4496	3.82943
Unigene30778_TBA	AAK59377.1	early light-inducible protein ELIPB [Syntrichia ruralis]	5.47e-23	71.7	49.1638	16.1077	0.01
Unigene30776_TBA	AAK59377.1	early light-inducible protein ELIPB [Syntrichia ruralis]	3.3e-23	71.7	12.0343	3.65608	0.01
CL2228.Contig3_TBA	AAK59377.1	early light-inducible protein ELIPB [Syntrichia ruralis]	8.53e-72	72.15	54.2575	25.903	0.721557
CL2228.Contig1_TBA	AAK59377.1	early light-inducible protein ELIPB [Syntrichia ruralis]	1.08e-71	72.15	26.6053	22.2278	0.731759
Unigene36061_TBA	AAK59377.1	early light-inducible protein ELIPB [Syntrichia ruralis]	4.03e-15	72.97	11.4429	36.8243	4.61602
CL2228.Contig2_TBA	AAK59377.1	early light-inducible protein ELIPB [Syntrichia ruralis]	1.26e-58	73.77	87.4955	39.2395	1.37514
CL2228.Contig4_TBA	AAK59377.1	early light-inducible protein ELIPB [Syntrichia ruralis]	9.8e-68	75.61	13.8362	4.20351	0.01
Unigene34063_TBA	AAK59377.1	early light-inducible protein ELIPB [Syntrichia ruralis]	1.85e-15	78.95	7.54701	2.80234	0.01
Unigene32110_TBA	AAK59377.1	early light-inducible protein ELIPB [Syntrichia ruralis]	6.14e-11	82.14	25.3829	18.8503	0.01
Unigene32108_TBA	AAK59377.1	early light-inducible protein ELIPB [Syntrichia ruralis]	1.71e-32	86.44	6.90118	6.40633	0.01
Unigene26664_TBA	ACL27579.1	ribosomal protein L23 (chloroplast) [Syntrichia ruralis]	3.29e-55	90	403.226	260.481	323.091
Unigene36417_TBA	ACL27580.1	ribosomal protein L2 (chloroplast) [Syntrichia ruralis]	1.17e-37	51.72	1.80587	0.01	2.18545
Unigene3854_TBA	ACL27580.1	ribosomal protein L2 (chloroplast) [Syntrichia ruralis]	2.12e-08	58.54	2.48248	1.38268	0.01
CL3911.Contig2_TBA	ACL27580.1	ribosomal protein L2 (chloroplast) [Syntrichia ruralis]	7.8e-161	91.37	75.1935	45.9965	52.7755
Unigene10140_TBA	ACL27581.1	ribosomal protein S19 (chloroplast) [Syntrichia ruralis]	4.19e-32	53.33	0.01	1.25069	2.71746
CL3911.Contig1_TBA	ACL27583.1	ribosomal protein S3 (chloroplast) [Syntrichia ruralis]	3.99e-141	92.66	2.23104	0.710078	1.7357
Unigene15728_TBA	ACL27584.1	ribosomal protein L16 (chloroplast) [Syntrichia ruralis]	5.49e-59	59.26	0.01	3.20186	1.15949
Unigene26663_TBA	ACL27584.1	ribosomal protein L16 (chloroplast) [Syntrichia ruralis]	8.01e-93	92.41	16.5709	10.9388	10.3983
Unigene4943_TBA	ACL27585.1	ribosomal protein L14 (chloroplast) [Syntrichia ruralis]	4.62e-12	57.5	23.2051	21.1495	31.9119
Unigene21959_TBA	ACL27586.1	ribosomal protein S8 (chloroplast) [Syntrichia ruralis]	5.86e-07	58.62	32.8207	18.2804	19.8596
Unigene21960_TBA	ACL27586.1	ribosomal protein S8 (chloroplast) [Syntrichia ruralis]	3.78e-64	85.58	166.735	152.568	167.55
Unigene40895_TBA	ACL27587.1	translational initiation factor 1 (chloroplast) [Syntrichia ruralis]	1.13e-07	55.17	0.01	5.95497	0.01
Unigene21077_TBA	ACL27587.1	translational initiation factor 1 (chloroplast) [Syntrichia ruralis]	8.64e-11	71.43	0.01	7.32067	3.97655
Unigene21961_TBA	ACL27587.1	translational initiation factor 1 (chloroplast) [Syntrichia ruralis]	1.4e-52	98.72	67.8228	63.4954	70.727
Unigene34794_TBA	ACL27588.1	ribosomal protein L36 (chloroplast) [Syntrichia ruralis]	2.26e-09	53.85	0.01	23.0577	2.27724
Unigene34152_TBA	ACL27588.1	ribosomal protein L36 (chloroplast) [Syntrichia ruralis]	2.27e-12	57.89	8.35084	11.3697	30.3182
Unigene39796_TBA	ACL27588.1	ribosomal protein L36 (chloroplast) [Syntrichia ruralis]	4.94e-11	60.53	0.01	3.19535	0.01
Unigene30466_TBA	ACL27589.1	ribosomal protein S11 (chloroplast) [Syntrichia ruralis]	1.54e-25	56.44	5.39175	5.25539	0.815629
Unigene21076_TBA	ACL27589.1	ribosomal protein S11 (chloroplast) [Syntrichia ruralis]	4.79e-34	57.47	0.01	6.17969	5.37084
Unigene10782_TBA	ACL27589.1	ribosomal protein S11 (chloroplast) [Syntrichia ruralis]	2.11e-69	96.15	101.157	97.3682	103.403
Unigene34132_TBA	ACL27590.1	cytochrome b6/f complex subunit IV (chloroplast) [Syntrichia ruralis]	4.46e-109	97.47	12.2096	7.20052	13.0376
CL4431.Contig2_TBA	ACL27591.1	cytochrome b6 (chloroplast) [Syntrichia ruralis]	3.06e-156	99.07	1.1516	0.01	0.01
CL4431.Contig1_TBA	ACL27591.1	cytochrome b6 (chloroplast) [Syntrichia ruralis]	7.43e-155	99.53	0.540104	0.01	0.01
Unigene905_TBA	ACL27592.1	photosystem II phosphoprotein (chloroplast) [Syntrichia ruralis]	1.26e-46	95.95	6.95903	3.87602	5.05304
Unigene12928_TBA	ACL27595.1	photosystem II CP47 chlorophyll apoprotein (chloroplast) [Syntrichia ruralis]	2.08e-64	97.96	9.32571	2.30854	6.26992
Unigene12929_TBA	ACL27595.1	photosystem II CP47 chlorophyll apoprotein (chloroplast) [Syntrichia ruralis]	0	98.92	9.77407	8.04755	6.68565
Unigene12930_TBA	ACL27595.1	photosystem II CP47 chlorophyll apoprotein (chloroplast) [Syntrichia ruralis]	6.01e-35	100	8.00733	4.45989	2.42259
Unigene29677_TBA	ACL27596.1	clp protease proteolytic subunit (chloroplast) [Syntrichia ruralis]	1.01e-11	88.89	7.10978	1.31999	4.30208
Unigene29676_TBA	ACL27596.1	clp protease proteolytic subunit (chloroplast) [Syntrichia ruralis]	5.3e-30	92.73	115.798	124.963	87.586
Unigene29679_TBA	ACL27596.1	clp protease proteolytic subunit (chloroplast) [Syntrichia ruralis]	2.95e-108	98.68	223.376	191.678	158.566
Unigene29678_TBA	ACL27596.1	clp protease proteolytic subunit (chloroplast) [Syntrichia ruralis]	4.88e-17	100	22.4014	23.1717	15.4914
Unigene21340_TBA	ACL27597.1	ribosomal protein L20 (chloroplast) [Syntrichia ruralis]	5.89e-54	90	174.448	145.975	117.063
Unigene13060_TBA	ACL27601.1	cytochrome b6/f complex subunit V (chloroplast) [Syntrichia ruralis]	3.28e-20	100	3.03503	0.01	0.01
Unigene27835_TBA	ACL27603.1	photosystem II cytochrome b559 alpha subunit (chloroplast) [Syntrichia ruralis]	9.65e-56	98.8	19.6668	20.1553	14.2803
Unigene27834_TBA	ACL27606.1	photosystem II protein J (chloroplast) [Syntrichia ruralis]	3.1e-11	96	13.0273	8.06212	14.0138
Unigene5212_TBA	ACL27607.1	cytochrome f (chloroplast) [Syntrichia ruralis]	1.75e-100	92.86	650.895	574.465	949.835
CL4806.Contig1_TBA	ACL27608.1	chloroplast envelope membrane protein (chloroplast) [Syntrichia ruralis]	8.07e-48	71.76	6.77575	5.39133	4.68567
Unigene5213_TBA	ACL27608.1	chloroplast envelope membrane protein (chloroplast) [Syntrichia ruralis]	0	81.69	337.336	287.181	461.602
CL3917.Contig1_TBA	ACL27609.1	photosystem I assembly protein ycf4 (chloroplast) [Syntrichia ruralis]	8.94e-106	87.98	1.10951	1.23594	0.671355
Unigene38768_TBA	ACL27610.1	photosystem I subunit VIII (chloroplast) [Syntrichia ruralis]	4.99e-20	100	0.01	1.93372	0.01
Unigene12378_TBA	ACL27611.1	acetyl-CoA carboxylase carboxyltransferase beta subunit (chloroplast) [Syntrichia ruralis]	0	94.55	1.17961	0.788422	0.01
Unigene4685_TBA	ACL27612.1	ribulose-1,5-bisphosphate carboxylase/oxygenase large subunit (chloroplast) [Syntrichia ruralis]	0	96.69	10.7897	6.00961	5.65827
Unigene4686_TBA	ACL27612.1	ribulose-1,5-bisphosphate carboxylase/oxygenase large subunit (chloroplast) [Syntrichia ruralis]	2.55e-52	98.75	7.58759	3.38089	3.67296
Unigene32996_TBA	ACL27613.1	ATP synthase CF1 beta subunit (chloroplast) [Syntrichia ruralis]	6.44e-180	59.57	12.682	127.144	52.9926
CL118.Contig1_TBA	ACL27613.1	ATP synthase CF1 beta subunit (chloroplast) [Syntrichia ruralis]	0	68.08	164.468	180.265	327.217
Unigene10259_TBA	ACL27613.1	ATP synthase CF1 beta subunit (chloroplast) [Syntrichia ruralis]	1.19e-29	85	0.01	2.25878	2.45392
Unigene10258_TBA	ACL27613.1	ATP synthase CF1 beta subunit (chloroplast) [Syntrichia ruralis]	3.68e-81	99.16	1.30313	0.01	0.01
Unigene14863_TBA	ACL27613.1	ATP synthase CF1 beta subunit (chloroplast) [Syntrichia ruralis]	1e-100	100	0.01	0.01	1.31784
CL2396.Contig2_TBA	ACL27614.1	ATP synthase CF1 epsilon subunit (chloroplast) [Syntrichia ruralis]	5.42e-14	91.11	0.01	0.01	1.76257
Unigene23453_TBA	ACL27614.1	ATP synthase CF1 epsilon subunit (chloroplast) [Syntrichia ruralis]	1.35e-59	94.57	4.20967	0.01	1.27362
Unigene6384_TBA	ACL27616.1	NADH-plastoquinone oxidoreductase subunit K (chloroplast) [Syntrichia ruralis]	2.79e-140	87.67	4.3761	2.43738	3.70713
Unigene35185_TBA	ACL27617.1	NADH-plastoquinone oxidoreductase subunit J (chloroplast) [Syntrichia ruralis]	8.66e-118	91.81	6.2103	3.45899	0.939453
Unigene30418_TBA	ACL27620.1	photosystem I P700 apoprotein A1 (chloroplast) [Syntrichia ruralis]	0	74.52	406.742	392.006	633.059
Unigene40093_TBA	ACL27620.1	photosystem I P700 apoprotein A1 (chloroplast) [Syntrichia ruralis]	1.14e-15	75.68	5.51286	6.14107	8.89545
Unigene30416_TBA	ACL27620.1	photosystem I P700 apoprotein A1 (chloroplast) [Syntrichia ruralis]	2.12e-116	99.46	228.062	281.237	427.745
CL3251.Contig1_TBA	ACL27620.1	photosystem I P700 apoprotein A1 (chloroplast) [Syntrichia ruralis]	1.64e-48	100	6.18309	6.31371	12.4712
Unigene30417_TBA	ACL27621.1	photosystem I P700 apoprotein A2 (chloroplast) [Syntrichia ruralis]	7.5e-156	99.55	573.626	454.272	683.86
Unigene30419_TBA	ACL27621.1	photosystem I P700 apoprotein A2 (chloroplast) [Syntrichia ruralis]	1.06e-127	100	1159.72	645.472	1040.18
Unigene37626_TBA	ACL27623.1	photosystem II protein Z (chloroplast) [Syntrichia ruralis]	1.03e-31	100	5.14132	0.01	6.22195
Unigene13510_TBA	ACL27624.1	photosystem II CP43 chlorophyll apoprotein (chloroplast) [Syntrichia ruralis]	2.49e-165	98.83	24.04	20.4784	25.6702
Unigene13509_TBA	ACL27625.1	photosystem II protein D2 (chloroplast) [Syntrichia ruralis]	0	99.72	25.1488	22.7962	23.8704
Unigene38967_TBA	ACL27626.1	hypothetical protein, partial (chloroplast) [Syntrichia ruralis]	6.23e-22	77.78	2.01901	0.01	2.44339
CL496.Contig1_TBA	ACL27626.1	hypothetical protein, partial (chloroplast) [Syntrichia ruralis]	3.99e-80	77.84	11.502	11.5314	27.8391
CL496.Contig2_TBA	ACL27626.1	hypothetical protein, partial (chloroplast) [Syntrichia ruralis]	2.5e-54	79.63	18.7595	16.0748	26.1952
Unigene27075_TBA	ACL27626.1	hypothetical protein, partial (chloroplast) [Syntrichia ruralis]	3.73e-70	82.35	35.716	53.4268	83.9761
Unigene25934_TBA	ACL27627.1	photosystem II protein D1 (chloroplast) [Syntrichia ruralis]	1.79e-116	100	73.2213	33.9253	19.6043
Unigene797_TBA	ACL27627.1	photosystem II protein D1 (chloroplast) [Syntrichia ruralis]	3.06e-128	100	71.4224	35.5581	26.5581
Unigene690_TBA	ACL27628.1	maturase K (chloroplast) [Syntrichia ruralis]	6.48e-13	67.53	137.781	55.6446	87.0239
Unigene27787_TBA	ACL27628.1	maturase K (chloroplast) [Syntrichia ruralis]	1.56e-50	74.07	2.85109	7.93996	5.17553
Unigene4187_TBA	ACL27629.1	protochlorophyllide reductase ChlB subunit (chloroplast) [Syntrichia ruralis]	6.53e-93	90.85	2.22953	0.01	1.34907
Unigene7035_TBA	ACL27629.1	protochlorophyllide reductase ChlB subunit (chloroplast) [Syntrichia ruralis]	4.36e-50	93.67	1.9766	4.40368	2.39205
CL2575.Contig2_TBA	ACL27629.1	protochlorophyllide reductase ChlB subunit (chloroplast) [Syntrichia ruralis]	1.15e-99	100	1.02714	0.01	0.01
Unigene8260_TBA	ACL27631.1	photosystem II protein I (chloroplast) [Syntrichia ruralis]	3.85e-09	100	9.15234	2.03906	4.43042
Unigene20052_TBA	ACL27633.1	hypothetical chloroplast RF12 (chloroplast) [Syntrichia ruralis]	3.84e-16	100	11.2007	10.6946	19.3642
Unigene10325_TBA	ACL27634.1	ATP synthase CF1 alpha subunit (chloroplast) [Syntrichia ruralis]	4.04e-16	50	0.01	3.30623	0.01
Unigene972_TBA	ACL27634.1	ATP synthase CF1 alpha subunit (chloroplast) [Syntrichia ruralis]	1.79e-169	65.4	4.92129	4.48534	3.78998
Unigene24189_TBA	ACL27634.1	ATP synthase CF1 alpha subunit (chloroplast) [Syntrichia ruralis]	1.02e-116	98.42	69.0393	30.4049	21.3734
Unigene24188_TBA	ACL27634.1	ATP synthase CF1 alpha subunit (chloroplast) [Syntrichia ruralis]	0	99.34	90.7666	41.0217	45.8209
CL4621.Contig1_TBA	ACL27635.1	ATP synthase CF0 subunit I, partial (chloroplast) [Syntrichia ruralis]	5.02e-73	94.57	24.5831	6.22372	6.76139
CL4621.Contig2_TBA	ACL27635.1	ATP synthase CF0 subunit I, partial (chloroplast) [Syntrichia ruralis]	2.74e-74	94.57	15.2985	2.55628	9.25705
Unigene29129_TBA	ACL27636.1	ATP synthase CF0 subunit III (chloroplast) [Syntrichia ruralis]	6.35e-49	100	41.784	23.2727	29.6424
Unigene29131_TBA	ACL27637.1	ATP synthase CF0 subunit IV (chloroplast) [Syntrichia ruralis]	7e-143	96.3	69.8492	34.2171	45.3206
Unigene26161_TBA	ACL27639.1	RNA polymerase beta&apos; subunit (chloroplast) [Syntrichia ruralis]	1.46e-09	55.26	3.68965	26.2019	8.93033
Unigene21602_TBA	ACL27639.1	RNA polymerase beta&apos; subunit (chloroplast) [Syntrichia ruralis]	1.05e-06	57.58	10.5913	18.9263	32.8447
Unigene14693_TBA	ACL27639.1	RNA polymerase beta&apos; subunit (chloroplast) [Syntrichia ruralis]	9.8e-24	69.12	110.69	33.3946	44.6517
Unigene39366_TBA	ACL27639.1	RNA polymerase beta&apos; subunit (chloroplast) [Syntrichia ruralis]	6.66e-11	73.33	2.15794	12.0192	0.01
Unigene29132_TBA	ACL27639.1	RNA polymerase beta&apos; subunit (chloroplast) [Syntrichia ruralis]	1.11e-55	79.71	90.1186	42.3018	30.8661
Unigene29130_TBA	ACL27639.1	RNA polymerase beta&apos; subunit (chloroplast) [Syntrichia ruralis]	1.16e-145	82.4	105.059	44.2116	50.15
Unigene787_TBA	ACL27639.1	RNA polymerase beta&apos; subunit (chloroplast) [Syntrichia ruralis]	0	85.61	68.5759	29.283	27.6632
Unigene33882_TBA	ACL27639.1	RNA polymerase beta&apos; subunit (chloroplast) [Syntrichia ruralis]	1.73e-40	86.24	25.7378	4.77846	6.92169
Unigene20961_TBA	ACL27641.1	hypothetical chloroplast RF66 (chloroplast) [Syntrichia ruralis]	5.67e-27	86.36	21.3832	8.93246	4.85206
Unigene20960_TBA	ACL27641.1	hypothetical chloroplast RF66 (chloroplast) [Syntrichia ruralis]	1.37e-40	93.55	16.7017	3.10081	0.01
Unigene21844_TBA	ACL27643.1	NADH-plastoquinone oxidoreductase subunit 2 (chloroplast) [Syntrichia ruralis]	8.18e-79	82.29	0.54448	1.21305	0.658922
Unigene21845_TBA	ACL27643.1	NADH-plastoquinone oxidoreductase subunit 2 (chloroplast) [Syntrichia ruralis]	6.53e-168	83.6	0.01	0.01	0.608236
Unigene21843_TBA	ACL27643.1	NADH-plastoquinone oxidoreductase subunit 2 (chloroplast) [Syntrichia ruralis]	6.29e-76	84.06	3.12578	2.61148	1.89139
CL2132.Contig1_TBA	ACL27644.1	ribosomal protein S7 (chloroplast) [Syntrichia ruralis]	3.16e-96	95.14	8.87605	4.94375	3.75959
Unigene30538_TBA	ACL27645.1	hypothetical protein (chloroplast) [Syntrichia ruralis]	5.21e-32	51.02	155.134	85.6061	149.498
Unigene24265_TBA	ACL27645.1	hypothetical protein (chloroplast) [Syntrichia ruralis]	2.78e-21	62.39	74.8199	44.7984	83.7552
Unigene28757_TBA	ACL27645.1	hypothetical protein (chloroplast) [Syntrichia ruralis]	8.78e-77	78.71	123.375	82.684	138.382
Unigene24264_TBA	ACL27645.1	hypothetical protein (chloroplast) [Syntrichia ruralis]	1.83e-84	78.95	141.311	100.542	197.493
Unigene24266_TBA	ACL27645.1	hypothetical protein (chloroplast) [Syntrichia ruralis]	3.13e-120	82.41	128.789	84.0381	164.989
Unigene30539_TBA	ACL27645.1	hypothetical protein (chloroplast) [Syntrichia ruralis]	2.07e-54	83.87	143.011	71.2691	142.707
Unigene28756_TBA	ACL27645.1	hypothetical protein (chloroplast) [Syntrichia ruralis]	6.58e-68	89.83	229.651	183.695	302.407
Unigene3268_TBA	ACL27645.1	hypothetical protein (chloroplast) [Syntrichia ruralis]	9.48e-19	91.89	30.5241	16.0011	28.2481
Unigene73_TBA	ACL27647.1	protochlorophyllide reductase ChlN subunit (chloroplast) [Syntrichia ruralis]	0	93.48	170.014	138.57	240.489
Unigene21362_TBA	ACL27647.1	protochlorophyllide reductase ChlN subunit (chloroplast) [Syntrichia ruralis]	1.06e-58	94.34	102.211	68.6066	150.653
Unigene30136_TBA	ACL27649.1	NADH-plastoquinone oxidoreductase subunit 7 (chloroplast) [Syntrichia ruralis]	0	94.88	197.598	145.941	226.049
Unigene30135_TBA	ACL27650.1	NADH-plastoquinone oxidoreductase subunit I (chloroplast) [Syntrichia ruralis]	1.54e-79	95.12	57.0603	35.3125	69.0536
Unigene37341_TBA	ACL27651.1	NADH-plastoquinone oxidoreductase subunit 6 (chloroplast) [Syntrichia ruralis]	6.74e-73	83.85	10.8007	4.01049	5.80927
Unigene36244_TBA	ACL27652.1	NADH-plastoquinone oxidoreductase subunit 4L (chloroplast) [Syntrichia ruralis]	4.61e-31	90.59	5.24644	1.9481	6.34917
Unigene33069_TBA	ACL27653.1	photosystem I subunit VII (chloroplast) [Syntrichia ruralis]	3.29e-55	97.5	33.6913	38.9206	48.3233
Unigene20681_TBA	ACL27654.1	NADH-plastoquinone oxidoreductase subunit 4 (chloroplast) [Syntrichia ruralis]	0	90.89	35.6585	45.9171	44.7371
Unigene24251_TBA	ACL27655.1	ribosomal protein L32 (chloroplast) [Syntrichia ruralis]	1.04e-15	88.68	365.45	135.698	149.818
Unigene147_TBA	ACL27656.1	ribosomal protein L21 (chloroplast) [Syntrichia ruralis]	1.34e-58	82.86	267.716	95.7258	79.9966
Unigene30708_TBA	ACL27657.1	NADH-plastoquinone oxidoreductase subunit 5 (chloroplast) [Syntrichia ruralis]	5.68e-40	53.38	2.21901	2.47188	2.68542
Unigene25446_TBA	ACL27657.1	NADH-plastoquinone oxidoreductase subunit 5 (chloroplast) [Syntrichia ruralis]	1.5e-61	79.31	1.13631	0.01	2.75028
Unigene25445_TBA	ACL27657.1	NADH-plastoquinone oxidoreductase subunit 5 (chloroplast) [Syntrichia ruralis]	6.33e-109	87.74	3.68099	1.64018	0.890937
Unigene5996_TBA	ACL27658.1	ribosomal protein S12 (chloroplast) [Syntrichia ruralis]	1.36e-38	57.66	6.95217	29.6869	8.41343
Unigene30910_TBA	ACL27658.1	ribosomal protein S12 (chloroplast) [Syntrichia ruralis]	2.79e-44	64.35	5.2576	2.78892	2.12089
Unigene3139_TBA	ACL27658.1	ribosomal protein S12 (chloroplast) [Syntrichia ruralis]	2.23e-49	68.38	0.01	0.407494	0.01
Unigene33908_TBA	ACL27658.1	ribosomal protein S12 (chloroplast) [Syntrichia ruralis]	3.25e-51	76.52	0.01	5.82645	2.23404
CL2132.Contig2_TBA	ACL27658.1	ribosomal protein S12 (chloroplast) [Syntrichia ruralis]	1.34e-52	98.75	2.64783	2.94956	1.06812
CL4022.Contig2_TBA	ACL27658.1	ribosomal protein S12 (chloroplast) [Syntrichia ruralis]	1.17e-06	100	13.2051	18.3873	13.983
CL1781.Contig2_TBA	AAB70706.1	calmodulin-like domain protein kinase [Syntrichia ruralis]	7.13e-11	50	0.01	0.01	1.50213
Unigene34595_TBA	AAB70706.1	calmodulin-like domain protein kinase [Syntrichia ruralis]	2.27e-28	56.32	6.10156	9.5156	25.1057
Unigene30531_TBA	AAB70706.1	calmodulin-like domain protein kinase [Syntrichia ruralis]	0	57.2	31.3299	68.3683	59.6919
CL226.Contig2_TBA	AAB70706.1	calmodulin-like domain protein kinase [Syntrichia ruralis]	0	60.86	0.01	0.01	0.489939
CL226.Contig3_TBA	AAB70706.1	calmodulin-like domain protein kinase [Syntrichia ruralis]	0	60.86	1.80587	3.01749	4.37089
Unigene23435_TBA	AAB70706.1	calmodulin-like domain protein kinase [Syntrichia ruralis]	0	61.3	5.8109	22.515	52.895
CL1181.Contig1_TBA	AAB70706.1	calmodulin-like domain protein kinase [Syntrichia ruralis]	5.12e-87	63.55	7.10736	9.84309	14.8778
CL226.Contig5_TBA	AAB70706.1	calmodulin-like domain protein kinase [Syntrichia ruralis]	0	63.77	0.762139	1.69798	2.53641
CL226.Contig4_TBA	AAB70706.1	calmodulin-like domain protein kinase [Syntrichia ruralis]	0	63.77	0.556722	0.826884	1.79664
CL226.Contig1_TBA	AAB70706.1	calmodulin-like domain protein kinase [Syntrichia ruralis]	0	63.77	0.19766	0.220184	0.239205
Unigene4568_TBA	AAB70706.1	calmodulin-like domain protein kinase [Syntrichia ruralis]	0	67.1	8.90405	14.878	18.8572
Unigene33435_TBA	AAN40972.1	WD40 [Syntrichia ruralis]	0	85.2	37.309	41.248	77.4016
Unigene6597_TBA	CAZ77325.1	unnamed protein product [Syntrichia ruralis]	1.08e-60	74.56	31.8336	213.752	97.3818
Unigene32342_TBA	CAZ77325.1	unnamed protein product [Syntrichia ruralis]	1.38e-59	92.98	779.042	858.804	1233.04
CL2407.Contig1_TBA	AAN87348.1	DR3 [Syntrichia ruralis]	3.16e-138	85.41	97.4388	86.367	15.8494
CL2407.Contig2_TBA	AAN87348.1	DR3 [Syntrichia ruralis]	2.78e-138	85.41	43.8491	40.4034	7.20644
Unigene24150_TBA	AAC15576.1	small ribosomal protein 4, partial (chloroplast) [Syntrichia ruralis]	6.7e-38	76.32	15.7247	43.7914	34.888
Unigene24151_TBA	AAC15576.1	small ribosomal protein 4, partial (chloroplast) [Syntrichia ruralis]	1.94e-59	94.44	33.1714	67.1843	49.2671
Unigene42346_TBA	AAD23951.1	histone H3, partial [Syntrichia ruralis]	4.38e-24	66.22	1.81633	0.01	2.1981
Unigene31266_TBA	AAD23951.1	histone H3, partial [Syntrichia ruralis]	9.96e-69	82.91	0.01	12.4033	5.61449
CL2215.Contig1_TBA	AAD23951.1	histone H3, partial [Syntrichia ruralis]	6.03e-29	86.27	0.01	7.63162	0.01
CL2215.Contig2_TBA	AAD23951.1	histone H3, partial [Syntrichia ruralis]	7.16e-27	89.36	0.01	2.01553	2.18965
Unigene7656_TBA	AAD23951.1	histone H3, partial [Syntrichia ruralis]	1.57e-18	91.18	0.01	2.26856	0.01
Unigene27994_TBA	AAD23951.1	histone H3, partial [Syntrichia ruralis]	3.26e-74	91.38	15.7118	73.0976	62.6352
CL2346.Contig1_TBA	AAD23951.1	histone H3, partial [Syntrichia ruralis]	2.87e-19	97.14	4.93458	0.01	3.98118
CL4383.Contig1_TBA	AAD23951.1	histone H3, partial [Syntrichia ruralis]	7.98e-58	97.7	2.18297	0.01	3.96271
CL2346.Contig3_TBA	AAD23951.1	histone H3, partial [Syntrichia ruralis]	1.68e-76	100	205.755	225.034	347.471
CL2346.Contig4_TBA	AAD23951.1	histone H3, partial [Syntrichia ruralis]	1.81e-81	100	129.633	119.884	191.414
CL2346.Contig2_TBA	AAD23951.1	histone H3, partial [Syntrichia ruralis]	1.37e-62	100	14.1565	48.522	23.7212
Unigene13511_TBA	AAD23951.1	histone H3, partial [Syntrichia ruralis]	1.51e-16	100	14.066	31.3378	20.8053
Unigene30573_TBA	AAD23952.1	ribosomal protein S3 [Syntrichia ruralis]	2.41e-38	79.27	286.523	336.987	482.219
CL30.Contig3_TBA	AAD23952.1	ribosomal protein S3 [Syntrichia ruralis]	7.9e-75	80	221.379	240.64	303.559
CL30.Contig1_TBA	AAD23952.1	ribosomal protein S3 [Syntrichia ruralis]	4.9e-112	80.88	399.596	463.143	741.685
CL30.Contig2_TBA	AAD23952.1	ribosomal protein S3 [Syntrichia ruralis]	2.31e-124	83.56	367.494	406.156	629.267
Unigene30572_TBA	AAD23952.1	ribosomal protein S3 [Syntrichia ruralis]	4.13e-48	86.67	191.826	194.606	234.909
Unigene30571_TBA	AAD23952.1	ribosomal protein S3 [Syntrichia ruralis]	3.67e-08	90.48	80.3817	120.367	116.413
Unigene32555_TBA	AAD23952.1	ribosomal protein S3 [Syntrichia ruralis]	5.76e-15	96.77	239.103	259.853	397.575
Unigene12603_TBA	AAD23965.1	ribosomal protein S16 [Syntrichia ruralis]	3.12e-53	66.36	29.2496	127.615	61.9455
CL1324.Contig2_TBA	AAD23965.1	ribosomal protein S16 [Syntrichia ruralis]	6.09e-89	92.09	6.07363	6.15068	8.01843
CL1324.Contig1_TBA	AAD23965.1	ribosomal protein S16 [Syntrichia ruralis]	5.89e-89	92.09	1.6623	1.85172	2.68226
CL1324.Contig3_TBA	AAD23965.1	ribosomal protein S16 [Syntrichia ruralis]	1.53e-89	92.09	0.639172	2.13602	1.54703
Unigene26841_TBA	AAD23965.1	ribosomal protein S16 [Syntrichia ruralis]	9.69e-06	100	110.292	116.592	159.352
Unigene32636_TBA	AAD23966.1	ribosomal protein L17 [Syntrichia ruralis]	1.77e-78	83.21	49.8301	250.259	167.624
CL2485.Contig1_TBA	AAD23966.1	ribosomal protein L17 [Syntrichia ruralis]	4.92e-43	95.83	77.6858	122.596	161.914
Unigene5020_TBA	AAD23966.1	ribosomal protein L17 [Syntrichia ruralis]	3.7e-32	96.3	109.181	141.213	195.977
CL2485.Contig3_TBA	AAD23966.1	ribosomal protein L17 [Syntrichia ruralis]	2.67e-86	96.43	318.774	407.585	636.129
CL2485.Contig2_TBA	AAD23966.1	ribosomal protein L17 [Syntrichia ruralis]	4.71e-86	96.43	291.719	400.103	542.805
Unigene11582_TBA	AAD46189.1	photosystem I reaction center subunit V precursor [Syntrichia ruralis]	1.81e-46	69.44	38.6742	30.3688	241.688
Unigene11583_TBA	AAD46189.1	photosystem I reaction center subunit V precursor [Syntrichia ruralis]	3.91e-49	72.22	116.829	78.0851	606.383
Unigene962_TBA	AAY63267.1	NADH dehydrogenase subunit 5, partial (mitochondrion) [Syntrichia ruralis]	7.83e-58	96.74	0.669176	0.372715	1.21474
Unigene5021_TBA	AAF67144.1	large subunit ribosomal protein L15 [Syntrichia ruralis]	3.87e-62	51.96	30.5474	269.203	161.838
CL1454.Contig3_TBA	AAF67144.1	large subunit ribosomal protein L15 [Syntrichia ruralis]	2.44e-109	81.03	246.907	302.624	471.927
CL1454.Contig1_TBA	AAF67144.1	large subunit ribosomal protein L15 [Syntrichia ruralis]	3.39e-115	81.86	194.308	240.5	323.846
CL1454.Contig2_TBA	AAF67144.1	large subunit ribosomal protein L15 [Syntrichia ruralis]	1.86e-113	81.86	192.119	183.503	339.733
Unigene33155_TBA	AAF67144.1	large subunit ribosomal protein L15 [Syntrichia ruralis]	2.07e-28	88.89	226.978	283.429	381.016
Unigene10734_TBA	ABB02413.1	temperature-induced lipocalin [Syntrichia ruralis]	8.67e-88	73.82	76.4323	362.042	66.7127
