# Supplementary material for: De novo transcriptome characterization and gene expression profiling of the desiccation tolerant moss Bryum argenteum following rehydration
Source: BMC Genomics. 2015 May 28;16(1):416. doi: 10.1186/s12864-015-1633-y (PMC4445806; doi:10.1186/s12864-015-1633-y)
Supplement: Additional file 7: — Significantly over-representative GO terms for up- and down-regulated genes. Hypergeometric test was performed for the DEGs to identify the over-representative GO terms using BiNGO. All the GO terms with a FDR corrected P-value less than 0.05 were shown in the tables (2 sheets). [file 12864_2015_1633_MOESM7_ESM.xlsx]

## Sheet: Up_DEGs_GO
Significantly over-representative GO terms for up-regulated DEGs in R2/Dry							Significantly over-representative GO terms for up-regulated DEGs in R24/Dry							Significantly over-representative GO terms for up-regulated DEGs in R24/R2
GO_ID	Description	P-value	Corrected P-value	Cluster Frequency	Total Frequency		GO_ID	Description	P-value	Corrected P-value	Cluster Frequency	Total Frequency		GO_ID	Description	P-value	Corrected P-value	Cluster Frequency	Total Frequency
10035	response to inorganic substance	2.5121e-22	8.1217e-19	191/1552 12.3%	1408/23509 5.9%		44435	plastid part	5.1798e-108	0	576/3089 18.6%	1776/23509 7.5%		44435	plastid part	2.1705e-169	0	502/1785 28.1%	1776/23509 7.5%
42221	response to chemical	2.2209e-19	3.5901e-16	326/1552 21.0%	3079/23509 13.0%		9507	chloroplast	1.1938e-105	0	944/3089 30.5%	3778/23509 16.0%		44434	chloroplast part	2.4596e-165	0	491/1785 27.5%	1736/23509 7.3%
46686	response to cadmium ion	6.3441e-18	6.8368e-15	114/1552 7.3%	733/23509 3.1%		44434	chloroplast part	1.1586e-103	2e-100	560/3089 18.1%	1736/23509 7.3%		9507	chloroplast	1.8789e-153	0	731/1785 40.9%	3778/23509 16.0%
10038	response to metal ion	3.4442e-17	2.7838e-14	124/1552 7.9%	849/23509 3.6%		9536	plastid	2.0115e-103	2e-100	1055/3089 34.1%	4470/23509 19.0%		9536	plastid	4.4491e-146	0	793/1785 44.4%	4470/23509 19.0%
22626	cytosolic ribosome	7.6008e-16	4.9147e-13	71/1552 4.5%	377/23509 1.6%		9532	plastid stroma	3.2549e-87	2.9118e-84	357/3089 11.5%	933/23509 3.9%		9532	plastid stroma	4.1342e-128	0	318/1785 17.8%	933/23509 3.9%
50896	response to stimulus	3.4113e-15	1.8381e-12	550/1552 35.4%	6282/23509 26.7%		9570	chloroplast stroma	1.5007e-82	1.1188e-79	347/3089 11.2%	921/23509 3.9%		9570	chloroplast stroma	4.0551e-122	0	309/1785 17.3%	921/23509 3.9%
44445	cytosolic part	4.3237e-14	1.9969e-11	72/1552 4.6%	416/23509 1.7%		9579	thylakoid	6.9661e-78	4.4513e-75	269/3089 8.7%	628/23509 2.6%		9579	thylakoid	1.2791e-112	0	245/1785 13.7%	628/23509 2.6%
5840	ribosome	8.4771e-13	3.4258e-10	93/1552 5.9%	646/23509 2.7%		9657	plastid organization	3.685e-64	2.0604e-61	206/3089 6.6%	457/23509 1.9%		15979	photosynthesis	5.0841e-100	2.391e-97	193/1785 10.8%	436/23509 1.8%
9408	response to heat	1.1597e-12	4.1659e-10	51/1552 3.2%	257/23509 1.0%		15979	photosynthesis	1.434e-61	7.1267e-59	197/3089 6.3%	436/23509 1.8%		9526	plastid envelope	1.8939e-88	7.9167e-86	264/1785 14.7%	900/23509 3.8%
9651	response to salt stress	7.2474e-12	2.3431e-09	99/1552 6.3%	733/23509 3.1%		9534	chloroplast thylakoid	1.4696e-57	5.976e-55	203/3089 6.5%	480/23509 2.0%		9941	chloroplast envelope	8.5937e-85	3.2329e-82	253/1785 14.1%	861/23509 3.6%
5829	cytosol	1.9199e-11	5.6429e-09	250/1552 16.1%	2530/23509 10.7%		31976	plastid thylakoid	1.4696e-57	5.976e-55	203/3089 6.5%	480/23509 2.0%		44436	thylakoid part	2.0378e-81	6.9694e-79	176/1785 9.8%	445/23509 1.8%
6970	response to osmotic stress	1.1973e-10	3.2257e-08	103/1552 6.6%	813/23509 3.4%		31984	organelle subcompartment	3.9369e-56	1.4675e-53	204/3089 6.6%	492/23509 2.0%		9534	chloroplast thylakoid	1.2291e-80	3.5569e-78	182/1785 10.1%	480/23509 2.0%
30529	ribonucleoprotein complex	3.3809e-10	8.4079e-08	102/1552 6.5%	817/23509 3.4%		44436	thylakoid part	1.5495e-52	5.3316e-50	187/3089 6.0%	445/23509 1.8%		31976	plastid thylakoid	1.2291e-80	3.5569e-78	182/1785 10.1%	480/23509 2.0%
502	proteasome complex	1.4766e-09	3.4098e-07	30/1552 1.9%	131/23509 0.5%		34357	photosynthetic membrane	1.6745e-51	5.35e-49	174/3089 5.6%	400/23509 1.7%		31984	organelle subcompartment	2.2863e-80	6.1437e-78	184/1785 10.3%	492/23509 2.0%
44391	ribosomal subunit	1.4612e-08	3.1493e-06	48/1552 3.0%	303/23509 1.2%		9526	plastid envelope	2.3488e-51	7.004e-49	289/3089 9.3%	900/23509 3.8%		9657	plastid organization	3.2316e-79	8.1049e-77	176/1785 9.8%	457/23509 1.9%
6950	response to stress	4.2223e-08	8.5317e-06	316/1552 20.3%	3624/23509 15.4%		9941	chloroplast envelope	1.9588e-50	5.4761e-48	279/3089 9.0%	861/23509 3.6%		34357	photosynthetic membrane	1.0556e-76	2.4819e-74	162/1785 9.0%	400/23509 1.7%
22627	cytosolic small ribosomal subunit	5.3087e-08	1.0096e-05	21/1552 1.3%	82/23509 0.3%		42651	thylakoid membrane	5.0179e-46	1.3203e-43	163/3089 5.2%	387/23509 1.6%		42651	thylakoid membrane	8.4471e-69	1.8693e-66	151/1785 8.4%	387/23509 1.6%
9628	response to abiotic stimulus	6.3167e-08	1.1346e-05	247/1552 15.9%	2717/23509 11.5%		19682	glyceraldehyde-3-phosphate metabolic process	1.8945e-43	4.4601e-41	120/3089 3.8%	240/23509 1.0%		19684	photosynthesis, light reaction	1.1907e-64	2.4887e-62	128/1785 7.1%	296/23509 1.2%
5618	cell wall	7.7777e-08	1.3234e-05	74/1552 4.7%	590/23509 2.5%		19288	isopentenyl diphosphate biosynthetic process, methylerythritol 4-phosphate pathway	1.8945e-43	4.4601e-41	120/3089 3.8%	240/23509 1.0%		31975	envelope	2.2622e-61	4.4792e-59	291/1785 16.3%	1383/23509 5.8%
80129	proteasome core complex assembly	8.5625e-08	1.3841e-05	27/1552 1.7%	130/23509 0.5%		44446	intracellular organelle part	3.3878e-43	7.5768e-41	956/3089 30.9%	4973/23509 21.1%		31967	organelle envelope	3.0718e-61	5.778e-59	290/1785 16.2%	1377/23509 5.8%
30312	external encapsulating structure	1.1711e-07	1.803e-05	74/1552 4.7%	596/23509 2.5%		44422	organelle part	4.2095e-43	8.9662e-41	957/3089 30.9%	4982/23509 21.1%		55035	plastid thylakoid membrane	5.3444e-61	9.5741e-59	137/1785 7.6%	359/23509 1.5%
51082	unfolded protein binding	1.393e-07	2.047e-05	24/1552 1.5%	109/23509 0.4%		9240	isopentenyl diphosphate biosynthetic process	9.8602e-43	1.9176e-40	120/3089 3.8%	243/23509 1.0%		9535	chloroplast thylakoid membrane	2.8665e-60	4.9017e-58	136/1785 7.6%	358/23509 1.5%
9266	response to temperature stimulus	2.0233e-07	2.8441e-05	98/1552 6.3%	877/23509 3.7%		46490	isopentenyl diphosphate metabolic process	9.8602e-43	1.9176e-40	120/3089 3.8%	243/23509 1.0%		8299	isoprenoid biosynthetic process	1.2848e-57	2.1015e-55	142/1785 7.9%	406/23509 1.7%
6094	gluconeogenesis	2.3597e-07	3.1787e-05	42/1552 2.7%	272/23509 1.1%		6090	pyruvate metabolic process	2.197e-42	4.0947e-40	121/3089 3.9%	248/23509 1.0%		6091	generation of precursor metabolites and energy	1.7552e-56	2.7513e-54	209/1785 11.7%	835/23509 3.5%
43228	non-membrane-bounded organelle	3.0137e-07	3.7101e-05	170/1552 10.9%	1767/23509 7.5%		9535	chloroplast thylakoid membrane	2.1549e-41	3.8556e-39	149/3089 4.8%	358/23509 1.5%		6720	isoprenoid metabolic process	1.2032e-54	1.8106e-52	145/1785 8.1%	443/23509 1.8%
43232	intracellular non-membrane-bounded organelle	3.0137e-07	3.7101e-05	170/1552 10.9%	1767/23509 7.5%		55035	plastid thylakoid membrane	3.22e-41	5.3979e-39	149/3089 4.8%	359/23509 1.5%		44446	intracellular organelle part	5.7449e-54	8.3125e-52	650/1785 36.4%	4973/23509 21.1%
6457	protein folding	3.0985e-07	3.7101e-05	41/1552 2.6%	265/23509 1.1%		9658	chloroplast organization	3.2583e-41	5.3979e-39	130/3089 4.2%	286/23509 1.2%		19682	glyceraldehyde-3-phosphate metabolic process	9.9717e-54	1.3398e-51	105/1785 5.8%	240/23509 1.0%
19319	hexose biosynthetic process	3.9108e-07	4.5156e-05	42/1552 2.7%	277/23509 1.1%		8299	isoprenoid biosynthetic process	8.6282e-41	1.3784e-38	160/3089 5.1%	406/23509 1.7%		19288	isopentenyl diphosphate biosynthetic process, methylerythritol 4-phosphate pathway	9.9717e-54	1.3398e-51	105/1785 5.8%	240/23509 1.0%
15935	small ribosomal subunit	4.7387e-07	5.1534e-05	24/1552 1.5%	116/23509 0.4%		6720	isoprenoid metabolic process	1.3332e-39	2.0564e-37	167/3089 5.4%	443/23509 1.8%		44422	organelle part	1.1482e-53	1.4895e-51	650/1785 36.4%	4982/23509 21.1%
5838	proteasome regulatory particle	4.9414e-07	5.1534e-05	14/1552 0.9%	44/23509 0.1%		44444	cytoplasmic part	1.6738e-39	2.4957e-37	1718/3089 55.6%	10496/23509 44.6%		9240	isopentenyl diphosphate biosynthetic process	4.4004e-53	5.3401e-51	105/1785 5.8%	243/23509 1.0%
22624	proteasome accessory complex	4.9414e-07	5.1534e-05	14/1552 0.9%	44/23509 0.1%		42254	ribosome biogenesis	2.3047e-39	3.3254e-37	150/3089 4.8%	374/23509 1.5%		46490	isopentenyl diphosphate metabolic process	4.4004e-53	5.3401e-51	105/1785 5.8%	243/23509 1.0%
46364	monosaccharide biosynthetic process	5.863e-07	5.9234e-05	43/1552 2.7%	291/23509 1.2%		31967	organelle envelope	4.6462e-38	6.4945e-36	353/3089 11.4%	1377/23509 5.8%		6090	pyruvate metabolic process	5.1471e-53	6.051e-51	106/1785 5.9%	248/23509 1.0%
6511	ubiquitin-dependent protein catabolic process	1.2911e-06	0.00012649	49/1552 3.1%	361/23509 1.5%		22613	ribonucleoprotein complex biogenesis	5.8033e-38	7.8661e-36	152/3089 4.9%	391/23509 1.6%		9658	chloroplast organization	2.7485e-51	3.1332e-49	112/1785 6.2%	286/23509 1.2%
42542	response to hydrogen peroxide	1.5008e-06	0.0001423	31/1552 1.9%	185/23509 0.7%		31975	envelope	1.2433e-37	1.6356e-35	353/3089 11.4%	1383/23509 5.8%		44711	single-organism biosynthetic process	3.791e-51	4.1946e-49	470/1785 26.3%	3180/23509 13.5%
5730	nucleolus	1.5406e-06	0.0001423	71/1552 4.5%	603/23509 2.5%		19684	photosynthesis, light reaction	4.5416e-37	5.8042e-35	127/3089 4.1%	296/23509 1.2%		44444	cytoplasmic part	6.7124e-42	7.2149e-40	1071/1785 60.0%	10496/23509 44.6%
6412	translation	2.0194e-06	0.00018135	94/1552 6.0%	875/23509 3.7%		34660	ncRNA metabolic process	1.1428e-35	1.4199e-33	188/3089 6.0%	566/23509 2.4%		16072	rRNA metabolic process	6.9289e-42	7.2407e-40	101/1785 5.6%	284/23509 1.2%
43632	modification-dependent macromolecule catabolic process	3.0637e-06	0.00026066	49/1552 3.1%	372/23509 1.5%		5737	cytoplasm	5.542e-34	6.6998e-32	1831/3089 59.2%	11552/23509 49.1%		6364	rRNA processing	1.6478e-41	1.6754e-39	100/1785 5.6%	281/23509 1.1%
19941	modification-dependent protein catabolic process	3.0637e-06	0.00026066	49/1552 3.1%	372/23509 1.5%		16072	rRNA metabolic process	1.3165e-33	1.5496e-31	119/3089 3.8%	284/23509 1.2%		10027	thylakoid membrane organization	5.4232e-41	5.2313e-39	87/1785 4.8%	217/23509 0.9%
51603	proteolysis involved in cellular protein catabolic process	3.3039e-06	0.00027389	65/1552 4.1%	548/23509 2.3%		44711	single-organism biosynthetic process	7.6867e-33	8.816e-31	640/3089 20.7%	3180/23509 13.5%		9668	plastid membrane organization	5.4232e-41	5.2313e-39	87/1785 4.8%	217/23509 0.9%
44257	cellular protein catabolic process	4.307e-06	0.00034811	67/1552 4.3%	575/23509 2.4%		6364	rRNA processing	9.4553e-33	1.0573e-30	117/3089 3.7%	281/23509 1.1%		51186	cofactor metabolic process	6.0352e-41	5.6761e-39	167/1785 9.3%	713/23509 3.0%
1901700	response to oxygen-containing compound	5.1798e-06	0.00040844	161/1552 10.3%	1734/23509 7.3%		10027	thylakoid membrane organization	1.3679e-32	1.4569e-30	100/3089 3.2%	217/23509 0.9%		46148	pigment biosynthetic process	4.4407e-38	4.0746e-36	90/1785 5.0%	249/23509 1.0%
6096	glycolytic process	5.8691e-06	0.00044307	38/1552 2.4%	266/23509 1.1%		9668	plastid membrane organization	1.3679e-32	1.4569e-30	100/3089 3.2%	217/23509 0.9%		1901566	organonitrogen compound biosynthetic process	8.4532e-38	7.5716e-36	227/1785 12.7%	1228/23509 5.2%
5839	proteasome core complex	5.893e-06	0.00044307	14/1552 0.9%	53/23509 0.2%		6091	generation of precursor metabolites and energy	1.4612e-32	1.52e-30	237/3089 7.6%	835/23509 3.5%		42254	ribosome biogenesis	1.1006e-36	9.6294e-35	110/1785 6.1%	374/23509 1.5%
43248	proteasome assembly	6.4034e-06	0.00047051	29/1552 1.8%	179/23509 0.7%		1901566	organonitrogen compound biosynthetic process	2.025e-32	2.0586e-30	311/3089 10.0%	1228/23509 5.2%		34660	ncRNA metabolic process	1.6319e-36	1.3952e-34	139/1785 7.7%	566/23509 2.4%
10498	proteasomal protein catabolic process	7.3625e-06	0.00052521	40/1552 2.5%	289/23509 1.2%		6740	NADPH regeneration	1.1015e-30	1.0949e-28	89/3089 2.8%	186/23509 0.7%		19752	carboxylic acid metabolic process	1.834e-36	1.5332e-34	310/1785 17.3%	1994/23509 8.4%
5773	vacuole	7.4728e-06	0.00052521	118/1552 7.6%	1198/23509 5.0%		46148	pigment biosynthetic process	4.4447e-30	4.322e-28	105/3089 3.3%	249/23509 1.0%		8654	phospholipid biosynthetic process	2.4955e-36	2.0409e-34	117/1785 6.5%	421/23509 1.7%
10033	response to organic substance	7.8653e-06	0.00053673	172/1552 11.0%	1890/23509 8.0%		6098	pentose-phosphate shunt	1.5207e-29	1.4473e-27	87/3089 2.8%	184/23509 0.7%		43436	oxoacid metabolic process	3.8661e-36	3.0946e-34	311/1785 17.4%	2011/23509 8.5%
71944	cell periphery	7.9688e-06	0.00053673	276/1552 17.7%	3284/23509 13.9%		1901564	organonitrogen compound metabolic process	8.5191e-29	7.9387e-27	619/3089 20.0%	3146/23509 13.3%		15995	chlorophyll biosynthetic process	4.2848e-36	3.3582e-34	60/1785 3.3%	117/23509 0.4%
30163	protein catabolic process	8.3562e-06	0.00055134	68/1552 4.3%	598/23509 2.5%		42440	pigment metabolic process	5.2128e-28	4.7585e-26	122/3089 3.9%	332/23509 1.4%		6082	organic acid metabolic process	6.9219e-36	5.2886e-34	311/1785 17.4%	2017/23509 8.5%
302	response to reactive oxygen species	1.1234e-05	0.0007264	42/1552 2.7%	315/23509 1.3%		1901576	organic substance biosynthetic process	2.1007e-27	1.8793e-25	902/3089 29.2%	5059/23509 21.5%		6081	cellular aldehyde metabolic process	7.0289e-36	5.2886e-34	114/1785 6.3%	406/23509 1.7%
51788	response to misfolded protein	1.6165e-05	0.0010247	28/1552 1.8%	178/23509 0.7%		6739	NADP metabolic process	2.6634e-27	2.336e-25	91/3089 2.9%	210/23509 0.8%		33014	tetrapyrrole biosynthetic process	9.3302e-36	6.8824e-34	73/1785 4.0%	176/23509 0.7%
8540	proteasome regulatory particle, base subcomplex	1.8783e-05	0.0011678	10/1552 0.6%	31/23509 0.1%		6081	cellular aldehyde metabolic process	5.1457e-27	4.4263e-25	137/3089 4.4%	406/23509 1.7%		8610	lipid biosynthetic process	1.9724e-35	1.4269e-33	195/1785 10.9%	1004/23509 4.2%
35966	response to topologically incorrect protein	1.9172e-05	0.0011695	35/1552 2.2%	249/23509 1.0%		44249	cellular biosynthetic process	1.1484e-26	9.692e-25	862/3089 27.9%	4811/23509 20.4%		10207	photosystem II assembly	4.905e-35	3.4817e-33	64/1785 3.5%	138/23509 0.5%
34976	response to endoplasmic reticulum stress	2.3608e-05	0.0014134	27/1552 1.7%	172/23509 0.7%		43436	oxoacid metabolic process	3.8825e-26	3.216e-24	427/3089 13.8%	2011/23509 8.5%		6740	NADPH regeneration	9.1388e-35	6.3667e-33	74/1785 4.1%	186/23509 0.7%
9506	plasmodesma	3.2671e-05	0.0018531	83/1552 5.3%	803/23509 3.4%		6082	organic acid metabolic process	7.3666e-26	5.9911e-24	427/3089 13.8%	2017/23509 8.5%		22613	ribonucleoprotein complex biogenesis	9.8454e-35	6.7343e-33	110/1785 6.1%	391/23509 1.6%
5911	cell-cell junction	3.2671e-05	0.0018531	83/1552 5.3%	803/23509 3.4%		8654	phospholipid biosynthetic process	8.4365e-26	6.6314e-24	138/3089 4.4%	421/23509 1.7%		1901576	organic substance biosynthetic process	4.344e-34	2.9182e-32	597/1785 33.4%	5059/23509 21.5%
55044	symplast	3.2671e-05	0.0018531	83/1552 5.3%	803/23509 3.4%		19752	carboxylic acid metabolic process	8.4504e-26	6.6314e-24	423/3089 13.6%	1994/23509 8.4%		9521	photosystem	5.5967e-34	3.6938e-32	49/1785 2.7%	82/23509 0.3%
30054	cell junction	3.414e-05	0.001903	83/1552 5.3%	804/23509 3.4%		6733	oxidoreduction coenzyme metabolic process	1.1737e-25	9.0518e-24	104/3089 3.3%	272/23509 1.1%		6779	porphyrin-containing compound biosynthetic process	2.2218e-33	1.4411e-31	68/1785 3.8%	164/23509 0.6%
43161	proteasome-mediated ubiquitin-dependent protein catabolic process	4.4697e-05	0.0024492	23/1552 1.4%	140/23509 0.5%		5840	ribosome	1.2509e-25	9.4833e-24	184/3089 5.9%	646/23509 2.7%		6098	pentose-phosphate shunt	2.6716e-33	1.7035e-31	72/1785 4.0%	184/23509 0.7%
6979	response to oxidative stress	4.5833e-05	0.0024696	62/1552 3.9%	560/23509 2.3%		9058	biosynthetic process	2.1903e-25	1.6329e-23	936/3089 30.3%	5360/23509 22.7%		5737	cytoplasm	6.7384e-33	4.225e-31	1118/1785 62.6%	11552/23509 49.1%
9404	toxin metabolic process	6.5518e-05	0.0034661	22/1552 1.4%	134/23509 0.5%		44724	single-organism carbohydrate catabolic process	5.0265e-25	3.6859e-23	162/3089 5.2%	543/23509 2.3%		1901564	organonitrogen compound metabolic process	4.6211e-32	2.8499e-30	414/1785 23.1%	3146/23509 13.3%
9407	toxin catabolic process	6.7542e-05	0.0034661	21/1552 1.3%	125/23509 0.5%		16052	carbohydrate catabolic process	5.5433e-25	3.9992e-23	174/3089 5.6%	603/23509 2.5%		9058	biosynthetic process	5.887e-32	3.5721e-30	616/1785 34.5%	5360/23509 22.7%
90487	secondary metabolite catabolic process	6.7542e-05	0.0034661	21/1552 1.3%	125/23509 0.5%		15995	chlorophyll biosynthetic process	7.4291e-25	5.2747e-23	62/3089 2.0%	117/23509 0.4%		34470	ncRNA processing	1.2616e-31	7.5336e-30	109/1785 6.1%	414/23509 1.7%
15662	ATPase activity, coupled to transmembrane movement of ions, phosphorylative mechanism	7.0403e-05	0.0035564	15/1552 0.9%	73/23509 0.3%		44281	small molecule metabolic process	9.9167e-25	6.9308e-23	746/3089 24.1%	4092/23509 17.4%		6739	NADP metabolic process	1.6106e-31	9.467e-30	75/1785 4.2%	210/23509 0.8%
16875	ligase activity, forming carbon-oxygen bonds	9.1996e-05	0.0043845	22/1552 1.4%	137/23509 0.5%		19362	pyridine nucleotide metabolic process	2.4144e-24	1.6615e-22	92/3089 2.9%	231/23509 0.9%		6733	oxidoreduction coenzyme metabolic process	1.8742e-31	1.0847e-29	86/1785 4.8%	272/23509 1.1%
16876	ligase activity, forming aminoacyl-tRNA and related compounds	9.1996e-05	0.0043845	22/1552 1.4%	137/23509 0.5%		72524	pyridine-containing compound metabolic process	4.4663e-24	3.0269e-22	95/3089 3.0%	245/23509 1.0%		44281	small molecule metabolic process	2.4322e-30	1.3864e-28	497/1785 27.8%	4092/23509 17.4%
44437	vacuolar part	9.345e-05	0.0043845	62/1552 3.9%	574/23509 2.4%		46496	nicotinamide nucleotide metabolic process	5.1849e-24	3.4615e-22	91/3089 2.9%	229/23509 0.9%		42440	pigment metabolic process	4.6455e-30	2.6084e-28	94/1785 5.2%	332/23509 1.4%
9112	nucleobase metabolic process	9.3575e-05	0.0043845	9/1552 0.5%	30/23509 0.1%		51186	cofactor metabolic process	6.5187e-24	4.2879e-22	193/3089 6.2%	713/23509 3.0%		19438	aromatic compound biosynthetic process	2.5569e-29	1.4146e-27	238/1785 13.3%	1493/23509 6.3%
5388	calcium-transporting ATPase activity	9.3575e-05	0.0043845	9/1552 0.5%	30/23509 0.1%		44085	cellular component biogenesis	1.7997e-23	1.1667e-21	314/3089 10.1%	1392/23509 5.9%		19362	pyridine nucleotide metabolic process	3.2941e-29	1.796e-27	76/1785 4.2%	231/23509 0.9%
45271	respiratory chain complex I	0.00010051	0.0045768	14/1552 0.9%	67/23509 0.2%		30529	ribonucleoprotein complex	2.9506e-23	1.8854e-21	211/3089 6.8%	817/23509 3.4%		44710	single-organism metabolic process	4.145e-29	2.2276e-27	854/1785 47.8%	8339/23509 35.4%
30964	NADH dehydrogenase complex	0.00010051	0.0045768	14/1552 0.9%	67/23509 0.2%		9521	photosystem	4.7279e-23	2.935e-21	49/3089 1.5%	82/23509 0.3%		1901362	organic cyclic compound biosynthetic process	5.3424e-29	2.8307e-27	259/1785 14.5%	1695/23509 7.2%
6006	glucose metabolic process	0.00013622	0.0060666	60/1552 3.8%	558/23509 2.3%		9902	chloroplast relocation	4.8556e-23	2.935e-21	56/3089 1.8%	104/23509 0.4%		46496	nicotinamide nucleotide metabolic process	1.0746e-28	5.6146e-27	75/1785 4.2%	229/23509 0.9%
10197	polar nucleus fusion	0.00013886	0.0060666	8/1552 0.5%	25/23509 0.1%		51644	plastid localization	4.8556e-23	2.935e-21	56/3089 1.8%	104/23509 0.4%		8652	cellular amino acid biosynthetic process	1.3032e-28	6.7159e-27	129/1785 7.2%	590/23509 2.5%
9559	embryo sac central cell differentiation	0.00013886	0.0060666	8/1552 0.5%	25/23509 0.1%		51667	establishment of plastid localization	4.8556e-23	2.935e-21	56/3089 1.8%	104/23509 0.4%		44085	cellular component biogenesis	1.4844e-28	7.5464e-27	225/1785 12.6%	1392/23509 5.9%
9719	response to endogenous stimulus	0.00014224	0.0061315	106/1552 6.8%	1128/23509 4.7%		34470	ncRNA processing	5.6299e-23	3.3576e-21	131/3089 4.2%	414/23509 1.7%		16053	organic acid biosynthetic process	1.6506e-28	8.1704e-27	178/1785 9.9%	982/23509 4.1%
43039	tRNA aminoacylation	0.0001506	0.0063232	21/1552 1.3%	132/23509 0.5%		33014	tetrapyrrole biosynthetic process	6.5108e-23	3.832e-21	76/3089 2.4%	176/23509 0.7%		46394	carboxylic acid biosynthetic process	1.6506e-28	8.1704e-27	178/1785 9.9%	982/23509 4.1%
43038	amino acid activation	0.0001506	0.0063232	21/1552 1.3%	132/23509 0.5%		6007	glucose catabolic process	6.855e-22	3.9822e-20	98/3089 3.1%	273/23509 1.1%		6732	coenzyme metabolic process	4.8391e-28	2.3642e-26	120/1785 6.7%	531/23509 2.2%
6144	purine nucleobase metabolic process	0.00015518	0.0064321	6/1552 0.3%	14/23509 0.0%		6006	glucose metabolic process	7.2103e-22	4.1348e-20	158/3089 5.1%	558/23509 2.3%		44249	cellular biosynthetic process	1.0977e-27	5.2941e-26	552/1785 30.9%	4811/23509 20.4%
4812	aminoacyl-tRNA ligase activity	0.00023075	0.0094432	21/1552 1.3%	136/23509 0.5%		6779	porphyrin-containing compound biosynthetic process	1.4124e-21	7.9969e-20	71/3089 2.2%	164/23509 0.6%		72524	pyridine-containing compound metabolic process	2.4854e-27	1.1835e-25	76/1785 4.2%	245/23509 1.0%
9725	response to hormone	0.0002567	0.010374	100/1552 6.4%	1069/23509 4.5%		19320	hexose catabolic process	2.3112e-21	1.2763e-19	98/3089 3.1%	277/23509 1.1%		33013	tetrapyrrole metabolic process	2.5651e-27	1.2063e-25	78/1785 4.3%	257/23509 1.0%
5774	vacuolar membrane	0.00026462	0.010562	60/1552 3.8%	572/23509 2.4%		46365	monosaccharide catabolic process	2.3112e-21	1.2763e-19	98/3089 3.1%	277/23509 1.1%		6520	cellular amino acid metabolic process	4.2639e-27	1.9804e-25	181/1785 10.1%	1034/23509 4.3%
1901564	organonitrogen compound metabolic process	0.00028152	0.010924	254/1552 16.3%	3146/23509 13.3%		6520	cellular amino acid metabolic process	2.4556e-21	1.3395e-19	245/3089 7.9%	1034/23509 4.3%		16052	carbohydrate catabolic process	1.4246e-26	6.5356e-25	127/1785 7.1%	603/23509 2.5%
4044	amidophosphoribosyltransferase activity	0.0002872	0.010924	3/1552 0.1%	3/23509 0.0%		51656	establishment of organelle localization	2.4871e-21	1.3404e-19	59/3089 1.9%	121/23509 0.5%		44724	single-organism carbohydrate catabolic process	1.4942e-26	6.7726e-25	119/1785 6.6%	543/23509 2.3%
6145	purine nucleobase catabolic process	0.0002872	0.010924	3/1552 0.1%	3/23509 0.0%		10467	gene expression	2.8007e-21	1.4914e-19	452/3089 14.6%	2280/23509 9.6%		1901605	alpha-amino acid metabolic process	1.627e-26	7.2864e-25	140/1785 7.8%	705/23509 2.9%
46820	4-amino-4-deoxychorismate synthase activity	0.0002872	0.010924	3/1552 0.1%	3/23509 0.0%		90407	organophosphate biosynthetic process	3.8429e-21	2.0223e-19	230/3089 7.4%	953/23509 4.0%		9902	chloroplast relocation	1.7332e-26	7.4947e-25	48/1785 2.6%	104/23509 0.4%
9414	response to water deprivation	0.00031583	0.011873	37/1552 2.3%	308/23509 1.3%		33013	tetrapyrrole metabolic process	4.0213e-21	2.0916e-19	93/3089 3.0%	257/23509 1.0%		51644	plastid localization	1.7332e-26	7.4947e-25	48/1785 2.6%	104/23509 0.4%
22625	cytosolic large ribosomal subunit	0.00034967	0.012994	22/1552 1.4%	150/23509 0.6%		15994	chlorophyll metabolic process	7.9586e-21	4.0918e-19	78/3089 2.5%	196/23509 0.8%		51667	establishment of plastid localization	1.7332e-26	7.4947e-25	48/1785 2.6%	104/23509 0.4%
70003	threonine-type peptidase activity	0.00040987	0.014889	11/1552 0.7%	51/23509 0.2%		43229	intracellular organelle	9.9015e-21	5.0329e-19	1872/3089 60.6%	12428/23509 52.8%		44802	single-organism membrane organization	4.5341e-26	1.9383e-24	102/1785 5.7%	426/23509 1.8%
4298	threonine-type endopeptidase activity	0.00040987	0.014889	11/1552 0.7%	51/23509 0.2%		43226	organelle	1.0514e-20	5.2841e-19	1873/3089 60.6%	12437/23509 52.9%		43231	intracellular membrane-bounded organelle	8.4579e-26	3.5751e-24	1115/1785 62.4%	11902/23509 50.6%
5886	plasma membrane	0.00047208	0.016958	231/1552 14.8%	2853/23509 12.1%		5996	monosaccharide metabolic process	1.3355e-20	6.6373e-19	179/3089 5.7%	683/23509 2.9%		43227	membrane-bounded organelle	1.2289e-25	5.1369e-24	1116/1785 62.5%	11925/23509 50.7%
19318	hexose metabolic process	0.00050725	0.018021	62/1552 3.9%	611/23509 2.5%		19318	hexose metabolic process	1.7756e-20	8.7277e-19	165/3089 5.3%	611/23509 2.5%		1901607	alpha-amino acid biosynthetic process	1.371e-25	5.6677e-24	105/1785 5.8%	453/23509 1.9%
46113	nucleobase catabolic process	0.00056335	0.019797	4/1552 0.2%	7/23509 0.0%		44802	single-organism membrane organization	2.6202e-20	1.2739e-18	128/3089 4.1%	426/23509 1.8%		44283	small molecule biosynthetic process	1.6113e-25	6.5887e-24	204/1785 11.4%	1270/23509 5.4%
5507	copper ion binding	0.00058045	0.020178	30/1552 1.9%	240/23509 1.0%		44237	cellular metabolic process	5.7359e-20	2.7588e-18	1761/3089 57.0%	11612/23509 49.3%		15994	chlorophyll metabolic process	2.192e-25	8.867e-24	65/1785 3.6%	196/23509 0.8%
9415	response to water	0.00069676	0.023729	37/1552 2.3%	321/23509 1.3%		43231	intracellular membrane-bounded organelle	7.7803e-20	3.7023e-18	1798/3089 58.2%	11902/23509 50.6%		90407	organophosphate biosynthetic process	4.4344e-25	1.7747e-23	167/1785 9.3%	953/23509 4.0%
3735	structural constituent of ribosome	0.00069726	0.023729	51/1552 3.2%	485/23509 2.0%		6412	translation	9.173e-20	4.319e-18	212/3089 6.8%	875/23509 3.7%		6644	phospholipid metabolic process	4.5458e-25	1.8001e-23	120/1785 6.7%	571/23509 2.4%
1510	RNA methylation	0.00070716	0.023815	25/1552 1.6%	189/23509 0.8%		43227	membrane-bounded organelle	1.1079e-19	5.1623e-18	1800/3089 58.2%	11925/23509 50.7%		6778	porphyrin-containing compound metabolic process	7.3738e-25	2.8896e-23	73/1785 4.0%	247/23509 1.0%
9644	response to high light intensity	0.00082939	0.027643	23/1552 1.4%	170/23509 0.7%		6778	porphyrin-containing compound metabolic process	1.4993e-19	6.9138e-18	88/3089 2.8%	247/23509 1.0%		6007	glucose catabolic process	1.0188e-24	3.9512e-23	77/1785 4.3%	273/23509 1.1%
46417	chorismate metabolic process	0.0010243	0.033792	5/1552 0.3%	13/23509 0.0%		8610	lipid biosynthetic process	1.8458e-19	8.4249e-18	234/3089 7.5%	1004/23509 4.2%		51188	cofactor biosynthetic process	1.3437e-24	5.1581e-23	94/1785 5.2%	387/23509 1.6%
1901337	thioester transport	0.0010677	0.034178	4/1552 0.2%	8/23509 0.0%		44424	intracellular part	5.0563e-19	2.2845e-17	2098/3089 67.9%	14281/23509 60.7%		19320	hexose catabolic process	2.7997e-24	1.0532e-22	77/1785 4.3%	277/23509 1.1%
46861	glyoxysomal membrane	0.0010677	0.034178	4/1552 0.2%	8/23509 0.0%		1901362	organic cyclic compound biosynthetic process	8.7405e-19	3.9096e-17	348/3089 11.2%	1695/23509 7.2%		46365	monosaccharide catabolic process	2.7997e-24	1.0532e-22	77/1785 4.3%	277/23509 1.1%
15916	fatty-acyl-CoA transport	0.0010677	0.034178	4/1552 0.2%	8/23509 0.0%		10207	photosystem II assembly	1.4471e-18	6.4087e-17	60/3089 1.9%	138/23509 0.5%		6006	glucose metabolic process	7.597e-24	2.8297e-22	116/1785 6.4%	558/23509 2.3%
70704	sterol desaturase activity	0.001092	0.034613	3/1552 0.1%	4/23509 0.0%		8652	cellular amino acid biosynthetic process	1.7484e-18	7.6672e-17	156/3089 5.0%	590/23509 2.5%		44723	single-organism carbohydrate metabolic process	7.798e-24	2.8761e-22	260/1785 14.5%	1842/23509 7.8%
44265	cellular macromolecule catabolic process	0.0013037	0.040655	70/1552 4.5%	735/23509 3.1%		16117	carotenoid biosynthetic process	2.3511e-18	1.0112e-16	56/3089 1.8%	124/23509 0.5%		43226	organelle	1.2146e-23	4.4363e-22	1145/1785 64.1%	12437/23509 52.9%
9642	response to light intensity	0.0013078	0.040655	27/1552 1.7%	219/23509 0.9%		16109	tetraterpenoid biosynthetic process	2.3511e-18	1.0112e-16	56/3089 1.8%	124/23509 0.5%		43229	intracellular organelle	1.4397e-23	5.2079e-22	1144/1785 64.0%	12428/23509 52.8%
15934	large ribosomal subunit	0.0014692	0.045238	24/1552 1.5%	188/23509 0.7%		44710	single-organism metabolic process	2.4556e-18	1.0461e-16	1313/3089 42.5%	8339/23509 35.4%		18130	heterocycle biosynthetic process	5.9533e-23	2.133e-21	211/1785 11.8%	1396/23509 5.9%
5747	mitochondrial respiratory chain complex I	0.0014832	0.045238	11/1552 0.7%	59/23509 0.2%		5622	intracellular	2.5145e-18	1.0611e-16	2132/3089 69.0%	14586/23509 62.0%		51656	establishment of organelle localization	6.0216e-23	2.1371e-21	48/1785 2.6%	121/23509 0.5%
1990204	oxidoreductase complex	0.0016382	0.049499	20/1552 1.2%	147/23509 0.6%		19438	aromatic compound biosynthetic process	2.7592e-18	1.1534e-16	313/3089 10.1%	1493/23509 6.3%		5996	monosaccharide metabolic process	6.2499e-23	2.1974e-21	130/1785 7.2%	683/23509 2.9%
							1901605	alpha-amino acid metabolic process	5.9986e-18	2.4844e-16	176/3089 5.6%	705/23509 2.9%		19318	hexose metabolic process	6.3835e-23	2.2236e-21	121/1785 6.7%	611/23509 2.5%
							42793	transcription from plastid promoter	5.1342e-17	2.0886e-15	41/3089 1.3%	77/23509 0.3%		32787	monocarboxylic acid metabolic process	7.7437e-23	2.6726e-21	178/1785 9.9%	1096/23509 4.6%
							51640	organelle localization	5.1362e-17	2.0886e-15	65/3089 2.1%	167/23509 0.7%		55114	oxidation-reduction process	1.2026e-22	4.1129e-21	327/1785 18.3%	2558/23509 10.8%
							16116	carotenoid metabolic process	1.2053e-16	4.8138e-15	57/3089 1.8%	137/23509 0.5%		44271	cellular nitrogen compound biosynthetic process	6.9365e-22	2.3509e-20	205/1785 11.4%	1367/23509 5.8%
							16108	tetraterpenoid metabolic process	1.2053e-16	4.8138e-15	57/3089 1.8%	137/23509 0.5%		42793	transcription from plastid promoter	1.6919e-21	5.6831e-20	37/1785 2.0%	77/23509 0.3%
							16070	RNA metabolic process	1.2943e-16	5.1233e-15	366/3089 11.8%	1862/23509 7.9%		9767	photosynthetic electron transport chain	2.9856e-21	9.9396e-20	37/1785 2.0%	78/23509 0.3%
							6732	coenzyme metabolic process	1.3342e-16	5.2352e-15	140/3089 4.5%	531/23509 2.2%		5975	carbohydrate metabolic process	3.9535e-21	1.3047e-19	299/1785 16.7%	2321/23509 9.8%
							1901607	alpha-amino acid biosynthetic process	1.3542e-16	5.2671e-15	125/3089 4.0%	453/23509 1.9%		9773	photosynthetic electron transport in photosystem I	7.6429e-21	2.5002e-19	29/1785 1.6%	48/23509 0.2%
							10218	response to far red light	1.4297e-16	5.513e-15	46/3089 1.4%	96/23509 0.4%		16117	carotenoid biosynthetic process	1.2467e-20	4.0085e-19	46/1785 2.5%	124/23509 0.5%
							6807	nitrogen compound metabolic process	1.5665e-16	5.989e-15	922/3089 29.8%	5611/23509 23.8%		16109	tetraterpenoid biosynthetic process	1.2467e-20	4.0085e-19	46/1785 2.5%	124/23509 0.5%
							44464	cell part	3.4441e-16	1.2946e-14	2264/3089 73.2%	15753/23509 67.0%		45036	protein targeting to chloroplast	2.2689e-20	7.113e-19	35/1785 1.9%	73/23509 0.3%
							5623	cell	3.4441e-16	1.2946e-14	2264/3089 73.2%	15753/23509 67.0%		72598	protein localization to chloroplast	2.2689e-20	7.113e-19	35/1785 1.9%	73/23509 0.3%
							18130	heterocycle biosynthetic process	3.5829e-16	1.3355e-14	289/3089 9.3%	1396/23509 5.9%		72596	establishment of protein localization to chloroplast	2.2689e-20	7.113e-19	35/1785 1.9%	73/23509 0.3%
							3735	structural constituent of ribosome	4.1016e-16	1.5162e-14	130/3089 4.2%	485/23509 2.0%		48046	apoplast	5.1888e-20	1.6132e-18	84/1785 4.7%	371/23509 1.5%
							10114	response to red light	4.2482e-16	1.5576e-14	44/3089 1.4%	91/23509 0.3%		16114	terpenoid biosynthetic process	1.8882e-19	5.8224e-18	57/1785 3.1%	195/23509 0.8%
							55114	oxidation-reduction process	4.3835e-16	1.5941e-14	472/3089 15.2%	2558/23509 10.8%		16116	carotenoid metabolic process	2.0202e-19	6.129e-18	47/1785 2.6%	137/23509 0.5%
							44271	cellular nitrogen compound biosynthetic process	7.4931e-16	2.703e-14	283/3089 9.1%	1367/23509 5.8%		16108	tetraterpenoid metabolic process	2.0202e-19	6.129e-18	47/1785 2.6%	137/23509 0.5%
							44723	single-organism carbohydrate metabolic process	9.8683e-16	3.5313e-14	359/3089 11.6%	1842/23509 7.8%		44255	cellular lipid metabolic process	2.1922e-19	6.5976e-18	202/1785 11.3%	1406/23509 5.9%
							6644	phospholipid metabolic process	1.1776e-15	4.1805e-14	145/3089 4.6%	571/23509 2.4%		9523	photosystem II	6.2802e-19	1.8751e-17	28/1785 1.5%	50/23509 0.2%
							45036	protein targeting to chloroplast	1.9112e-15	6.6268e-14	38/3089 1.2%	73/23509 0.3%		31977	thylakoid lumen	6.9136e-19	2.0479e-17	36/1785 2.0%	84/23509 0.3%
							72598	protein localization to chloroplast	1.9112e-15	6.6268e-14	38/3089 1.2%	73/23509 0.3%		6629	lipid metabolic process	1.3823e-18	4.0627e-17	228/1785 12.7%	1685/23509 7.1%
							72596	establishment of protein localization to chloroplast	1.9112e-15	6.6268e-14	38/3089 1.2%	73/23509 0.3%		10114	response to red light	1.9431e-18	5.6666e-17	37/1785 2.0%	91/23509 0.3%
							16053	organic acid biosynthetic process	2.1069e-15	7.1941e-14	217/3089 7.0%	982/23509 4.1%		10218	response to far red light	2.0283e-18	5.8695e-17	38/1785 2.1%	96/23509 0.4%
							46394	carboxylic acid biosynthetic process	2.1069e-15	7.1941e-14	217/3089 7.0%	982/23509 4.1%		9765	photosynthesis, light harvesting	2.5975e-18	7.4594e-17	28/1785 1.5%	52/23509 0.2%
							5198	structural molecule activity	4.5247e-15	1.5333e-13	154/3089 4.9%	629/23509 2.6%		22607	cellular component assembly	3.3228e-18	9.47e-17	139/1785 7.7%	851/23509 3.6%
							9767	photosynthetic electron transport chain	4.7498e-15	1.5974e-13	39/3089 1.2%	78/23509 0.3%		43623	cellular protein complex assembly	3.7816e-18	1.0628e-16	95/1785 5.3%	481/23509 2.0%
							6721	terpenoid metabolic process	5.8431e-15	1.9505e-13	75/3089 2.4%	226/23509 0.9%		6721	terpenoid metabolic process	3.7858e-18	1.0628e-16	60/1785 3.3%	226/23509 0.9%
							16114	terpenoid biosynthetic process	6.7485e-15	2.236e-13	68/3089 2.2%	195/23509 0.8%		19637	organophosphate metabolic process	4.1729e-18	1.1628e-16	307/1785 17.1%	2518/23509 10.7%
							9773	photosynthetic electron transport in photosystem I	2.1965e-14	7.2242e-13	29/3089 0.9%	48/23509 0.2%		6790	sulfur compound metabolic process	5.213e-18	1.442e-16	115/1785 6.4%	647/23509 2.7%
							48046	apoplast	4.2524e-14	1.3884e-12	103/3089 3.3%	371/23509 1.5%		35303	regulation of dephosphorylation	5.5119e-18	1.5136e-16	34/1785 1.9%	79/23509 0.3%
							42221	response to chemical	6.6099e-14	2.1425e-12	539/3089 17.4%	3079/23509 13.0%		9069	serine family amino acid metabolic process	5.5866e-18	1.523e-16	66/1785 3.6%	268/23509 1.1%
							44283	small molecule biosynthetic process	8.5732e-14	2.7588e-12	259/3089 8.3%	1270/23509 5.4%		44237	cellular metabolic process	7.3488e-18	1.9889e-16	1055/1785 59.1%	11612/23509 49.3%
							1901360	organic cyclic compound metabolic process	1.5809e-13	5.0509e-12	848/3089 27.4%	5230/23509 22.2%		10287	plastoglobule	7.438e-18	1.9987e-16	33/1785 1.8%	75/23509 0.3%
							9987	cellular process	2.1741e-13	6.8971e-12	2095/3089 67.8%	14567/23509 61.9%		51640	organelle localization	1.0251e-17	2.7351e-16	50/1785 2.8%	167/23509 0.7%
							19637	organophosphate metabolic process	2.1956e-13	6.9163e-12	452/3089 14.6%	2518/23509 10.7%		35304	regulation of protein dephosphorylation	1.9798e-17	5.2451e-16	33/1785 1.8%	77/23509 0.3%
							46483	heterocycle metabolic process	2.6606e-13	8.3222e-12	805/3089 26.0%	4938/23509 21.0%		19252	starch biosynthetic process	2.9443e-17	7.7457e-16	51/1785 2.8%	177/23509 0.7%
							35670	plant-type ovary development	3.2504e-13	1.0097e-11	51/3089 1.6%	134/23509 0.5%		96	sulfur amino acid metabolic process	5.2768e-17	1.3786e-15	71/1785 3.9%	315/23509 1.3%
							22607	cellular component assembly	3.4379e-13	1.0605e-11	187/3089 6.0%	851/23509 3.6%		9522	photosystem I	1.5726e-16	4.08e-15	21/1785 1.1%	32/23509 0.1%
							32787	monocarboxylic acid metabolic process	3.5827e-13	1.0976e-11	228/3089 7.3%	1096/23509 4.6%		6807	nitrogen compound metabolic process	1.8087e-16	4.6604e-15	572/1785 32.0%	5611/23509 23.8%
							6725	cellular aromatic compound metabolic process	6.0424e-13	1.8386e-11	817/3089 26.4%	5040/23509 21.4%		9543	chloroplast thylakoid lumen	2.7729e-16	7.0484e-15	29/1785 1.6%	64/23509 0.2%
							71840	cellular component organization or biogenesis	7.5145e-13	2.2711e-11	707/3089 22.8%	4274/23509 18.1%		31978	plastid thylakoid lumen	2.7729e-16	7.0484e-15	29/1785 1.6%	64/23509 0.2%
							9523	photosystem II	8.6888e-13	2.6084e-11	28/3089 0.9%	50/23509 0.2%		9637	response to blue light	6.3695e-16	1.6082e-14	41/1785 2.2%	128/23509 0.5%
							9543	chloroplast thylakoid lumen	1.3314e-12	3.9438e-11	32/3089 1.0%	64/23509 0.2%		44272	sulfur compound biosynthetic process	1.0526e-15	2.6398e-14	92/1785 5.1%	498/23509 2.1%
							31978	plastid thylakoid lumen	1.3314e-12	3.9438e-11	32/3089 1.0%	64/23509 0.2%		8152	metabolic process	1.1463e-15	2.8559e-14	1366/1785 76.5%	16060/23509 68.3%
							10287	plastoglobule	1.5886e-12	4.6748e-11	35/3089 1.1%	75/23509 0.3%		9654	photosystem II oxygen evolving complex	1.5728e-15	3.8926e-14	17/1785 0.9%	22/23509 0.0%
							35303	regulation of dephosphorylation	1.8591e-12	5.4352e-11	36/3089 1.1%	79/23509 0.3%		61024	membrane organization	2.0534e-15	5.0491e-14	105/1785 5.8%	613/23509 2.6%
							43623	cellular protein complex assembly	2.8964e-12	8.4128e-11	119/3089 3.8%	481/23509 2.0%		9538	photosystem I reaction center	2.6771e-15	6.5399e-14	13/1785 0.7%	13/23509 0.0%
							34641	cellular nitrogen compound metabolic process	2.9573e-12	8.5343e-11	804/3089 26.0%	4983/23509 21.1%		71840	cellular component organization or biogenesis	3.2808e-15	7.9628e-14	452/1785 25.3%	4274/23509 18.1%
							9637	response to blue light	3.0137e-12	8.6412e-11	48/3089 1.5%	128/23509 0.5%		44424	intracellular part	3.515e-15	8.4765e-14	1237/1785 69.2%	14281/23509 60.7%
							31977	thylakoid lumen	3.2857e-12	9.3612e-11	37/3089 1.1%	84/23509 0.3%		5982	starch metabolic process	4.6935e-15	1.1199e-13	57/1785 3.1%	239/23509 1.0%
							9538	photosystem I reaction center	3.4045e-12	9.6381e-11	13/3089 0.4%	13/23509 0.0%		9070	serine family amino acid biosynthetic process	4.7035e-15	1.1199e-13	51/1785 2.8%	198/23509 0.8%
							19252	starch biosynthetic process	3.6099e-12	1.0155e-10	59/3089 1.9%	177/23509 0.7%		19344	cysteine biosynthetic process	7.7925e-15	1.8437e-13	49/1785 2.7%	187/23509 0.7%
							35304	regulation of protein dephosphorylation	4.1236e-12	1.1528e-10	35/3089 1.1%	77/23509 0.3%		71704	organic substance metabolic process	9.5761e-15	2.2516e-13	1061/1785 59.4%	11926/23509 50.7%
							44238	primary metabolic process	4.3533e-12	1.2095e-10	1662/3089 53.8%	11300/23509 48.0%		6534	cysteine metabolic process	1.058e-14	2.4722e-13	50/1785 2.8%	195/23509 0.8%
							48481	ovule development	5.8044e-12	1.6027e-10	48/3089 1.5%	130/23509 0.5%		10319	stromule	1.3281e-14	3.084e-13	26/1785 1.4%	58/23509 0.2%
							44445	cytosolic part	6.6731e-12	1.8312e-10	106/3089 3.4%	416/23509 1.7%		97	sulfur amino acid biosynthetic process	1.8244e-14	4.2107e-13	61/1785 3.4%	275/23509 1.1%
							32991	macromolecular complex	8.4044e-12	2.2923e-10	507/3089 16.4%	2947/23509 12.5%		15977	carbon fixation	2.3083e-14	5.295e-13	23/1785 1.2%	46/23509 0.1%
							9522	photosystem I	8.7085e-12	2.3608e-10	21/3089 0.6%	32/23509 0.1%		5622	intracellular	2.6859e-14	6.1239e-13	1254/1785 70.2%	14586/23509 62.0%
							44391	ribosomal subunit	1.0096e-11	2.7205e-10	84/3089 2.7%	303/23509 1.2%		16070	RNA metabolic process	3.5146e-14	7.965e-13	230/1785 12.8%	1862/23509 7.9%
							71704	organic substance metabolic process	1.2903e-11	3.456e-10	1740/3089 56.3%	11926/23509 50.7%		34622	cellular macromolecular complex assembly	3.9043e-14	8.7952e-13	98/1785 5.4%	579/23509 2.4%
							9654	photosystem II oxygen evolving complex	1.3608e-11	3.6232e-10	17/3089 0.5%	22/23509 0.0%		5576	extracellular region	6.0525e-14	1.3553e-12	111/1785 6.2%	698/23509 2.9%
							48440	carpel development	1.84e-11	4.8701e-10	57/3089 1.8%	174/23509 0.7%		16043	cellular component organization	1.5699e-13	3.4946e-12	413/1785 23.1%	3920/23509 16.6%
							46686	response to cadmium ion	3.1547e-11	8.3006e-10	160/3089 5.1%	733/23509 3.1%		1901135	carbohydrate derivative metabolic process	1.6913e-13	3.7428e-12	280/1785 15.6%	2426/23509 10.3%
							48467	gynoecium development	4.6248e-11	1.2097e-09	59/3089 1.9%	187/23509 0.7%		6996	organelle organization	2.3437e-13	5.1562e-12	293/1785 16.4%	2575/23509 10.9%
							51188	cofactor biosynthetic process	6.0233e-11	1.5664e-09	98/3089 3.1%	387/23509 1.6%		44238	primary metabolic process	3.7017e-13	8.0964e-12	1004/1785 56.2%	11300/23509 48.0%
							6655	phosphatidylglycerol biosynthetic process	6.6224e-11	1.7123e-09	25/3089 0.8%	47/23509 0.1%		44464	cell part	5.0958e-13	1.1017e-11	1330/1785 74.5%	15753/23509 67.0%
							22626	cytosolic ribosome	6.7837e-11	1.7439e-09	96/3089 3.1%	377/23509 1.6%		5623	cell	5.0958e-13	1.1017e-11	1330/1785 74.5%	15753/23509 67.0%
							10035	response to inorganic substance	8.4383e-11	2.1568e-09	268/3089 8.6%	1408/23509 5.9%		33559	unsaturated fatty acid metabolic process	5.4585e-13	1.1734e-11	26/1785 1.4%	66/23509 0.2%
							34622	cellular macromolecular complex assembly	8.5775e-11	2.1799e-09	132/3089 4.2%	579/23509 2.4%		16226	iron-sulfur cluster assembly	6.0752e-13	1.2912e-11	36/1785 2.0%	122/23509 0.5%
							10319	stromule	9.7438e-11	2.4624e-09	28/3089 0.9%	58/23509 0.2%		31163	metallo-sulfur cluster assembly	6.0752e-13	1.2912e-11	36/1785 2.0%	122/23509 0.5%
							5982	starch metabolic process	9.9574e-11	2.5022e-09	69/3089 2.2%	239/23509 1.0%		70271	protein complex biogenesis	6.916e-13	1.4617e-11	102/1785 5.7%	642/23509 2.7%
							43228	non-membrane-bounded organelle	1.1873e-10	2.9503e-09	323/3089 10.4%	1767/23509 7.5%		22900	electron transport chain	8.9725e-13	1.8857e-11	54/1785 3.0%	246/23509 1.0%
							43232	intracellular non-membrane-bounded organelle	1.1873e-10	2.9503e-09	323/3089 10.4%	1767/23509 7.5%		16051	carbohydrate biosynthetic process	1.172e-12	2.4494e-11	138/1785 7.7%	985/23509 4.1%
							46471	phosphatidylglycerol metabolic process	1.2094e-10	2.9888e-09	25/3089 0.8%	48/23509 0.2%		6461	protein complex assembly	1.3649e-12	2.8369e-11	101/1785 5.6%	640/23509 2.7%
							10038	response to metal ion	1.4547e-10	3.5753e-09	177/3089 5.7%	849/23509 3.6%		10374	stomatal complex development	1.4322e-12	2.9441e-11	34/1785 1.9%	113/23509 0.4%
							9765	photosynthesis, light harvesting	1.6854e-10	4.1195e-09	26/3089 0.8%	52/23509 0.2%		90558	plant epidermis development	1.4322e-12	2.9441e-11	34/1785 1.9%	113/23509 0.4%
							5975	carbohydrate metabolic process	1.7319e-10	4.2102e-09	406/3089 13.1%	2321/23509 9.8%		10103	stomatal complex morphogenesis	2.9395e-12	6.01e-11	30/1785 1.6%	92/23509 0.3%
							96	sulfur amino acid metabolic process	2.1734e-10	5.255e-09	83/3089 2.6%	315/23509 1.3%		72330	monocarboxylic acid biosynthetic process	3.0272e-12	6.1559e-11	78/1785 4.3%	446/23509 1.8%
							1901135	carbohydrate derivative metabolic process	2.245e-10	5.3988e-09	421/3089 13.6%	2426/23509 10.3%		1901360	organic cyclic compound metabolic process	3.1853e-12	6.4425e-11	517/1785 28.9%	5230/23509 22.2%
							55086	nucleobase-containing small molecule metabolic process	2.5573e-10	6.117e-09	347/3089 11.2%	1936/23509 8.2%		48481	ovule development	4.8624e-12	9.7819e-11	36/1785 2.0%	130/23509 0.5%
							9639	response to red or far red light	2.8195e-10	6.7083e-09	93/3089 3.0%	370/23509 1.5%		9073	aromatic amino acid family biosynthetic process	5.012e-12	1.0029e-10	29/1785 1.6%	88/23509 0.3%
							16043	cellular component organization	2.9799e-10	7.0525e-09	638/3089 20.6%	3920/23509 16.6%		35670	plant-type ovary development	1.2803e-11	2.5483e-10	36/1785 2.0%	134/23509 0.5%
							6139	nucleobase-containing compound metabolic process	3.7969e-10	8.9386e-09	714/3089 23.1%	4459/23509 18.9%		23	maltose metabolic process	1.4231e-11	2.8177e-10	35/1785 1.9%	128/23509 0.5%
							16226	iron-sulfur cluster assembly	4.0294e-10	9.3872e-09	43/3089 1.3%	122/23509 0.5%		6636	unsaturated fatty acid biosynthetic process	1.4828e-11	2.9205e-10	24/1785 1.3%	64/23509 0.2%
							31163	metallo-sulfur cluster assembly	4.0294e-10	9.3872e-09	43/3089 1.3%	122/23509 0.5%		65003	macromolecular complex assembly	1.4906e-11	2.9206e-10	102/1785 5.7%	675/23509 2.8%
							6396	RNA processing	4.2311e-10	9.806e-09	214/3089 6.9%	1088/23509 4.6%		6725	cellular aromatic compound metabolic process	1.6071e-11	3.1326e-10	497/1785 27.8%	5040/23509 21.4%
							6753	nucleoside phosphate metabolic process	7.3308e-10	1.6902e-08	337/3089 10.9%	1887/23509 8.0%		16556	mRNA modification	2.2162e-11	4.2975e-10	28/1785 1.5%	87/23509 0.3%
							44255	cellular lipid metabolic process	7.706e-10	1.7676e-08	263/3089 8.5%	1406/23509 5.9%		46483	heterocycle metabolic process	2.8448e-11	5.4882e-10	487/1785 27.2%	4938/23509 21.0%
							9117	nucleotide metabolic process	8.0901e-10	1.8463e-08	336/3089 10.8%	1882/23509 8.0%		10016	shoot system morphogenesis	4.0785e-11	7.8281e-10	71/1785 3.9%	409/23509 1.7%
							9266	response to temperature stimulus	1.1528e-09	2.6176e-08	178/3089 5.7%	877/23509 3.7%		19253	reductive pentose-phosphate cycle	5.259e-11	1.0043e-09	15/1785 0.8%	26/23509 0.1%
							61024	membrane organization	1.1652e-09	2.6323e-08	134/3089 4.3%	613/23509 2.6%		34641	cellular nitrogen compound metabolic process	8.0508e-11	1.5296e-09	488/1785 27.3%	4983/23509 21.1%
							97	sulfur amino acid biosynthetic process	1.8358e-09	4.1264e-08	73/3089 2.3%	275/23509 1.1%		6351	transcription, DNA-templated	1.0241e-10	1.936e-09	67/1785 3.7%	383/23509 1.6%
							70271	protein complex biogenesis	2.095e-09	4.6854e-08	138/3089 4.4%	642/23509 2.7%		51173	positive regulation of nitrogen compound metabolic process	1.1781e-10	2.2161e-09	61/1785 3.4%	334/23509 1.4%
							5618	cell wall	2.3448e-09	5.2181e-08	129/3089 4.1%	590/23509 2.5%		44262	cellular carbohydrate metabolic process	1.1994e-10	2.2449e-09	121/1785 6.7%	882/23509 3.7%
							9607	response to biotic stimulus	3.8653e-09	8.5591e-08	209/3089 6.7%	1084/23509 4.6%		9250	glucan biosynthetic process	1.2839e-10	2.3912e-09	69/1785 3.8%	402/23509 1.7%
							33559	unsaturated fatty acid metabolic process	3.9253e-09	8.6493e-08	28/3089 0.9%	66/23509 0.2%		51254	positive regulation of RNA metabolic process	2.0752e-10	3.8457e-09	59/1785 3.3%	322/23509 1.3%
							30312	external encapsulating structure	4.5138e-09	9.8972e-08	129/3089 4.1%	596/23509 2.5%		19685	photosynthesis, dark reaction	2.1306e-10	3.929e-09	16/1785 0.8%	32/23509 0.1%
							5576	extracellular region	4.8679e-09	1.0622e-07	146/3089 4.7%	698/23509 2.9%		45935	positive regulation of nucleobase-containing compound metabolic process	2.2777e-10	4.1799e-09	60/1785 3.3%	331/23509 1.4%
							44272	sulfur compound biosynthetic process	5.1634e-09	1.1212e-07	112/3089 3.6%	498/23509 2.1%		31328	positive regulation of cellular biosynthetic process	2.3755e-10	4.3382e-09	62/1785 3.4%	348/23509 1.4%
							43207	response to external biotic stimulus	5.5002e-09	1.1828e-07	204/3089 6.6%	1057/23509 4.4%		9987	cellular process	3.1475e-10	5.7203e-09	1227/1785 68.7%	14567/23509 61.9%
							51707	response to other organism	5.5002e-09	1.1828e-07	204/3089 6.6%	1057/23509 4.4%		6782	protoporphyrinogen IX biosynthetic process	3.5618e-10	6.4113e-09	10/1785 0.5%	12/23509 0.0%
							6461	protein complex assembly	5.873e-09	1.2569e-07	136/3089 4.4%	640/23509 2.7%		46501	protoporphyrinogen IX metabolic process	3.5618e-10	6.4113e-09	10/1785 0.5%	12/23509 0.0%
							9617	response to bacterium	6.5047e-09	1.3855e-07	104/3089 3.3%	454/23509 1.9%		6396	RNA processing	3.6827e-10	6.5972e-09	140/1785 7.8%	1088/23509 4.6%
							16830	carbon-carbon lyase activity	7.9752e-09	1.6907e-07	51/3089 1.6%	171/23509 0.7%		16830	carbon-carbon lyase activity	3.908e-10	6.9677e-09	39/1785 2.1%	171/23509 0.7%
							6636	unsaturated fatty acid biosynthetic process	8.5906e-09	1.8125e-07	27/3089 0.8%	64/23509 0.2%		44763	single-organism cellular process	4.1059e-10	7.286e-09	866/1785 48.5%	9771/23509 41.5%
							34645	cellular macromolecule biosynthetic process	9.402e-09	1.9744e-07	438/3089 14.1%	2612/23509 11.1%		6655	phosphatidylglycerol biosynthetic process	4.3004e-10	7.5954e-09	19/1785 1.0%	47/23509 0.1%
							65003	macromolecular complex assembly	9.7642e-09	2.0409e-07	141/3089 4.5%	675/23509 2.8%		45893	positive regulation of transcription, DNA-templated	4.5517e-10	8.0017e-09	58/1785 3.2%	320/23509 1.3%
							6996	organelle organization	1.1423e-08	2.3765e-07	432/3089 13.9%	2575/23509 10.9%		1902680	positive regulation of RNA biosynthetic process	5.1525e-10	9.0157e-09	58/1785 3.2%	321/23509 1.3%
							6399	tRNA metabolic process	1.37e-08	2.8371e-07	75/3089 2.4%	298/23509 1.2%		9295	nucleoid	5.1922e-10	9.0431e-09	22/1785 1.2%	63/23509 0.2%
							10016	shoot system morphogenesis	1.4129e-08	2.9123e-07	95/3089 3.0%	409/23509 1.7%		10628	positive regulation of gene expression	5.8286e-10	1.0105e-08	58/1785 3.2%	322/23509 1.3%
							8152	metabolic process	1.4416e-08	2.9578e-07	2243/3089 72.6%	16060/23509 68.3%		46471	phosphatidylglycerol metabolic process	6.612e-10	1.141e-08	19/1785 1.0%	48/23509 0.2%
							10374	stomatal complex development	1.8078e-08	3.6755e-07	38/3089 1.2%	113/23509 0.4%		32774	RNA biosynthetic process	7.9085e-10	1.3585e-08	68/1785 3.8%	410/23509 1.7%
							90558	plant epidermis development	1.8078e-08	3.6755e-07	38/3089 1.2%	113/23509 0.4%		44699	single-organism process	9.4015e-10	1.6077e-08	1095/1785 61.3%	12823/23509 54.5%
							9069	serine family amino acid metabolic process	1.9392e-08	3.9249e-07	69/3089 2.2%	268/23509 1.1%		10557	positive regulation of macromolecule biosynthetic process	9.6654e-10	1.6453e-08	60/1785 3.3%	343/23509 1.4%
							6629	lipid metabolic process	4.6059e-08	9.2803e-07	296/3089 9.5%	1685/23509 7.1%		10155	regulation of proton transport	1.0312e-09	1.7475e-08	22/1785 1.2%	65/23509 0.2%
							5575	cellular_component	4.678e-08	9.3833e-07	2355/3089 76.2%	16989/23509 72.2%		9072	aromatic amino acid family metabolic process	1.206e-09	2.0345e-08	44/1785 2.4%	215/23509 0.9%
							98542	defense response to other organism	4.979e-08	9.9425e-07	148/3089 4.7%	735/23509 3.1%		10467	gene expression	1.2167e-09	2.0434e-08	249/1785 13.9%	2280/23509 9.6%
							16051	carbohydrate biosynthetic process	5.1634e-08	1.0265e-06	188/3089 6.0%	985/23509 4.1%		31969	chloroplast membrane	1.3834e-09	2.313e-08	30/1785 1.6%	115/23509 0.4%
							43039	tRNA aminoacylation	6.4894e-08	1.2787e-06	41/3089 1.3%	132/23509 0.5%		16491	oxidoreductase activity	1.4906e-09	2.4813e-08	234/1785 13.1%	2118/23509 9.0%
							43038	amino acid activation	6.4894e-08	1.2787e-06	41/3089 1.3%	132/23509 0.5%		6753	nucleoside phosphate metabolic process	1.5075e-09	2.4983e-08	213/1785 11.9%	1887/23509 8.0%
							15977	carbon fixation	7.3369e-08	1.4394e-06	21/3089 0.6%	46/23509 0.1%		42170	plastid membrane	1.5652e-09	2.5825e-08	32/1785 1.7%	129/23509 0.5%
							6096	glycolytic process	7.6854e-08	1.5012e-06	67/3089 2.1%	266/23509 1.1%		9117	nucleotide metabolic process	1.971e-09	3.238e-08	212/1785 11.8%	1882/23509 8.0%
							6782	protoporphyrinogen IX biosynthetic process	7.7586e-08	1.5023e-06	10/3089 0.3%	12/23509 0.0%		48440	carpel development	2.4089e-09	3.9401e-08	38/1785 2.1%	174/23509 0.7%
							46501	protoporphyrinogen IX metabolic process	7.7586e-08	1.5023e-06	10/3089 0.3%	12/23509 0.0%		9891	positive regulation of biosynthetic process	2.4363e-09	3.9677e-08	63/1785 3.5%	377/23509 1.6%
							51254	positive regulation of RNA metabolic process	9.0862e-08	1.7518e-06	77/3089 2.4%	322/23509 1.3%		44042	glucan metabolic process	2.5396e-09	4.1005e-08	80/1785 4.4%	530/23509 2.2%
							9059	macromolecule biosynthetic process	9.3522e-08	1.7954e-06	445/3089 14.4%	2709/23509 11.5%		6073	cellular glucan metabolic process	2.5396e-09	4.1005e-08	80/1785 4.4%	530/23509 2.2%
							10103	stomatal complex morphogenesis	9.6381e-08	1.8424e-06	32/3089 1.0%	92/23509 0.3%		9311	oligosaccharide metabolic process	2.8714e-09	4.6164e-08	43/1785 2.4%	213/23509 0.9%
							9628	response to abiotic stimulus	9.8244e-08	1.87e-06	446/3089 14.4%	2717/23509 11.5%		55086	nucleobase-containing small molecule metabolic process	3.0825e-09	4.9346e-08	216/1785 12.1%	1936/23509 8.2%
							42742	defense response to bacterium	9.9243e-08	1.881e-06	87/3089 2.8%	379/23509 1.6%		5984	disaccharide metabolic process	3.9382e-09	6.2777e-08	40/1785 2.2%	192/23509 0.8%
							6189	de novo' IMP biosynthetic process	1.0194e-07	1.9239e-06	9/3089 0.2%	10/23509 0.0%		9528	plastid inner membrane	5.0333e-09	7.9896e-08	22/1785 1.2%	70/23509 0.2%
							9066	aspartate family amino acid metabolic process	1.0327e-07	1.9409e-06	41/3089 1.3%	134/23509 0.5%		5575	cellular_component	5.8571e-09	9.2581e-08	1392/1785 77.9%	16989/23509 72.2%
							9073	aromatic amino acid family biosynthetic process	1.0922e-07	2.0441e-06	31/3089 1.0%	88/23509 0.3%		10109	regulation of photosynthesis	7.0482e-09	1.1094e-07	15/1785 0.8%	34/23509 0.1%
							10033	response to organic substance	1.2388e-07	2.3087e-06	324/3089 10.4%	1890/23509 8.0%		71822	protein complex subunit organization	8.5079e-09	1.3336e-07	113/1785 6.3%	865/23509 3.6%
							9409	response to cold	1.4142e-07	2.6247e-06	113/3089 3.6%	534/23509 2.2%		6633	fatty acid biosynthetic process	9.2212e-09	1.4394e-07	44/1785 2.4%	229/23509 0.9%
							31328	positive regulation of cellular biosynthetic process	1.4596e-07	2.6978e-06	81/3089 2.6%	348/23509 1.4%		16829	lyase activity	1.0596e-08	1.6472e-07	78/1785 4.3%	528/23509 2.2%
							45893	positive regulation of transcription, DNA-templated	1.478e-07	2.7206e-06	76/3089 2.4%	320/23509 1.3%		31399	regulation of protein modification process	1.3863e-08	2.1463e-07	42/1785 2.3%	216/23509 0.9%
							6457	protein folding	1.5052e-07	2.7594e-06	66/3089 2.1%	265/23509 1.1%		30095	chloroplast photosystem II	1.4391e-08	2.2189e-07	7/1785 0.3%	7/23509 0.0%
							1902680	positive regulation of RNA biosynthetic process	1.6909e-07	3.087e-06	76/3089 2.4%	321/23509 1.3%		33692	cellular polysaccharide biosynthetic process	1.6895e-08	2.5943e-07	79/1785 4.4%	543/23509 2.3%
							6418	tRNA aminoacylation for protein translation	1.8814e-07	3.4209e-06	39/3089 1.2%	127/23509 0.5%		51174	regulation of phosphorus metabolic process	1.8355e-08	2.7955e-07	56/1785 3.1%	335/23509 1.4%
							10628	positive regulation of gene expression	1.9325e-07	3.4997e-06	76/3089 2.4%	322/23509 1.3%		19220	regulation of phosphate metabolic process	1.8355e-08	2.7955e-07	56/1785 3.1%	335/23509 1.4%
							6790	sulfur compound metabolic process	2.114e-07	3.813e-06	131/3089 4.2%	647/23509 2.7%		48467	gynoecium development	1.9487e-08	2.956e-07	38/1785 2.1%	187/23509 0.7%
							51173	positive regulation of nitrogen compound metabolic process	2.1339e-07	3.8334e-06	78/3089 2.5%	334/23509 1.4%		271	polysaccharide biosynthetic process	2.6793e-08	4.0479e-07	85/1785 4.7%	606/23509 2.5%
							15934	large ribosomal subunit	2.3254e-07	4.1606e-06	51/3089 1.6%	188/23509 0.7%		9706	chloroplast inner membrane	3.7282e-08	5.6103e-07	20/1785 1.1%	65/23509 0.2%
							51082	unfolded protein binding	2.3624e-07	4.1989e-06	35/3089 1.1%	109/23509 0.4%		43933	macromolecular complex subunit organization	4.0141e-08	6.0163e-07	114/1785 6.3%	900/23509 3.8%
							23	maltose metabolic process	2.3656e-07	4.1989e-06	39/3089 1.2%	128/23509 0.5%		42742	defense response to bacterium	4.449e-08	6.6418e-07	60/1785 3.3%	379/23509 1.6%
							9067	aspartate family amino acid biosynthetic process	2.5475e-07	4.5039e-06	36/3089 1.1%	114/23509 0.4%		34637	cellular carbohydrate biosynthetic process	5.7905e-08	8.6103e-07	83/1785 4.6%	597/23509 2.5%
							10155	regulation of proton transport	2.6487e-07	4.6645e-06	25/3089 0.8%	65/23509 0.2%		10604	positive regulation of macromolecule metabolic process	5.8896e-08	8.7231e-07	62/1785 3.4%	400/23509 1.7%
							42044	fluid transport	2.7104e-07	4.7358e-06	37/3089 1.1%	119/23509 0.5%		31325	positive regulation of cellular metabolic process	6.9153e-08	1.0202e-06	64/1785 3.5%	420/23509 1.7%
							6833	water transport	2.7104e-07	4.7358e-06	37/3089 1.1%	119/23509 0.5%		44264	cellular polysaccharide metabolic process	9.9152e-08	1.4571e-06	90/1785 5.0%	673/23509 2.8%
							9814	defense response, incompatible interaction	2.7212e-07	4.7361e-06	68/3089 2.2%	280/23509 1.1%		9617	response to bacterium	1.1901e-07	1.742e-06	67/1785 3.7%	454/23509 1.9%
							1901575	organic substance catabolic process	2.7947e-07	4.8453e-06	484/3089 15.6%	3005/23509 12.7%		32268	regulation of cellular protein metabolic process	1.2808e-07	1.8676e-06	50/1785 2.8%	301/23509 1.2%
							16556	mRNA modification	2.9795e-07	5.1457e-06	30/3089 0.9%	87/23509 0.3%		5976	polysaccharide metabolic process	1.5308e-07	2.2235e-06	102/1785 5.7%	800/23509 3.4%
							45935	positive regulation of nucleobase-containing compound metabolic process	3.0043e-07	5.1686e-06	77/3089 2.4%	331/23509 1.4%		19757	glycosinolate metabolic process	1.7108e-07	2.4565e-06	32/1785 1.7%	155/23509 0.6%
							5829	cytosol	3.232e-07	5.5389e-06	415/3089 13.4%	2530/23509 10.7%		19760	glucosinolate metabolic process	1.7108e-07	2.4565e-06	32/1785 1.7%	155/23509 0.6%
							10557	positive regulation of macromolecule biosynthetic process	3.2687e-07	5.5805e-06	79/3089 2.5%	343/23509 1.4%		16143	S-glycoside metabolic process	1.7108e-07	2.4565e-06	32/1785 1.7%	155/23509 0.6%
							44712	single-organism catabolic process	4.0164e-07	6.831e-06	405/3089 13.1%	2466/23509 10.4%		19222	regulation of metabolic process	1.7356e-07	2.4759e-06	259/1785 14.5%	2526/23509 10.7%
							9416	response to light stimulus	4.5175e-07	7.6541e-06	188/3089 6.0%	1015/23509 4.3%		6793	phosphorus metabolic process	1.7375e-07	2.4759e-06	451/1785 25.2%	4808/23509 20.4%
							9451	RNA modification	4.6391e-07	7.8305e-06	82/3089 2.6%	363/23509 1.5%		6796	phosphate-containing compound metabolic process	1.8932e-07	2.6876e-06	443/1785 24.8%	4714/23509 20.0%
							44763	single-organism cellular process	5.6999e-07	9.5849e-06	1409/3089 45.6%	9771/23509 41.5%		4853	uroporphyrinogen decarboxylase activity	1.9013e-07	2.689e-06	6/1785 0.3%	6/23509 0.0%
							16875	ligase activity, forming carbon-oxygen bonds	5.8036e-07	9.6864e-06	40/3089 1.2%	137/23509 0.5%		9607	response to biotic stimulus	1.9226e-07	2.709e-06	129/1785 7.2%	1084/23509 4.6%
							16876	ligase activity, forming aminoacyl-tRNA and related compounds	5.8036e-07	9.6864e-06	40/3089 1.2%	137/23509 0.5%		10310	regulation of hydrogen peroxide metabolic process	2.0557e-07	2.8749e-06	18/1785 1.0%	59/23509 0.2%
							9056	catabolic process	6.2497e-07	1.0392e-05	505/3089 16.3%	3172/23509 13.4%		6546	glycine catabolic process	2.0557e-07	2.8749e-06	18/1785 1.0%	59/23509 0.2%
							51704	multi-organism process	6.4654e-07	1.0711e-05	264/3089 8.5%	1519/23509 6.4%		6096	glycolytic process	3.1523e-07	4.3922e-06	45/1785 2.5%	266/23509 1.1%
							30095	chloroplast photosystem II	6.7223e-07	1.1096e-05	7/3089 0.2%	7/23509 0.0%		9059	macromolecule biosynthetic process	3.443e-07	4.7795e-06	273/1785 15.2%	2709/23509 11.5%
							45087	innate immune response	8.657e-07	1.4236e-05	90/3089 2.9%	415/23509 1.7%		9697	salicylic acid biosynthetic process	3.5275e-07	4.8788e-06	21/1785 1.1%	80/23509 0.3%
							71395	cellular response to jasmonic acid stimulus	1.0242e-06	1.6768e-05	36/3089 1.1%	120/23509 0.5%		9071	serine family amino acid catabolic process	3.5981e-07	4.9583e-06	18/1785 1.0%	61/23509 0.2%
							2376	immune system process	1.0271e-06	1.6768e-05	103/3089 3.3%	494/23509 2.1%		9744	response to sucrose	3.7744e-07	5.1633e-06	34/1785 1.9%	176/23509 0.7%
							44699	single-organism process	1.1446e-06	1.8569e-05	1807/3089 58.4%	12823/23509 54.5%		34285	response to disaccharide	3.7744e-07	5.1633e-06	34/1785 1.9%	176/23509 0.7%
							22900	electron transport chain	1.1458e-06	1.8569e-05	60/3089 1.9%	246/23509 1.0%		9893	positive regulation of metabolic process	4.7187e-07	6.4318e-06	65/1785 3.6%	452/23509 1.9%
							6952	defense response	1.2021e-06	1.9391e-05	171/3089 5.5%	920/23509 3.9%		16853	isomerase activity	4.8236e-07	6.5511e-06	59/1785 3.3%	396/23509 1.6%
							9891	positive regulation of biosynthetic process	1.2051e-06	1.9391e-05	83/3089 2.6%	377/23509 1.6%		9814	defense response, incompatible interaction	5.5597e-07	7.5236e-06	46/1785 2.5%	280/23509 1.1%
							50896	response to stimulus	1.2495e-06	2.0032e-05	935/3089 30.2%	6282/23509 26.7%		6544	glycine metabolic process	5.6538e-07	7.6236e-06	19/1785 1.0%	69/23509 0.2%
							4812	aminoacyl-tRNA ligase activity	1.3157e-06	2.1018e-05	39/3089 1.2%	136/23509 0.5%		229	cytoplasmic chromosome	5.7582e-07	7.709e-06	9/1785 0.5%	16/23509 0.0%
							16491	oxidoreductase activity	1.5295e-06	2.4346e-05	350/3089 11.3%	2118/23509 9.0%		9508	plastid chromosome	5.7582e-07	7.709e-06	9/1785 0.5%	16/23509 0.0%
							10109	regulation of photosynthesis	1.5974e-06	2.5337e-05	16/3089 0.5%	34/23509 0.1%		34645	cellular macromolecule biosynthetic process	6.3298e-07	8.4442e-06	263/1785 14.7%	2612/23509 11.1%
							48367	shoot system development	1.6571e-06	2.6192e-05	193/3089 6.2%	1067/23509 4.5%		6139	nucleobase-containing compound metabolic process	6.4661e-07	8.5955e-06	418/1785 23.4%	4459/23509 18.9%
							6955	immune response	1.8194e-06	2.8655e-05	90/3089 2.9%	422/23509 1.7%		48367	shoot system development	6.9034e-07	9.1446e-06	125/1785 7.0%	1067/23509 4.5%
							9725	response to hormone	1.8808e-06	2.9518e-05	193/3089 6.2%	1069/23509 4.5%		43085	positive regulation of catalytic activity	7.5737e-07	9.9922e-06	46/1785 2.5%	283/23509 1.2%
							9719	response to endogenous stimulus	1.9071e-06	2.9827e-05	202/3089 6.5%	1128/23509 4.7%		98542	defense response to other organism	7.5964e-07	9.9922e-06	93/1785 5.2%	735/23509 3.1%
							9295	nucleoid	2.2893e-06	3.568e-05	23/3089 0.7%	63/23509 0.2%		9965	leaf morphogenesis	8.0854e-07	1.0598e-05	36/1785 2.0%	198/23509 0.8%
							6351	transcription, DNA-templated	2.3381e-06	3.6313e-05	83/3089 2.6%	383/23509 1.6%		1901617	organic hydroxy compound biosynthetic process	8.6762e-07	1.1333e-05	56/1785 3.1%	375/23509 1.5%
							6796	phosphate-containing compound metabolic process	2.4835e-06	3.8439e-05	716/3089 23.1%	4714/23509 20.0%		44093	positive regulation of molecular function	9.2754e-07	1.2074e-05	46/1785 2.5%	285/23509 1.2%
							48827	phyllome development	2.8499e-06	4.3958e-05	135/3089 4.3%	703/23509 2.9%		5198	structural molecule activity	1.0433e-06	1.3528e-05	82/1785 4.5%	629/23509 2.6%
							6221	pyrimidine nucleotide biosynthetic process	2.9057e-06	4.4663e-05	34/3089 1.1%	115/23509 0.4%		9696	salicylic acid metabolic process	1.05e-06	1.3528e-05	21/1785 1.1%	85/23509 0.3%
							9070	serine family amino acid biosynthetic process	3.0141e-06	4.6014e-05	50/3089 1.6%	198/23509 0.8%		46189	phenol-containing compound biosynthetic process	1.05e-06	1.3528e-05	21/1785 1.1%	85/23509 0.3%
							9965	leaf morphogenesis	3.0141e-06	4.6014e-05	50/3089 1.6%	198/23509 0.8%		44712	single-organism catabolic process	1.0671e-06	1.3701e-05	249/1785 13.9%	2466/23509 10.4%
							9260	ribonucleotide biosynthetic process	3.2883e-06	4.9859e-05	59/3089 1.9%	248/23509 1.0%		6783	heme biosynthetic process	1.173e-06	1.5009e-05	13/1785 0.7%	36/23509 0.1%
							46390	ribose phosphate biosynthetic process	3.2883e-06	4.9859e-05	59/3089 1.9%	248/23509 1.0%		6399	tRNA metabolic process	1.3863e-06	1.7678e-05	47/1785 2.6%	298/23509 1.2%
							72330	monocarboxylic acid biosynthetic process	3.358e-06	5.0745e-05	93/3089 3.0%	446/23509 1.8%		9704	de-etiolation	1.4065e-06	1.7816e-05	7/1785 0.3%	10/23509 0.0%
							71822	protein complex subunit organization	3.5289e-06	5.3147e-05	160/3089 5.1%	865/23509 3.6%		32544	plastid translation	1.4065e-06	1.7816e-05	7/1785 0.3%	10/23509 0.0%
							6220	pyrimidine nucleotide metabolic process	3.5962e-06	5.3979e-05	34/3089 1.1%	116/23509 0.4%		16831	carboxy-lyase activity	1.6176e-06	2.0421e-05	25/1785 1.4%	116/23509 0.4%
							43933	macromolecular complex subunit organization	4.2603e-06	6.3733e-05	165/3089 5.3%	900/23509 3.8%		30076	light-harvesting complex	1.7182e-06	2.1619e-05	10/1785 0.5%	22/23509 0.0%
							44262	cellular carbohydrate metabolic process	4.6644e-06	6.9546e-05	162/3089 5.2%	882/23509 3.7%		9055	electron carrier activity	1.8455e-06	2.3142e-05	47/1785 2.6%	301/23509 1.2%
							4853	uroporphyrinogen decarboxylase activity	5.1247e-06	7.6156e-05	6/3089 0.1%	6/23509 0.0%		9064	glutamine family amino acid metabolic process	1.9104e-06	2.3877e-05	25/1785 1.4%	117/23509 0.4%
							9605	response to external stimulus	5.1843e-06	7.6786e-05	271/3089 8.7%	1606/23509 6.8%		48037	cofactor binding	1.9388e-06	2.4151e-05	89/1785 4.9%	710/23509 3.0%
							9867	jasmonic acid mediated signaling pathway	5.4513e-06	8.0474e-05	34/3089 1.1%	118/23509 0.5%		43207	response to external biotic stimulus	2.0003e-06	2.4694e-05	122/1785 6.8%	1057/23509 4.4%
							5984	disaccharide metabolic process	6.3218e-06	9.3018e-05	48/3089 1.5%	192/23509 0.8%		51707	response to other organism	2.0003e-06	2.4694e-05	122/1785 6.8%	1057/23509 4.4%
							19253	reductive pentose-phosphate cycle	6.6173e-06	9.7046e-05	13/3089 0.4%	26/23509 0.1%		34654	nucleobase-containing compound biosynthetic process	2.002e-06	2.4694e-05	113/1785 6.3%	961/23509 4.0%
							19344	cysteine biosynthetic process	6.7364e-06	9.8471e-05	47/3089 1.5%	187/23509 0.7%		5507	copper ion binding	2.0564e-06	2.5281e-05	40/1785 2.2%	240/23509 1.0%
							44260	cellular macromolecule metabolic process	6.9946e-06	0.00010191	1055/3089 34.1%	7229/23509 30.7%		45037	protein import into chloroplast stroma	2.1273e-06	2.5984e-05	9/1785 0.5%	18/23509 0.0%
							10604	positive regulation of macromolecule metabolic process	7.3903e-06	0.00010733	84/3089 2.7%	400/23509 1.7%		16744	transferase activity, transferring aldehyde or ketonic groups	2.1273e-06	2.5984e-05	9/1785 0.5%	18/23509 0.0%
							9218	pyrimidine ribonucleotide metabolic process	8.068e-06	0.00011641	31/3089 1.0%	105/23509 0.4%		2000377	regulation of reactive oxygen species metabolic process	2.339e-06	2.8477e-05	20/1785 1.1%	82/23509 0.3%
							9220	pyrimidine ribonucleotide biosynthetic process	8.068e-06	0.00011641	31/3089 1.0%	105/23509 0.4%		51537	2 iron, 2 sulfur cluster binding	2.3805e-06	2.8888e-05	13/1785 0.7%	38/23509 0.1%
							72527	pyrimidine-containing compound metabolic process	8.6697e-06	0.00012469	39/3089 1.2%	146/23509 0.6%		9066	aspartate family amino acid metabolic process	2.5052e-06	3.0222e-05	27/1785 1.5%	134/23509 0.5%
							9250	glucan biosynthetic process	9.0118e-06	0.0001292	84/3089 2.7%	402/23509 1.7%		9782	photosystem I antenna complex	2.5106e-06	3.0222e-05	5/1785 0.2%	5/23509 0.0%
							31072	heat shock protein binding	9.5847e-06	0.00013697	16/3089 0.5%	38/23509 0.1%		51246	regulation of protein metabolic process	2.5145e-06	3.0222e-05	51/1785 2.8%	341/23509 1.4%
							10310	regulation of hydrogen peroxide metabolic process	9.8876e-06	0.00014067	21/3089 0.6%	59/23509 0.2%		9639	response to red or far red light	2.7443e-06	3.288e-05	54/1785 3.0%	370/23509 1.5%
							6534	cysteine metabolic process	9.9063e-06	0.00014067	48/3089 1.5%	195/23509 0.8%		43167	ion binding	3.3946e-06	4.0542e-05	568/1785 31.8%	6388/23509 27.1%
							16831	carboxy-lyase activity	1.0019e-05	0.00014117	33/3089 1.0%	116/23509 0.4%		19898	extrinsic component of membrane	3.4923e-06	4.1576e-05	20/1785 1.1%	84/23509 0.3%
							15935	small ribosomal subunit	1.0019e-05	0.00014117	33/3089 1.0%	116/23509 0.4%		6526	arginine biosynthetic process	4.3106e-06	5.1156e-05	8/1785 0.4%	15/23509 0.0%
							1901070	guanosine-containing compound biosynthetic process	1.0036e-05	0.00014117	8/3089 0.2%	11/23509 0.0%		42168	heme metabolic process	4.5819e-06	5.4204e-05	13/1785 0.7%	40/23509 0.1%
							9651	response to salt stress	1.0256e-05	0.00014381	137/3089 4.4%	733/23509 3.1%		9768	photosynthesis, light harvesting in photosystem I	4.6557e-06	5.4905e-05	6/1785 0.3%	8/23509 0.0%
							1990204	oxidoreductase complex	1.0321e-05	0.00014427	39/3089 1.2%	147/23509 0.6%		1901575	organic substance catabolic process	5.7097e-06	6.7124e-05	290/1785 16.2%	3005/23509 12.7%
							22627	cytosolic small ribosomal subunit	1.0413e-05	0.00014511	26/3089 0.8%	82/23509 0.3%		9595	detection of biotic stimulus	5.9729e-06	7e-05	15/1785 0.8%	53/23509 0.2%
							5507	copper ion binding	1.065e-05	0.00014795	56/3089 1.8%	240/23509 1.0%		6952	defense response	6.1212e-06	7.1515e-05	107/1785 5.9%	920/23509 3.9%
							3723	RNA binding	1.1238e-05	0.00015563	161/3089 5.2%	889/23509 3.7%		19725	cellular homeostasis	6.2197e-06	7.2442e-05	45/1785 2.5%	296/23509 1.2%
							34654	nucleobase-containing compound biosynthetic process	1.1446e-05	0.00015802	172/3089 5.5%	961/23509 4.0%		19758	glycosinolate biosynthetic process	8.731e-06	0.00010075	24/1785 1.3%	119/23509 0.5%
							72528	pyrimidine-containing compound biosynthetic process	1.1484e-05	0.00015805	36/3089 1.1%	132/23509 0.5%		19761	glucosinolate biosynthetic process	8.731e-06	0.00010075	24/1785 1.3%	119/23509 0.5%
							9311	oligosaccharide metabolic process	1.2186e-05	0.00016705	51/3089 1.6%	213/23509 0.9%		16144	S-glycoside biosynthetic process	8.731e-06	0.00010075	24/1785 1.3%	119/23509 0.5%
							9064	glutamine family amino acid metabolic process	1.2212e-05	0.00016705	33/3089 1.0%	117/23509 0.4%		46872	metal ion binding	1.0008e-05	0.00011514	282/1785 15.7%	2931/23509 12.4%
							1901700	response to oxygen-containing compound	1.2802e-05	0.00017458	287/3089 9.2%	1734/23509 7.3%		50662	coenzyme binding	1.0323e-05	0.0001184	61/1785 3.4%	455/23509 1.9%
							1901659	glycosyl compound biosynthetic process	1.29e-05	0.00017539	61/3089 1.9%	270/23509 1.1%		43169	cation binding	1.041e-05	0.00011903	287/1785 16.0%	2992/23509 12.7%
							6544	glycine metabolic process	1.3272e-05	0.0001799	23/3089 0.7%	69/23509 0.2%		42646	plastid nucleoid	1.0645e-05	0.00012135	10/1785 0.5%	26/23509 0.1%
							6793	phosphorus metabolic process	1.3801e-05	0.0001865	721/3089 23.3%	4808/23509 20.4%		9886	post-embryonic morphogenesis	1.1425e-05	0.00012985	48/1785 2.6%	331/23509 1.4%
							48513	organ development	1.5558e-05	0.00020961	283/3089 9.1%	1711/23509 7.2%		18958	phenol-containing compound metabolic process	1.181e-05	0.00013382	21/1785 1.1%	98/23509 0.4%
							31325	positive regulation of cellular metabolic process	1.5909e-05	0.0002137	86/3089 2.7%	420/23509 1.7%		10157	response to chlorate	1.4113e-05	0.00015896	5/1785 0.2%	6/23509 0.0%
							19757	glycosinolate metabolic process	1.6299e-05	0.00021698	40/3089 1.2%	155/23509 0.6%		4802	transketolase activity	1.4113e-05	0.00015896	5/1785 0.2%	6/23509 0.0%
							19760	glucosinolate metabolic process	1.6299e-05	0.00021698	40/3089 1.2%	155/23509 0.6%		6412	translation	1.5237e-05	0.00017111	101/1785 5.6%	875/23509 3.7%
							16143	S-glycoside metabolic process	1.6299e-05	0.00021698	40/3089 1.2%	155/23509 0.6%		10304	PSII associated light-harvesting complex II catabolic process	1.5757e-05	0.00017643	10/1785 0.5%	27/23509 0.1%
							31399	regulation of protein modification process	1.8335e-05	0.00024337	51/3089 1.6%	216/23509 0.9%		42537	benzene-containing compound metabolic process	1.8058e-05	0.00020159	24/1785 1.3%	124/23509 0.5%
							5488	binding	1.9026e-05	0.00025179	1591/3089 51.5%	11293/23509 48.0%		16020	membrane	1.8272e-05	0.00020337	598/1785 33.5%	6854/23509 29.1%
							32774	RNA biosynthetic process	1.9421e-05	0.00025625	84/3089 2.7%	410/23509 1.7%		50790	regulation of catalytic activity	1.8926e-05	0.00021003	62/1785 3.4%	474/23509 2.0%
							18208	peptidyl-proline modification	2.1269e-05	0.00027982	26/3089 0.8%	85/23509 0.3%		45087	innate immune response	1.9407e-05	0.0002142	56/1785 3.1%	415/23509 1.7%
							9753	response to jasmonic acid	2.5967e-05	0.00034062	50/3089 1.6%	213/23509 0.9%		9056	catabolic process	1.9416e-05	0.0002142	300/1785 16.8%	3172/23509 13.4%
							43170	macromolecule metabolic process	2.9264e-05	0.00038196	1142/3089 36.9%	7934/23509 33.7%		6354	DNA-templated transcription, elongation	1.9986e-05	0.00021985	12/1785 0.6%	39/23509 0.1%
							9627	systemic acquired resistance	2.929e-05	0.00038196	45/3089 1.4%	186/23509 0.7%		9862	systemic acquired resistance, salicylic acid mediated signaling pathway	2.2865e-05	0.00025078	19/1785 1.0%	87/23509 0.3%
							43572	plastid fission	2.9396e-05	0.00038223	13/3089 0.4%	29/23509 0.1%		42044	fluid transport	2.7403e-05	0.00029881	23/1785 1.2%	119/23509 0.5%
							413	protein peptidyl-prolyl isomerization	3.0881e-05	0.00040037	24/3089 0.7%	77/23509 0.3%		6833	water transport	2.7403e-05	0.00029881	23/1785 1.2%	119/23509 0.5%
							6950	response to stress	3.7069e-05	0.00047921	552/3089 17.8%	3624/23509 15.4%		5840	ribosome	3.1115e-05	0.0003383	78/1785 4.3%	646/23509 2.7%
							9314	response to radiation	3.8805e-05	0.00050022	194/3089 6.2%	1128/23509 4.7%		45454	cell redox homeostasis	3.1317e-05	0.00033865	22/1785 1.2%	112/23509 0.4%
							9782	photosystem I antenna complex	3.9057e-05	0.00050201	5/3089 0.1%	5/23509 0.0%		6955	immune response	3.1327e-05	0.00033865	56/1785 3.1%	422/23509 1.7%
							48438	floral whorl development	3.9629e-05	0.00050791	71/3089 2.2%	339/23509 1.4%		43572	plastid fission	3.2503e-05	0.00035036	10/1785 0.5%	29/23509 0.1%
							10020	chloroplast fission	4.1786e-05	0.00053403	12/3089 0.3%	26/23509 0.1%		9084	glutamine family amino acid biosynthetic process	3.6125e-05	0.00038829	14/1785 0.7%	54/23509 0.2%
							9893	positive regulation of metabolic process	5.2835e-05	0.00067331	89/3089 2.8%	452/23509 1.9%		42548	regulation of photosynthesis, light reaction	3.763e-05	0.00040332	9/1785 0.5%	24/23509 0.1%
							229	cytoplasmic chromosome	5.5127e-05	0.00069853	9/3089 0.2%	16/23509 0.0%		50661	NADP binding	3.7857e-05	0.0004046	16/1785 0.8%	68/23509 0.2%
							9508	plastid chromosome	5.5127e-05	0.00069853	9/3089 0.2%	16/23509 0.0%		9067	aspartate family amino acid biosynthetic process	4.1608e-05	0.00044342	22/1785 1.2%	114/23509 0.4%
							9704	de-etiolation	5.6008e-05	0.00070769	7/3089 0.2%	10/23509 0.0%		1990204	oxidoreductase complex	4.2628e-05	0.00045301	26/1785 1.4%	147/23509 0.6%
							16829	lyase activity	5.717e-05	0.00072035	101/3089 3.2%	528/23509 2.2%		42549	photosystem II stabilization	4.6283e-05	0.00048909	5/1785 0.2%	7/23509 0.0%
							31969	chloroplast membrane	5.7598e-05	0.0007237	31/3089 1.0%	115/23509 0.4%		30060	L-malate dehydrogenase activity	4.6283e-05	0.00048909	5/1785 0.2%	7/23509 0.0%
							16859	cis-trans isomerase activity	6.2854e-05	0.00078752	25/3089 0.8%	85/23509 0.3%		9106	lipoate metabolic process	4.7556e-05	0.00050114	11/1785 0.6%	36/23509 0.1%
							6354	DNA-templated transcription, elongation	6.4845e-05	0.0008102	15/3089 0.4%	39/23509 0.1%		48513	organ development	5.152e-05	0.00054139	173/1785 9.6%	1711/23509 7.2%
							44042	glucan metabolic process	6.6558e-05	0.00082699	101/3089 3.2%	530/23509 2.2%		4332	fructose-bisphosphate aldolase activity	5.3661e-05	0.00056231	7/1785 0.3%	15/23509 0.0%
							6073	cellular glucan metabolic process	6.6558e-05	0.00082699	101/3089 3.2%	530/23509 2.2%		43467	regulation of generation of precursor metabolites and energy	5.4844e-05	0.00057312	9/1785 0.5%	25/23509 0.1%
							9664	plant-type cell wall organization	7.2382e-05	0.00089686	44/3089 1.4%	187/23509 0.7%		15036	disulfide oxidoreductase activity	5.7371e-05	0.00059786	18/1785 1.0%	85/23509 0.3%
							3755	peptidyl-prolyl cis-trans isomerase activity	7.4915e-05	0.00092519	23/3089 0.7%	76/23509 0.3%		42445	hormone metabolic process	5.7914e-05	0.00060186	32/1785 1.7%	202/23509 0.8%
							1902494	catalytic complex	7.5083e-05	0.00092519	118/3089 3.8%	640/23509 2.7%		46686	response to cadmium ion	6.0365e-05	0.0006256	85/1785 4.7%	733/23509 3.1%
							9086	methionine biosynthetic process	7.767e-05	0.00095445	26/3089 0.8%	91/23509 0.3%		31323	regulation of cellular metabolic process	6.0775e-05	0.00062812	203/1785 11.3%	2065/23509 8.7%
							34637	cellular carbohydrate biosynthetic process	8.5481e-05	0.0010476	111/3089 3.5%	597/23509 2.5%		1901070	guanosine-containing compound biosynthetic process	6.2872e-05	0.00064801	6/1785 0.3%	11/23509 0.0%
							42168	heme metabolic process	9.1213e-05	0.0011147	15/3089 0.4%	40/23509 0.1%		31407	oxylipin metabolic process	6.3057e-05	0.00064814	11/1785 0.6%	37/23509 0.1%
							2000377	regulation of reactive oxygen species metabolic process	9.5179e-05	0.00116	24/3089 0.7%	82/23509 0.3%		48827	phyllome development	6.6308e-05	0.00067971	82/1785 4.5%	703/23509 2.9%
							9862	systemic acquired resistance, salicylic acid mediated signaling pathway	9.5527e-05	0.0011611	25/3089 0.8%	87/23509 0.3%		9627	systemic acquired resistance	6.9424e-05	0.00070971	30/1785 1.6%	186/23509 0.7%
							6783	heme biosynthetic process	9.8331e-05	0.001192	14/3089 0.4%	36/23509 0.1%		16667	oxidoreductase activity, acting on a sulfur group of donors	6.9809e-05	0.00071171	23/1785 1.2%	126/23509 0.5%
							32502	developmental process	0.00010003	0.0012093	563/3089 18.2%	3737/23509 15.8%		10020	chloroplast fission	7.8243e-05	0.00079554	9/1785 0.5%	26/23509 0.1%
							19685	photosynthesis, dark reaction	0.00010255	0.0012364	13/3089 0.4%	32/23509 0.1%		1901615	organic hydroxy compound metabolic process	7.9068e-05	0.00080176	76/1785 4.2%	643/23509 2.7%
							42170	plastid membrane	0.00010348	0.0012443	33/3089 1.0%	129/23509 0.5%		1901659	glycosyl compound biosynthetic process	7.9352e-05	0.00080248	39/1785 2.1%	270/23509 1.1%
							90304	nucleic acid metabolic process	0.00010444	0.0012524	454/3089 14.6%	2958/23509 12.5%		30529	ribonucleoprotein complex	9.0081e-05	0.00090854	92/1785 5.1%	817/23509 3.4%
							33692	cellular polysaccharide biosynthetic process	0.00010892	0.0013027	102/3089 3.3%	543/23509 2.3%		9743	response to carbohydrate	9.4277e-05	0.00094832	54/1785 3.0%	419/23509 1.7%
							1901293	nucleoside phosphate biosynthetic process	0.00011174	0.0013329	84/3089 2.7%	430/23509 1.8%		72527	pyrimidine-containing compound metabolic process	0.00010218	0.0010251	25/1785 1.4%	146/23509 0.6%
							9642	response to light intensity	0.00011245	0.0013378	49/3089 1.5%	219/23509 0.9%		9750	response to fructose	0.00010563	0.0010568	22/1785 1.2%	121/23509 0.5%
							9768	photosynthesis, light harvesting in photosystem I	0.00011308	0.0013416	6/3089 0.1%	8/23509 0.0%		3674	molecular_function	0.00011496	0.0011472	1444/1785 80.8%	18201/23509 77.4%
							19758	glycosinolate biosynthetic process	0.00011533	0.0013576	31/3089 1.0%	119/23509 0.5%		47334	diphosphate-fructose-6-phosphate 1-phosphotransferase activity	0.00011566	0.0011511	5/1785 0.2%	8/23509 0.0%
							19761	glucosinolate biosynthetic process	0.00011533	0.0013576	31/3089 1.0%	119/23509 0.5%		2376	immune system process	0.00011776	0.0011689	61/1785 3.4%	494/23509 2.1%
							16144	S-glycoside biosynthetic process	0.00011533	0.0013576	31/3089 1.0%	119/23509 0.5%		51258	protein polymerization	0.00012633	0.0012473	13/1785 0.7%	53/23509 0.2%
							6546	glycine catabolic process	0.00012379	0.0014534	19/3089 0.6%	59/23509 0.2%		45330	aspartyl esterase activity	0.00012633	0.0012473	13/1785 0.7%	53/23509 0.2%
							9743	response to carbohydrate	0.0001258	0.0014731	82/3089 2.6%	419/23509 1.7%		43648	dicarboxylic acid metabolic process	0.00012913	0.0012717	23/1785 1.2%	131/23509 0.5%
							8878	glucose-1-phosphate adenylyltransferase activity	0.00013646	0.0015937	7/3089 0.2%	11/23509 0.0%		9082	branched-chain amino acid biosynthetic process	0.00013222	0.0012987	8/1785 0.4%	22/23509 0.0%
							9072	aromatic amino acid family metabolic process	0.00013878	0.0016166	48/3089 1.5%	215/23509 0.9%		10038	response to metal ion	0.0001398	0.0013696	94/1785 5.2%	849/23509 3.6%
							51649	establishment of localization in cell	0.00014124	0.001641	256/3089 8.2%	1577/23509 6.7%		6221	pyrimidine nucleotide biosynthetic process	0.00014086	0.0013764	21/1785 1.1%	115/23509 0.4%
							9165	nucleotide biosynthetic process	0.00014529	0.0016836	83/3089 2.6%	427/23509 1.8%		15035	protein disulfide oxidoreductase activity	0.00014364	0.0014	15/1785 0.8%	68/23509 0.2%
							9644	response to high light intensity	0.00015027	0.0017369	40/3089 1.2%	170/23509 0.7%		9605	response to external stimulus	0.00014415	0.0014013	161/1785 9.0%	1606/23509 6.8%
							9853	photorespiration	0.00015594	0.0017978	36/3089 1.1%	148/23509 0.6%		72528	pyrimidine-containing compound biosynthetic process	0.00014532	0.001409	23/1785 1.2%	132/23509 0.5%
							9744	response to sucrose	0.00015774	0.0018092	41/3089 1.3%	176/23509 0.7%		30599	pectinesterase activity	0.00015493	0.0014859	13/1785 0.7%	54/23509 0.2%
							34285	response to disaccharide	0.00015774	0.0018092	41/3089 1.3%	176/23509 0.7%		1990066	energy quenching	0.00015562	0.0014859	4/1785 0.2%	5/23509 0.0%
							9528	plastid inner membrane	0.00017369	0.001987	21/3089 0.6%	70/23509 0.2%		16851	magnesium chelatase activity	0.00015562	0.0014859	4/1785 0.2%	5/23509 0.0%
							6633	fatty acid biosynthetic process	0.00018189	0.0020755	50/3089 1.6%	229/23509 0.9%		10196	nonphotochemical quenching	0.00015562	0.0014859	4/1785 0.2%	5/23509 0.0%
							16744	transferase activity, transferring aldehyde or ketonic groups	0.00018279	0.0020804	9/3089 0.2%	18/23509 0.0%		51003	ligase activity, forming nitrogen-metal bonds, forming coordination complexes	0.00015562	0.0014859	4/1785 0.2%	5/23509 0.0%
							1510	RNA methylation	0.00019397	0.0022021	43/3089 1.3%	189/23509 0.8%		51002	ligase activity, forming nitrogen-metal bonds	0.00015562	0.0014859	4/1785 0.2%	5/23509 0.0%
							9071	serine family amino acid catabolic process	0.00020282	0.0022914	19/3089 0.6%	61/23509 0.2%		3755	peptidyl-prolyl cis-trans isomerase activity	0.00015649	0.0014905	16/1785 0.8%	76/23509 0.3%
							6555	methionine metabolic process	0.00020286	0.0022914	26/3089 0.8%	96/23509 0.4%		6220	pyrimidine nucleotide metabolic process	0.00015988	0.0015189	21/1785 1.1%	116/23509 0.4%
							6970	response to osmotic stress	0.00020572	0.0023178	142/3089 4.5%	813/23509 3.4%		8150	biological_process	0.0001763	0.0016706	1572/1785 88.0%	20035/23509 85.2%
							4802	transketolase activity	0.00020872	0.0023457	5/3089 0.1%	6/23509 0.0%		413	protein peptidyl-prolyl isomerization	0.00018379	0.0017373	16/1785 0.8%	77/23509 0.3%
							19725	cellular homeostasis	0.00021207	0.0023774	61/3089 1.9%	296/23509 1.2%		16668	oxidoreductase activity, acting on a sulfur group of donors, NAD(P) as acceptor	0.00018929	0.0017848	8/1785 0.4%	23/23509 0.0%
							9082	branched-chain amino acid biosynthetic process	0.00021604	0.0024159	10/3089 0.3%	22/23509 0.0%		18208	peptidyl-proline modification	0.00019115	0.0017933	17/1785 0.9%	85/23509 0.3%
							9733	response to auxin	0.00026071	0.0029081	56/3089 1.8%	268/23509 1.1%		16859	cis-trans isomerase activity	0.00019115	0.0017933	17/1785 0.9%	85/23509 0.3%
							44767	single-organism developmental process	0.00026346	0.0029315	547/3089 17.7%	3657/23509 15.5%		65009	regulation of molecular function	0.00019537	0.0018283	63/1785 3.5%	524/23509 2.2%
							51536	iron-sulfur cluster binding	0.00027131	0.0030039	42/3089 1.3%	186/23509 0.7%		6730	one-carbon metabolic process	0.00020364	0.0019009	9/1785 0.5%	29/23509 0.1%
							51540	metal cluster binding	0.00027131	0.0030039	42/3089 1.3%	186/23509 0.7%		42132	fructose 1,6-bisphosphate 1-phosphatase activity	0.00020443	0.0019037	6/1785 0.3%	13/23509 0.0%
							5839	proteasome core complex	0.00029231	0.0032284	17/3089 0.5%	53/23509 0.2%		5978	glycogen biosynthetic process	0.00021656	0.0020067	7/1785 0.3%	18/23509 0.0%
							50281	serine-glyoxylate transaminase activity	0.00029758	0.0032704	4/3089 0.1%	4/23509 0.0%		8028	monocarboxylic acid transmembrane transporter activity	0.00021656	0.0020067	7/1785 0.3%	18/23509 0.0%
							4760	serine-pyruvate transaminase activity	0.00029758	0.0032704	4/3089 0.1%	4/23509 0.0%		3735	structural constituent of ribosome	0.00022538	0.0020832	59/1785 3.3%	485/23509 2.0%
							19676	ammonia assimilation cycle	0.00030129	0.003295	6/3089 0.1%	9/23509 0.0%		9533	chloroplast stromal thylakoid	0.00024391	0.002249	5/1785 0.2%	9/23509 0.0%
							10394	homogalacturonan metabolic process	0.00030129	0.003295	6/3089 0.1%	9/23509 0.0%		71669	plant-type cell wall organization or biogenesis	0.00024541	0.0022573	38/1785 2.1%	275/23509 1.1%
							50661	NADP binding	0.00032908	0.0035902	20/3089 0.6%	68/23509 0.2%		34754	cellular hormone metabolic process	0.00025058	0.0022992	19/1785 1.0%	103/23509 0.4%
							16725	oxidoreductase activity, acting on CH or CH2 groups	0.00033736	0.0036715	10/3089 0.3%	23/23509 0.0%		71395	cellular response to jasmonic acid stimulus	0.00026052	0.0023846	21/1785 1.1%	120/23509 0.5%
							32268	regulation of cellular protein metabolic process	0.00033863	0.0036765	61/3089 1.9%	301/23509 1.2%		16168	chlorophyll binding	0.00026512	0.0024209	8/1785 0.4%	24/23509 0.1%
							10304	PSII associated light-harvesting complex II catabolic process	0.00033974	0.0036796	11/3089 0.3%	27/23509 0.1%		16209	antioxidant activity	0.00027404	0.0024962	20/1785 1.1%	112/23509 0.4%
							19319	hexose biosynthetic process	0.00034844	0.0037565	57/3089 1.8%	277/23509 1.1%		1901068	guanosine-containing compound metabolic process	0.00031431	0.0028561	36/1785 2.0%	259/23509 1.1%
							16667	oxidoreductase activity, acting on a sulfur group of donors	0.00034852	0.0037565	31/3089 1.0%	126/23509 0.5%		16832	aldehyde-lyase activity	0.00032048	0.0028995	7/1785 0.3%	19/23509 0.0%
							1901068	guanosine-containing compound metabolic process	0.00035144	0.0037788	54/3089 1.7%	259/23509 1.1%		18904	ether metabolic process	0.00032272	0.0028995	10/1785 0.5%	37/23509 0.1%
							9084	glutamine family amino acid biosynthetic process	0.00037492	0.0040216	17/3089 0.5%	54/23509 0.2%		6525	arginine metabolic process	0.00032272	0.0028995	10/1785 0.5%	37/23509 0.1%
							6094	gluconeogenesis	0.00038525	0.0041226	56/3089 1.8%	272/23509 1.1%		6662	glycerol ether metabolic process	0.00032272	0.0028995	10/1785 0.5%	37/23509 0.1%
							6605	protein targeting	0.00038983	0.0041616	125/3089 4.0%	712/23509 3.0%		9218	pyrimidine ribonucleotide metabolic process	0.00032371	0.0028995	19/1785 1.0%	105/23509 0.4%
							44264	cellular polysaccharide metabolic process	0.00040119	0.0042727	119/3089 3.8%	673/23509 2.8%		9220	pyrimidine ribonucleotide biosynthetic process	0.00032371	0.0028995	19/1785 1.0%	105/23509 0.4%
							46364	monosaccharide biosynthetic process	0.0004143	0.0044018	59/3089 1.9%	291/23509 1.2%		48438	floral whorl development	0.00034373	0.0030716	44/1785 2.4%	339/23509 1.4%
							42274	ribosomal small subunit biogenesis	0.00042368	0.0044908	8/3089 0.2%	16/23509 0.0%		8266	poly(U) RNA binding	0.00035688	0.003174	9/1785 0.5%	31/23509 0.1%
							5515	protein binding	0.00045169	0.0047764	328/3089 10.6%	2111/23509 8.9%		8187	poly-pyrimidine tract binding	0.00035688	0.003174	9/1785 0.5%	31/23509 0.1%
							51641	cellular localization	0.00048502	0.0051167	273/3089 8.8%	1727/23509 7.3%		16836	hydro-lyase activity	0.00038084	0.0033791	18/1785 1.0%	98/23509 0.4%
							7275	multicellular organismal development	0.00048862	0.0051355	513/3089 16.6%	3435/23509 14.6%		9746	response to hexose	0.00039868	0.003529	24/1785 1.3%	150/23509 0.6%
							43094	cellular metabolic compound salvage	0.00048909	0.0051355	42/3089 1.3%	191/23509 0.8%		9063	cellular amino acid catabolic process	0.00040204	0.0035504	34/1785 1.9%	243/23509 1.0%
							16717	oxidoreductase activity, acting on paired donors, with oxidation of a pair of donors resulting in the reduction of molecular oxygen to two molecules of water	0.00049306	0.005165	9/3089 0.2%	20/23509 0.0%		31072	heat shock protein binding	0.00040844	0.0035985	10/1785 0.5%	38/23509 0.1%
							9723	response to ethylene	0.00049745	0.0051988	32/3089 1.0%	134/23509 0.5%		80005	photosystem stoichiometry adjustment	0.00043706	0.0037762	3/1785 0.1%	3/23509 0.0%
							9706	chloroplast inner membrane	0.00050048	0.0052183	19/3089 0.6%	65/23509 0.2%		5363	maltose transmembrane transporter activity	0.00043706	0.0037762	3/1785 0.1%	3/23509 0.0%
							48037	cofactor binding	0.00050604	0.005264	124/3089 4.0%	710/23509 3.0%		48564	photosystem I assembly	0.00043706	0.0037762	3/1785 0.1%	3/23509 0.0%
							42548	regulation of photosynthesis, light reaction	0.00051054	0.0052984	10/3089 0.3%	24/23509 0.1%		47100	glyceraldehyde-3-phosphate dehydrogenase (NADP+) (phosphorylating) activity	0.00043706	0.0037762	3/1785 0.1%	3/23509 0.0%
							47262	polygalacturonate 4-alpha-galacturonosyltransferase activity	0.00055745	0.0057719	7/3089 0.2%	13/23509 0.0%		15768	maltose transport	0.00043706	0.0037762	3/1785 0.1%	3/23509 0.0%
							6164	purine nucleotide biosynthetic process	0.00063503	0.0065601	38/3089 1.2%	170/23509 0.7%		256	allantoin catabolic process	0.00043865	0.0037762	4/1785 0.2%	6/23509 0.0%
							16853	isomerase activity	0.0006502	0.0066625	75/3089 2.4%	396/23509 1.6%		9503	thylakoid light-harvesting complex	0.00043865	0.0037762	4/1785 0.2%	6/23509 0.0%
							42549	photosystem II stabilization	0.00065091	0.0066625	5/3089 0.1%	7/23509 0.0%		9517	PSII associated light-harvesting complex II	0.00043865	0.0037762	4/1785 0.2%	6/23509 0.0%
							30060	L-malate dehydrogenase activity	0.00065091	0.0066625	5/3089 0.1%	7/23509 0.0%		9547	plastid ribosome	0.00043865	0.0037762	4/1785 0.2%	6/23509 0.0%
							15930	glutamate synthase activity	0.00065091	0.0066625	5/3089 0.1%	7/23509 0.0%		6528	asparagine metabolic process	0.00043865	0.0037762	4/1785 0.2%	6/23509 0.0%
							16903	oxidoreductase activity, acting on the aldehyde or oxo group of donors	0.00065433	0.0066822	32/3089 1.0%	136/23509 0.5%		34284	response to monosaccharide	0.00044053	0.0037837	24/1785 1.3%	151/23509 0.6%
							996	core DNA-dependent RNA polymerase binding promoter specificity activity	0.00066921	0.0067723	6/3089 0.1%	10/23509 0.0%		6189	de novo' IMP biosynthetic process	0.00045727	0.0039186	5/1785 0.2%	10/23509 0.0%
							990	core RNA polymerase binding transcription factor activity	0.00066921	0.0067723	6/3089 0.1%	10/23509 0.0%		6566	threonine metabolic process	0.00046086	0.0039348	7/1785 0.3%	20/23509 0.0%
							16987	sigma factor activity	0.00066921	0.0067723	6/3089 0.1%	10/23509 0.0%		5977	glycogen metabolic process	0.00046335	0.0039348	9/1785 0.5%	32/23509 0.1%
							32544	plastid translation	0.00066921	0.0067723	6/3089 0.1%	10/23509 0.0%		6112	energy reserve metabolic process	0.00046335	0.0039348	9/1785 0.5%	32/23509 0.1%
							9124	nucleoside monophosphate biosynthetic process	0.00067687	0.0068344	36/3089 1.1%	159/23509 0.6%		31408	oxylipin biosynthetic process	0.00046335	0.0039348	9/1785 0.5%	32/23509 0.1%
							6730	one-carbon metabolic process	0.00070137	0.0070658	11/3089 0.3%	29/23509 0.1%		9085	lysine biosynthetic process	0.0005222	0.0044047	6/1785 0.3%	15/23509 0.0%
							16833	oxo-acid-lyase activity	0.00070832	0.0071198	8/3089 0.2%	17/23509 0.0%		9089	lysine biosynthetic process via diaminopimelate	0.0005222	0.0044047	6/1785 0.3%	15/23509 0.0%
							16874	ligase activity	0.00073005	0.0073136	97/3089 3.1%	539/23509 2.2%		46451	diaminopimelate metabolic process	0.0005222	0.0044047	6/1785 0.3%	15/23509 0.0%
							50662	coenzyme binding	0.00073087	0.0073136	84/3089 2.7%	455/23509 1.9%		1901606	alpha-amino acid catabolic process	0.0005799	0.0048805	31/1785 1.7%	219/23509 0.9%
							72522	purine-containing compound biosynthetic process	0.00074347	0.0074231	40/3089 1.2%	183/23509 0.7%		16884	carbon-nitrogen ligase activity, with glutamine as amido-N-donor	0.00059456	0.0049928	9/1785 0.5%	33/23509 0.1%
							43467	regulation of generation of precursor metabolites and energy	0.00075129	0.0074845	10/3089 0.3%	25/23509 0.1%		42446	hormone biosynthetic process	0.00064143	0.0053743	25/1785 1.4%	164/23509 0.6%
							44267	cellular protein metabolic process	0.00079541	0.0079064	668/3089 21.6%	4582/23509 19.4%		4611	phosphoenolpyruvate carboxykinase activity	0.0006518	0.0054491	8/1785 0.4%	27/23509 0.1%
							48437	floral organ development	0.00082916	0.0082236	82/3089 2.6%	444/23509 1.8%		9416	response to light stimulus	0.00071788	0.0059882	105/1785 5.8%	1015/23509 4.3%
							6414	translational elongation	0.00083121	0.0082257	25/3089 0.8%	99/23509 0.4%		19202	amino acid kinase activity	0.00078204	0.0065089	6/1785 0.3%	16/23509 0.0%
							71669	plant-type cell wall organization or biogenesis	0.00089098	0.0087977	55/3089 1.7%	275/23509 1.1%		8878	glucose-1-phosphate adenylyltransferase activity	0.00078594	0.0065269	5/1785 0.2%	11/23509 0.0%
							9886	post-embryonic morphogenesis	0.00090309	0.0088976	64/3089 2.0%	331/23509 1.4%		9451	RNA modification	0.00079904	0.0066211	45/1785 2.5%	363/23509 1.5%
							9408	response to heat	0.00092206	0.0090645	52/3089 1.6%	257/23509 1.0%		30312	external encapsulating structure	0.00081056	0.0067018	67/1785 3.7%	596/23509 2.5%
							48731	system development	0.00093852	0.0092062	394/3089 12.7%	2604/23509 11.0%		43900	regulation of multi-organism process	0.00084319	0.0069563	17/1785 0.9%	96/23509 0.4%
							16020	membrane	0.0010375	0.010155	974/3089 31.5%	6854/23509 29.1%		19748	secondary metabolic process	0.00085396	0.0070298	50/1785 2.8%	416/23509 1.7%
							44707	single-multicellular organism process	0.0010452	0.010207	537/3089 17.3%	3639/23509 15.4%		71446	cellular response to salicylic acid stimulus	0.00085701	0.0070394	24/1785 1.3%	158/23509 0.6%
							70301	cellular response to hydrogen peroxide	0.0011189	0.010869	19/3089 0.6%	69/23509 0.2%		51536	iron-sulfur cluster binding	0.00086353	0.0070622	27/1785 1.5%	186/23509 0.7%
							10181	FMN binding	0.0011264	0.010869	15/3089 0.4%	49/23509 0.2%		51540	metal cluster binding	0.00086353	0.0070622	27/1785 1.5%	186/23509 0.7%
							45037	protein import into chloroplast stroma	0.0011288	0.010869	8/3089 0.2%	18/23509 0.0%		90304	nucleic acid metabolic process	0.00090647	0.0073971	268/1785 15.0%	2958/23509 12.5%
							5978	glycogen biosynthetic process	0.0011288	0.010869	8/3089 0.2%	18/23509 0.0%		51704	multi-organism process	0.00090842	0.0073971	148/1785 8.2%	1519/23509 6.4%
							6553	lysine metabolic process	0.0011288	0.010869	8/3089 0.2%	18/23509 0.0%		9664	plant-type cell wall organization	0.0009378	0.0076199	27/1785 1.5%	187/23509 0.7%
							8028	monocarboxylic acid transmembrane transporter activity	0.0011288	0.010869	8/3089 0.2%	18/23509 0.0%		255	allantoin metabolic process	0.0009618	0.0077646	4/1785 0.2%	7/23509 0.0%
							45454	cell redox homeostasis	0.0011299	0.010869	27/3089 0.8%	112/23509 0.4%		16120	carotene biosynthetic process	0.0009618	0.0077646	4/1785 0.2%	7/23509 0.0%
							30076	light-harvesting complex	0.0011412	0.010954	9/3089 0.2%	22/23509 0.0%		46246	terpene biosynthetic process	0.0009618	0.0077646	4/1785 0.2%	7/23509 0.0%
							10043	response to zinc ion	0.0011583	0.011095	17/3089 0.5%	59/23509 0.2%		5618	cell wall	0.0010024	0.0080753	66/1785 3.6%	590/23509 2.5%
							45088	regulation of innate immune response	0.0011663	0.011147	42/3089 1.3%	199/23509 0.8%		1901476	carbohydrate transporter activity	0.0010089	0.0080928	12/1785 0.6%	57/23509 0.2%
							15036	disulfide oxidoreductase activity	0.0011722	0.01118	22/3089 0.7%	85/23509 0.3%		15144	carbohydrate transmembrane transporter activity	0.0010089	0.0080928	12/1785 0.6%	57/23509 0.2%
							271	polysaccharide biosynthetic process	0.0011767	0.011199	106/3089 3.4%	606/23509 2.5%		16833	oxo-acid-lyase activity	0.0011314	0.0090557	6/1785 0.3%	17/23509 0.0%
							32501	multicellular organismal process	0.0012136	0.011525	551/3089 17.8%	3747/23509 15.9%		43288	apocarotenoid metabolic process	0.001191	0.0094723	7/1785 0.3%	23/23509 0.0%
							9697	salicylic acid biosynthetic process	0.0012364	0.011717	21/3089 0.6%	80/23509 0.3%		1902644	tertiary alcohol metabolic process	0.001191	0.0094723	7/1785 0.3%	23/23509 0.0%
							43067	regulation of programmed cell death	0.001283	0.012133	40/3089 1.2%	188/23509 0.7%		9687	abscisic acid metabolic process	0.001191	0.0094723	7/1785 0.3%	23/23509 0.0%
							16851	magnesium chelatase activity	0.0013317	0.012332	4/3089 0.1%	5/23509 0.0%		9695	jasmonic acid biosynthetic process	0.0012185	0.009671	13/1785 0.7%	66/23509 0.2%
							51003	ligase activity, forming nitrogen-metal bonds, forming coordination complexes	0.0013317	0.012332	4/3089 0.1%	5/23509 0.0%		45229	external encapsulating structure organization	0.0012597	0.0099764	61/1785 3.4%	541/23509 2.3%
							51002	ligase activity, forming nitrogen-metal bonds	0.0013317	0.012332	4/3089 0.1%	5/23509 0.0%		71555	cell wall organization	0.0013242	0.010465	57/1785 3.1%	499/23509 2.1%
							10598	NAD(P)H dehydrogenase complex (plastoquinone)	0.0013317	0.012332	4/3089 0.1%	5/23509 0.0%		9867	jasmonic acid mediated signaling pathway	0.0014193	0.011194	19/1785 1.0%	118/23509 0.5%
							4550	nucleoside diphosphate kinase activity	0.0013317	0.012332	4/3089 0.1%	5/23509 0.0%		32991	macromolecular complex	0.0014889	0.011718	265/1785 14.8%	2947/23509 12.5%
							4349	glutamate 5-kinase activity	0.0013317	0.012332	4/3089 0.1%	5/23509 0.0%		9409	response to cold	0.0014929	0.011725	60/1785 3.3%	534/23509 2.2%
							6183	GTP biosynthetic process	0.0013317	0.012332	4/3089 0.1%	5/23509 0.0%		15718	monocarboxylic acid transport	0.0015722	0.012322	7/1785 0.3%	24/23509 0.1%
							6165	nucleoside diphosphate phosphorylation	0.0013317	0.012332	4/3089 0.1%	5/23509 0.0%		9772	photosynthetic electron transport in photosystem II	0.0015888	0.012349	6/1785 0.3%	18/23509 0.0%
							46051	UTP metabolic process	0.0013317	0.012332	4/3089 0.1%	5/23509 0.0%		71451	cellular response to superoxide	0.0015888	0.012349	6/1785 0.3%	18/23509 0.0%
							6228	UTP biosynthetic process	0.0013317	0.012332	4/3089 0.1%	5/23509 0.0%		19430	removal of superoxide radicals	0.0015888	0.012349	6/1785 0.3%	18/23509 0.0%
							10941	regulation of cell death	0.0014249	0.013162	40/3089 1.2%	189/23509 0.8%		6553	lysine metabolic process	0.0015888	0.012349	6/1785 0.3%	18/23509 0.0%
							2682	regulation of immune system process	0.0014301	0.013162	42/3089 1.3%	201/23509 0.8%		6605	protein targeting	0.0016283	0.012582	76/1785 4.2%	712/23509 3.0%
							50776	regulation of immune response	0.0014301	0.013162	42/3089 1.3%	201/23509 0.8%		311	plastid large ribosomal subunit	0.0016488	0.012582	3/1785 0.1%	4/23509 0.0%
							48856	anatomical structure development	0.0014498	0.013316	499/3089 16.1%	3377/23509 14.3%		10007	magnesium chelatase complex	0.0016488	0.012582	3/1785 0.1%	4/23509 0.0%
							9152	purine ribonucleotide biosynthetic process	0.0014528	0.013316	33/3089 1.0%	148/23509 0.6%		16801	hydrolase activity, acting on ether bonds	0.0016488	0.012582	3/1785 0.1%	4/23509 0.0%
							43648	dicarboxylic acid metabolic process	0.0015003	0.013723	30/3089 0.9%	131/23509 0.5%		50281	serine-glyoxylate transaminase activity	0.0016488	0.012582	3/1785 0.1%	4/23509 0.0%
							31348	negative regulation of defense response	0.0015129	0.013811	35/3089 1.1%	160/23509 0.6%		19840	isoprenoid binding	0.0016488	0.012582	3/1785 0.1%	4/23509 0.0%
							34754	cellular hormone metabolic process	0.001526	0.013897	25/3089 0.8%	103/23509 0.4%		4066	asparagine synthase (glutamine-hydrolyzing) activity	0.0016488	0.012582	3/1785 0.1%	4/23509 0.0%
							9106	lipoate metabolic process	0.0015285	0.013897	12/3089 0.3%	36/23509 0.1%		4760	serine-pyruvate transaminase activity	0.0016488	0.012582	3/1785 0.1%	4/23509 0.0%
							10201	response to continuous far red light stimulus by the high-irradiance response system	0.0015473	0.013954	5/3089 0.1%	8/23509 0.0%		6529	asparagine biosynthetic process	0.0016488	0.012582	3/1785 0.1%	4/23509 0.0%
							10289	homogalacturonan biosynthetic process	0.0015473	0.013954	5/3089 0.1%	8/23509 0.0%		6109	regulation of carbohydrate metabolic process	0.0017635	0.01343	8/1785 0.4%	31/23509 0.1%
							19238	cyclohydrolase activity	0.0015473	0.013954	5/3089 0.1%	8/23509 0.0%		9790	embryo development	0.0017731	0.013476	80/1785 4.4%	759/23509 3.2%
							47334	diphosphate-fructose-6-phosphate 1-phosphotransferase activity	0.0015473	0.013954	5/3089 0.1%	8/23509 0.0%		5488	binding	0.0018158	0.013772	917/1785 51.3%	11293/23509 48.0%
							18193	peptidyl-amino acid modification	0.0015921	0.014329	76/3089 2.4%	415/23509 1.7%		46165	alcohol biosynthetic process	0.0018567	0.014054	34/1785 1.9%	265/23509 1.1%
							9790	embryo development	0.0016314	0.014653	128/3089 4.1%	759/23509 3.2%		8508	bile acid:sodium symporter activity	0.0019251	0.014369	5/1785 0.2%	13/23509 0.0%
							9208	pyrimidine ribonucleoside triphosphate metabolic process	0.0016441	0.014674	7/3089 0.2%	15/23509 0.0%		10206	photosystem II repair	0.0019251	0.014369	5/1785 0.2%	13/23509 0.0%
							9209	pyrimidine ribonucleoside triphosphate biosynthetic process	0.0016441	0.014674	7/3089 0.2%	15/23509 0.0%		30091	protein repair	0.0019251	0.014369	5/1785 0.2%	13/23509 0.0%
							9148	pyrimidine nucleoside triphosphate biosynthetic process	0.0016441	0.014674	7/3089 0.2%	15/23509 0.0%		15125	bile acid transmembrane transporter activity	0.0019251	0.014369	5/1785 0.2%	13/23509 0.0%
							16836	hydro-lyase activity	0.0016468	0.014674	24/3089 0.7%	98/23509 0.4%		46036	CTP metabolic process	0.0019251	0.014369	5/1785 0.2%	13/23509 0.0%
							43288	apocarotenoid metabolic process	0.0016579	0.014685	9/3089 0.2%	23/23509 0.0%		6241	CTP biosynthetic process	0.0019251	0.014369	5/1785 0.2%	13/23509 0.0%
							1902644	tertiary alcohol metabolic process	0.0016579	0.014685	9/3089 0.2%	23/23509 0.0%		15721	bile acid and bile salt transport	0.0019251	0.014369	5/1785 0.2%	13/23509 0.0%
							9687	abscisic acid metabolic process	0.0016579	0.014685	9/3089 0.2%	23/23509 0.0%		9887	organ morphogenesis	0.0019813	0.01476	52/1785 2.9%	454/23509 1.9%
							42542	response to hydrogen peroxide	0.0017477	0.01545	39/3089 1.2%	185/23509 0.7%		1902494	catalytic complex	0.002029	0.015085	69/1785 3.8%	640/23509 2.7%
							19538	protein metabolic process	0.0017552	0.015485	742/3089 24.0%	5163/23509 21.9%		6714	sesquiterpenoid metabolic process	0.002042	0.015152	7/1785 0.3%	25/23509 0.1%
							6766	vitamin metabolic process	0.0017949	0.015804	28/3089 0.9%	121/23509 0.5%		48437	floral organ development	0.0020488	0.015172	51/1785 2.8%	444/23509 1.8%
							22625	cytosolic large ribosomal subunit	0.001837	0.016143	33/3089 1.0%	150/23509 0.6%		71554	cell wall organization or biogenesis	0.0021406	0.015821	86/1785 4.8%	832/23509 3.5%
							1901701	cellular response to oxygen-containing compound	0.0019639	0.017224	113/3089 3.6%	662/23509 2.8%		6002	fructose 6-phosphate metabolic process	0.0021741	0.016037	6/1785 0.3%	19/23509 0.0%
							46039	GTP metabolic process	0.0019868	0.017391	48/3089 1.5%	241/23509 1.0%		44550	secondary metabolite biosynthetic process	0.0022541	0.016592	29/1785 1.6%	218/23509 0.9%
							6525	arginine metabolic process	0.0019951	0.01743	12/3089 0.3%	37/23509 0.1%		46906	tetrapyrrole binding	0.0022669	0.016592	30/1785 1.6%	228/23509 0.9%
							23014	signal transduction by phosphorylation	0.0020396	0.017784	46/3089 1.4%	229/23509 0.9%		9260	ribonucleotide biosynthetic process	0.002267	0.016592	32/1785 1.7%	248/23509 1.0%
							42744	hydrogen peroxide catabolic process	0.0020999	0.018274	17/3089 0.5%	62/23509 0.2%		46390	ribose phosphate biosynthetic process	0.002267	0.016592	32/1785 1.7%	248/23509 1.0%
							1901617	organic hydroxy compound biosynthetic process	0.002244	0.019166	69/3089 2.2%	375/23509 1.5%		43039	tRNA aminoacylation	0.00229	0.016695	20/1785 1.1%	132/23509 0.5%
							70330	aromatase activity	0.0022667	0.019166	3/3089 0.0%	3/23509 0.0%		43038	amino acid activation	0.00229	0.016695	20/1785 1.1%	132/23509 0.5%
							917	barrier septum assembly	0.0022667	0.019166	3/3089 0.0%	3/23509 0.0%		272	polysaccharide catabolic process	0.0023226	0.016868	14/1785 0.7%	79/23509 0.3%
							16712	oxidoreductase activity, acting on paired donors, with incorporation or reduction of molecular oxygen, reduced flavin or flavoprotein as one donor, and incorporation of one atom of oxygen	0.0022667	0.019166	3/3089 0.0%	3/23509 0.0%		1990267	response to transition metal nanoparticle	0.0023226	0.016868	14/1785 0.7%	79/23509 0.3%
							80005	photosystem stoichiometry adjustment	0.0022667	0.019166	3/3089 0.0%	3/23509 0.0%		9694	jasmonic acid metabolic process	0.0024314	0.017624	13/1785 0.7%	71/23509 0.3%
							80030	methyl indole-3-acetate esterase activity	0.0022667	0.019166	3/3089 0.0%	3/23509 0.0%		6536	glutamate metabolic process	0.002493	0.017953	11/1785 0.6%	55/23509 0.2%
							10258	NADH dehydrogenase complex (plastoquinone) assembly	0.0022667	0.019166	3/3089 0.0%	3/23509 0.0%		9683	indoleacetic acid metabolic process	0.0024958	0.017953	12/1785 0.6%	63/23509 0.2%
							4044	amidophosphoribosyltransferase activity	0.0022667	0.019166	3/3089 0.0%	3/23509 0.0%		34219	carbohydrate transmembrane transport	0.0024958	0.017953	12/1785 0.6%	63/23509 0.2%
							4049	anthranilate synthase activity	0.0022667	0.019166	3/3089 0.0%	3/23509 0.0%		42558	pteridine-containing compound metabolic process	0.0024958	0.017953	12/1785 0.6%	63/23509 0.2%
							90529	cell septum assembly	0.0022667	0.019166	3/3089 0.0%	3/23509 0.0%		48522	positive regulation of cellular process	0.0025524	0.018325	79/1785 4.4%	758/23509 3.2%
							5363	maltose transmembrane transporter activity	0.0022667	0.019166	3/3089 0.0%	3/23509 0.0%		9793	embryo development ending in seed dormancy	0.0025679	0.018401	68/1785 3.8%	635/23509 2.7%
							48564	photosystem I assembly	0.0022667	0.019166	3/3089 0.0%	3/23509 0.0%		16774	phosphotransferase activity, carboxyl group as acceptor	0.0026134	0.018656	7/1785 0.3%	26/23509 0.1%
							6145	purine nucleobase catabolic process	0.0022667	0.019166	3/3089 0.0%	3/23509 0.0%		16671	oxidoreductase activity, acting on a sulfur group of donors, disulfide as acceptor	0.0026134	0.018656	7/1785 0.3%	26/23509 0.1%
							47100	glyceraldehyde-3-phosphate dehydrogenase (NADP+) (phosphorylating) activity	0.0022667	0.019166	3/3089 0.0%	3/23509 0.0%		46039	GTP metabolic process	0.0027579	0.01965	31/1785 1.7%	241/23509 1.0%
							15768	maltose transport	0.0022667	0.019166	3/3089 0.0%	3/23509 0.0%		6631	fatty acid metabolic process	0.0028027	0.019931	56/1785 3.1%	505/23509 2.1%
							10363	regulation of plant-type hypersensitive response	0.0022714	0.01917	32/3089 1.0%	146/23509 0.6%		6094	gluconeogenesis	0.002853	0.020251	34/1785 1.9%	272/23509 1.1%
							9864	induced systemic resistance, jasmonic acid mediated signaling pathway	0.0023268	0.019563	6/3089 0.1%	12/23509 0.0%		30003	cellular cation homeostasis	0.0030337	0.021471	22/1785 1.2%	154/23509 0.6%
							6561	proline biosynthetic process	0.0023268	0.019563	6/3089 0.1%	12/23509 0.0%		43605	cellular amide catabolic process	0.0030592	0.021471	4/1785 0.2%	9/23509 0.0%
							46040	IMP metabolic process	0.0023463	0.019628	9/3089 0.2%	24/23509 0.1%		9903	chloroplast avoidance movement	0.0030592	0.021471	4/1785 0.2%	9/23509 0.0%
							6188	IMP biosynthetic process	0.0023463	0.019628	9/3089 0.2%	24/23509 0.1%		9904	chloroplast accumulation movement	0.0030592	0.021471	4/1785 0.2%	9/23509 0.0%
							80134	regulation of response to stress	0.0023476	0.019628	65/3089 2.1%	350/23509 1.4%		19676	ammonia assimilation cycle	0.0030592	0.021471	4/1785 0.2%	9/23509 0.0%
							9887	organ morphogenesis	0.0024272	0.020256	81/3089 2.6%	454/23509 1.9%		46429	4-hydroxy-3-methylbut-2-en-1-yl diphosphate synthase activity	0.0030592	0.021471	4/1785 0.2%	9/23509 0.0%
							43167	ion binding	0.0024721	0.020592	905/3089 29.2%	6388/23509 27.1%		16903	oxidoreductase activity, acting on the aldehyde or oxo group of donors	0.0032658	0.022879	20/1785 1.1%	136/23509 0.5%
							16628	oxidoreductase activity, acting on the CH-CH group of donors, NAD or NADP as acceptor	0.0025368	0.021054	24/3089 0.7%	101/23509 0.4%		10181	FMN binding	0.0033072	0.023126	10/1785 0.5%	49/23509 0.2%
							19222	regulation of metabolic process	0.002537	0.021054	378/3089 12.2%	2526/23509 10.7%		6066	alcohol metabolic process	0.0033239	0.023199	45/1785 2.5%	390/23509 1.6%
							9156	ribonucleoside monophosphate biosynthetic process	0.0025767	0.021344	33/3089 1.0%	153/23509 0.6%		6418	tRNA aminoacylation for protein translation	0.0033594	0.023404	19/1785 1.0%	127/23509 0.5%
							19748	secondary metabolic process	0.0025998	0.021495	75/3089 2.4%	416/23509 1.7%		51082	unfolded protein binding	0.0034715	0.024128	17/1785 0.9%	109/23509 0.4%
							9595	detection of biotic stimulus	0.0026832	0.022144	15/3089 0.4%	53/23509 0.2%		10817	regulation of hormone levels	0.0034762	0.024128	42/1785 2.3%	359/23509 1.5%
							9793	embryo development ending in seed dormancy	0.0027387	0.02256	108/3089 3.4%	635/23509 2.7%		9863	salicylic acid mediated signaling pathway	0.0035603	0.024666	22/1785 1.2%	156/23509 0.6%
							9696	salicylic acid metabolic process	0.0027807	0.022822	21/3089 0.6%	85/23509 0.3%		49	tRNA binding	0.0038132	0.025846	6/1785 0.3%	21/23509 0.0%
							46189	phenol-containing compound biosynthetic process	0.0027807	0.022822	21/3089 0.6%	85/23509 0.3%		6801	superoxide metabolic process	0.0038132	0.025846	6/1785 0.3%	21/23509 0.0%
							31347	regulation of defense response	0.0028177	0.023083	61/3089 1.9%	327/23509 1.3%		19319	hexose biosynthetic process	0.0038183	0.025846	34/1785 1.9%	277/23509 1.1%
							50832	defense response to fungus	0.0028354	0.023186	41/3089 1.3%	202/23509 0.8%		16628	oxidoreductase activity, acting on the CH-CH group of donors, NAD or NADP as acceptor	0.0038434	0.025846	16/1785 0.8%	101/23509 0.4%
							5739	mitochondrion	0.0029593	0.024155	373/3089 12.0%	2496/23509 10.6%		51119	sugar transmembrane transporter activity	0.0038581	0.025846	10/1785 0.5%	50/23509 0.2%
							502	proteasome complex	0.0030414	0.02478	29/3089 0.9%	131/23509 0.5%		15	phosphopyruvate hydratase complex	0.0038886	0.025846	3/1785 0.1%	5/23509 0.0%
							51246	regulation of protein metabolic process	0.0030694	0.024962	63/3089 2.0%	341/23509 1.4%		315	organellar large ribosomal subunit	0.0038886	0.025846	3/1785 0.1%	5/23509 0.0%
							9533	chloroplast stromal thylakoid	0.0031048	0.025205	5/3089 0.1%	9/23509 0.0%		16642	oxidoreductase activity, acting on the CH-NH2 group of donors, disulfide as acceptor	0.0038886	0.025846	3/1785 0.1%	5/23509 0.0%
							16620	oxidoreductase activity, acting on the aldehyde or oxo group of donors, NAD or NADP as acceptor	0.003172	0.025704	23/3089 0.7%	97/23509 0.4%		10190	cytochrome b6f complex assembly	0.0038886	0.025846	3/1785 0.1%	5/23509 0.0%
							5527	macrolide binding	0.0032435	0.026141	9/3089 0.2%	25/23509 0.1%		16984	ribulose-bisphosphate carboxylase activity	0.0038886	0.025846	3/1785 0.1%	5/23509 0.0%
							5528	FK506 binding	0.0032435	0.026141	9/3089 0.2%	25/23509 0.1%		10598	NAD(P)H dehydrogenase complex (plastoquinone)	0.0038886	0.025846	3/1785 0.1%	5/23509 0.0%
							6714	sesquiterpenoid metabolic process	0.0032435	0.026141	9/3089 0.2%	25/23509 0.1%		4088	carbamoyl-phosphate synthase (glutamine-hydrolyzing) activity	0.0038886	0.025846	3/1785 0.1%	5/23509 0.0%
							6612	protein targeting to membrane	0.0035642	0.028373	35/3089 1.1%	168/23509 0.7%		4375	glycine dehydrogenase (decarboxylating) activity	0.0038886	0.025846	3/1785 0.1%	5/23509 0.0%
							10157	response to chlorate	0.0035776	0.028373	4/3089 0.1%	6/23509 0.0%		4605	phosphatidate cytidylyltransferase activity	0.0038886	0.025846	3/1785 0.1%	5/23509 0.0%
							9547	plastid ribosome	0.0035776	0.028373	4/3089 0.1%	6/23509 0.0%		4550	nucleoside diphosphate kinase activity	0.0038886	0.025846	3/1785 0.1%	5/23509 0.0%
							48445	carpel morphogenesis	0.0035776	0.028373	4/3089 0.1%	6/23509 0.0%		4349	glutamate 5-kinase activity	0.0038886	0.025846	3/1785 0.1%	5/23509 0.0%
							6528	asparagine metabolic process	0.0035776	0.028373	4/3089 0.1%	6/23509 0.0%		47134	protein-disulfide reductase activity	0.0038886	0.025846	3/1785 0.1%	5/23509 0.0%
							46037	GMP metabolic process	0.0035776	0.028373	4/3089 0.1%	6/23509 0.0%		4634	phosphopyruvate hydratase activity	0.0038886	0.025846	3/1785 0.1%	5/23509 0.0%
							6177	GMP biosynthetic process	0.0035776	0.028373	4/3089 0.1%	6/23509 0.0%		5951	carbamoyl-phosphate synthase complex	0.0038886	0.025846	3/1785 0.1%	5/23509 0.0%
							45181	glutamate synthase activity, NAD(P)H as acceptor	0.0035776	0.028373	4/3089 0.1%	6/23509 0.0%		6183	GTP biosynthetic process	0.0038886	0.025846	3/1785 0.1%	5/23509 0.0%
							16040	glutamate synthase (NADH) activity	0.0035776	0.028373	4/3089 0.1%	6/23509 0.0%		6165	nucleoside diphosphate phosphorylation	0.0038886	0.025846	3/1785 0.1%	5/23509 0.0%
							8508	bile acid:sodium symporter activity	0.0038434	0.03016	6/3089 0.1%	13/23509 0.0%		46051	UTP metabolic process	0.0038886	0.025846	3/1785 0.1%	5/23509 0.0%
							30490	maturation of SSU-rRNA	0.0038434	0.03016	6/3089 0.1%	13/23509 0.0%		6228	UTP biosynthetic process	0.0038886	0.025846	3/1785 0.1%	5/23509 0.0%
							15125	bile acid transmembrane transporter activity	0.0038434	0.03016	6/3089 0.1%	13/23509 0.0%		9208	pyrimidine ribonucleoside triphosphate metabolic process	0.0039518	0.025855	5/1785 0.2%	15/23509 0.0%
							46036	CTP metabolic process	0.0038434	0.03016	6/3089 0.1%	13/23509 0.0%		9209	pyrimidine ribonucleoside triphosphate biosynthetic process	0.0039518	0.025855	5/1785 0.2%	15/23509 0.0%
							6241	CTP biosynthetic process	0.0038434	0.03016	6/3089 0.1%	13/23509 0.0%		9148	pyrimidine nucleoside triphosphate biosynthetic process	0.0039518	0.025855	5/1785 0.2%	15/23509 0.0%
							15721	bile acid and bile salt transport	0.0038434	0.03016	6/3089 0.1%	13/23509 0.0%		43289	apocarotenoid biosynthetic process	0.0039518	0.025855	5/1785 0.2%	15/23509 0.0%
							9147	pyrimidine nucleoside triphosphate metabolic process	0.003913	0.030653	7/3089 0.2%	17/23509 0.0%		1902645	tertiary alcohol biosynthetic process	0.0039518	0.025855	5/1785 0.2%	15/23509 0.0%
							43168	anion binding	0.0040128	0.03138	560/3089 18.1%	3867/23509 16.4%		9688	abscisic acid biosynthetic process	0.0039518	0.025855	5/1785 0.2%	15/23509 0.0%
							2001141	regulation of RNA biosynthetic process	0.0041745	0.032587	213/3089 6.8%	1369/23509 5.8%		3872	6-phosphofructokinase activity	0.0039518	0.025855	5/1785 0.2%	15/23509 0.0%
							5976	polysaccharide metabolic process	0.0042224	0.03288	131/3089 4.2%	800/23509 3.4%		5945	6-phosphofructokinase complex	0.0039518	0.025855	5/1785 0.2%	15/23509 0.0%
							9168	purine ribonucleoside monophosphate biosynthetic process	0.0042341	0.03288	28/3089 0.9%	128/23509 0.5%		16106	sesquiterpenoid biosynthetic process	0.0039518	0.025855	5/1785 0.2%	15/23509 0.0%
							9127	purine nucleoside monophosphate biosynthetic process	0.0042341	0.03288	28/3089 0.9%	128/23509 0.5%		9108	coenzyme biosynthetic process	0.0040035	0.026148	31/1785 1.7%	247/23509 1.0%
							9055	electron carrier activity	0.0043169	0.033465	56/3089 1.8%	301/23509 1.2%		46777	protein autophosphorylation	0.0042348	0.027611	15/1785 0.8%	93/23509 0.3%
							71446	cellular response to salicylic acid stimulus	0.0043763	0.033797	33/3089 1.0%	158/23509 0.6%		6612	protein targeting to membrane	0.0042577	0.027712	23/1785 1.2%	168/23509 0.7%
							16774	phosphotransferase activity, carboxyl group as acceptor	0.0043899	0.033797	9/3089 0.2%	26/23509 0.1%		16879	ligase activity, forming carbon-nitrogen bonds	0.0043261	0.028109	24/1785 1.3%	178/23509 0.7%
							16671	oxidoreductase activity, acting on a sulfur group of donors, disulfide as acceptor	0.0043899	0.033797	9/3089 0.2%	26/23509 0.1%		42559	pteridine-containing compound biosynthetic process	0.0043724	0.028331	9/1785 0.5%	43/23509 0.1%
							42646	plastid nucleoid	0.0043899	0.033797	9/3089 0.2%	26/23509 0.1%		48569	post-embryonic organ development	0.0043754	0.028331	60/1785 3.3%	560/23509 2.3%
							30163	protein catabolic process	0.0045327	0.034836	101/3089 3.2%	598/23509 2.5%		6760	folic acid-containing compound metabolic process	0.0044135	0.028529	11/1785 0.6%	59/23509 0.2%
							165	MAPK cascade	0.0047447	0.036403	28/3089 0.9%	129/23509 0.5%		16860	intramolecular oxidoreductase activity	0.004479	0.028902	10/1785 0.5%	51/23509 0.2%
							8266	poly(U) RNA binding	0.0048503	0.037086	10/3089 0.3%	31/23509 0.1%		42430	indole-containing compound metabolic process	0.004504	0.029014	18/1785 1.0%	121/23509 0.5%
							8187	poly-pyrimidine tract binding	0.0048503	0.037086	10/3089 0.3%	31/23509 0.1%		46364	monosaccharide biosynthetic process	0.0046685	0.030022	35/1785 1.9%	291/23509 1.2%
							70887	cellular response to chemical stimulus	0.0049263	0.037603	154/3089 4.9%	962/23509 4.0%		43588	skin development	0.0047849	0.03031	64/1785 3.5%	607/23509 2.5%
							6979	response to oxidative stress	0.0050898	0.038785	95/3089 3.0%	560/23509 2.3%		8544	epidermis development	0.0047849	0.03031	64/1785 3.5%	607/23509 2.5%
							8144	drug binding	0.0051547	0.039213	12/3089 0.3%	41/23509 0.1%		52592	oxidoreductase activity, acting on CH or CH2 groups, with an iron-sulfur protein as acceptor	0.0047938	0.03031	4/1785 0.2%	10/23509 0.0%
							51169	nuclear transport	0.0053044	0.040215	45/3089 1.4%	234/23509 0.9%		313	organellar ribosome	0.0047938	0.03031	4/1785 0.2%	10/23509 0.0%
							6913	nucleocytoplasmic transport	0.0053044	0.040215	45/3089 1.4%	234/23509 0.9%		9132	nucleoside diphosphate metabolic process	0.0047938	0.03031	4/1785 0.2%	10/23509 0.0%
							32870	cellular response to hormone stimulus	0.0053427	0.040436	77/3089 2.4%	441/23509 1.8%		9088	threonine biosynthetic process	0.0047938	0.03031	4/1785 0.2%	10/23509 0.0%
							35639	purine ribonucleoside triphosphate binding	0.0054	0.040801	467/3089 15.1%	3202/23509 13.6%		996	core DNA-dependent RNA polymerase binding promoter specificity activity	0.0047938	0.03031	4/1785 0.2%	10/23509 0.0%
							19898	extrinsic component of membrane	0.0054164	0.040856	20/3089 0.6%	84/23509 0.3%		990	core RNA polymerase binding transcription factor activity	0.0047938	0.03031	4/1785 0.2%	10/23509 0.0%
							44257	cellular protein catabolic process	0.0055055	0.041458	97/3089 3.1%	575/23509 2.4%		16987	sigma factor activity	0.0047938	0.03031	4/1785 0.2%	10/23509 0.0%
							9132	nucleoside diphosphate metabolic process	0.0055404	0.041651	5/3089 0.1%	10/23509 0.0%		15157	oligosaccharide transmembrane transporter activity	0.0047938	0.03031	4/1785 0.2%	10/23509 0.0%
							9057	macromolecule catabolic process	0.0055964	0.042001	136/3089 4.4%	841/23509 3.5%		31348	negative regulation of defense response	0.0048444	0.030578	22/1785 1.2%	160/23509 0.6%
							36094	small molecule binding	0.0056091	0.042026	702/3089 22.7%	4929/23509 20.9%		8443	phosphofructokinase activity	0.0049109	0.030894	6/1785 0.3%	22/23509 0.0%
							71495	cellular response to endogenous stimulus	0.0056562	0.042308	77/3089 2.4%	442/23509 1.8%		10675	regulation of cellular carbohydrate metabolic process	0.0049109	0.030894	6/1785 0.3%	22/23509 0.0%
							4611	phosphoenolpyruvate carboxykinase activity	0.0058286	0.043525	9/3089 0.2%	27/23509 0.1%		16835	carbon-oxygen lyase activity	0.0050177	0.031513	26/1785 1.4%	200/23509 0.8%
							272	polysaccharide catabolic process	0.0058917	0.043821	19/3089 0.6%	79/23509 0.3%		15293	symporter activity	0.0050385	0.031591	13/1785 0.7%	77/23509 0.3%
							1990267	response to transition metal nanoparticle	0.0058917	0.043821	19/3089 0.6%	79/23509 0.3%		80135	regulation of cellular response to stress	0.0052194	0.032671	22/1785 1.2%	161/23509 0.6%
							80135	regulation of cellular response to stress	0.0058977	0.043821	33/3089 1.0%	161/23509 0.6%		1901463	regulation of tetrapyrrole biosynthetic process	0.0053925	0.033452	5/1785 0.2%	16/23509 0.0%
							15035	protein disulfide oxidoreductase activity	0.0059222	0.04393	17/3089 0.5%	68/23509 0.2%		5343	organic acid:sodium symporter activity	0.0053925	0.033452	5/1785 0.2%	16/23509 0.0%
							34614	cellular response to reactive oxygen species	0.0059326	0.043935	22/3089 0.7%	96/23509 0.4%		8060	ARF GTPase activator activity	0.0053925	0.033452	5/1785 0.2%	16/23509 0.0%
							6355	regulation of transcription, DNA-templated	0.0059806	0.044172	211/3089 6.8%	1366/23509 5.8%		50832	defense response to fungus	0.0057175	0.033452	26/1785 1.4%	202/23509 0.8%
							6144	purine nucleobase metabolic process	0.0059844	0.044172	6/3089 0.1%	14/23509 0.0%		34614	cellular response to reactive oxygen species	0.0057321	0.033452	15/1785 0.8%	96/23509 0.4%
							9908	flower development	0.0060766	0.044779	97/3089 3.1%	577/23509 2.4%		8765	UDP-N-acetylmuramoylalanyl-D-glutamate-2,6-diaminopimelate ligase activity	0.0057621	0.033452	2/1785 0.1%	2/23509 0.0%
							8483	transaminase activity	0.0061268	0.045001	23/3089 0.7%	102/23509 0.4%		107	imidazoleglycerol-phosphate synthase activity	0.0057621	0.033452	2/1785 0.1%	2/23509 0.0%
							16769	transferase activity, transferring nitrogenous groups	0.0061268	0.045001	23/3089 0.7%	102/23509 0.4%		138	Golgi trans cisterna	0.0057621	0.033452	2/1785 0.1%	2/23509 0.0%
							6541	glutamine metabolic process	0.0062381	0.045742	10/3089 0.3%	32/23509 0.1%		52691	UDP-arabinopyranose mutase activity	0.0057621	0.033452	2/1785 0.1%	2/23509 0.0%
							51252	regulation of RNA metabolic process	0.0063484	0.046475	213/3089 6.8%	1382/23509 5.8%		257	nitrilase activity	0.0057621	0.033452	2/1785 0.1%	2/23509 0.0%
							71229	cellular response to acid	0.0063743	0.046584	63/3089 2.0%	352/23509 1.4%		18160	peptidyl-pyrromethane cofactor linkage	0.0057621	0.033452	2/1785 0.1%	2/23509 0.0%
							18904	ether metabolic process	0.0063945	0.046584	11/3089 0.3%	37/23509 0.1%		52854	medium-chain-(S)-2-hydroxy-acid oxidase activity	0.0057621	0.033452	2/1785 0.1%	2/23509 0.0%
							6662	glycerol ether metabolic process	0.0063945	0.046584	11/3089 0.3%	37/23509 0.1%		52853	long-chain-(S)-2-hydroxy-long-chain-acid oxidase activity	0.0057621	0.033452	2/1785 0.1%	2/23509 0.0%
							9755	hormone-mediated signaling pathway	0.0064237	0.04672	70/3089 2.2%	398/23509 1.6%		52852	very-long-chain-(S)-2-hydroxy-acid oxidase activity	0.0057621	0.033452	2/1785 0.1%	2/23509 0.0%
														913	preprophase band assembly	0.0057621	0.033452	2/1785 0.1%	2/23509 0.0%
														18198	peptidyl-cysteine modification	0.0057621	0.033452	2/1785 0.1%	2/23509 0.0%
														9780	photosynthetic NADP+ reduction	0.0057621	0.033452	2/1785 0.1%	2/23509 0.0%
														9783	photosystem II antenna complex	0.0057621	0.033452	2/1785 0.1%	2/23509 0.0%
														71461	cellular response to redox state	0.0057621	0.033452	2/1785 0.1%	2/23509 0.0%
														16636	oxidoreductase activity, acting on the CH-CH group of donors, iron-sulfur protein as acceptor	0.0057621	0.033452	2/1785 0.1%	2/23509 0.0%
														9978	allene oxide synthase activity	0.0057621	0.033452	2/1785 0.1%	2/23509 0.0%
														16815	hydrolase activity, acting on carbon-nitrogen (but not peptide) bonds, in nitriles	0.0057621	0.033452	2/1785 0.1%	2/23509 0.0%
														71071	regulation of phospholipid biosynthetic process	0.0057621	0.033452	2/1785 0.1%	2/23509 0.0%
														51775	response to redox state	0.0057621	0.033452	2/1785 0.1%	2/23509 0.0%
														70681	glutaminyl-tRNAGln biosynthesis via transamidation	0.0057621	0.033452	2/1785 0.1%	2/23509 0.0%
														9661	chromoplast organization	0.0057621	0.033452	2/1785 0.1%	2/23509 0.0%
														1901475	pyruvate transmembrane transport	0.0057621	0.033452	2/1785 0.1%	2/23509 0.0%
														50567	glutaminyl-tRNA synthase (glutamine-hydrolyzing) activity	0.0057621	0.033452	2/1785 0.1%	2/23509 0.0%
														10322	regulation of isopentenyl diphosphate biosynthetic process, methylerythritol 4-phosphate pathway	0.0057621	0.033452	2/1785 0.1%	2/23509 0.0%
														10242	oxygen evolving activity	0.0057621	0.033452	2/1785 0.1%	2/23509 0.0%
														50833	pyruvate transmembrane transporter activity	0.0057621	0.033452	2/1785 0.1%	2/23509 0.0%
														1902408	mitotic cytokinesis, site selection	0.0057621	0.033452	2/1785 0.1%	2/23509 0.0%
														3922	GMP synthase (glutamine-hydrolyzing) activity	0.0057621	0.033452	2/1785 0.1%	2/23509 0.0%
														4418	hydroxymethylbilane synthase activity	0.0057621	0.033452	2/1785 0.1%	2/23509 0.0%
														4560	alpha-L-fucosidase activity	0.0057621	0.033452	2/1785 0.1%	2/23509 0.0%
														30388	fructose 1,6-bisphosphate metabolic process	0.0057621	0.033452	2/1785 0.1%	2/23509 0.0%
														4160	dihydroxy-acid dehydratase activity	0.0057621	0.033452	2/1785 0.1%	2/23509 0.0%
														4337	geranyltranstransferase activity	0.0057621	0.033452	2/1785 0.1%	2/23509 0.0%
														32543	mitochondrial translation	0.0057621	0.033452	2/1785 0.1%	2/23509 0.0%
														45912	negative regulation of carbohydrate metabolic process	0.0057621	0.033452	2/1785 0.1%	2/23509 0.0%
														7105	cytokinesis, site selection	0.0057621	0.033452	2/1785 0.1%	2/23509 0.0%
														6968	cellular defense response	0.0057621	0.033452	2/1785 0.1%	2/23509 0.0%
														6848	pyruvate transport	0.0057621	0.033452	2/1785 0.1%	2/23509 0.0%
														46863	ribulose-1,5-bisphosphate carboxylase/oxygenase activator activity	0.0057621	0.033452	2/1785 0.1%	2/23509 0.0%
														15928	fucosidase activity	0.0057621	0.033452	2/1785 0.1%	2/23509 0.0%
														31409	pigment binding	0.0057621	0.033452	2/1785 0.1%	2/23509 0.0%
														30956	glutamyl-tRNA(Gln) amidotransferase complex	0.0057621	0.033452	2/1785 0.1%	2/23509 0.0%
														51606	detection of stimulus	0.0058396	0.03385	18/1785 1.0%	124/23509 0.5%
														10200	response to chitin	0.0060429	0.034948	17/1785 0.9%	115/23509 0.4%
														9753	response to jasmonic acid	0.0060475	0.034948	27/1785 1.5%	213/23509 0.9%
														8643	carbohydrate transport	0.0060958	0.035172	12/1785 0.6%	70/23509 0.2%
														9751	response to salicylic acid	0.0061247	0.035285	25/1785 1.4%	193/23509 0.8%
														3824	catalytic activity	0.0062016	0.035674	1004/1785 56.2%	12550/23509 53.3%
														16725	oxidoreductase activity, acting on CH or CH2 groups	0.0062238	0.035747	6/1785 0.3%	23/23509 0.0%
														6457	protein folding	0.0062361	0.035763	32/1785 1.7%	265/23509 1.1%
														15980	energy derivation by oxidation of organic compounds	0.006434	0.036841	27/1785 1.5%	214/23509 0.9%
														60255	regulation of macromolecule metabolic process	0.0064836	0.037069	182/1785 10.1%	2011/23509 8.5%
														9684	indoleacetic acid biosynthetic process	0.0065083	0.037153	11/1785 0.6%	62/23509 0.2%
														3727	single-stranded RNA binding	0.0069605	0.039629	9/1785 0.5%	46/23509 0.1%
														6873	cellular ion homeostasis	0.0069673	0.039629	22/1785 1.2%	165/23509 0.7%
														55080	cation homeostasis	0.0069735	0.039629	25/1785 1.4%	195/23509 0.8%
														16874	ligase activity	0.0070058	0.039753	57/1785 3.1%	539/23509 2.2%
														42435	indole-containing compound biosynthetic process	0.0070246	0.039799	14/1785 0.7%	89/23509 0.3%
														16721	oxidoreductase activity, acting on superoxide radicals as acceptor	0.007084	0.039955	4/1785 0.2%	11/23509 0.0%
														9501	amyloplast	0.007084	0.039955	4/1785 0.2%	11/23509 0.0%
														4784	superoxide dismutase activity	0.007084	0.039955	4/1785 0.2%	11/23509 0.0%
														5506	iron ion binding	0.0071271	0.040009	31/1785 1.7%	257/23509 1.0%
														4812	aminoacyl-tRNA ligase activity	0.0071293	0.040009	19/1785 1.0%	136/23509 0.5%
														8964	phosphoenolpyruvate carboxylase activity	0.007168	0.040009	5/1785 0.2%	17/23509 0.0%
														9147	pyrimidine nucleoside triphosphate metabolic process	0.007168	0.040009	5/1785 0.2%	17/23509 0.0%
														52803	imidazole-containing compound metabolic process	0.007168	0.040009	5/1785 0.2%	17/23509 0.0%
														6547	histidine metabolic process	0.007168	0.040009	5/1785 0.2%	17/23509 0.0%
														46688	response to copper ion	0.007168	0.040009	5/1785 0.2%	17/23509 0.0%
														10363	regulation of plant-type hypersensitive response	0.0072971	0.04066	20/1785 1.1%	146/23509 0.6%
														9401	phosphoenolpyruvate-dependent sugar phosphotransferase system	0.0073386	0.04066	3/1785 0.1%	6/23509 0.0%
														90322	regulation of superoxide metabolic process	0.0073386	0.04066	3/1785 0.1%	6/23509 0.0%
														46037	GMP metabolic process	0.0073386	0.04066	3/1785 0.1%	6/23509 0.0%
														6177	GMP biosynthetic process	0.0073386	0.04066	3/1785 0.1%	6/23509 0.0%
														46474	glycerophospholipid biosynthetic process	0.0074784	0.041373	24/1785 1.3%	186/23509 0.7%
														16875	ligase activity, forming carbon-oxygen bonds	0.0077044	0.042498	19/1785 1.0%	137/23509 0.5%
														16876	ligase activity, forming aminoacyl-tRNA and related compounds	0.0077044	0.042498	19/1785 1.0%	137/23509 0.5%
														15294	solute:cation symporter activity	0.0085457	0.04707	12/1785 0.6%	73/23509 0.3%
														42592	homeostatic process	0.008669	0.04768	53/1785 2.9%	500/23509 2.1%
														9642	response to light intensity	0.0086861	0.047704	27/1785 1.5%	219/23509 0.9%
														3723	RNA binding	0.0087098	0.047764	87/1785 4.8%	889/23509 3.7%

## Sheet: Down_DEGs_GO
Significantly over-representative GO terms for down-regulated DEGs in R2/Dry							Significantly over-representative GO terms for down-regulated DEGs in R24/Dry							Significantly over-representative GO terms for down-regulated DEGs in R24/R2
GO_ID	Description	P-value	Corrected P-value	Cluster Frequency	Total Frequency		GO_ID	Description	P-value	Corrected P-value	Cluster Frequency	Total Frequency		GO_ID	Description	P-value	Corrected P-value	Cluster Frequency	Total Frequency
55085	transmembrane transport	1.7161e-07	0.00035764	59/435 13.5%	1571/23509 6.6%		9415	response to water	2.0866e-10	5.5503e-07	38/860 4.4%	321/23509 1.3%		10035	response to inorganic substance	5.4777e-10	1.4702e-06	109/993 10.9%	1408/23509 5.9%
5372	water transmembrane transporter activity	8.935e-07	0.00048627	5/435 1.1%	11/23509 0.0%		9414	response to water deprivation	8.8766e-10	1.1806e-06	36/860 4.1%	308/23509 1.3%		16491	oxidoreductase activity	5.736e-09	7.6978e-06	144/993 14.5%	2118/23509 9.0%
15250	water channel activity	8.935e-07	0.00048627	5/435 1.1%	11/23509 0.0%		16021	integral component of membrane	2.7594e-08	1.6878e-05	106/860 12.3%	1686/23509 7.1%		1901700	response to oxygen-containing compound	1.4747e-08	1.3194e-05	122/993 12.2%	1734/23509 7.3%
31224	intrinsic component of membrane	9.3335e-07	0.00048627	61/435 14.0%	1733/23509 7.3%		31224	intrinsic component of membrane	3.1725e-08	1.6878e-05	108/860 12.5%	1733/23509 7.3%		9415	response to water	3.4559e-08	1.9824e-05	37/993 3.7%	321/23509 1.3%
22857	transmembrane transporter activity	1.6433e-06	0.00056444	49/435 11.2%	1293/23509 5.5%		1101	response to acid	2.4763e-08	1.6878e-05	71/860 8.2%	972/23509 4.1%		9414	response to water deprivation	3.693e-08	1.9824e-05	36/993 3.6%	308/23509 1.3%
16021	integral component of membrane	1.7353e-06	0.00056444	59/435 13.5%	1686/23509 7.1%		16020	membrane	4.0548e-08	1.7976e-05	323/860 37.5%	6854/23509 29.1%		42221	response to chemical	7.4449e-08	3.3303e-05	188/993 18.9%	3079/23509 13.0%
6811	ion transport	1.8959e-06	0.00056444	52/435 11.9%	1415/23509 6.0%		16491	oxidoreductase activity	5.2331e-08	1.9886e-05	125/860 14.5%	2118/23509 9.0%		4033	aldo-keto reductase (NADP) activity	2.9544e-07	0.00010768	8/993 0.8%	18/23509 0.0%
5215	transporter activity	1.0295e-05	0.0026818	55/435 12.6%	1623/23509 6.9%		1901700	response to oxygen-containing compound	3.7916e-07	0.00012607	104/860 12.0%	1734/23509 7.3%		55114	oxidation-reduction process	3.2096e-07	0.00010768	159/993 16.0%	2558/23509 10.8%
16701	oxidoreductase activity, acting on single donors with incorporation of molecular oxygen	1.3809e-05	0.0031443	9/435 2.0%	78/23509 0.3%		15250	water channel activity	9.296e-07	0.00024727	6/860 0.6%	11/23509 0.0%		8106	alcohol dehydrogenase (NADP+) activity	4.2126e-07	0.00012563	6/993 0.6%	9/23509 0.0%
16702	oxidoreductase activity, acting on single donors with incorporation of molecular oxygen, incorporation of two atoms of oxygen	1.6086e-05	0.0031443	8/435 1.8%	61/23509 0.2%		5372	water transmembrane transporter activity	9.296e-07	0.00024727	6/860 0.6%	11/23509 0.0%		50896	response to stimulus	7.3477e-07	0.00019721	333/993 33.5%	6282/23509 26.7%
22891	substrate-specific transmembrane transporter activity	1.6597e-05	0.0031443	40/435 9.1%	1058/23509 4.5%		55114	oxidation-reduction process	1.0569e-06	0.00024823	139/860 16.1%	2558/23509 10.8%		9803	cinnamic acid metabolic process	2.741e-06	0.00052594	8/993 0.8%	23/23509 0.0%
6633	fatty acid biosynthetic process	2.617e-05	0.0040211	15/435 3.4%	229/23509 0.9%		42170	plastid membrane	1.1199e-06	0.00024823	18/860 2.0%	129/23509 0.5%		9800	cinnamic acid biosynthetic process	2.741e-06	0.00052594	8/993 0.8%	23/23509 0.0%
16020	membrane	2.8707e-05	0.0040211	166/435 38.1%	6854/23509 29.1%		6811	ion transport	1.3732e-06	0.00028097	87/860 10.1%	1415/23509 6.0%		45548	phenylalanine ammonia-lyase activity	2.741e-06	0.00052594	8/993 0.8%	23/23509 0.0%
15267	channel activity	3.0873e-05	0.0040211	13/435 2.9%	179/23509 0.7%		44425	membrane part	1.5658e-06	0.0002975	132/860 15.3%	2416/23509 10.2%		1101	response to acid	2.7434e-06	0.00052594	72/993 7.2%	972/23509 4.1%
22838	substrate-specific channel activity	3.0873e-05	0.0040211	13/435 2.9%	179/23509 0.7%		4033	aldo-keto reductase (NADP) activity	1.9124e-06	0.00033913	7/860 0.8%	18/23509 0.0%		9266	response to temperature stimulus	8.2773e-06	0.0014811	65/993 6.5%	877/23509 3.7%
22803	passive transmembrane transporter activity	3.0873e-05	0.0040211	13/435 2.9%	179/23509 0.7%		55085	transmembrane transport	5.0655e-06	0.00084214	92/860 10.6%	1571/23509 6.6%		6559	L-phenylalanine catabolic process	1.4393e-05	0.0022724	8/993 0.8%	28/23509 0.1%
6820	anion transport	5.5566e-05	0.0067829	24/435 5.5%	528/23509 2.2%		22857	transmembrane transporter activity	5.4528e-06	0.0008532	79/860 9.1%	1293/23509 5.5%		1902222	erythrose 4-phosphate/phosphoenolpyruvate family amino acid catabolic process	1.4393e-05	0.0022724	8/993 0.8%	28/23509 0.1%
44425	membrane part	5.8586e-05	0.0067829	71/435 16.3%	2416/23509 10.2%		8106	alcohol dehydrogenase (NADP+) activity	7.2179e-06	0.0010666	5/860 0.5%	9/23509 0.0%		9628	response to abiotic stimulus	2.4592e-05	0.0036669	157/993 15.8%	2717/23509 11.5%
1901700	response to oxygen-containing compound	6.3612e-05	0.0069773	55/435 12.6%	1734/23509 7.3%		9628	response to abiotic stimulus	1.0237e-05	0.0014332	141/860 16.3%	2717/23509 11.5%		16841	ammonia-lyase activity	3.2637e-05	0.0046103	8/993 0.8%	31/23509 0.1%
1101	response to acid	6.7565e-05	0.0070402	36/435 8.2%	972/23509 4.1%		15770	sucrose transport	1.4e-05	0.001862	5/860 0.5%	10/23509 0.0%		6950	response to stress	3.9287e-05	0.0051133	199/993 20.0%	3624/23509 15.4%
34614	cellular response to reactive oxygen species	7.3263e-05	0.0072705	9/435 2.0%	96/23509 0.4%		10035	response to inorganic substance	2.0804e-05	0.0026351	82/860 9.5%	1408/23509 5.9%		6558	L-phenylalanine metabolic process	4.1912e-05	0.0051133	8/993 0.8%	32/23509 0.1%
4553	hydrolase activity, hydrolyzing O-glycosyl compounds	9.6815e-05	0.009171	19/435 4.3%	380/23509 1.6%		8422	beta-glucosidase activity	2.4892e-05	0.0028788	5/860 0.5%	11/23509 0.0%		1902221	erythrose 4-phosphate/phosphoenolpyruvate family amino acid metabolic process	4.1912e-05	0.0051133	8/993 0.8%	32/23509 0.1%
42777	plasma membrane ATP synthesis coupled proton transport	0.00020836	0.018879	3/435 0.6%	7/23509 0.0%		6812	cation transport	2.4848e-05	0.0028788	65/860 7.5%	1049/23509 4.4%		44550	secondary metabolite biosynthetic process	5.3827e-05	0.0062814	23/993 2.3%	218/23509 0.9%
34599	cellular response to oxidative stress	0.00023954	0.0208	9/435 2.0%	112/23509 0.4%		16052	carbohydrate catabolic process	2.6521e-05	0.0029394	43/860 5.0%	603/23509 2.5%		9737	response to abscisic acid	7.1175e-05	0.0078717	36/993 3.6%	427/23509 1.8%
9772	photosynthetic electron transport in photosystem II	0.00028797	0.021403	4/435 0.9%	18/23509 0.0%		4553	hydrolase activity, hydrolyzing O-glycosyl compounds	2.9757e-05	0.0031661	31/860 3.6%	380/23509 1.6%		6970	response to osmotic stress	7.3321e-05	0.0078717	58/993 5.8%	813/23509 3.4%
6812	cation transport	0.00029804	0.021403	36/435 8.2%	1049/23509 4.4%		9646	response to absence of light	4.0001e-05	0.0040924	7/860 0.8%	27/23509 0.1%		46686	response to cadmium ion	0.00010598	0.01094	53/993 5.3%	733/23509 3.1%
10118	stomatal movement	0.00030946	0.021403	6/435 1.3%	50/23509 0.2%		8643	carbohydrate transport	4.4354e-05	0.0041129	11/860 1.2%	70/23509 0.2%		46470	phosphatidylcholine metabolic process	0.00015563	0.015471	8/993 0.8%	38/23509 0.1%
34220	ion transmembrane transport	0.00031921	0.021403	33/435 7.5%	934/23509 3.9%		6629	lipid metabolic process	4.484e-05	0.0041129	93/860 10.8%	1685/23509 7.1%		5773	vacuole	0.00016345	0.015668	77/993 7.7%	1198/23509 5.0%
9833	primary cell wall biogenesis	0.00032879	0.021403	3/435 0.6%	8/23509 0.0%		9528	plastid inner membrane	4.4354e-05	0.0041129	11/860 1.2%	70/23509 0.2%		9651	response to salt stress	0.00019587	0.018128	52/993 5.2%	733/23509 3.1%
9978	allene oxide synthase activity	0.00034161	0.021403	2/435 0.4%	2/23509 0.0%		31090	organelle membrane	5.1678e-05	0.0044343	78/860 9.0%	1357/23509 5.7%		5388	calcium-transporting ATPase activity	0.00020363	0.018218	7/993 0.7%	30/23509 0.1%
9635	response to herbicide	0.00034161	0.021403	2/435 0.4%	2/23509 0.0%		5215	transporter activity	5.0628e-05	0.0044343	90/860 10.4%	1623/23509 6.9%		42439	ethanolamine-containing compound metabolic process	0.00022711	0.019664	8/993 0.8%	40/23509 0.1%
34214	protein hexamerization	0.00034161	0.021403	2/435 0.4%	2/23509 0.0%		80079	cellobiose glucosidase activity	5.6981e-05	0.0045729	4/860 0.4%	7/23509 0.0%		6972	hyperosmotic response	0.00028596	0.023985	19/993 1.9%	183/23509 0.7%
6835	dicarboxylic acid transport	0.00034531	0.021403	6/435 1.3%	51/23509 0.2%		46470	phosphatidylcholine metabolic process	5.7218e-05	0.0045729	8/860 0.9%	38/23509 0.1%		9699	phenylpropanoid biosynthetic process	0.00035802	0.029118	12/993 1.2%	89/23509 0.3%
9415	response to water	0.00035024	0.021403	16/435 3.6%	321/23509 1.3%		22891	substrate-specific transmembrane transporter activity	5.8451e-05	0.0045729	64/860 7.4%	1058/23509 4.5%		19725	cellular homeostasis	0.00036886	0.029118	26/993 2.6%	296/23509 1.2%
9649	entrainment of circadian clock	0.00035945	0.021403	4/435 0.9%	19/23509 0.0%		15766	disaccharide transport	6.5224e-05	0.004957	5/860 0.5%	13/23509 0.0%		5774	vacuolar membrane	0.00039065	0.029957	42/993 4.2%	572/23509 2.4%
22892	substrate-specific transporter activity	0.00039092	0.02263	40/435 9.1%	1227/23509 5.2%		10118	stomatal movement	7.3216e-05	0.0054098	9/860 1.0%	50/23509 0.2%		44437	vacuolar part	0.00041957	0.031281	42/993 4.2%	574/23509 2.4%
15075	ion transmembrane transporter activity	0.0004676	0.025343	32/435 7.3%	915/23509 3.8%		31969	chloroplast membrane	8.0112e-05	0.0057443	14/860 1.6%	115/23509 0.4%		33993	response to lipid	0.00046098	0.03344	39/993 3.9%	523/23509 2.2%
22804	active transmembrane transporter activity	0.00048159	0.025343	26/435 5.9%	685/23509 2.9%		46872	metal ion binding	8.2062e-05	0.0057443	145/860 16.8%	2931/23509 12.4%		52646	alditol phosphate metabolic process	0.00053848	0.037272	5/993 0.5%	17/23509 0.0%
4568	chitinase activity	0.00048642	0.025343	3/435 0.6%	9/23509 0.0%		42439	ethanolamine-containing compound metabolic process	8.4345e-05	0.0057527	8/860 0.9%	40/23509 0.1%		8172	S-methyltransferase activity	0.00054158	0.037272	4/993 0.4%	10/23509 0.0%
4096	catalase activity	0.00048642	0.025343	3/435 0.6%	9/23509 0.0%		44765	single-organism transport	9.0918e-05	0.006046	152/860 17.6%	3106/23509 13.2%		9738	abscisic acid-activated signaling pathway	0.00058545	0.039284	11/993 1.1%	81/23509 0.3%
31407	oxylipin metabolic process	0.00056718	0.028829	5/435 1.1%	37/23509 0.1%		15267	channel activity	0.00010585	0.0062567	18/860 2.0%	179/23509 0.7%		9408	response to heat	0.00060605	0.039674	23/993 2.3%	257/23509 1.0%
15770	sucrose transport	0.00068536	0.034007	3/435 0.6%	10/23509 0.0%		15926	glucosidase activity	0.00010425	0.0062567	7/860 0.8%	31/23509 0.1%		16616	oxidoreductase activity, acting on the CH-OH group of donors, NAD or NADP as acceptor	0.00065586	0.041121	25/993 2.5%	291/23509 1.2%
16798	hydrolase activity, acting on glycosyl bonds	0.00071618	0.03471	19/435 4.3%	446/23509 1.8%		15772	oligosaccharide transport	9.8405e-05	0.0062567	5/860 0.5%	14/23509 0.0%		46872	metal ion binding	0.00066792	0.041121	158/993 15.9%	2931/23509 12.4%
42803	protein homodimerization activity	0.00075168	0.035602	8/435 1.8%	105/23509 0.4%		22803	passive transmembrane transporter activity	0.00010585	0.0062567	18/860 2.0%	179/23509 0.7%		1901564	organonitrogen compound metabolic process	0.00067989	0.041121	168/993 16.9%	3146/23509 13.3%
8422	beta-glucosidase activity	0.00092947	0.042109	3/435 0.6%	11/23509 0.0%		22838	substrate-specific channel activity	0.00010585	0.0062567	18/860 2.0%	179/23509 0.7%		48700	acquisition of desiccation tolerance in seed	0.00070476	0.041121	3/993 0.3%	5/23509 0.0%
19755	one-carbon compound transport	0.00092947	0.042109	3/435 0.6%	11/23509 0.0%		9737	response to abscisic acid	0.00011254	0.006422	32/860 3.7%	427/23509 1.8%		97439	acquisition of desiccation tolerance	0.00070476	0.041121	3/993 0.3%	5/23509 0.0%
9832	plant-type cell wall biogenesis	0.00099029	0.042772	9/435 2.0%	136/23509 0.5%		44724	single-organism carbohydrate catabolic process	0.00011347	0.006422	38/860 4.4%	543/23509 2.3%		97305	response to alcohol	0.00072804	0.041279	36/993 3.6%	482/23509 2.0%
32879	regulation of localization	0.0010016	0.042772	16/435 3.6%	354/23509 1.5%		9706	chloroplast inner membrane	0.00011771	0.0065233	10/860 1.1%	65/23509 0.2%		9698	phenylpropanoid metabolic process	0.00075436	0.041279	13/993 1.3%	110/23509 0.4%
5987	sucrose catabolic process	0.0010122	0.042772	2/435 0.4%	3/23509 0.0%		5773	vacuole	0.00013294	0.0072168	69/860 8.0%	1198/23509 5.0%		42537	benzene-containing compound metabolic process	0.00076178	0.041279	14/993 1.4%	124/23509 0.5%
31226	intrinsic component of plasma membrane	0.0010262	0.042772	5/435 1.1%	42/23509 0.1%		43169	cation binding	0.00014707	0.0078244	146/860 16.9%	2992/23509 12.7%		9694	jasmonic acid metabolic process	0.00076899	0.041279	10/993 1.0%	71/23509 0.3%
8610	lipid biosynthetic process	0.0010985	0.044223	33/435 7.5%	1004/23509 4.2%		8429	phosphatidylethanolamine binding	0.00018982	0.0099006	3/860 0.3%	4/23509 0.0%		9814	defense response, incompatible interaction	0.00085946	0.044581	24/993 2.4%	280/23509 1.1%
9737	response to abscisic acid	0.0011034	0.044223	18/435 4.1%	427/23509 1.8%		15144	carbohydrate transmembrane transporter activity	0.00020922	0.010501	9/860 1.0%	57/23509 0.2%		19748	secondary metabolic process	0.00086371	0.044581	32/993 3.2%	416/23509 1.7%
6629	lipid metabolic process	0.001141	0.044865	49/435 11.2%	1685/23509 7.1%		1901476	carbohydrate transporter activity	0.00020922	0.010501	9/860 1.0%	57/23509 0.2%		16298	lipase activity	0.00089479	0.044939	13/993 1.3%	112/23509 0.4%
51213	dioxygenase activity	0.0011917	0.04599	10/435 2.2%	168/23509 0.7%		16298	lipase activity	0.00023104	0.01115	13/860 1.5%	112/23509 0.4%		6979	response to oxidative stress	0.00090413	0.044939	40/993 4.0%	560/23509 2.3%
44765	single-organism transport	0.0012631	0.047858	80/435 18.3%	3106/23509 13.2%		30001	metal ion transport	0.00022722	0.01115	44/860 5.1%	684/23509 2.9%		44712	single-organism catabolic process	0.00094981	0.046351	135/993 13.5%	2466/23509 10.4%
							9269	response to desiccation	0.00023473	0.01115	7/860 0.8%	35/23509 0.1%		9642	response to light intensity	0.0010432	0.049121	20/993 2.0%	219/23509 0.9%
							6873	cellular ion homeostasis	0.00037892	0.017683	16/860 1.8%	165/23509 0.7%		1901606	alpha-amino acid catabolic process	0.0010432	0.049121	20/993 2.0%	219/23509 0.9%
							6972	hyperosmotic response	0.00041731	0.019139	17/860 1.9%	183/23509 0.7%
							97439	acquisition of desiccation tolerance	0.00046161	0.020129	3/860 0.3%	5/23509 0.0%
							48700	acquisition of desiccation tolerance in seed	0.00046161	0.020129	3/860 0.3%	5/23509 0.0%
							34219	carbohydrate transmembrane transport	0.00045279	0.020129	9/860 1.0%	63/23509 0.2%
							19755	one-carbon compound transport	0.00047764	0.020492	4/860 0.4%	11/23509 0.0%
							9611	response to wounding	0.00050223	0.021205	18/860 2.0%	203/23509 0.8%
							16798	hydrolase activity, acting on glycosyl bonds	0.0005261	0.021866	31/860 3.6%	446/23509 1.8%
							30003	cellular cation homeostasis	0.00054404	0.021927	15/860 1.7%	154/23509 0.6%
							16701	oxidoreductase activity, acting on single donors with incorporation of molecular oxygen	0.00053997	0.021927	10/860 1.1%	78/23509 0.3%
							19725	cellular homeostasis	0.00060335	0.023954	23/860 2.6%	296/23509 1.2%
							52689	carboxylic ester hydrolase activity	0.00064182	0.025107	17/860 1.9%	190/23509 0.8%
							22892	substrate-specific transporter activity	0.00071156	0.027431	67/860 7.7%	1227/23509 5.2%
							30246	carbohydrate binding	0.00075953	0.028862	12/860 1.3%	111/23509 0.4%
							16209	antioxidant activity	0.00082295	0.029861	12/860 1.3%	112/23509 0.4%
							33907	beta-D-fucosidase activity	0.00089806	0.029861	3/860 0.3%	6/23509 0.0%
							80083	beta-gentiobiose beta-glucosidase activity	0.00089806	0.029861	3/860 0.3%	6/23509 0.0%
							55082	cellular chemical homeostasis	0.00081932	0.029861	16/860 1.8%	177/23509 0.7%
							42973	glucan endo-1,3-beta-D-glucosidase activity	0.00089806	0.029861	3/860 0.3%	6/23509 0.0%
							6970	response to osmotic stress	0.00081741	0.029861	48/860 5.5%	813/23509 3.4%
							8515	sucrose transmembrane transporter activity	0.00089806	0.029861	3/860 0.3%	6/23509 0.0%
							71918	urea transmembrane transport	0.00089806	0.029861	3/860 0.3%	6/23509 0.0%
							15204	urea transmembrane transporter activity	0.00089806	0.029861	3/860 0.3%	6/23509 0.0%
							15840	urea transport	0.00089806	0.029861	3/860 0.3%	6/23509 0.0%
							97305	response to alcohol	0.00093279	0.030577	32/860 3.7%	482/23509 2.0%
							33993	response to lipid	0.00094261	0.030577	34/860 3.9%	523/23509 2.2%
							6810	transport	0.00097179	0.031144	172/860 20.0%	3770/23509 16.0%
							50801	ion homeostasis	0.0010369	0.032835	18/860 2.0%	216/23509 0.9%
							44255	cellular lipid metabolic process	0.0010556	0.033033	74/860 8.6%	1406/23509 5.9%
							8840	4-hydroxy-tetrahydrodipicolinate synthase	0.0013367	0.033231	2/860 0.2%	2/23509 0.0%
							6820	anion transport	0.0011076	0.033231	34/860 3.9%	528/23509 2.2%
							15434	cadmium-transporting ATPase activity	0.0013367	0.033231	2/860 0.2%	2/23509 0.0%
							9093	cysteine catabolic process	0.0013367	0.033231	2/860 0.2%	2/23509 0.0%
							19447	D-cysteine catabolic process	0.0013367	0.033231	2/860 0.2%	2/23509 0.0%
							46438	D-cysteine metabolic process	0.0013367	0.033231	2/860 0.2%	2/23509 0.0%
							8863	formate dehydrogenase (NAD+) activity	0.0013367	0.033231	2/860 0.2%	2/23509 0.0%
							34220	ion transmembrane transport	0.0010971	0.033231	53/860 6.1%	934/23509 3.9%
							15075	ion transmembrane transporter activity	0.0011789	0.033231	52/860 6.0%	915/23509 3.8%
							9694	jasmonic acid metabolic process	0.0010991	0.033231	9/860 1.0%	71/23509 0.3%
							44429	mitochondrial part	0.0012873	0.033231	27/860 3.1%	391/23509 1.6%
							70401	NADP+ binding	0.0013367	0.033231	2/860 0.2%	2/23509 0.0%
							3960	NADPH:quinone reductase activity	0.0013367	0.033231	2/860 0.2%	2/23509 0.0%
							32441	pheophorbide a oxygenase activity	0.0013367	0.033231	2/860 0.2%	2/23509 0.0%
							51752	phosphoglucan, water dikinase activity	0.0013367	0.033231	2/860 0.2%	2/23509 0.0%
							34214	protein hexamerization	0.0013367	0.033231	2/860 0.2%	2/23509 0.0%
							9635	response to herbicide	0.0013367	0.033231	2/860 0.2%	2/23509 0.0%
							9642	response to light intensity	0.0012132	0.033231	18/860 2.0%	219/23509 0.9%
							44550	secondary metabolite biosynthetic process	0.0011518	0.033231	18/860 2.0%	218/23509 0.9%
							5774	vacuolar membrane	0.0012012	0.033231	36/860 4.1%	572/23509 2.4%
							44437	vacuolar part	0.0012761	0.033231	36/860 4.1%	574/23509 2.4%
							15633	zinc transporting ATPase activity	0.0013367	0.033231	2/860 0.2%	2/23509 0.0%
							42044	fluid transport	0.0014023	0.034222	12/860 1.3%	119/23509 0.5%
							6833	water transport	0.0014023	0.034222	12/860 1.3%	119/23509 0.5%
							6657	CDP-choline pathway	0.0015289	0.036971	3/860 0.3%	7/23509 0.0%
							19866	organelle inner membrane	0.0015745	0.037394	23/860 2.6%	318/23509 1.3%
							6979	response to oxidative stress	0.0015691	0.037394	35/860 4.0%	560/23509 2.3%
							16702	oxidoreductase activity, acting on single donors with incorporation of molecular oxygen, incorporation of two atoms of oxygen	0.001644	0.0387	8/860 0.9%	61/23509 0.2%
							6950	response to stress	0.0018489	0.04314	164/860 19.0%	3624/23509 15.4%
							51234	establishment of localization	0.0019061	0.044088	174/860 20.2%	3878/23509 16.4%
							42221	response to chemical	0.0019251	0.044145	142/860 16.5%	3079/23509 13.0%
							42538	hyperosmotic salinity response	0.0020282	0.046112	8/860 0.9%	63/23509 0.2%
							51119	sugar transmembrane transporter activity	0.0021686	0.048886	7/860 0.8%	50/23509 0.2%
							55080	cation homeostasis	0.0022512	0.048987	16/860 1.8%	195/23509 0.8%
							15925	galactosidase activity	0.0022761	0.048987	4/860 0.4%	16/23509 0.0%
							46466	membrane lipid catabolic process	0.0022761	0.048987	4/860 0.4%	16/23509 0.0%
							16667	oxidoreductase activity, acting on a sulfur group of donors	0.0022836	0.048987	12/860 1.3%	126/23509 0.5%
							30149	sphingolipid catabolic process	0.0022761	0.048987	4/860 0.4%	16/23509 0.0%
							16122	xanthophyll metabolic process	0.0022761	0.048987	4/860 0.4%	16/23509 0.0%
